# Supplementary material for: Topologically trivial gap-filling in superconducting Fe(Se,Te) by one-dimensional defects
Source: Nat Commun. 2024 May 6;15:3774. doi: 10.1038/s41467-024-48047-0 (PMC11074306; doi:10.1038/s41467-024-48047-0)
Supplement: Supplementary file 3 — Source data [file 41467_2024_48047_MOESM3_ESM.zip]

Archive with 5 entries (5 files):
- Figure 2.xlsx
- Figure S1.xlsx
- Figure S2b,c,f.xlsx
- Figure S2g,h,f.xlsx
- Figure S3.xlsx
