# Supplementary material for: Topologically trivial gap-filling in superconducting Fe(Se,Te) by one-dimensional defects
Source: Nat Commun. 2024 May 6;15:3774. doi: 10.1038/s41467-024-48047-0 (PMC11074306; doi:10.1038/s41467-024-48047-0)
Supplement: Supplementary file 3 — Source data [file 41467_2024_48047_MOESM3_ESM.zip › Figure 2.xlsx]

## Sheet: Fig. 2b
Height (nm)
-0.0813873	0.0568503	0.177266	0.261548	0.323614	0.359313	0.238029	-0.0297396	-0.186668	-0.086028	0.244104	0.204607	0.143138	-0.0613979	-0.152897	-0.346446	-0.360552	-0.276514	-0.333589	-0.0930562	0.281021	0.55378	0.684694	0.719904	1.05785	1.6309	2.24692	2.70938	2.96309	3.0215	3.12018	3.53796	4.11248	4.63377	5.01054	5.4144	5.71548	5.92647	6.12648	6.34748	6.46008	6.37249	6.15574	5.85184	5.59531	5.62832	5.73262	5.67921	5.45807	4.92102
-0.574667	-0.432279	-0.166844	0.109089	0.279309	0.276678	0.133909	0.0553501	0.0883632	0.202431	0.364594	0.302636	0.0807667	-0.156484	-0.250668	-0.258427	-0.257396	-0.147479	0.0439816	0.525481	0.869529	1.08174	1.05299	0.973451	1.23644	1.92449	2.60887	3.06034	3.20956	3.22866	3.28877	3.54395	4.04352	4.51208	4.90422	5.18943	5.34696	5.45809	5.56874	5.73799	5.81812	5.83404	5.62243	5.47185	5.51511	5.69339	5.79159	5.67714	5.32807	4.73682
-0.819167	-0.559347	-0.21774	0.092128	0.260395	0.166943	0.0439502	0.0525491	0.231802	0.446944	0.483619	0.333771	0.143395	-0.0128006	-0.0183618	0.00732708	-0.07758	-0.0706899	0.372724	0.962621	1.33157	1.46297	1.39467	1.29731	1.56738	2.16216	2.75011	3.13761	3.32004	3.3948	3.39168	3.4662	3.8017	4.17383	4.4854	4.79454	4.88834	4.84689	4.84817	4.92537	4.97279	5.03022	5.02539	5.17144	5.45103	5.68033	5.71799	5.48879	5.07893	4.464
-0.792915	-0.393203	0.00821841	0.261446	0.327906	0.135089	-0.104359	-0.0774491	0.197019	0.458792	0.46617	0.357093	0.274384	0.243432	0.321122	0.320932	0.141299	0.0620072	0.544239	1.15074	1.56168	1.65256	1.61159	1.6512	1.92347	2.38446	2.80492	3.10918	3.26988	3.35929	3.36178	3.3611	3.46003	3.59461	3.75897	4.05981	4.14116	4.13926	4.14298	4.26193	4.43971	4.66706	4.93494	5.2492	5.50976	5.63383	5.5145	5.16324	4.67062	4.09767
-0.628724	-0.144783	0.277146	0.451761	0.417879	0.145716	-0.194562	-0.234303	0.0491986	0.326108	0.411123	0.37895	0.415137	0.457916	0.554161	0.529801	0.270334	0.117312	0.502864	1.08178	1.50077	1.72031	1.8356	2.02804	2.30714	2.61286	2.85876	2.95257	3.02586	3.05522	3.05063	3.0895	3.10714	3.03468	3.09797	3.28259	3.52288	3.78709	4.00297	4.20908	4.46108	4.85762	5.24317	5.54425	5.71814	5.66765	5.31614	4.76737	4.20102	3.84804
-0.466486	0.0203848	0.406913	0.500962	0.401406	0.136323	-0.233251	-0.359662	-0.178212	0.012272	0.055783	0.118581	0.311506	0.526404	0.607269	0.556541	0.251908	0.026376	0.310122	0.836543	1.2741	1.60936	1.95585	2.39023	2.67275	2.86079	2.91065	2.84723	2.75085	2.73479	2.77	2.79935	2.78622	2.75454	2.85469	3.20289	3.69244	4.14538	4.40105	4.48972	4.80618	5.15438	5.56923	5.82929	5.91895	5.71685	5.23009	4.63176	4.23337	4.06228
-0.29082	0.0795956	0.355528	0.406364	0.323166	0.0912862	-0.175017	-0.383948	-0.426862	-0.47881	-0.529293	-0.382999	-0.0416365	0.278242	0.396216	0.326446	0.0589213	-0.131698	0.0050745	0.440431	0.90362	1.39488	2.02238	2.59323	2.92825	3.04378	2.98939	2.82514	2.61645	2.5667	2.63463	2.68302	2.63181	2.67312	2.93587	3.52723	4.16523	4.63281	4.81255	4.84874	5.01456	5.35641	5.699	5.95271	5.96791	5.7641	5.32324	4.85137	4.55967	4.43961
-0.045574	0.205457	0.274358	0.230223	0.0847691	-0.168839	-0.370933	-0.486602	-0.621558	-0.893965	-1.06408	-0.861874	-0.43018	-0.0805162	0.0435613	-0.0708866	-0.228792	-0.381325	-0.305099	-0.00206709	0.446473	1.10449	1.94048	2.63462	3.0402	3.15158	3.06057	2.8658	2.64368	2.58099	2.59716	2.59306	2.4752	2.56436	3.14303	3.85915	4.56257	4.96399	5.10223	5.09984	5.17631	5.421	5.67886	5.92867	5.9297	5.77155	5.45227	5.09344	4.88085	4.75761
0.221889	0.370625	0.288159	0.0726368	-0.207583	-0.538095	-0.680131	-0.733055	-0.873626	-1.1182	-1.29271	-1.04217	-0.693967	-0.45612	-0.433605	-0.605182	-0.728175	-0.76938	-0.616006	-0.350571	0.0352252	0.712037	1.68279	2.44725	2.91386	3.05991	2.975	2.78365	2.61696	2.59626	2.60583	2.52679	2.40306	2.53935	3.2645	4.03994	4.67891	5.07789	5.22199	5.22473	5.23528	5.39305	5.59818	5.79428	5.7875	5.60591	5.39771	5.21564	5.11291	5.01531
0.4061	0.436915	0.350055	0.0720332	-0.348079	-0.725955	-0.92341	-1.08254	-1.23824	-1.42129	-1.38267	-1.03105	-0.784658	-0.736265	-0.860966	-1.06038	-1.12014	-1.01412	-0.885897	-0.653909	-0.309617	0.262459	1.18829	1.98278	2.48552	2.6638	2.6182	2.52572	2.48525	2.52144	2.53687	2.4317	2.41442	2.60881	3.31028	4.01468	4.51766	4.89931	5.14668	5.20972	5.18487	5.29552	5.48039	5.62009	5.5618	5.4034	5.28554	5.24726	5.23291	5.12408
0.473611	0.547396	0.448817	0.11098	-0.346485	-0.697994	-0.967227	-1.30018	-1.64876	-1.72366	-1.509	-1.08414	-0.82994	-0.923392	-1.10254	-1.24799	-1.21766	-1.09822	-1.07595	-0.967501	-0.616617	-0.0965436	0.619087	1.31421	1.78057	1.98229	2.05216	2.11252	2.25344	2.37142	2.36634	2.40668	2.49927	2.80157	3.30015	3.8422	4.13864	4.49685	4.8033	4.94813	5.02777	5.12719	5.33623	5.45274	5.37613	5.27975	5.24831	5.31453	5.31483	5.1806
0.342148	0.414956	0.334932	0.0205328	-0.341718	-0.635853	-0.874325	-1.22339	-1.69502	-1.90834	-1.59457	-1.26444	-1.08762	-1.26726	-1.31701	-1.23077	-1.1045	-1.06611	-1.1747	-1.2413	-0.894809	-0.278544	0.285475	0.738166	1.03143	1.21484	1.37187	1.62779	1.91641	2.09347	2.11965	2.21833	2.42908	2.84393	3.27123	3.5435	3.76157	4.02457	4.27096	4.48805	4.69563	4.9242	5.16668	5.26513	5.23173	5.21543	5.2941	5.38692	5.36525	5.16584
-0.0346763	0.00419617	-0.0885233	-0.257659	-0.437048	-0.600812	-0.852467	-1.19006	-1.57306	-1.57252	-1.43965	-1.39126	-1.51694	-1.6641	-1.6118	-1.32317	-1.07214	-1.01374	-1.19703	-1.35201	-1.02822	-0.355563	0.133749	0.41847	0.503974	0.626342	0.824883	1.12303	1.48002	1.66538	1.7084	1.84517	2.23463	2.72199	3.09973	3.29192	3.4575	3.61527	3.81137	4.05239	4.34273	4.51759	4.8255	4.98913	5.05559	5.12962	5.26175	5.35556	5.30874	5.07735
-0.530885	-0.526437	-0.567398	-0.549278	-0.563628	-0.673682	-0.945356	-1.29686	-1.37201	-1.26917	-1.18269	-1.3777	-1.68771	-1.9838	-1.85093	-1.49834	-1.16845	-1.12933	-1.29798	-1.33577	-1.02932	-0.489224	-0.0724216	0.121724	0.0768564	0.180426	0.387755	0.742302	1.05119	1.21897	1.32181	1.49764	1.90517	2.37495	2.74781	2.98834	3.16881	3.33098	3.5488	3.77396	3.96957	4.03334	4.22163	4.50611	4.70782	4.89	5.04924	5.12497	5.08352	4.94076
-0.879634	-0.776552	-0.646127	-0.49788	-0.487816	-0.693573	-1.02433	-1.24473	-1.19561	-1.04931	-0.980412	-1.3036	-1.57112	-1.7427	-1.68894	-1.46769	-1.36192	-1.43682	-1.53833	-1.4787	-1.11439	-0.715413	-0.420681	-0.377903	-0.413249	-0.283556	0.0123959	0.376952	0.75933	0.946152	1.03507	1.23825	1.60549	1.94026	2.14466	2.37934	2.62939	2.94219	3.33409	3.58317	3.67673	3.63821	3.6739	3.88612	4.112	4.40136	4.59087	4.70982	4.76944	4.78634
-1.02404	-0.769588	-0.457278	-0.279001	-0.345353	-0.593834	-0.914093	-1.11521	-1.01604	-0.922232	-0.995176	-1.23853	-1.43623	-1.44423	-1.29306	-1.25418	-1.38499	-1.6779	-1.84069	-1.7005	-1.31519	-0.962599	-0.848531	-0.869962	-0.775425	-0.550518	-0.224292	0.0516412	0.33856	0.570304	0.764694	1.05747	1.29849	1.4985	1.48635	1.61653	2.06018	2.58343	3.05468	3.3582	3.3917	3.3378	3.22848	3.24904	3.41901	3.65955	3.82855	4.13451	4.37797	4.61484
-1.05125	-0.6469	-0.262081	-0.0777004	-0.152598	-0.357866	-0.619531	-0.75473	-0.681922	-0.7097	-0.924978	-1.20056	-1.3841	-1.26808	-1.0627	-1.01382	-1.32358	-1.60087	-1.80907	-1.71404	-1.48499	-1.30549	-1.30153	-1.22188	-1.00161	-0.693699	-0.423626	-0.281482	-0.147883	0.00207329	0.292655	0.704818	1.00517	1.1102	0.980371	0.970171	1.4773	2.18073	2.67492	3.00042	3.05565	3.00394	2.82211	2.74599	2.82588	2.91798	2.99591	3.36804	3.83122	4.28343
-0.981542	-0.531537	-0.152821	0.0213053	-0.0491973	-0.149485	-0.302751	-0.310998	-0.286774	-0.414162	-0.781295	-1.23998	-1.4245	-1.24158	-1.00422	-1.00734	-1.23873	-1.41178	-1.4857	-1.4063	-1.36059	-1.37592	-1.45594	-1.31331	-1.02102	-0.729215	-0.600255	-0.671734	-0.712208	-0.694575	-0.305605	0.170279	0.540694	0.654274	0.555207	0.473229	0.939348	1.68135	2.177	2.36285	2.50377	2.45012	2.42966	2.41702	2.44295	2.38002	2.3979	2.66431	3.20709	3.70787
-0.755828	-0.372473	-0.102888	-0.0400894	-0.0600549	-0.0897861	-0.0518903	0.0382516	0.0148683	-0.225556	-0.68644	-1.16783	-1.4229	-1.30908	-1.20038	-1.162	-1.27059	-1.29715	-1.16819	-1.05339	-1.08629	-1.28179	-1.27954	-1.03803	-0.763076	-0.59603	-0.658476	-0.921605	-1.16447	-1.09264	-0.685115	-0.30054	-0.0636692	0.0836015	0.0299447	0.0243833	0.417504	1.05135	1.5304	1.66571	1.84619	1.99199	2.1024	2.17692	2.16476	2.08083	2.01814	2.30897	2.73163	3.06054
-0.440025	-0.147246	-0.0368408	-0.101484	-0.16393	-0.136532	0.016842	0.148976	0.0684638	-0.154383	-0.552522	-0.986794	-1.2614	-1.28454	-1.33746	-1.4629	-1.4521	-1.25698	-0.953945	-0.786899	-0.913554	-0.920092	-0.795526	-0.513978	-0.31324	-0.317337	-0.633445	-1.01156	-1.36112	-1.23143	-0.906422	-0.661983	-0.559878	-0.513682	-0.457475	-0.275048	0.0487361	0.481896	0.906022	1.14143	1.52039	1.8283	1.99877	1.99662	1.94761	1.91226	1.90304	2.21437	2.50715	2.6134
-0.148148	0.0489273	0.0218817	-0.103308	-0.245833	-0.158132	0.0282012	0.166195	0.0976453	-0.11275	-0.471339	-0.794038	-1.00419	-1.16356	-1.34515	-1.58899	-1.45832	-1.16774	-0.863729	-0.738919	-0.718601	-0.569865	-0.2661	-0.0162907	0.12976	0.0265422	-0.391861	-0.884483	-1.35293	-1.33628	-1.06401	-0.884999	-0.856869	-0.829959	-0.574778	-0.265154	-0.0485473	0.134124	0.424949	0.800492	1.3838	1.78131	1.93469	1.87981	1.74607	1.85209	1.97836	2.26333	2.45381	2.4629
-0.00153518	0.0761557	0.0537487	-0.069	-0.205421	-0.0981889	0.0930272	0.159243	-0.0286908	-0.314037	-0.627948	-0.840296	-0.863192	-1.03306	-1.31401	-1.38329	-1.11737	-0.814337	-0.647779	-0.653097	-0.656461	-0.374912	0.0318799	0.366651	0.41065	0.209044	-0.166635	-0.710282	-1.23684	-1.40842	-1.26188	-1.16807	-1.04009	-0.765133	-0.362003	-0.0643418	0.0299506	-0.0344484	0.107207	0.575279	1.18813	1.68671	1.89697	1.86798	1.83068	1.96696	2.19529	2.37259	2.37166	2.29945
-0.0880764	0.0594387	0.0265337	-0.063256	-0.080536	0.0755239	0.226945	0.149607	-0.149168	-0.568059	-0.890026	-0.977619	-0.937037	-1.04148	-1.14518	-0.950547	-0.673882	-0.406006	-0.340522	-0.533339	-0.677328	-0.375516	0.110378	0.475422	0.471326	0.354192	0.0161114	-0.522165	-1.03871	-1.35336	-1.44705	-1.45115	-1.22746	-0.772329	-0.274472	0.0234334	0.0630383	-0.12929	-0.191492	0.161589	0.851096	1.39973	1.73304	1.90936	2.10644	2.27373	2.43492	2.46817	2.29977	2.18142
-0.40533	-0.222171	-0.163523	-0.100969	0.0489873	0.23703	0.29348	0.161454	-0.234244	-0.730772	-1.04834	-1.10591	-1.1415	-1.181	-1.03714	-0.613749	-0.291429	-0.0985038	-0.148254	-0.42823	-0.6501	-0.437399	-0.00594854	0.328822	0.444111	0.311596	-0.000849724	-0.462954	-0.895517	-1.17403	-1.42861	-1.66952	-1.45829	-0.90721	-0.361013	-0.0294163	-0.0105634	-0.137951	-0.255084	0.0271964	0.588041	1.05538	1.42091	1.86921	2.24817	2.46038	2.57128	2.50102	2.24521	2.02578
-0.955739	-0.799679	-0.58942	-0.297618	0.0513133	0.280615	0.322906	0.138389	-0.259994	-0.70037	-1.02356	-1.16999	-1.33766	-1.4526	-1.08755	-0.54526	-0.141886	-0.0331895	-0.0892878	-0.355835	-0.594551	-0.51686	-0.20333	0.0249958	0.0926769	-0.0703549	-0.295155	-0.582698	-0.862918	-1.05818	-1.30007	-1.67135	-1.58243	-1.08555	-0.601119	-0.295889	-0.268003	-0.288945	-0.301342	-0.0830264	0.398961	0.899259	1.4208	1.94282	2.33765	2.56647	2.59948	2.44743	2.23802	2.03446
-1.47539	-1.41967	-1.11224	-0.612186	-0.150218	0.107648	0.0932981	-0.0101634	-0.304299	-0.616989	-0.883781	-1.11566	-1.47083	-1.65437	-1.19631	-0.629604	-0.208408	-0.0599163	-0.0886707	-0.291986	-0.565369	-0.602913	-0.458816	-0.376731	-0.473845	-0.572668	-0.696637	-0.793751	-0.897213	-1.09101	-1.37147	-1.5345	-1.37454	-1.07053	-0.80143	-0.677596	-0.661917	-0.678465	-0.580999	-0.223279	0.380291	1.01023	1.67361	2.20003	2.53944	2.68085	2.60156	2.41802	2.20836	2.09684
-1.80533	-1.79527	-1.42534	-0.919919	-0.483097	-0.286266	-0.273028	-0.324244	-0.460664	-0.593911	-0.773545	-1.04449	-1.38989	-1.63837	-1.29555	-0.779622	-0.393826	-0.303928	-0.378581	-0.532336	-0.676569	-0.690187	-0.671578	-0.755264	-0.880943	-0.831572	-0.741674	-0.702314	-0.822133	-1.12262	-1.40528	-1.48066	-1.28945	-1.04257	-1.03568	-1.08225	-1.16887	-1.14196	-0.876768	-0.300298	0.515429	1.34263	2.03214	2.50363	2.77346	2.80916	2.62049	2.32977	2.14062	2.1497
-2.08792	-1.89719	-1.46086	-1.0421	-0.763242	-0.6731	-0.684032	-0.651263	-0.548426	-0.524935	-0.69114	-1.04387	-1.45617	-1.52716	-1.25025	-0.953321	-0.74941	-0.807217	-0.940464	-1.06321	-1.05754	-0.925898	-0.854799	-0.983651	-0.91182	-0.707664	-0.493255	-0.45487	-0.662824	-1.09246	-1.49304	-1.53888	-1.3484	-1.16793	-1.26943	-1.39902	-1.39384	-1.25243	-1.00457	-0.307494	0.626398	1.5891	2.30522	2.7125	2.91885	2.87276	2.61574	2.26789	2.1029	2.19988
-2.26284	-1.89413	-1.40824	-1.02562	-0.873709	-0.792112	-0.695378	-0.527355	-0.335651	-0.296534	-0.566988	-1.03007	-1.43431	-1.46063	-1.20959	-1.05915	-1.15553	-1.35421	-1.5375	-1.53721	-1.40116	-1.28002	-1.2243	-1.12586	-0.806466	-0.508561	-0.301964	-0.293609	-0.521094	-0.969038	-1.44311	-1.62664	-1.54041	-1.44148	-1.53664	-1.51803	-1.32755	-1.10069	-0.930954	-0.330314	0.619203	1.57751	2.30779	2.73362	2.89237	2.7933	2.51772	2.25825	2.24048	2.43048
-2.29787	-1.79659	-1.34244	-1.03526	-0.956588	-0.735343	-0.411558	-0.121465	0.0323977	-0.0112494	-0.360561	-0.890292	-1.36485	-1.44951	-1.25683	-1.20355	-1.40589	-1.54988	-1.62453	-1.61422	-1.55484	-1.59288	-1.65313	-1.37768	-0.924502	-0.462778	-0.241044	-0.218285	-0.432586	-0.839271	-1.28599	-1.53301	-1.61987	-1.67621	-1.66566	-1.45882	-1.13186	-0.928194	-0.75773	-0.336777	0.535347	1.42139	2.12481	2.51061	2.60954	2.57981	2.40847	2.36409	2.50258	2.73066
-1.79139	-1.38997	-1.16482	-1.10471	-0.940346	-0.572616	-0.102591	0.258791	0.341853	0.23302	-0.159504	-0.690456	-1.21506	-1.39982	-1.39342	-1.47564	-1.62988	-1.68208	-1.5685	-1.46737	-1.47903	-1.76291	-2.04924	-1.83629	-1.16851	-0.658206	-0.389841	-0.377336	-0.519128	-0.825226	-1.13425	-1.3051	-1.44396	-1.55719	-1.49585	-1.1645	-0.871967	-0.714686	-0.569613	-0.190897	0.574294	1.30677	1.85345	2.13793	2.15679	2.16905	2.22428	2.45529	2.72316	2.96907
-1.20606	-0.910106	-0.84511	-0.940271	-0.867952	-0.425026	0.0789338	0.449349	0.511171	0.39184	0.0845211	-0.459126	-0.940517	-1.2305	-1.43284	-1.73259	-1.91027	-1.83453	-1.57423	-1.36079	-1.44277	-1.77279	-2.10062	-1.95677	-1.36931	-0.935909	-0.737369	-0.744639	-0.832475	-0.956201	-1.05966	-1.12626	-1.18846	-1.20208	-0.956907	-0.655584	-0.48341	-0.451862	-0.37881	0.0951209	0.730673	1.3047	1.63728	1.74182	1.69793	1.68553	1.93583	2.33603	2.77041	3.0461
-0.781125	-0.538883	-0.560558	-0.717242	-0.649317	-0.259859	0.169395	0.472916	0.480538	0.381959	0.0575502	-0.352796	-0.717244	-0.986966	-1.31992	-1.78739	-2.10204	-1.95672	-1.65442	-1.47517	-1.66164	-1.93575	-2.05386	-1.82895	-1.45048	-1.19725	-1.1474	-1.19202	-1.18098	-1.12502	-1.10885	-1.12808	-1.0792	-0.783248	-0.382315	-0.114439	-0.0372367	-0.118726	-0.0942576	0.353306	0.878995	1.32021	1.49653	1.43897	1.3382	1.34631	1.67668	2.11375	2.4617	2.95492
-0.527578	-0.361508	-0.363163	-0.42683	-0.290057	0.0254264	0.343107	0.442283	0.373489	0.193611	-0.0848992	-0.357306	-0.563551	-0.795675	-1.23727	-1.63492	-1.82505	-1.76396	-1.65551	-1.6955	-1.92835	-2.05086	-1.95266	-1.64767	-1.37906	-1.2877	-1.32964	-1.25903	-1.11493	-1.00135	-1.03084	-1.1697	-0.948457	-0.491616	-0.0359952	0.238961	0.268556	0.18194	0.245471	0.622478	1.00388	1.27029	1.38387	1.30556	1.15937	1.16113	1.4334	1.8358	2.14982	2.67575
-0.556014	-0.334036	-0.226804	-0.130803	0.0855597	0.383954	0.553441	0.490507	0.292075	0.0172263	-0.187309	-0.331543	-0.49018	-0.817519	-1.17879	-1.42459	-1.47849	-1.41911	-1.4962	-1.68707	-1.9729	-1.98506	-1.74086	-1.45541	-1.34134	-1.32761	-1.21159	-0.996938	-0.78912	-0.716312	-0.855174	-1.09951	-0.994715	-0.454378	0.0588601	0.349441	0.348763	0.388612	0.579828	0.9229	1.19371	1.26871	1.25509	1.11501	0.994215	1.00233	1.24798	1.58764	1.91655	2.546
-0.814674	-0.562179	-0.315543	-0.0100687	0.333735	0.60918	0.646832	0.579015	0.331266	0.0591031	-0.0377667	-0.095574	-0.289612	-0.660163	-1.09859	-1.29262	-1.20273	-1.10941	-1.31028	-1.5324	-1.63098	-1.54083	-1.35963	-1.23799	-1.30019	-1.27792	-1.07377	-0.736067	-0.493093	-0.496457	-0.735661	-1.07496	-1.11544	-0.628809	-0.132173	0.194297	0.401382	0.597969	0.890504	1.21136	1.39623	1.30717	1.13193	0.961086	0.829549	0.84889	1.11921	1.53503	2.08709	2.69603
-1.24081	-0.973915	-0.5764	-0.0438755	0.408327	0.644709	0.721667	0.638958	0.424412	0.262113	0.276571	0.224623	-0.0136042	-0.440796	-0.927314	-1.0735	-1.0046	-0.971098	-1.21543	-1.2537	-1.1643	-1.00506	-0.900759	-0.948313	-1.20119	-1.30807	-1.08194	-0.689063	-0.392134	-0.399893	-0.674253	-1.01502	-1.17024	-0.859638	-0.449672	-0.141756	0.253561	0.737014	1.17042	1.41608	1.4884	1.31804	1.11546	0.952914	0.887539	0.900044	1.13765	1.64185	2.36725	3.06628
-1.69332	-1.3815	-0.800881	-0.197067	0.302743	0.577699	0.660761	0.643237	0.543926	0.479771	0.547452	0.48818	0.231153	-0.198724	-0.600281	-0.700081	-0.710525	-0.81716	-1.00534	-0.983312	-0.776227	-0.581593	-0.537349	-0.77582	-1.11708	-1.39681	-1.25247	-0.863251	-0.593422	-0.582625	-0.780569	-1.03589	-1.18085	-1.05604	-0.813312	-0.536403	0.0254188	0.67977	1.19643	1.45771	1.45264	1.30132	1.14562	1.14225	1.18918	1.20559	1.2889	1.84828	2.56928	3.2854
-1.87606	-1.46585	-0.853975	-0.292397	0.148331	0.356881	0.428224	0.438288	0.496447	0.629802	0.66843	0.584988	0.325765	-0.00132966	-0.201715	-0.21753	-0.279732	-0.507461	-0.78646	-0.793486	-0.533178	-0.333173	-0.399037	-0.661678	-0.99097	-1.32759	-1.33901	-1.0787	-0.924103	-0.92942	-1.07048	-1.1776	-1.18219	-1.12427	-1.06343	-0.915669	-0.273281	0.481168	1.00564	1.27888	1.29212	1.24359	1.26489	1.38603	1.53745	1.56803	1.54415	1.9778	2.68025	3.3241
-1.88594	-1.2936	-0.719813	-0.252718	0.0398167	0.088943	0.0225908	0.0294808	0.2539	0.513476	0.596049	0.470615	0.328579	0.152852	0.161207	0.203009	0.109557	-0.198006	-0.506546	-0.561424	-0.360198	-0.227331	-0.301984	-0.563649	-0.91174	-1.22736	-1.32252	-1.25997	-1.26284	-1.37143	-1.38798	-1.3098	-1.16033	-1.0907	-1.13044	-1.12965	-0.603474	0.0660136	0.564114	0.78951	0.86598	0.983466	1.29748	1.57171	1.76878	1.80229	1.81137	2.10659	2.65718	3.16383
-1.9571	-1.19972	-0.561237	-0.202052	-0.0533162	-0.125772	-0.34105	-0.372002	-0.0982661	0.223077	0.369371	0.30424	0.293551	0.300197	0.38155	0.45387	0.315984	0.0574934	-0.190255	-0.231949	-0.117882	-0.0665581	-0.251074	-0.611616	-1.03026	-1.2348	-1.26429	-1.3177	-1.42482	-1.52316	-1.34293	-1.12779	-1.02153	-1.05956	-1.19598	-1.30091	-0.927076	-0.405782	-0.0617335	0.0921292	0.283589	0.688917	1.20557	1.61798	1.8341	1.8925	2.04588	2.29251	2.61361	2.91982
-2.18109	-1.29017	-0.628247	-0.299091	-0.184291	-0.313632	-0.558695	-0.646775	-0.462883	-0.236755	-0.165656	-0.134841	0.0204868	0.301303	0.507656	0.583881	0.496289	0.29688	0.125547	0.125601	0.19963	0.109108	-0.212615	-0.703528	-1.18101	-1.3416	-1.33813	-1.34833	-1.38954	-1.27864	-1.00857	-0.813692	-0.805825	-1.01769	-1.29034	-1.44458	-1.19501	-0.770887	-0.552327	-0.472928	-0.126926	0.478108	1.07631	1.50678	1.70166	1.8814	2.12364	2.44889	2.68625	2.76394
-2.36309	-1.50928	-0.887151	-0.608533	-0.476887	-0.581325	-0.761935	-0.858561	-0.79088	-0.760552	-0.812744	-0.728706	-0.343886	0.129801	0.484103	0.556422	0.536213	0.449108	0.379094	0.406736	0.405081	0.182479	-0.166832	-0.753937	-1.3176	-1.54777	-1.53209	-1.45416	-1.35254	-1.02803	-0.693744	-0.537684	-0.596712	-0.895975	-1.33659	-1.62609	-1.47687	-1.10328	-0.904249	-0.71401	-0.189298	0.433559	0.963398	1.31746	1.49427	1.72552	2.06786	2.41899	2.67735	2.6647
-2.36076	-1.74157	-1.30621	-1.19532	-1.0898	-1.16787	-1.19271	-1.10892	-1.04734	-1.12566	-1.25817	-1.17633	-0.667488	-0.180862	0.152933	0.237703	0.279994	0.339374	0.42976	0.470097	0.401792	0.232412	-0.161821	-0.74453	-1.30063	-1.60941	-1.73192	-1.66155	-1.35754	-0.894597	-0.52467	-0.371296	-0.481105	-0.781344	-1.22221	-1.57176	-1.61956	-1.47986	-1.28571	-0.791029	-0.154989	0.472018	0.903224	1.14107	1.25587	1.50178	1.91589	2.29607	2.51829	2.51029
-2.2891	-1.87596	-1.73138	-1.80359	-1.86091	-1.90284	-1.71065	-1.47622	-1.37168	-1.40287	-1.54515	-1.30901	-0.921021	-0.559395	-0.337417	-0.255332	-0.149809	0.0909674	0.330279	0.419933	0.394108	0.22009	-0.189768	-0.684831	-1.19869	-1.5397	-1.76255	-1.82524	-1.37768	-0.86981	-0.504766	-0.390454	-0.549091	-0.811733	-1.14835	-1.38828	-1.53276	-1.66137	-1.5058	-0.891731	-0.175857	0.423563	0.833529	0.996913	1.09023	1.30561	1.6792	2.03985	2.21349	2.19621
-2.22794	-1.93467	-2.00322	-2.11059	-2.21307	-2.13441	-1.93513	-1.84035	-1.87301	-1.85929	-1.82603	-1.44609	-1.02954	-0.847108	-0.739388	-0.699539	-0.450462	-0.0893238	0.207849	0.261614	0.169383	-0.0527308	-0.445255	-0.82191	-1.13729	-1.44753	-1.64328	-1.59586	-1.16026	-0.762259	-0.535399	-0.512396	-0.716443	-0.90804	-1.11135	-1.22824	-1.39396	-1.60021	-1.57916	-0.924805	-0.257271	0.242051	0.568521	0.790987	0.927516	1.13265	1.43373	1.69477	1.79223	1.67608
-2.17996	-2.07468	-2.16764	-2.26866	-2.24078	-2.01782	-1.89301	-2.01356	-2.26204	-2.37576	-2.12986	-1.66642	-1.24987	-1.11163	-1.00098	-0.705026	-0.360733	-0.0467145	0.168427	0.102319	-0.178144	-0.545034	-0.881894	-1.13868	-1.23994	-1.38222	-1.44027	-1.19095	-0.797341	-0.51799	-0.444206	-0.56256	-0.820806	-1.01167	-1.10512	-1.13949	-1.30521	-1.46507	-1.24504	-0.710809	-0.202455	0.102531	0.320847	0.471047	0.669832	0.935511	1.17531	1.34065	1.30433	1.0954
-1.95131	-2.08139	-2.3516	-2.44285	-2.26091	-1.93957	-1.83185	-2.01368	-2.27534	-2.40615	-2.17025	-1.81913	-1.55687	-1.45476	-1.10168	-0.602358	-0.146005	0.109664	0.21006	0.0265203	-0.380408	-0.882307	-1.27898	-1.50329	-1.59967	-1.60499	-1.30953	-0.829493	-0.477876	-0.26542	-0.304672	-0.47747	-0.711791	-0.865546	-0.925794	-1.0212	-1.22744	-1.25083	-0.908489	-0.458483	-0.104914	0.0340564	0.0294719	0.145248	0.412392	0.687837	0.916407	1.01558	0.884044	0.649723
-1.69532	-2.01802	-2.47378	-2.66611	-2.40214	-2.04125	-1.92742	-2.11072	-2.23298	-2.09987	-1.93844	-1.79117	-1.79746	-1.66142	-1.15087	-0.528255	-0.0426048	0.181814	0.201156	-0.00899553	-0.433502	-0.942725	-1.40288	-1.70702	-1.92865	-1.89222	-1.28498	-0.663104	-0.236048	-0.143465	-0.159768	-0.314011	-0.461418	-0.533874	-0.609015	-0.80403	-1.08449	-1.04416	-0.658116	-0.251079	0.0111818	0.0361383	0.0498643	0.162711	0.408859	0.633278	0.703156	0.628747	0.493059	0.351268
-1.53626	-1.82673	-2.28273	-2.56027	-2.44644	-2.2938	-2.40752	-2.40258	-2.2038	-1.88245	-1.62263	-1.57668	-1.73532	-1.66617	-1.13682	-0.5042	-0.0563921	0.0642674	0.0972804	-0.0830855	-0.474145	-0.906708	-1.32999	-1.75133	-2.0938	-2.13501	-1.3957	-0.71986	-0.270099	-0.133082	-0.0846884	-0.166666	-0.243516	-0.246636	-0.31958	-0.578803	-0.852675	-0.807455	-0.460477	-0.148655	0.0347481	0.103406	0.209417	0.400389	0.61724	0.745712	0.689125	0.407685	0.218286	0.137529
-1.47656	-1.72651	-2.07069	-2.25057	-2.27639	-2.38132	-2.74821	-2.84947	-2.40338	-1.88477	-1.55488	-1.59193	-1.5555	-1.29129	-0.837377	-0.373456	-0.0775036	-0.0830648	-0.168948	-0.434275	-0.764055	-1.07479	-1.32718	-1.71873	-2.04753	-2.21252	-1.54962	-0.90772	-0.523877	-0.374165	-0.28036	-0.228549	-0.148661	-0.0712142	-0.112664	-0.313294	-0.496833	-0.450148	-0.183005	-0.00521612	0.0893202	0.148456	0.331616	0.591435	0.80731	0.848135	0.645553	0.324806	0.108307	0.173791
-1.66051	-1.84405	-1.98194	-1.998	-2.05483	-2.31503	-2.78153	-2.91258	-2.46843	-2.05187	-1.72345	-1.63697	-1.37495	-0.940818	-0.481291	-0.153601	-0.0844549	-0.208668	-0.514034	-0.878726	-1.21095	-1.38106	-1.48696	-1.81503	-2.08573	-2.14696	-1.67693	-1.24817	-0.95075	-0.806897	-0.658894	-0.458156	-0.221774	-0.0845132	-0.125475	-0.18963	-0.153687	-0.0381544	0.136216	0.170694	0.0718708	0.0721691	0.300983	0.618664	0.8299	0.857541	0.619314	0.369368	0.340614	0.508881
-2.15233	-2.14544	-2.06067	-1.92072	-1.95558	-2.27608	-2.59341	-2.59238	-2.30229	-2.08324	-1.97479	-1.73767	-1.23982	-0.653336	-0.19918	0.00790501	0.0304199	-0.150434	-0.567861	-1.10077	-1.47644	-1.6551	-1.82521	-2.11593	-2.37418	-2.14463	-1.72002	-1.47729	-1.36957	-1.23597	-0.934888	-0.600117	-0.337856	-0.230381	-0.18516	-0.0859854	0.0854554	0.269592	0.384392	0.267258	0.0673609	0.00955367	0.230799	0.514544	0.66621	0.624516	0.454648	0.433706	0.639815	0.846656
-2.52134	-2.27788	-2.05102	-1.95087	-2.10438	-2.30842	-2.4258	-2.26706	-2.05411	-2.00084	-2.02813	-1.67822	-1.04657	-0.465219	-0.0840613	0.114479	0.124787	-0.11637	-0.586287	-1.10918	-1.46557	-1.70527	-2.06214	-2.49617	-2.62405	-2.2468	-1.80094	-1.61363	-1.48077	-1.2146	-0.857855	-0.527723	-0.382161	-0.371609	-0.324924	-0.11613	0.155408	0.39057	0.465331	0.353813	0.226669	0.171792	0.318819	0.490992	0.490557	0.337047	0.284122	0.515866	0.860646	1.11656
-2.25705	-1.95158	-1.79918	-1.87261	-2.21289	-2.48603	-2.44032	-2.10067	-1.82693	-1.83518	-1.6696	-1.22325	-0.654109	-0.226565	0.0117706	0.0728598	0.00675166	-0.275665	-0.706519	-1.07561	-1.32189	-1.65606	-2.0691	-2.63276	-2.70571	-2.37167	-2.03617	-1.77659	-1.45207	-1.0321	-0.640441	-0.388434	-0.357862	-0.413229	-0.380215	-0.124058	0.169941	0.35066	0.38294	0.352477	0.343986	0.43071	0.557717	0.595124	0.432337	0.166521	0.117991	0.490604	0.910336	1.16112
-1.80795	-1.52445	-1.50584	-1.73699	-2.17761	-2.64484	-2.63453	-2.23262	-1.8854	-1.64413	-1.18412	-0.621319	-0.183277	0.104863	0.106138	-0.0366306	-0.261918	-0.582177	-0.880219	-1.06766	-1.23314	-1.64324	-2.01843	-2.47028	-2.44874	-2.33614	-2.2294	-1.97421	-1.51713	-0.960679	-0.499443	-0.265259	-0.27082	-0.306654	-0.191366	0.048434	0.27676	0.328816	0.262707	0.275701	0.400511	0.608084	0.745834	0.712196	0.448334	0.14834	0.0861378	0.441416	0.800845	0.991573
-1.52413	-1.22207	-1.28403	-1.55253	-2.02757	-2.50384	-2.61585	-2.4156	-2.0193	-1.47457	-0.782133	-0.167333	0.239459	0.382335	0.26447	-0.00891399	-0.417551	-0.71779	-0.859582	-0.977692	-1.22617	-1.74321	-2.09618	-2.21356	-2.13489	-2.10994	-2.30886	-2.28756	-1.72013	-1.0604	-0.558152	-0.312737	-0.202576	-0.0736156	0.130784	0.376932	0.502474	0.401454	0.165424	0.181347	0.386724	0.643369	0.799429	0.690841	0.465797	0.261994	0.283288	0.50258	0.695505	0.733157
-1.45418	-1.14504	-1.24167	-1.48478	-1.89219	-2.27007	-2.41381	-2.44428	-2.27869	-1.42976	-0.56594	0.095735	0.443689	0.535784	0.442333	0.114262	-0.278995	-0.493296	-0.540117	-0.724878	-1.16525	-1.74528	-2.01915	-1.97613	-1.86499	-1.90864	-2.26967	-2.264	-1.84622	-1.25583	-0.809	-0.558458	-0.254449	0.0405269	0.370903	0.631211	0.718912	0.526583	0.229762	0.197589	0.414684	0.618352	0.679441	0.520315	0.39952	0.379798	0.501678	0.649193	0.678788	0.524057
-1.5915	-1.37245	-1.41927	-1.61892	-1.88962	-2.05705	-2.13268	-2.26788	-2.28955	-1.44599	-0.524307	0.124672	0.460908	0.544458	0.473956	0.199107	-0.0747646	-0.175297	-0.221629	-0.491595	-0.914392	-1.49002	-1.70896	-1.69157	-1.73473	-1.8775	-2.11548	-2.10225	-1.78969	-1.38974	-1.12503	-0.896952	-0.426195	0.0421205	0.457214	0.745353	0.816697	0.666116	0.475496	0.433802	0.570575	0.662182	0.577763	0.354428	0.296377	0.438277	0.665626	0.818023	0.737023	0.483171
-1.8006	-1.72169	-1.83418	-2.02602	-2.06234	-1.95462	-1.94456	-2.11272	-2.16784	-1.41998	-0.611825	-0.0309607	0.291359	0.329743	0.294885	0.112566	0.0152079	0.0257599	-0.0711099	-0.342052	-0.749469	-1.12612	-1.23398	-1.28104	-1.45897	-1.75628	-2.0321	-1.97004	-1.69606	-1.44283	-1.38906	-1.08847	-0.572551	-0.0046258	0.433172	0.697875	0.732597	0.687485	0.656045	0.732271	0.814356	0.789996	0.592296	0.279606	0.233762	0.462087	0.714094	0.846716	0.71347	0.504051
-2.00237	-2.13513	-2.32844	-2.31007	-2.1169	-1.923	-1.94394	-2.0955	-1.89257	-1.30438	-0.705446	-0.262033	-0.109635	-0.145226	-0.23526	-0.258887	-0.147261	-0.0129297	-0.116147	-0.386357	-0.662182	-0.798846	-0.80099	-0.87491	-1.16123	-1.61137	-1.94164	-1.88324	-1.62684	-1.46174	-1.4236	-1.01169	-0.493809	0.00697756	0.357862	0.49439	0.522032	0.599235	0.724289	0.913552	1.02982	0.936365	0.687151	0.404246	0.321781	0.495663	0.676137	0.691083	0.571753	0.363799
-2.127	-2.31127	-2.28095	-2.01453	-1.81502	-1.79909	-1.92599	-2.05436	-1.72569	-1.15166	-0.680415	-0.499209	-0.528208	-0.699296	-0.892602	-0.79538	-0.481605	-0.277205	-0.297415	-0.440427	-0.550236	-0.567761	-0.530841	-0.627955	-0.988253	-1.42252	-1.71153	-1.70733	-1.59448	-1.53193	-1.31239	-0.816488	-0.277127	0.11111	0.302082	0.2953	0.23969	0.389158	0.670218	0.948104	1.05802	0.940644	0.758081	0.534014	0.456675	0.538272	0.572506	0.432911	0.195417	-0.0149784
-2.14372	-2.17418	-1.87017	-1.55469	-1.43696	-1.54408	-1.83431	-1.98123	-1.61838	-1.09709	-0.72765	-0.653377	-0.742434	-1.0268	-1.28554	-1.212	-0.920197	-0.788551	-0.80046	-0.811148	-0.699278	-0.516851	-0.459424	-0.579975	-0.883388	-1.16556	-1.32957	-1.31999	-1.39367	-1.47198	-1.26173	-0.691115	-0.145163	0.194735	0.223598	0.161152	0.0794187	0.259649	0.601743	0.8767	0.944869	0.912697	0.756745	0.622033	0.562761	0.541086	0.420779	0.155208	-0.202404	-0.434527
-2.0723	-1.97679	-1.53655	-1.20812	-1.15827	-1.32691	-1.6169	-1.73305	-1.43539	-1.04862	-0.816144	-0.757496	-0.90295	-1.19147	-1.40235	-1.39986	-1.34292	-1.40097	-1.51713	-1.37767	-1.03142	-0.691038	-0.573064	-0.589123	-0.77071	-0.903469	-0.94028	-0.929728	-1.07665	-1.4096	-1.29382	-0.749824	-0.21852	0.125772	0.132662	0.085597	0.0548892	0.25465	0.56696	0.746458	0.705008	0.599105	0.489051	0.467377	0.5458	0.554399	0.353525	0.0330224	-0.37708	-0.651928
-1.96133	-1.84555	-1.37529	-1.04467	-1.01653	-1.19861	-1.42463	-1.4341	-1.19405	-0.968902	-0.957861	-1.03325	-1.26342	-1.49945	-1.57044	-1.54255	-1.62844	-1.87179	-2.08194	-1.86558	-1.38676	-1.03808	-0.875426	-0.865118	-0.843824	-0.759785	-0.681606	-0.655429	-0.910502	-1.23955	-1.32519	-0.925477	-0.442024	-0.158279	-0.0332248	0.00979805	0.133143	0.302387	0.523632	0.573979	0.403867	0.160024	0.0609574	0.151343	0.312286	0.389488	0.14882	-0.0994172	-0.464353	-0.731633
-1.74416	-1.70016	-1.34024	-1.06968	-1.04619	-1.22265	-1.30341	-1.21253	-1.00838	-0.923607	-1.10666	-1.44449	-1.8336	-1.99419	-1.89697	-1.76435	-1.84413	-2.06429	-2.16995	-1.99411	-1.67082	-1.48009	-1.40899	-1.37378	-1.14594	-0.859754	-0.639241	-0.625027	-0.811252	-1.07634	-1.26769	-1.11456	-0.792481	-0.608834	-0.463516	-0.263267	0.0258498	0.316675	0.467364	0.402477	0.145451	-0.177737	-0.312937	-0.184221	-0.0274289	-0.0190742	-0.185768	-0.411056	-0.650016	-0.822081
-1.39564	-1.40633	-1.2261	-1.17673	-1.27458	-1.41466	-1.37579	-1.12866	-0.91279	-0.899308	-1.2037	-1.66873	-2.13914	-2.3195	-2.24157	-2.13897	-2.19507	-2.33223	-2.18715	-1.95687	-1.77274	-1.81321	-1.95207	-1.95324	-1.54108	-1.12476	-0.820509	-0.788472	-0.922208	-1.10794	-1.25145	-1.24163	-1.16198	-1.19464	-1.04835	-0.693314	-0.24282	0.134919	0.315637	0.203875	-0.0245867	-0.350216	-0.532535	-0.48463	-0.432329	-0.517969	-0.676362	-0.772011	-0.839828	-0.888602
-1.11475	-1.11421	-1.10415	-1.25839	-1.5933	-1.74754	-1.55754	-1.2323	-0.999331	-1.03663	-1.37398	-1.7582	-2.11459	-2.26249	-2.37279	-2.57903	-2.69812	-2.72126	-2.36134	-1.99678	-1.83145	-1.94516	-2.23612	-2.2683	-1.87981	-1.48743	-1.23542	-1.2505	-1.28731	-1.33755	-1.34262	-1.32597	-1.42626	-1.60052	-1.5448	-1.09333	-0.564713	-0.176964	-0.0531304	-0.148779	-0.361128	-0.554677	-0.647885	-0.634892	-0.700755	-0.81203	-0.854212	-0.776277	-0.756203	-0.865524
-0.965455	-0.929268	-1.01466	-1.32784	-1.69131	-1.84018	-1.61699	-1.34276	-1.24847	-1.32239	-1.58918	-1.88185	-2.05587	-2.13077	-2.34727	-2.73027	-3.09936	-3.03021	-2.58582	-2.19563	-2.05568	-2.20895	-2.42911	-2.3148	-2.01299	-1.80688	-1.71869	-1.74866	-1.68611	-1.55715	-1.45456	-1.43644	-1.58995	-1.77105	-1.74291	-1.35761	-0.910287	-0.673905	-0.6614	-0.813446	-0.954261	-1.00816	-0.907766	-0.830808	-0.798283	-0.803112	-0.623614	-0.491969	-0.506807	-0.734048
-0.970209	-0.879579	-1.01576	-1.33601	-1.57815	-1.5986	-1.44498	-1.34849	-1.45366	-1.71508	-1.96527	-2.07069	-2.04598	-2.07864	-2.37155	-2.73893	-2.93639	-2.79693	-2.56006	-2.47138	-2.55067	-2.64071	-2.68582	-2.40769	-2.06217	-1.93028	-1.92974	-1.87231	-1.62714	-1.40907	-1.36263	-1.49661	-1.71921	-1.84855	-1.74791	-1.45904	-1.20069	-1.1977	-1.32631	-1.53719	-1.57254	-1.45994	-1.29899	-1.15172	-0.990537	-0.714116	-0.398632	-0.242816	-0.320155	-0.583773
-1.05187	-1.01544	-1.19238	-1.40717	-1.48817	-1.38729	-1.24759	-1.2678	-1.53312	-1.92614	-2.13458	-2.05542	-2.03071	-2.13808	-2.46981	-2.7637	-2.77757	-2.50383	-2.411	-2.56109	-2.98121	-3.15107	-3.03042	-2.61947	-2.2266	-2.01853	-1.93205	-1.59899	-1.30524	-1.12257	-1.17256	-1.43593	-1.7601	-1.82596	-1.6533	-1.44915	-1.38171	-1.60797	-1.8003	-1.8586	-1.76943	-1.68881	-1.66727	-1.58446	-1.26751	-0.756956	-0.354802	-0.150403	-0.20943	-0.462062
-1.03782	-1.1762	-1.48034	-1.6673	-1.56764	-1.2961	-1.1	-1.16757	-1.41776	-1.73192	-1.75969	-1.70593	-1.83503	-2.18751	-2.62935	-2.91372	-2.69565	-2.36015	-2.28221	-2.54339	-2.96594	-3.21393	-3.07618	-2.74996	-2.48428	-2.33091	-1.92802	-1.42382	-1.0368	-0.891969	-0.988838	-1.23732	-1.49288	-1.47769	-1.32114	-1.29448	-1.53881	-1.8659	-1.98621	-1.85676	-1.63283	-1.62863	-1.72403	-1.73032	-1.32915	-0.786612	-0.407164	-0.285528	-0.371899	-0.566914
-0.927098	-1.22905	-1.73363	-2.04876	-1.80506	-1.42268	-1.16969	-1.20431	-1.3439	-1.45933	-1.37968	-1.38549	-1.62787	-2.10828	-2.75373	-3.06008	-2.73214	-2.43497	-2.39732	-2.67168	-2.88451	-2.89838	-2.77796	-2.66462	-2.71535	-2.62887	-2.07828	-1.46031	-1.0208	-0.849848	-0.910585	-1.0221	-1.07161	-0.962669	-0.8403	-0.958899	-1.36021	-1.83867	-2.10009	-1.8935	-1.58021	-1.55257	-1.63162	-1.457	-1.04801	-0.665878	-0.44683	-0.48242	-0.663763	-0.850965
-0.803678	-1.17228	-1.75157	-2.1707	-2.02099	-1.69477	-1.48084	-1.42781	-1.41433	-1.32419	-1.20158	-1.23985	-1.52105	-2.02075	-2.60321	-2.82655	-2.68465	-2.60012	-2.70188	-2.89591	-2.95299	-2.72027	-2.51147	-2.50629	-2.73231	-2.83162	-2.32889	-1.66721	-1.23405	-1.0902	-1.03887	-0.94507	-0.742135	-0.526505	-0.442711	-0.647246	-1.103	-1.70134	-2.11998	-2.01934	-1.75098	-1.66377	-1.51332	-1.12069	-0.719758	-0.457497	-0.426193	-0.623405	-0.94879	-1.28174
-0.784995	-1.21268	-1.72385	-2.09416	-2.14074	-2.01324	-1.96729	-1.90937	-1.65737	-1.39437	-1.23734	-1.28318	-1.52263	-1.9652	-2.38922	-2.47461	-2.51973	-2.67958	-3.04599	-3.46561	-3.21018	-2.77263	-2.49889	-2.54523	-2.74146	-2.7917	-2.4269	-1.95248	-1.64335	-1.51121	-1.32268	-0.956416	-0.565493	-0.307626	-0.252396	-0.464256	-0.899505	-1.43827	-1.94627	-2.04363	-2.05945	-1.93171	-1.45851	-0.930377	-0.501856	-0.28232	-0.365518	-0.647446	-1.04559	-1.49255
-0.957473	-1.36123	-1.74716	-2.00883	-2.12938	-2.24089	-2.28625	-2.17243	-1.79811	-1.49629	-1.39858	-1.5206	-1.75932	-2.06712	-2.26702	-2.24255	-2.36677	-2.69337	-3.19698	-3.65298	-3.32993	-2.96049	-2.71556	-2.75237	-2.79138	-2.70319	-2.41115	-2.15011	-2.02749	-1.94126	-1.57841	-1.03026	-0.586848	-0.302126	-0.2259	-0.423356	-0.831749	-1.34122	-1.74644	-1.9771	-2.15697	-2.10077	-1.44959	-0.85725	-0.464862	-0.331752	-0.400789	-0.670511	-1.05449	-1.41796
-1.14558	-1.55568	-1.79562	-1.94815	-2.08164	-2.25444	-2.15062	-1.87786	-1.55555	-1.40974	-1.48879	-1.81027	-2.16593	-2.34824	-2.33916	-2.20141	-2.28485	-2.64979	-3.16536	-3.27736	-3.09494	-2.98331	-2.97129	-3.0855	-3.00024	-2.70966	-2.38807	-2.23445	-2.24636	-2.06662	-1.55216	-1.05528	-0.634815	-0.438472	-0.452578	-0.68104	-1.0511	-1.42434	-1.67087	-1.89396	-2.01085	-1.84844	-1.25244	-0.787541	-0.510632	-0.468586	-0.55569	-0.804415	-1.09294	-1.29015
-1.16425	-1.51869	-1.65755	-1.77566	-1.95578	-2.11393	-1.87657	-1.5169	-1.2395	-1.24775	-1.46351	-1.95247	-2.44216	-2.64304	-2.51676	-2.463	-2.53643	-2.85034	-3.01459	-2.84974	-2.73104	-2.80691	-2.999	-3.14665	-2.93761	-2.60748	-2.35059	-2.31367	-2.25722	-1.87435	-1.34622	-0.920141	-0.67912	-0.661976	-0.844784	-1.15259	-1.50996	-1.75868	-1.83212	-1.88016	-1.84104	-1.42326	-0.937125	-0.614805	-0.509771	-0.621533	-0.853901	-1.04745	-1.16019	-1.19139
-1.00054	-1.20288	-1.28974	-1.47963	-1.7557	-1.94022	-1.70579	-1.28117	-1.05431	-1.12359	-1.43384	-1.9311	-2.35561	-2.56796	-2.60404	-2.70603	-2.97746	-3.16662	-3.01178	-2.63624	-2.45552	-2.55263	-2.70785	-2.68924	-2.46824	-2.29607	-2.30187	-2.40412	-2.17896	-1.68404	-1.14736	-0.762297	-0.66361	-0.767805	-1.07634	-1.52478	-1.89606	-2.08082	-2.11373	-1.99893	-1.62241	-1.10453	-0.654037	-0.433768	-0.469603	-0.678289	-0.931165	-1.06124	-1.0502	-1.07773
-0.74065	-0.862178	-0.965884	-1.21925	-1.59322	-1.79018	-1.51474	-1.17826	-1.03953	-1.13714	-1.54382	-1.89704	-2.15821	-2.27803	-2.47598	-2.8104	-3.25053	-3.55321	-3.1115	-2.67908	-2.47004	-2.50001	-2.42208	-2.21035	-2.0123	-1.95732	-2.10082	-2.33245	-2.19666	-1.62019	-1.05763	-0.682823	-0.660796	-0.792334	-1.12236	-1.57909	-1.93621	-2.19641	-2.37141	-2.20314	-1.58444	-0.971833	-0.529397	-0.376999	-0.418449	-0.565612	-0.710333	-0.709547	-0.705098	-0.857143
-0.651654	-0.650623	-0.787288	-1.05554	-1.40022	-1.48537	-1.28072	-1.10953	-1.119	-1.36845	-1.69726	-1.92767	-2.0243	-2.06819	-2.30104	-2.70919	-3.16641	-3.34922	-3.02348	-2.76415	-2.65424	-2.56263	-2.29695	-1.92702	-1.67868	-1.64615	-1.90953	-2.17168	-2.08593	-1.58344	-1.08802	-0.827714	-0.799583	-0.930633	-1.23698	-1.5814	-1.84429	-2.11157	-2.3393	-2.26161	-1.6202	-1.00857	-0.617158	-0.428872	-0.421494	-0.477104	-0.456542	-0.358099	-0.375135	-0.596272
-0.786779	-0.66612	-0.768605	-1.02587	-1.22846	-1.16371	-1.00594	-0.97268	-1.15793	-1.54704	-1.83067	-1.97466	-1.95483	-1.97211	-2.22694	-2.63118	-2.97097	-2.91867	-2.7841	-2.75987	-2.86504	-2.82446	-2.38715	-1.8766	-1.5577	-1.57425	-1.71286	-1.88469	-1.78795	-1.44488	-1.12915	-1.04731	-1.10097	-1.27938	-1.49271	-1.62595	-1.74553	-1.96764	-2.0755	-1.91163	-1.4123	-0.993304	-0.725916	-0.631624	-0.592019	-0.511155	-0.333611	-0.175109	-0.188239	-0.443312
-1.06375	-0.953344	-1.01799	-1.17418	-1.09918	-0.944583	-0.81367	-0.838762	-1.15487	-1.54422	-1.76951	-1.79631	-1.81725	-1.95465	-2.28711	-2.66841	-2.81679	-2.5704	-2.47684	-2.63475	-2.95818	-2.99889	-2.53204	-1.99903	-1.68501	-1.63784	-1.67929	-1.70121	-1.51805	-1.26311	-1.13269	-1.2796	-1.4485	-1.63741	-1.68838	-1.69809	-1.74906	-1.8784	-1.86077	-1.46911	-1.05353	-0.817883	-0.775592	-0.868312	-0.902437	-0.73002	-0.407456	-0.187676	-0.192261	-0.436591
-1.3251	-1.37338	-1.50565	-1.45164	-1.17278	-0.876339	-0.745426	-0.840098	-1.13716	-1.39785	-1.45126	-1.43998	-1.54979	-1.84441	-2.41369	-2.84919	-2.75831	-2.41817	-2.31216	-2.6124	-2.89653	-2.90721	-2.55804	-2.18713	-1.99714	-1.93214	-1.88277	-1.70987	-1.36484	-1.12944	-1.07421	-1.3012	-1.4718	-1.53987	-1.49294	-1.56588	-1.76895	-1.99644	-1.71294	-1.15551	-0.747496	-0.63416	-0.732739	-0.939228	-1.07272	-0.883944	-0.579447	-0.401903	-0.434563	-0.575378
-1.4839	-1.72433	-2.02237	-1.8917	-1.44682	-1.04711	-0.913022	-0.946903	-1.08235	-1.18434	-1.14987	-1.12247	-1.30113	-1.73247	-2.35082	-2.85297	-2.73987	-2.48665	-2.46315	-2.67111	-2.80533	-2.70982	-2.46294	-2.31054	-2.38056	-2.42469	-2.23396	-1.80691	-1.36789	-1.111	-1.10484	-1.16924	-1.22216	-1.17768	-1.15931	-1.32845	-1.73098	-2.07297	-1.68961	-1.06187	-0.633842	-0.553465	-0.629095	-0.819715	-0.914387	-0.747341	-0.596896	-0.589762	-0.747423	-0.785455
-1.5785	-1.89681	-2.27786	-2.13571	-1.71305	-1.38853	-1.26714	-1.25683	-1.2287	-1.10438	-0.964191	-0.953639	-1.18015	-1.63981	-2.20396	-2.57696	-2.60425	-2.59809	-2.64906	-2.82747	-2.79788	-2.54245	-2.33879	-2.36339	-2.596	-2.59668	-2.26875	-1.81142	-1.44271	-1.27396	-1.19041	-1.17741	-1.07189	-0.918759	-0.925785	-1.19624	-1.65663	-2.06381	-1.7515	-1.14329	-0.736984	-0.57067	-0.599669	-0.679937	-0.657422	-0.521382	-0.477383	-0.656528	-0.916484	-0.954027
-1.6919	-1.94575	-2.15126	-1.98373	-1.77713	-1.67625	-1.74016	-1.80285	-1.56183	-1.22217	-0.984326	-0.948383	-1.13949	-1.58133	-2.02488	-2.28264	-2.39611	-2.56793	-2.79493	-2.91646	-2.70376	-2.39267	-2.24637	-2.37352	-2.52019	-2.34509	-1.97687	-1.68726	-1.51509	-1.52163	-1.51865	-1.37992	-1.10692	-0.866872	-0.848263	-1.13996	-1.60279	-2.00948	-1.80117	-1.33383	-1.01103	-0.880112	-0.834404	-0.723022	-0.508612	-0.335706	-0.345174	-0.581692	-0.853855	-0.835734
-1.98962	-2.13141	-2.03517	-1.7502	-1.67764	-1.76572	-2.05741	-2.1804	-1.87298	-1.45105	-1.20002	-1.19752	-1.39107	-1.73941	-1.94297	-2.03056	-2.17552	-2.39007	-2.64685	-2.53815	-2.26808	-2.11251	-2.16885	-2.38144	-2.34697	-2.05809	-1.68353	-1.49475	-1.55549	-1.75099	-1.93136	-1.74698	-1.36631	-1.0684	-1.01977	-1.28534	-1.71155	-1.92634	-1.82521	-1.58126	-1.51505	-1.50718	-1.36821	-0.990715	-0.600524	-0.336554	-0.306959	-0.507345	-0.669156	-0.587315
-2.44555	-2.41351	-2.08655	-1.71199	-1.66677	-1.84762	-2.12174	-2.14292	-1.91338	-1.6433	-1.53705	-1.67957	-1.91511	-2.08474	-2.07736	-1.98917	-2.05406	-2.21904	-2.20019	-1.97821	-1.74281	-1.72005	-1.91579	-2.23141	-2.23356	-1.88951	-1.53569	-1.40087	-1.56073	-1.81922	-2.08406	-1.98196	-1.66086	-1.48063	-1.48253	-1.75615	-1.99243	-2.01191	-1.81947	-1.75618	-1.87405	-2.12741	-1.90885	-1.35851	-0.904106	-0.615722	-0.543159	-0.62245	-0.564779	-0.406278
-2.73253	-2.64068	-2.24804	-1.93647	-1.88343	-2.10042	-2.15432	-2.00363	-1.78581	-1.71226	-1.84576	-2.15234	-2.45283	-2.4391	-2.27108	-2.15921	-2.22312	-2.15519	-1.838	-1.51299	-1.3374	-1.39814	-1.68422	-1.98348	-2.04471	-1.78757	-1.50383	-1.43786	-1.63946	-1.87671	-2.09126	-2.05409	-1.90023	-1.897	-2.10935	-2.52556	-2.54284	-2.28473	-1.99756	-1.97187	-2.10073	-2.31405	-2.11502	-1.66233	-1.31853	-1.16149	-1.06793	-0.969001	-0.68257	-0.36025
-2.48728	-2.43083	-2.27575	-2.21344	-2.33106	-2.36177	-2.22035	-1.89974	-1.68778	-1.69993	-1.90666	-2.22863	-2.41241	-2.40308	-2.3293	-2.3727	-2.49032	-2.17459	-1.64695	-1.22405	-1.04943	-1.15656	-1.37721	-1.63814	-1.67763	-1.54013	-1.48075	-1.62694	-1.82268	-2.0614	-2.1446	-2.0735	-2.04488	-2.29751	-2.70151	-3.12357	-2.90135	-2.54363	-2.28967	-2.25959	-2.32179	-2.31759	-2.07461	-1.82993	-1.75004	-1.80834	-1.84637	-1.45691	-0.956611	-0.568374
-2.21616	-2.09574	-2.08299	-2.2326	-2.51281	-2.4134	-2.10328	-1.80391	-1.63516	-1.73154	-2.0557	-2.18895	-2.16082	-2.12219	-2.23224	-2.46168	-2.68331	-2.32071	-1.68149	-1.19828	-1.05834	-1.0993	-1.23084	-1.35651	-1.33009	-1.26217	-1.35635	-1.73179	-2.09697	-2.32421	-2.24945	-2.15369	-2.22224	-2.58913	-2.92306	-3.01016	-2.73325	-2.60185	-2.60668	-2.63812	-2.495	-2.25154	-1.99782	-1.87741	-2.00162	-2.19224	-2.20098	-1.72509	-1.22992	-0.927376
-2.02999	-1.82266	-1.83408	-2.0728	-2.09569	-1.90179	-1.65149	-1.50813	-1.57228	-1.89889	-2.17203	-2.20786	-2.01714	-1.89916	-2.0954	-2.38172	-2.64534	-2.3406	-1.77389	-1.38395	-1.23838	-1.2188	-1.26782	-1.22333	-1.09559	-1.0489	-1.21731	-1.68429	-2.07804	-2.22984	-2.17363	-2.20239	-2.4328	-2.81312	-2.89974	-2.70657	-2.43796	-2.42497	-2.58507	-2.56573	-2.29834	-2.02021	-1.88637	-1.92586	-2.16018	-2.29709	-2.11662	-1.69396	-1.38897	-1.32983
-2.05647	-1.84914	-1.84274	-1.85953	-1.61436	-1.30669	-1.10229	-1.10859	-1.42396	-1.85091	-2.26223	-2.31076	-2.04362	-1.87413	-2.02276	-2.33862	-2.4267	-2.2101	-1.86263	-1.64944	-1.63401	-1.62858	-1.51647	-1.26397	-1.03931	-1.00068	-1.23378	-1.53304	-1.75784	-1.81443	-1.8632	-2.08996	-2.50665	-2.93238	-2.77192	-2.46767	-2.22616	-2.2349	-2.2678	-2.05168	-1.73644	-1.58234	-1.65845	-1.95991	-2.29555	-2.36337	-1.991	-1.60228	-1.41301	-1.52502
-2.10322	-1.99574	-1.92074	-1.64407	-1.22044	-0.853195	-0.673453	-0.797178	-1.14966	-1.62471	-2.09658	-2.26254	-2.15995	-2.09349	-2.3344	-2.45544	-2.27667	-1.98927	-1.83882	-1.86562	-2.03622	-2.01297	-1.73655	-1.39641	-1.19079	-1.18952	-1.30079	-1.43428	-1.47524	-1.44077	-1.53519	-1.85203	-2.31658	-2.65417	-2.46808	-2.261	-2.16988	-2.14419	-1.97373	-1.56376	-1.24413	-1.15325	-1.37903	-1.8758	-2.31813	-2.42574	-2.05972	-1.69321	-1.55912	-1.57396
-2.0047	-2.10939	-2.09737	-1.58804	-1.00986	-0.621132	-0.503158	-0.609306	-0.889769	-1.31403	-1.72926	-2.02901	-2.16836	-2.41538	-2.69999	-2.71312	-2.32855	-1.93543	-1.82526	-1.96706	-2.03072	-1.88174	-1.60581	-1.38066	-1.32299	-1.44134	-1.49134	-1.4571	-1.31423	-1.22189	-1.32413	-1.62119	-1.95732	-2.06396	-1.97113	-1.96131	-2.14924	-2.24416	-1.7983	-1.29215	-0.976419	-0.915818	-1.21703	-1.64691	-2.0868	-2.28963	-2.11062	-1.93234	-1.8295	-1.6146
-1.78851	-2.00721	-2.01692	-1.48513	-0.935511	-0.575105	-0.497658	-0.52739	-0.796379	-1.1745	-1.48694	-1.72224	-2.03737	-2.4443	-2.94156	-2.89024	-2.44902	-2.09619	-2.0036	-1.98817	-1.84773	-1.54934	-1.30588	-1.21696	-1.32261	-1.56792	-1.66796	-1.50214	-1.27503	-1.17024	-1.2947	-1.48508	-1.60954	-1.53722	-1.49981	-1.65283	-1.99116	-2.26381	-1.80452	-1.27664	-0.968722	-0.949869	-1.15172	-1.46148	-1.77637	-1.93208	-1.97816	-2.07845	-2.08059	-1.60349
-1.64629	-1.83008	-1.62934	-1.17054	-0.763263	-0.526148	-0.576387	-0.711587	-0.977402	-1.24371	-1.39014	-1.51777	-1.90028	-2.40511	-2.73929	-2.67844	-2.44303	-2.2899	-2.19024	-2.03906	-1.69965	-1.28066	-1.01083	-0.999053	-1.1511	-1.37565	-1.45372	-1.31671	-1.19702	-1.22651	-1.40663	-1.50472	-1.40115	-1.22849	-1.19768	-1.41198	-1.80401	-1.97779	-1.67939	-1.29409	-1.0892	-1.10135	-1.28245	-1.48723	-1.60827	-1.66412	-1.80518	-2.01533	-2.09194	-1.50424
-1.51677	-1.4984	-1.16412	-0.770024	-0.517529	-0.489887	-0.698817	-0.975618	-1.2949	-1.48503	-1.52697	-1.58282	-2.02613	-2.35567	-2.40004	-2.23764	-2.16654	-2.24485	-2.30315	-2.03796	-1.5799	-1.15113	-0.873246	-0.894432	-0.979583	-1.08817	-1.07103	-1.01287	-1.04162	-1.26374	-1.54444	-1.58174	-1.34731	-1.13266	-1.10062	-1.33055	-1.5302	-1.54162	-1.36359	-1.19484	-1.19112	-1.39712	-1.60947	-1.74223	-1.65697	-1.56439	-1.66126	-1.81672	-1.657	-1.11617
-1.28446	-1.18724	-0.796316	-0.432737	-0.290837	-0.392834	-0.627155	-1.01211	-1.44907	-1.65629	-1.74901	-1.9118	-2.25549	-2.32429	-2.11159	-1.8901	-1.86563	-2.00571	-2.01762	-1.72094	-1.36419	-1.05139	-0.91047	-0.924577	-0.932335	-0.927886	-0.818213	-0.770796	-0.913808	-1.27313	-1.56946	-1.53474	-1.29543	-1.15524	-1.14737	-1.29234	-1.32622	-1.18456	-1.02631	-1.01453	-1.22175	-1.66018	-2.04464	-2.14176	-1.9774	-1.78862	-1.76318	-1.63226	-1.16126	-0.713943
-1.01773	-0.914162	-0.540328	-0.257804	-0.189879	-0.286992	-0.543286	-0.948994	-1.36422	-1.60684	-1.82725	-2.09868	-2.48779	-2.29315	-1.93568	-1.67195	-1.7134	-1.70602	-1.55118	-1.24717	-1.00859	-0.893062	-0.98041	-1.0453	-1.06673	-0.940453	-0.74411	-0.687904	-0.869978	-1.19365	-1.35229	-1.24555	-1.10707	-1.10677	-1.27249	-1.42453	-1.30119	-1.04039	-0.841606	-0.880126	-1.23505	-1.72621	-2.13265	-2.25711	-2.22849	-2.15886	-2.02086	-1.51422	-0.905519	-0.423043
-0.692163	-0.618379	-0.320961	-0.148056	-0.153373	-0.288329	-0.567327	-0.905164	-1.1512	-1.38211	-1.72678	-2.0485	-2.16637	-1.92877	-1.67163	-1.55048	-1.58314	-1.48324	-1.20169	-0.863988	-0.67326	-0.719349	-0.931697	-1.14502	-1.24092	-1.07387	-0.843835	-0.775177	-0.914039	-1.13591	-1.09264	-0.934629	-0.899419	-1.04976	-1.40273	-1.6788	-1.48441	-1.15916	-0.950364	-1.00011	-1.32159	-1.68702	-1.94111	-2.07973	-2.21615	-2.46586	-2.45384	-1.6198	-0.874385	-0.377748
-0.293353	-0.213221	-0.0569166	-0.0451438	-0.199143	-0.405876	-0.666808	-0.847174	-1.02119	-1.24062	-1.54867	-1.71878	-1.54441	-1.34563	-1.25305	-1.32257	-1.46119	-1.35152	-0.997947	-0.640471	-0.468054	-0.614484	-0.798756	-1.03137	-1.12506	-1.02369	-0.946489	-1.00649	-1.12924	-1.1558	-0.962631	-0.765311	-0.798216	-1.08503	-1.56251	-1.93697	-1.76187	-1.41562	-1.25028	-1.30321	-1.52093	-1.68567	-1.81208	-1.88844	-2.11422	-2.50137	-2.63193	-1.86992	-1.05394	-0.568294
0.0978893	0.184125	0.231054	0.0880415	-0.189981	-0.471421	-0.663017	-0.746215	-0.877753	-1.10744	-1.43233	-1.30459	-0.980808	-0.796672	-0.822741	-1.01385	-1.24548	-1.22224	-0.905777	-0.608848	-0.492339	-0.547949	-0.712446	-0.832021	-0.820492	-0.811405	-0.912669	-1.22658	-1.44625	-1.34903	-1.06553	-0.83696	-0.843986	-1.16644	-1.61609	-2.02595	-1.94777	-1.75021	-1.70426	-1.84996	-1.96221	-1.93505	-1.82074	-1.83387	-2.07014	-2.35964	-2.46408	-1.90226	-1.28648	-0.903614
0.346553	0.491138	0.424298	0.253942	-0.0170003	-0.262796	-0.386765	-0.454582	-0.656677	-1.02137	-1.26643	-0.959005	-0.595425	-0.392002	-0.488628	-0.666308	-0.839594	-0.875429	-0.706674	-0.555741	-0.553734	-0.623504	-0.715491	-0.697126	-0.599904	-0.603756	-0.830997	-1.2284	-1.60945	-1.58596	-1.33005	-1.14665	-1.18248	-1.48907	-1.85449	-2.08613	-2.01625	-1.96981	-2.09231	-2.29563	-2.2509	-2.0277	-1.88067	-1.91528	-2.12226	-2.27553	-2.20516	-1.75833	-1.41013	-1.32267
0.461672	0.604548	0.570179	0.491375	0.294652	0.103788	0.024008	-0.0731059	-0.402886	-0.831055	-1.07343	-0.781874	-0.4139	-0.212674	-0.297337	-0.387127	-0.439075	-0.408992	-0.367922	-0.4311	-0.660783	-0.846275	-0.877716	-0.695777	-0.521162	-0.513296	-0.807675	-1.21094	-1.5771	-1.67299	-1.58163	-1.58255	-1.76634	-2.08806	-2.3131	-2.26715	-2.12525	-2.13862	-2.1769	-2.14389	-1.93387	-1.75511	-1.76116	-1.9801	-2.30573	-2.35426	-2.00752	-1.60561	-1.42441	-1.60453
0.510141	0.60541	0.599116	0.530322	0.433208	0.400303	0.364225	0.195822	-0.154222	-0.588006	-0.866028	-0.666999	-0.354445	-0.202292	-0.218839	-0.234899	-0.1638	-0.0333745	-0.0355177	-0.270083	-0.654794	-0.973832	-0.998192	-0.786713	-0.605018	-0.601058	-0.877859	-1.24792	-1.50617	-1.58351	-1.66451	-1.91909	-2.31333	-2.80766	-2.85936	-2.60076	-2.35217	-2.28376	-2.08595	-1.8669	-1.54776	-1.43076	-1.53617	-1.86693	-2.2431	-2.21716	-1.85212	-1.5735	-1.53585	-1.75821
0.545914	0.503732	0.446657	0.390314	0.437732	0.526409	0.578465	0.362454	0.0666099	-0.309313	-0.559503	-0.483033	-0.348213	-0.32228	-0.332968	-0.227934	-0.0274404	0.175739	0.156017	-0.118831	-0.473758	-0.810618	-0.863298	-0.738244	-0.70694	-0.835304	-1.14262	-1.39208	-1.51703	-1.53431	-1.67292	-2.09816	-2.54049	-2.95645	-2.90611	-2.80058	-2.66332	-2.47772	-2.03333	-1.65657	-1.27834	-1.16134	-1.25553	-1.54332	-1.78521	-1.75952	-1.5705	-1.56434	-1.68562	-1.94338
0.601219	0.446976	0.269051	0.220033	0.357782	0.54436	0.577373	0.339634	0.0938382	-0.148295	-0.272021	-0.285882	-0.318543	-0.470833	-0.53572	-0.319114	-0.00924528	0.203699	0.185199	-0.06963	-0.384762	-0.611758	-0.606333	-0.567461	-0.688012	-0.999482	-1.35148	-1.51598	-1.5086	-1.54663	-1.74335	-2.19203	-2.49471	-2.66409	-2.57761	-2.67692	-2.79967	-2.64971	-2.10376	-1.57221	-1.1703	-1.02767	-1.09036	-1.24607	-1.30656	-1.23131	-1.2359	-1.42945	-1.87641	-2.25478
0.679716	0.486167	0.245254	0.205269	0.378419	0.48736	0.417589	0.202311	-0.0127225	-0.13303	-0.108318	-0.0875115	-0.281305	-0.492677	-0.568551	-0.339737	-0.0547708	0.0832226	0.0342045	-0.201093	-0.441029	-0.487362	-0.35889	-0.347361	-0.546526	-0.877771	-1.16971	-1.26341	-1.33562	-1.52331	-1.80255	-2.26539	-2.36689	-2.32314	-2.24032	-2.39627	-2.54661	-2.44988	-1.96838	-1.50275	-1.21632	-1.11885	-1.10732	-1.11459	-0.987828	-0.870587	-0.953541	-1.26745	-1.87311	-2.39161
0.694738	0.614958	0.428488	0.395339	0.517219	0.51117	0.305902	-0.0170423	-0.215963	-0.191739	-0.0525248	-0.0554004	-0.231128	-0.377314	-0.402895	-0.248544	-0.100052	-0.110496	-0.315764	-0.51615	-0.599348	-0.448659	-0.261593	-0.260563	-0.45045	-0.69649	-0.802393	-0.870942	-1.01786	-1.33958	-1.76971	-2.20227	-2.17097	-2.02858	-1.99141	-2.09536	-2.22641	-1.96269	-1.62548	-1.37127	-1.30628	-1.37531	-1.38625	-1.19356	-0.921782	-0.736181	-0.828168	-1.19091	-1.65863	-2.06409
0.60429	0.586034	0.582426	0.620322	0.6631	0.576484	0.281616	-0.126533	-0.307387	-0.187704	-0.0692418	-0.100438	-0.259563	-0.355212	-0.289485	-0.157595	-0.128	-0.282731	-0.560509	-0.746002	-0.672705	-0.452437	-0.306631	-0.330258	-0.50623	-0.576244	-0.52785	-0.522913	-0.695222	-1.07261	-1.55693	-1.79345	-1.75311	-1.72278	-1.83284	-2.04274	-1.9216	-1.6044	-1.33482	-1.23393	-1.40209	-1.65009	-1.73988	-1.46126	-1.06814	-0.835662	-0.903967	-1.17808	-1.55645	-1.76294
0.282153	0.439678	0.599156	0.740079	0.74526	0.578078	0.320075	-0.00872815	-0.185432	-0.101394	-0.132834	-0.331754	-0.49381	-0.541607	-0.366993	-0.16186	-0.176699	-0.385874	-0.643876	-0.643822	-0.49411	-0.363929	-0.371932	-0.509817	-0.602048	-0.517521	-0.37196	-0.331622	-0.550807	-0.873507	-1.16447	-1.22081	-1.20879	-1.32031	-1.61713	-1.9452	-1.77108	-1.41336	-1.16013	-1.1464	-1.4569	-1.76104	-1.92627	-1.67036	-1.3058	-1.13534	-1.25711	-1.43748	-1.64958	-1.66466
-0.0153252	0.259143	0.551921	0.691868	0.65701	0.515463	0.304335	0.113715	0.0329585	0.0161668	-0.16249	-0.539877	-0.901884	-0.93015	-0.640545	-0.392689	-0.36285	-0.544192	-0.591745	-0.43715	-0.260339	-0.219269	-0.374488	-0.620772	-0.67565	-0.521543	-0.364018	-0.347851	-0.578266	-0.806727	-0.834017	-0.749735	-0.763597	-0.933709	-1.33307	-1.73438	-1.67305	-1.37612	-1.17441	-1.21952	-1.44822	-1.74211	-1.88879	-1.76447	-1.60084	-1.64156	-1.8876	-2.10434	-2.04056	-1.81883
-0.0552355	0.279535	0.578662	0.579936	0.458164	0.309537	0.13503	0.100904	0.134406	0.0702506	-0.199227	-0.666214	-1.13491	-1.27572	-1.05741	-0.880353	-0.792164	-0.830928	-0.597476	-0.297129	-0.0812547	-0.0836421	-0.280854	-0.51371	-0.53221	-0.429862	-0.376097	-0.451726	-0.69508	-0.742878	-0.603908	-0.441256	-0.426065	-0.688951	-1.06121	-1.41003	-1.47687	-1.32838	-1.2546	-1.35074	-1.58335	-1.80522	-1.87865	-1.80487	-1.83533	-2.13337	-2.50881	-2.67159	-2.35635	-2.07456
0.102852	0.444215	0.657159	0.563463	0.295451	0.019138	-0.135105	-0.0413009	0.067884	-0.0304507	-0.360963	-0.752022	-1.18825	-1.46383	-1.47696	-1.49741	-1.4644	-1.23168	-0.766048	-0.32117	-0.081126	-0.0808278	-0.246301	-0.317536	-0.290871	-0.254196	-0.318839	-0.548521	-0.792364	-0.742261	-0.497334	-0.312465	-0.337802	-0.5814	-0.870653	-1.13842	-1.22821	-1.24281	-1.35091	-1.63747	-1.905	-2.04386	-1.94957	-1.90996	-2.03833	-2.42108	-2.62782	-2.56355	-2.28347	-2.2214
0.279983	0.588631	0.729066	0.593866	0.21892	-0.164815	-0.327847	-0.215977	-0.132915	-0.318896	-0.625239	-0.99872	-1.33875	-1.55379	-1.72341	-1.88351	-1.90226	-1.47813	-0.9334	-0.522213	-0.289249	-0.322154	-0.334063	-0.249781	-0.108369	-0.0900044	-0.251327	-0.539603	-0.733641	-0.613714	-0.397352	-0.282063	-0.344753	-0.602756	-0.847331	-0.998156	-1.03326	-1.11646	-1.36298	-1.75526	-1.96151	-1.94949	-1.89866	-1.96989	-2.20153	-2.50445	-2.43872	-2.22529	-2.03383	-2.18636
0.288412	0.596084	0.6352	0.499756	0.143365	-0.189101	-0.322347	-0.284696	-0.379857	-0.683025	-1.10875	-1.45318	-1.65332	-1.73066	-1.8373	-1.90609	-1.78665	-1.34861	-0.952559	-0.726919	-0.653134	-0.63599	-0.516063	-0.302874	-0.0850469	-0.0478835	-0.216531	-0.442063	-0.476188	-0.3609	-0.226568	-0.264356	-0.473775	-0.785244	-0.978794	-0.980205	-0.947924	-1.02844	-1.29401	-1.53248	-1.59077	-1.5563	-1.61142	-1.87089	-2.22508	-2.48943	-2.25573	-1.98932	-1.86622	-2.13057
0.104947	0.370871	0.415846	0.305061	0.0641479	-0.158454	-0.239211	-0.304831	-0.52963	-0.998326	-1.5576	-1.95769	-2.08728	-2.07013	-2.05445	-1.88545	-1.54897	-1.13461	-0.89115	-0.823958	-0.902517	-0.92883	-0.767399	-0.49049	-0.267291	-0.238429	-0.393404	-0.408242	-0.216538	-0.0675583	-0.0452874	-0.22663	-0.565687	-0.940389	-1.09219	-1.03086	-0.999309	-1.10277	-1.27703	-1.30139	-1.20686	-1.1592	-1.29391	-1.65713	-2.1146	-2.22563	-2.0078	-1.84662	-1.8385	-2.14631
-0.151027	0.00112629	-0.00101697	-0.100328	-0.224298	-0.235718	-0.219551	-0.353042	-0.644736	-1.16519	-1.72056	-2.09648	-2.34447	-2.42791	-2.36707	-1.97907	-1.47218	-1.0107	-0.843903	-0.859962	-0.96025	-0.968496	-0.822446	-0.637822	-0.560864	-0.614521	-0.632045	-0.435457	-0.102151	0.121779	0.112556	-0.128601	-0.519904	-0.864333	-0.99587	-0.980435	-1.0673	-1.26939	-1.33916	-1.2041	-0.982607	-0.863412	-1.03841	-1.38869	-1.71799	-1.68156	-1.53184	-1.56304	-1.8313	-2.32953
-0.389912	-0.439175	-0.62833	-0.771586	-0.700975	-0.519037	-0.381776	-0.514778	-0.829666	-1.23855	-1.71799	-2.08219	-2.35289	-2.67485	-2.72143	-2.29926	-1.63783	-1.11263	-0.88894	-0.895234	-0.911293	-0.848251	-0.709036	-0.628416	-0.743352	-0.952771	-0.904377	-0.552028	-0.138644	0.0896816	0.0660541	-0.212456	-0.498779	-0.660591	-0.766494	-0.84725	-1.10818	-1.47873	-1.56364	-1.30407	-0.968074	-0.821779	-0.958932	-1.21523	-1.28133	-1.14236	-1.04734	-1.205	-1.65539	-2.23224
-0.575575	-0.74056	-1.10159	-1.32102	-1.17985	-0.919299	-0.830133	-0.956056	-1.17793	-1.5204	-1.81039	-2.06106	-2.34031	-2.65568	-2.86657	-2.52935	-1.92212	-1.48921	-1.2433	-1.15658	-0.995881	-0.741676	-0.580978	-0.562369	-0.765196	-1.01587	-0.96919	-0.633686	-0.304775	-0.141635	-0.237772	-0.411302	-0.529656	-0.530335	-0.545173	-0.717971	-1.07925	-1.5372	-1.72953	-1.49949	-1.21355	-1.10144	-1.12287	-1.15528	-0.941362	-0.715722	-0.650726	-0.875037	-1.40355	-1.851
-0.765143	-0.967726	-1.31777	-1.58261	-1.54105	-1.4221	-1.46038	-1.67492	-1.95831	-2.15113	-2.18013	-2.23183	-2.45053	-2.6309	-2.75364	-2.4572	-2.14734	-1.9361	-1.77955	-1.62422	-1.23403	-0.818696	-0.56205	-0.554428	-0.740897	-0.907347	-0.829901	-0.619153	-0.453572	-0.455959	-0.579929	-0.69633	-0.671862	-0.540948	-0.477662	-0.657295	-1.00124	-1.46895	-1.72037	-1.69907	-1.58354	-1.54345	-1.50677	-1.15467	-0.773508	-0.503191	-0.472619	-0.708405	-1.08872	-1.4539
-1.13293	-1.31403	-1.61305	-1.80929	-1.82608	-1.90708	-2.09574	-2.47069	-2.69598	-2.66052	-2.61945	-2.59963	-2.71139	-2.73062	-2.63901	-2.32597	-2.20385	-2.24237	-2.32264	-2.12361	-1.61428	-1.13815	-0.848054	-0.746194	-0.851608	-0.820549	-0.685241	-0.530401	-0.527418	-0.655049	-0.860073	-0.900059	-0.775249	-0.612353	-0.574945	-0.785584	-1.12708	-1.53084	-1.69704	-1.78171	-1.88468	-1.94249	-1.73467	-1.18261	-0.747012	-0.502085	-0.495684	-0.674096	-0.9758	-1.17643
-1.79174	-2.00677	-2.1637	-2.16536	-2.13698	-2.26217	-2.50113	-2.75743	-2.79106	-2.72314	-2.79901	-2.95765	-3.10164	-2.88088	-2.55295	-2.24015	-2.22447	-2.38555	-2.4956	-2.2746	-1.86708	-1.53646	-1.38601	-1.24387	-1.16325	-0.915879	-0.599174	-0.446777	-0.488471	-0.664686	-0.838704	-0.803738	-0.675266	-0.648601	-0.806262	-1.13116	-1.44678	-1.70918	-1.77138	-1.87435	-2.03958	-1.92209	-1.56682	-1.09142	-0.733212	-0.621341	-0.727	-0.901751	-1.06283	-1.07279
-2.52745	-2.72173	-2.68018	-2.58222	-2.50307	-2.66414	-2.76517	-2.72214	-2.59001	-2.54137	-2.71563	-2.90894	-2.88105	-2.60195	-2.36849	-2.24857	-2.37131	-2.54753	-2.51549	-2.24005	-1.95948	-1.87861	-1.92763	-1.87728	-1.59891	-1.145	-0.752366	-0.562859	-0.574523	-0.732184	-0.695753	-0.572164	-0.500577	-0.623081	-0.973125	-1.48015	-1.87438	-2.0047	-1.969	-2.00459	-2.00063	-1.66635	-1.24711	-0.90135	-0.751149	-0.819699	-1.09064	-1.31715	-1.36202	-1.19009
-2.83006	-2.79241	-2.71472	-2.75104	-2.89307	-3.13521	-3.05752	-2.78744	-2.55106	-2.48411	-2.59807	-2.60461	-2.3277	-2.07203	-1.97945	-2.12441	-2.43906	-2.68754	-2.63377	-2.27361	-2.04016	-2.09284	-2.22535	-2.16329	-1.81265	-1.38779	-1.05937	-0.908921	-0.834893	-0.80896	-0.609687	-0.413588	-0.361776	-0.582425	-1.01987	-1.54667	-1.95604	-2.07098	-2.1261	-2.12873	-1.92433	-1.50387	-1.04654	-0.762794	-0.762739	-0.965322	-1.32953	-1.64368	-1.62947	-1.39186
-2.80918	-2.59599	-2.53539	-2.7282	-3.04822	-3.38386	-3.27565	-2.98482	-2.73599	-2.60435	-2.55253	-2.29418	-1.88202	-1.62244	-1.61262	-1.86916	-2.32369	-2.68008	-2.74009	-2.43901	-2.25072	-2.31927	-2.3783	-2.1429	-1.73561	-1.4504	-1.31729	-1.31675	-1.18364	-0.937249	-0.606873	-0.378059	-0.36238	-0.593771	-1.08859	-1.51188	-1.78746	-1.91777	-2.09057	-2.16254	-1.88831	-1.41341	-0.99392	-0.77121	-0.881507	-1.14952	-1.51934	-1.77539	-1.77363	-1.67445
-2.77975	-2.49894	-2.47325	-2.68852	-2.98583	-3.17401	-3.06532	-2.95271	-2.90847	-2.91818	-2.68815	-2.12706	-1.61724	-1.33032	-1.37397	-1.59364	-1.96443	-2.36111	-2.58054	-2.57536	-2.51768	-2.58941	-2.49097	-2.02021	-1.56849	-1.38387	-1.37307	-1.37522	-1.15299	-0.851915	-0.569879	-0.423341	-0.538277	-0.786758	-1.22372	-1.52176	-1.57981	-1.70085	-1.90172	-1.93975	-1.64624	-1.23872	-0.97841	-0.9078	-1.1348	-1.40769	-1.69841	-1.81847	-1.83575	-1.90186
-2.68001	-2.4993	-2.54758	-2.71818	-2.9149	-2.84185	-2.69287	-2.73042	-2.88515	-3.03207	-2.66067	-2.04172	-1.54851	-1.28112	-1.28131	-1.44751	-1.76557	-2.04921	-2.2391	-2.45731	-2.66477	-2.6425	-2.35412	-1.87091	-1.46729	-1.31953	-1.33779	-1.14169	-0.779575	-0.498027	-0.349779	-0.388056	-0.687074	-1.0774	-1.46846	-1.60146	-1.56161	-1.61088	-1.67943	-1.57024	-1.20446	-0.932193	-0.859385	-1.0251	-1.36611	-1.66977	-1.89994	-1.90819	-1.89251	-1.97766
-2.31221	-2.36416	-2.68368	-2.88822	-2.88719	-2.65081	-2.47155	-2.52179	-2.71656	-2.70625	-2.29897	-1.85068	-1.47562	-1.3513	-1.3803	-1.55237	-1.76081	-1.87843	-1.96993	-2.2438	-2.41831	-2.23148	-1.82762	-1.49261	-1.29602	-1.30524	-1.21705	-0.860067	-0.420315	-0.157322	-0.144084	-0.310534	-0.707941	-1.23328	-1.63288	-1.75807	-1.74313	-1.69253	-1.58262	-1.20805	-0.817616	-0.625424	-0.672733	-1.01448	-1.41847	-1.73678	-1.86246	-1.8812	-1.93022	-1.95385
-1.82233	-2.02614	-2.43136	-2.77017	-2.70444	-2.50126	-2.35668	-2.45574	-2.51087	-2.25569	-1.85329	-1.54366	-1.40347	-1.47691	-1.65141	-1.91527	-2.01434	-1.97571	-1.93367	-2.09914	-1.98336	-1.55606	-1.16563	-0.948777	-0.956291	-1.11005	-1.03724	-0.645094	-0.206564	0.0332365	-0.0321391	-0.275493	-0.666797	-1.11279	-1.46893	-1.6576	-1.82356	-1.83425	-1.52414	-0.987463	-0.600935	-0.445852	-0.604489	-0.900822	-1.19667	-1.39681	-1.48464	-1.61032	-1.85148	-2.00426
-1.40057	-1.66297	-1.96834	-2.18777	-2.17648	-2.19205	-2.25889	-2.41973	-2.32617	-1.93573	-1.51209	-1.25789	-1.30593	-1.51633	-1.85807	-2.21471	-2.3543	-2.27807	-2.18061	-2.05458	-1.55721	-0.980983	-0.641573	-0.485513	-0.596543	-0.763482	-0.748291	-0.457465	-0.113417	0.0338535	-0.071317	-0.3093	-0.666424	-0.973987	-1.21905	-1.42188	-1.67451	-1.77358	-1.39169	-0.88211	-0.575904	-0.497481	-0.615835	-0.811826	-0.978031	-1.02119	-1.13735	-1.34725	-1.70584	-2.09202
-1.21368	-1.35156	-1.51557	-1.58217	-1.59872	-1.71194	-2.02414	-2.43766	-2.35338	-1.83551	-1.37867	-1.15449	-1.25649	-1.44833	-1.82425	-2.1992	-2.44255	-2.54455	-2.54083	-2.09376	-1.28462	-0.629292	-0.265956	-0.190707	-0.259012	-0.362718	-0.322137	-0.166809	0.0180591	-0.0519552	-0.233053	-0.547941	-0.841588	-0.92796	-0.97649	-1.1864	-1.35871	-1.41187	-1.0605	-0.693505	-0.518158	-0.552528	-0.712142	-0.850515	-0.87219	-0.81403	-0.884533	-1.14522	-1.58438	-2.01743
-1.1115	-1.17687	-1.20172	-1.1482	-1.14082	-1.29336	-1.76718	-2.29838	-2.44188	-1.91399	-1.4613	-1.25055	-1.292	-1.49727	-1.79019	-2.03134	-2.2725	-2.47996	-2.67962	-2.1781	-1.23786	-0.53761	-0.142292	0.00351357	0.0345734	-0.00736475	0.0820447	0.204657	0.22644	-0.00739288	-0.360122	-0.807578	-1.06656	-1.07676	-0.994672	-1.12352	-1.17157	-0.930545	-0.601145	-0.386735	-0.373986	-0.589264	-0.875831	-1.02617	-0.921866	-0.769468	-0.792607	-1.0572	-1.4424	-1.82589
-1.21977	-1.21434	-1.08099	-0.911501	-0.855538	-1.08717	-1.53878	-2.04825	-2.33726	-2.04155	-1.67553	-1.53949	-1.57117	-1.72004	-1.85597	-1.89034	-2.07535	-2.29112	-2.56596	-2.1599	-1.29364	-0.643438	-0.239332	-0.0840042	0.067417	0.211758	0.386373	0.502638	0.381354	0.0969839	-0.333382	-0.909988	-1.24563	-1.28854	-1.25944	-1.25255	-1.0252	-0.59106	-0.243594	-0.119761	-0.224443	-0.571801	-0.923554	-1.16642	-1.08482	-0.93682	-0.910154	-1.1811	-1.48695	-1.69295
-1.41031	-1.36021	-1.10674	-0.867427	-0.811464	-1.03748	-1.40559	-1.85622	-2.13303	-2.0839	-1.97423	-2.03667	-2.11352	-2.13446	-2.01844	-1.89241	-1.98879	-2.17087	-2.33073	-2.02354	-1.41045	-0.899902	-0.570502	-0.339979	-0.0232745	0.28635	0.525417	0.613118	0.521375	0.274115	-0.208253	-0.776559	-1.16444	-1.33895	-1.4595	-1.38547	-0.92204	-0.402943	-0.0527918	-0.00366545	-0.155711	-0.45302	-0.831384	-1.09012	-1.12449	-1.12273	-1.26159	-1.48321	-1.63502	-1.66304
-1.53494	-1.43699	-1.12077	-0.903187	-0.913875	-1.13062	-1.49897	-1.83632	-1.97298	-2.00467	-2.0864	-2.26994	-2.24279	-2.07354	-1.92627	-1.90327	-2.05214	-2.17221	-2.15848	-1.77928	-1.38493	-1.14196	-0.924865	-0.57276	-0.113966	0.268412	0.530429	0.609829	0.509785	0.203443	-0.219843	-0.642153	-0.943612	-1.19991	-1.40762	-1.33163	-0.854041	-0.36302	-0.0685322	-0.0445523	-0.175846	-0.460216	-0.779009	-0.974024	-1.10922	-1.2913	-1.59447	-1.7785	-1.70886	-1.60724
-1.48574	-1.29843	-1.05594	-0.976788	-1.12517	-1.41516	-1.73737	-1.92848	-1.9399	-1.92251	-2.05112	-2.10941	-1.88377	-1.67254	-1.60241	-1.74225	-2.01661	-2.17842	-1.96817	-1.5853	-1.30961	-1.22118	-0.91961	-0.450073	-0.0034858	0.327623	0.509073	0.441012	0.285304	-0.000774384	-0.308826	-0.551203	-0.752077	-1.03425	-1.15358	-0.988731	-0.619781	-0.281104	-0.126753	-0.185537	-0.364438	-0.641972	-0.836986	-0.953631	-1.11032	-1.38126	-1.58946	-1.58257	-1.39184	-1.34027
-1.3484	-1.11324	-0.94937	-1.01133	-1.27031	-1.65551	-1.87078	-1.91931	-1.9195	-1.93532	-2.01339	-1.85855	-1.51597	-1.27275	-1.29467	-1.47259	-1.74817	-1.82087	-1.62258	-1.37863	-1.27017	-1.08775	-0.644578	-0.113274	0.312805	0.50866	0.496019	0.30076	-0.0016762	-0.278966	-0.476422	-0.581348	-0.680415	-0.930849	-0.907846	-0.5533	-0.238793	-0.0839536	-0.145423	-0.368269	-0.633108	-0.852292	-0.977238	-1.03993	-1.1744	-1.41848	-1.4133	-1.13175	-0.979844	-1.01446
-1.33924	-0.996414	-0.816429	-0.957244	-1.2587	-1.54478	-1.6126	-1.64502	-1.7641	-1.97987	-2.06233	-1.73977	-1.30856	-1.01188	-1.08043	-1.23125	-1.34472	-1.27704	-1.09755	-1.01619	-1.07815	-0.909885	-0.393961	0.147597	0.584906	0.673584	0.557427	0.281358	-0.0623385	-0.336454	-0.422826	-0.537274	-0.744251	-0.921199	-0.641848	-0.2082	0.1024	0.155189	-0.0322573	-0.289527	-0.60295	-0.835074	-0.971006	-1.13746	-1.32685	-1.44448	-1.20492	-0.817171	-0.645242	-0.773606
-1.48755	-1.08125	-0.91127	-1.00423	-1.19583	-1.27366	-1.27067	-1.32677	-1.5589	-1.99707	-2.2209	-1.85561	-1.35287	-1.03543	-1.02952	-1.06804	-0.984001	-0.783019	-0.602545	-0.646436	-0.814351	-0.753994	-0.258579	0.28835	0.690748	0.72547	0.631774	0.385734	0.101853	-0.0572729	-0.142912	-0.335973	-0.677472	-0.858326	-0.503292	-0.0269194	0.25292	0.245894	0.118994	-0.107758	-0.332313	-0.507552	-0.699149	-1.01794	-1.43708	-1.53663	-1.12545	-0.6813	-0.467623	-0.636026
-1.73718	-1.38263	-1.25392	-1.24263	-1.23379	-1.13803	-1.04691	-1.09373	-1.38885	-1.8258	-2.1446	-1.91505	-1.52535	-1.28042	-1.19052	-1.02689	-0.737534	-0.423759	-0.232787	-0.282294	-0.527845	-0.564901	-0.185452	0.300442	0.555623	0.597913	0.53034	0.356566	0.278739	0.250229	0.183388	-0.0729053	-0.496679	-0.729291	-0.439687	-0.0299644	0.215207	0.23113	0.140363	0.0224977	-0.0548408	-0.151222	-0.344772	-0.782462	-1.37005	-1.61097	-1.1783	-0.753437	-0.546596	-0.706454
-2.04711	-1.84783	-1.78137	-1.6551	-1.42238	-1.1484	-0.981109	-1.01353	-1.27128	-1.71728	-1.95746	-1.89563	-1.70515	-1.61061	-1.51632	-1.14151	-0.652444	-0.259324	-0.0991135	-0.139343	-0.255011	-0.2032	0.0317178	0.315952	0.418301	0.380269	0.313428	0.284429	0.369933	0.474235	0.42131	0.130104	-0.264129	-0.465002	-0.341413	-0.0815935	0.0136752	-0.00287223	0.00157619	0.0155463	0.0873778	0.0830371	-0.11271	-0.582626	-1.09307	-1.354	-1.16572	-0.909314	-0.834065	-0.927517
-2.23887	-2.26421	-2.21582	-1.90595	-1.49842	-1.19466	-1.08718	-1.15256	-1.43693	-1.68834	-1.75933	-1.72241	-1.76874	-1.81874	-1.71151	-1.21194	-0.676241	-0.301431	-0.1317	-0.103569	-0.0593259	0.111138	0.344347	0.449381	0.353488	0.165309	0.0410959	0.143445	0.355413	0.501219	0.427787	0.0970299	-0.125328	-0.233917	-0.210913	-0.134687	-0.225942	-0.348447	-0.30518	-0.119823	0.0777409	0.137609	-0.100618	-0.529519	-0.908615	-1.09313	-1.09552	-1.07471	-1.19478	-1.35
-2.38938	-2.37712	-2.10021	-1.65191	-1.29785	-1.12348	-1.17958	-1.41781	-1.66483	-1.82249	-1.7653	-1.69591	-1.76617	-1.74097	-1.50337	-1.03212	-0.638271	-0.403842	-0.29368	-0.176683	0.0264962	0.309509	0.555657	0.508592	0.362406	0.107089	-0.0185899	0.103534	0.312085	0.375859	0.239439	0.0246489	-0.120317	-0.120262	-0.0506284	-0.10868	-0.353987	-0.479177	-0.40051	-0.174138	-0.0131948	-0.0170472	-0.261378	-0.589937	-0.852578	-0.937241	-0.99456	-1.15076	-1.36603	-1.41627
-2.55136	-2.28959	-1.78148	-1.30071	-1.02746	-0.972232	-1.20338	-1.57613	-1.97622	-2.10678	-1.97855	-1.82396	-1.77337	-1.58093	-1.11115	-0.696057	-0.455769	-0.417629	-0.442966	-0.342081	-0.0202501	0.331611	0.563598	0.528496	0.374497	0.168985	0.0982381	0.196681	0.288288	0.228039	0.0237472	-0.186404	-0.211252	-0.118669	-0.0402458	-0.190826	-0.343605	-0.363814	-0.251211	-0.114439	-0.0860641	-0.227612	-0.514911	-0.790248	-0.879305	-0.895609	-0.939012	-1.13427	-1.25433	-1.0492
-2.79977	-2.23648	-1.57651	-1.08867	-0.820302	-0.857113	-1.12317	-1.55207	-1.99709	-2.18673	-2.19547	-2.0626	-1.82231	-1.38402	-0.813658	-0.390997	-0.238599	-0.274922	-0.36227	-0.351962	-0.0709026	0.266065	0.425299	0.416808	0.28112	0.181565	0.21824	0.301302	0.291102	0.0960876	-0.165089	-0.369869	-0.312686	-0.18812	-0.141191	-0.277856	-0.34079	-0.266273	-0.0738366	0.00629568	-0.109617	-0.362981	-0.652234	-0.791828	-0.79446	-0.833956	-0.956949	-1.09801	-1.02984	-0.702637
-2.98836	-2.2842	-1.55173	-1.06949	-0.828718	-0.911916	-1.14013	-1.53022	-1.85389	-2.02791	-2.19729	-2.21628	-1.87223	-1.23912	-0.634575	-0.228271	-0.104681	-0.146131	-0.20223	-0.164578	-0.0109594	0.159505	0.148084	0.0509703	-0.0400401	0.00786543	0.206406	0.36271	0.257051	0.0327398	-0.227704	-0.329213	-0.266903	-0.221683	-0.302195	-0.442278	-0.440759	-0.254914	-0.0165789	0.0691686	-0.0989902	-0.32086	-0.472662	-0.482129	-0.460346	-0.60165	-0.892367	-1.14549	-0.906175	-0.50451
-2.75923	-2.13588	-1.55965	-1.19046	-1.10642	-1.16447	-1.34606	-1.57745	-1.70459	-1.8083	-1.9933	-2.03109	-1.64798	-1.06223	-0.566331	-0.2257	-0.157287	-0.117926	-0.100782	0.00840247	0.125156	0.10812	-0.107402	-0.396167	-0.538935	-0.350404	-0.0354089	0.18486	0.0992206	-0.0970143	-0.195105	-0.20677	-0.162038	-0.200314	-0.419498	-0.652598	-0.609332	-0.344385	-0.107515	-0.0161519	-0.164291	-0.30413	-0.16931	-0.0620785	-0.0910771	-0.345174	-0.76553	-1.14682	-0.904582	-0.502672
-2.24958	-1.76368	-1.4294	-1.28091	-1.35117	-1.54081	-1.66331	-1.69793	-1.6488	-1.70368	-1.77101	-1.65084	-1.17813	-0.747408	-0.448526	-0.330552	-0.300713	-0.247192	-0.126533	0.0541855	0.193888	0.0708951	-0.275731	-0.660198	-0.86571	-0.707209	-0.404421	-0.263498	-0.290787	-0.373009	-0.308501	-0.163672	-0.0530224	-0.137929	-0.369565	-0.537235	-0.503002	-0.331073	-0.233851	-0.22574	-0.325783	-0.196091	0.0578694	0.227845	0.201288	-0.0906503	-0.575459	-0.994839	-0.917881	-0.612407
-1.91204	-1.46131	-1.24372	-1.30055	-1.47726	-1.69132	-1.80283	-1.70537	-1.66576	-1.70721	-1.69983	-1.30281	-0.805927	-0.440395	-0.320712	-0.397074	-0.510301	-0.438714	-0.247253	-0.0245432	0.11931	-0.0378629	-0.420133	-0.773595	-0.978863	-0.930957	-0.800288	-0.791689	-0.831186	-0.756669	-0.519554	-0.235565	-0.106116	-0.141707	-0.312063	-0.298581	-0.214299	-0.182506	-0.25545	-0.420191	-0.432588	-0.144204	0.170059	0.368599	0.291749	-0.0819767	-0.490126	-0.806966	-0.843533	-0.731174
-1.76348	-1.30835	-1.14765	-1.2555	-1.39852	-1.51101	-1.46555	-1.42545	-1.54723	-1.76885	-1.68677	-1.10712	-0.581189	-0.23885	-0.264675	-0.37717	-0.477946	-0.440294	-0.259332	-0.0927738	-0.113472	-0.342422	-0.67684	-0.950468	-1.00925	-0.985516	-1.03014	-1.11724	-1.13428	-0.904978	-0.611711	-0.379967	-0.262726	-0.289283	-0.262374	-0.105825	0.027041	0.00634313	-0.212841	-0.415668	-0.328456	-0.0198081	0.244406	0.354323	0.21009	-0.126281	-0.459479	-0.661574	-0.696188	-0.733243
-1.80363	-1.39098	-1.18219	-1.18555	-1.24116	-1.21572	-1.13925	-1.14896	-1.36204	-1.71233	-1.67272	-1.08795	-0.56275	-0.284864	-0.247944	-0.307217	-0.344028	-0.268778	-0.134447	-0.10827	-0.339417	-0.673592	-1.07906	-1.25063	-1.18075	-1.10404	-1.12669	-1.09856	-0.956173	-0.681704	-0.484385	-0.434526	-0.482324	-0.457855	-0.26371	-0.00559902	0.149728	0.102175	-0.0845387	-0.196301	-0.0126531	0.24033	0.390287	0.335409	0.123305	-0.215997	-0.454956	-0.54499	-0.585707	-0.685751
-1.88309	-1.56492	-1.41887	-1.34509	-1.27204	-1.07814	-0.93941	-0.970362	-1.24472	-1.51591	-1.45995	-1.03826	-0.649047	-0.426581	-0.371107	-0.37618	-0.289944	-0.0965306	-0.0203047	-0.134264	-0.467462	-0.919557	-1.38654	-1.56129	-1.47335	-1.33414	-1.24326	-1.05351	-0.677968	-0.374935	-0.262332	-0.327464	-0.491228	-0.491174	-0.26236	-0.0108414	0.113968	0.0673916	-0.0597517	0.0792184	0.346118	0.524639	0.559117	0.38046	0.0953577	-0.181688	-0.298089	-0.355164	-0.466438	-0.645583
-1.95035	-1.87876	-1.89262	-1.80736	-1.55633	-1.18811	-0.917309	-0.915057	-1.1069	-1.2233	-1.08775	-0.831589	-0.646477	-0.646178	-0.697882	-0.642653	-0.392843	-0.117886	0.0191307	-0.161723	-0.521044	-0.993403	-1.41742	-1.58924	-1.65901	-1.59792	-1.38864	-1.03727	-0.52403	-0.191701	-0.125485	-0.205997	-0.292125	-0.248614	-0.0744874	0.0732718	0.0379252	-0.116318	-0.110893	0.174318	0.539118	0.721545	0.675457	0.443089	0.210477	0.0850425	0.0699596	-0.00884366	-0.226563	-0.505806
-1.99148	-2.17868	-2.39738	-2.3961	-1.91924	-1.46362	-1.12909	-1.04091	-1.13118	-0.991725	-0.782686	-0.589029	-0.565537	-0.797417	-1.03223	-1.0246	-0.681776	-0.366781	-0.218289	-0.401097	-0.755779	-1.05773	-1.28228	-1.42529	-1.58491	-1.69081	-1.54769	-1.02005	-0.529273	-0.19792	-0.179067	-0.180478	-0.126469	0.0527847	0.195417	0.209631	0.0136399	-0.32322	-0.277268	0.125374	0.536317	0.773676	0.661181	0.521098	0.430576	0.446743	0.470235	0.356519	0.0206358	-0.297914
-2.10414	-2.38363	-2.58939	-2.58005	-2.15373	-1.7821	-1.57232	-1.44874	-1.29316	-0.982319	-0.628749	-0.434847	-0.515848	-0.789476	-1.12463	-1.2486	-1.03028	-0.779494	-0.731344	-0.851896	-1.0579	-1.19554	-1.20378	-1.28625	-1.42047	-1.48487	-1.2751	-0.849755	-0.509857	-0.336463	-0.337141	-0.240896	-0.027463	0.217708	0.372547	0.306439	0.0162101	-0.382417	-0.443155	-0.0944676	0.290108	0.51233	0.483575	0.513903	0.595988	0.732517	0.78091	0.62447	0.276136	-0.00286293
-2.39503	-2.64815	-2.68618	-2.48837	-2.20512	-2.04442	-2.0451	-2.00378	-1.65217	-1.12843	-0.710896	-0.534084	-0.605563	-0.806681	-1.10033	-1.24334	-1.17786	-1.15559	-1.25612	-1.42574	-1.47207	-1.37754	-1.25322	-1.26488	-1.33538	-1.2909	-0.887766	-0.578386	-0.404503	-0.430572	-0.509864	-0.418013	-0.117178	0.204898	0.374385	0.268726	-0.105731	-0.442347	-0.55118	-0.354105	-0.0947731	0.0493238	0.108216	0.360711	0.63933	0.865702	0.949496	0.790127	0.555073	0.363721
-2.84388	-3.04914	-2.88063	-2.47555	-2.19058	-2.21323	-2.33501	-2.3557	-1.94452	-1.391	-0.964673	-0.803486	-0.86105	-1.01676	-1.15245	-1.18584	-1.18066	-1.30121	-1.41517	-1.44392	-1.34182	-1.23996	-1.27115	-1.38072	-1.45122	-1.09692	-0.649112	-0.34022	-0.301103	-0.445336	-0.565888	-0.491859	-0.252547	-0.00273728	0.0974143	-0.075139	-0.382702	-0.585041	-0.59695	-0.510958	-0.454752	-0.383897	-0.181695	0.217773	0.584771	0.828477	0.865641	0.76633	0.676051	0.656574
-3.16137	-3.48188	-3.16664	-2.69466	-2.38748	-2.39157	-2.46647	-2.3817	-1.99029	-1.604	-1.35419	-1.31947	-1.33553	-1.34842	-1.28049	-1.18009	-1.19176	-1.26251	-1.27197	-1.06977	-0.893448	-0.894614	-1.08279	-1.45066	-1.53459	-1.0985	-0.593319	-0.29053	-0.291697	-0.356584	-0.418298	-0.358185	-0.223122	-0.146896	-0.259391	-0.452696	-0.655767	-0.698437	-0.62563	-0.577968	-0.573764	-0.487528	-0.151048	0.255256	0.564392	0.711663	0.668015	0.628031	0.681063	0.792689
-3.08507	-3.47394	-3.25562	-2.96724	-2.72353	-2.72225	-2.59378	-2.31028	-1.92009	-1.7008	-1.65753	-1.646	-1.55952	-1.38686	-1.2059	-1.13211	-1.19358	-1.1823	-1.07458	-0.73639	-0.519051	-0.576859	-0.824119	-1.26572	-1.53422	-1.23485	-0.766042	-0.498165	-0.406803	-0.373057	-0.306597	-0.149316	-0.0628366	-0.126259	-0.414047	-0.675467	-0.773558	-0.747869	-0.676282	-0.642293	-0.593166	-0.35239	0.0949302	0.425062	0.606269	0.603393	0.472832	0.402085	0.558633	0.767672
-2.87865	-2.98845	-2.88586	-2.92218	-2.98536	-2.97676	-2.6791	-2.29233	-1.90116	-1.76634	-1.74212	-1.60779	-1.28083	-1.00099	-0.897909	-0.9418	-1.13901	-1.19438	-0.917224	-0.544367	-0.309694	-0.411203	-0.697281	-1.08346	-1.38785	-1.32212	-1.03593	-0.831289	-0.71478	-0.554081	-0.305492	-0.0424982	0.0632687	-0.0472729	-0.343117	-0.519089	-0.567863	-0.550719	-0.620245	-0.733716	-0.761739	-0.289273	0.237149	0.583394	0.631788	0.539313	0.366515	0.312614	0.499192	0.693826
-2.82212	-2.67485	-2.49877	-2.63226	-2.79651	-2.70173	-2.39553	-2.08761	-1.90177	-1.87681	-1.8018	-1.37475	-0.911072	-0.604377	-0.563307	-0.708761	-0.987027	-1.04191	-0.783794	-0.463184	-0.315181	-0.417421	-0.71351	-0.997391	-1.20632	-1.23459	-1.23331	-1.26451	-1.15337	-0.817624	-0.404728	-0.0816761	0.0404482	-0.0569098	-0.209688	-0.238687	-0.234238	-0.281547	-0.50122	-0.861029	-0.903455	-0.356527	0.212131	0.602322	0.590413	0.51161	0.390326	0.419677	0.584769	0.673691
-2.89084	-2.55705	-2.3485	-2.42046	-2.32812	-2.0478	-1.77992	-1.67586	-1.73538	-1.93576	-1.75456	-1.20982	-0.675347	-0.343018	-0.368843	-0.519179	-0.720785	-0.737089	-0.563695	-0.381024	-0.40636	-0.570125	-0.837649	-1.01411	-1.07997	-1.12411	-1.29056	-1.38987	-1.26799	-0.863882	-0.48248	-0.220708	-0.164257	-0.252338	-0.24496	-0.135286	-0.0256133	-0.0758522	-0.398552	-0.815979	-0.981696	-0.542433	-0.0101523	0.286777	0.363491	0.379902	0.412671	0.561651	0.730894	0.725577
-2.93051	-2.68558	-2.45823	-2.28264	-1.93127	-1.53546	-1.25538	-1.21821	-1.40053	-1.66024	-1.61576	-1.10838	-0.610277	-0.32409	-0.325013	-0.410652	-0.484573	-0.448142	-0.331633	-0.291295	-0.449933	-0.715016	-0.963008	-1.0589	-1.04884	-1.06563	-1.25137	-1.31918	-1.05204	-0.679183	-0.452078	-0.366819	-0.458562	-0.533703	-0.44112	-0.2084	-0.00253534	-0.0373933	-0.366929	-0.767266	-0.90686	-0.69416	-0.331069	-0.169638	-0.0321324	0.110744	0.345661	0.620618	0.807195	0.801634
-2.8022	-2.76162	-2.66367	-2.3306	-1.73167	-1.23089	-0.916381	-0.930243	-1.1028	-1.24117	-1.1586	-0.834079	-0.535197	-0.43529	-0.447687	-0.500611	-0.448555	-0.282974	-0.153525	-0.225005	-0.48374	-0.700482	-0.815174	-0.825863	-0.873172	-1.02082	-1.209	-1.1899	-0.819733	-0.483009	-0.351363	-0.452872	-0.642515	-0.839727	-0.747632	-0.478779	-0.287563	-0.347079	-0.629496	-0.835496	-0.867425	-0.72699	-0.602424	-0.611159	-0.495627	-0.161344	0.234706	0.57558	0.740185	0.656743
-2.57478	-2.69973	-2.69821	-2.37491	-1.68491	-1.16142	-0.839348	-0.825622	-0.883673	-0.850904	-0.662618	-0.471646	-0.362705	-0.470805	-0.673388	-0.755121	-0.564393	-0.279183	-0.116043	-0.245139	-0.424773	-0.516516	-0.491071	-0.455128	-0.583737	-0.881534	-1.17836	-1.10604	-0.720972	-0.412568	-0.327797	-0.532089	-0.773734	-0.980955	-0.953558	-0.794568	-0.716877	-0.817898	-0.956271	-1.0109	-0.867784	-0.740289	-0.711426	-0.795357	-0.596328	-0.192221	0.193575	0.451686	0.520587	0.46693
-2.35614	-2.46791	-2.46907	-2.08377	-1.52463	-1.12785	-0.910264	-0.835991	-0.770019	-0.580512	-0.322157	-0.145101	-0.199246	-0.431614	-0.770183	-1.01769	-0.845026	-0.536378	-0.385934	-0.409073	-0.420982	-0.330352	-0.194067	-0.131757	-0.322866	-0.66412	-0.97559	-0.950145	-0.683001	-0.462732	-0.468782	-0.691628	-0.902512	-1.00256	-0.988585	-0.982428	-1.08272	-1.25966	-1.31063	-1.1431	-0.929179	-0.79143	-0.818475	-0.799867	-0.400398	-0.00459242	0.268899	0.366365	0.30929	0.166522
-2.27594	-2.2627	-2.09907	-1.69228	-1.30233	-1.09769	-1.0344	-1.04509	-0.843132	-0.492492	-0.157722	0.00932455	-0.0824183	-0.292814	-0.681187	-1.04588	-1.10295	-0.909541	-0.80475	-0.729257	-0.548051	-0.23867	-0.00228822	0.069299	-0.126692	-0.426443	-0.634152	-0.600407	-0.468761	-0.462848	-0.626856	-0.878511	-1.0225	-1.00438	-0.967705	-1.04138	-1.24982	-1.27955	-1.16036	-0.954983	-0.854343	-0.917033	-0.975573	-0.791437	-0.300172	0.155693	0.334213	0.313515	0.198579	0.0436039
-2.39861	-2.18957	-1.7735	-1.33107	-1.08345	-1.02212	-1.15781	-1.20463	-0.968492	-0.523125	-0.164917	-0.0161815	-0.0962056	-0.334677	-0.696928	-0.995458	-1.17778	-1.23607	-1.28143	-1.17078	-0.789621	-0.333268	-0.0302356	0.028168	-0.177589	-0.320113	-0.289541	-0.202573	-0.164677	-0.31599	-0.622333	-0.940394	-1.04361	-1.00425	-0.972214	-1.05859	-1.18036	-1.05555	-0.748121	-0.574728	-0.609341	-0.897129	-1.16636	-0.918017	-0.355463	0.143614	0.306998	0.228195	0.124001	0.0913401
-2.64189	-2.24145	-1.64813	-1.16175	-0.909253	-0.956562	-1.05978	-1.09903	-0.884135	-0.513963	-0.258783	-0.22577	-0.311897	-0.580154	-0.822043	-0.965055	-1.10416	-1.30455	-1.36992	-1.25561	-0.841738	-0.432505	-0.212968	-0.197533	-0.284882	-0.255531	-0.0794514	0.105661	0.115725	-0.132756	-0.426403	-0.685382	-0.776393	-0.833224	-0.956949	-1.09776	-1.11358	-0.780761	-0.39936	-0.234999	-0.370199	-0.712186	-1.14158	-1.0883	-0.592395	-0.142634	0.00756645	0.0662143	0.105819	0.220375
-2.85099	-2.42833	-1.74322	-1.2417	-1.01557	-0.957654	-0.948811	-0.840359	-0.593235	-0.355876	-0.301134	-0.472955	-0.640382	-0.910347	-1.04066	-1.06332	-1.13333	-1.26926	-1.23503	-0.97765	-0.65533	-0.434817	-0.385203	-0.491594	-0.549401	-0.345002	-0.0319594	0.189774	0.156869	-0.0154399	-0.184819	-0.316113	-0.39809	-0.530849	-0.809115	-1.16746	-1.15666	-0.661736	-0.259827	-0.0800853	-0.267287	-0.605124	-0.970792	-1.0784	-0.855206	-0.575122	-0.44543	-0.315737	-0.106699	0.193892
-2.70413	-2.44798	-1.89201	-1.46984	-1.2254	-1.10914	-0.933302	-0.629048	-0.311368	-0.123569	-0.195048	-0.455737	-0.793329	-1.05768	-1.16456	-1.20772	-1.26406	-1.29526	-1.14139	-0.72093	-0.425465	-0.361935	-0.468326	-0.674571	-0.753374	-0.495508	-0.144868	0.0773542	0.0727695	-0.00652206	-0.0604231	-0.0547539	-0.086194	-0.253865	-0.639797	-1.12119	-1.09013	-0.635729	-0.282159	-0.160767	-0.377998	-0.626724	-0.865195	-0.975004	-0.981542	-1.01591	-1.15526	-0.962337	-0.535525	-0.107004
-2.43814	-2.25473	-1.98783	-1.77489	-1.66424	-1.44299	-1.04475	-0.542006	-0.181844	0.00546575	-0.110935	-0.356975	-0.654284	-0.855891	-1.02258	-1.21613	-1.46169	-1.46554	-1.12393	-0.607031	-0.275923	-0.277822	-0.424496	-0.621464	-0.675609	-0.485857	-0.27096	-0.172273	-0.210793	-0.160934	-0.0778725	0.0474256	0.0694523	-0.137769	-0.537617	-0.884975	-0.837314	-0.561625	-0.375292	-0.400629	-0.595643	-0.826302	-0.932693	-0.925315	-0.999235	-1.25431	-1.54405	-1.46172	-1.00195	-0.564395
-2.21291	-2.02731	-1.91959	-1.97618	-2.04619	-1.73119	-1.16571	-0.608771	-0.235671	-0.118917	-0.18942	-0.340245	-0.500835	-0.607471	-0.792475	-1.11762	-1.56678	-1.78816	-1.31667	-0.748748	-0.37345	-0.409529	-0.440725	-0.51196	-0.446476	-0.319469	-0.276202	-0.388209	-0.535371	-0.461343	-0.250351	-0.0459515	0.00415134	-0.253607	-0.553602	-0.667317	-0.541043	-0.407932	-0.406169	-0.629504	-0.909723	-1.09204	-1.06391	-1.00185	-1.0975	-1.39798	-1.63767	-1.58757	-1.2528	-1.00909
-2.06947	-1.90389	-1.87258	-2.06882	-2.06657	-1.65831	-1.13116	-0.678711	-0.421333	-0.38539	-0.399008	-0.445585	-0.450414	-0.441326	-0.572132	-0.971492	-1.49463	-1.83393	-1.5453	-1.05111	-0.760528	-0.665259	-0.61833	-0.473989	-0.248349	-0.101323	-0.117626	-0.377582	-0.589442	-0.531526	-0.323953	-0.20842	-0.257439	-0.50592	-0.651374	-0.558058	-0.357076	-0.243253	-0.37186	-0.722148	-0.990405	-1.08019	-1.08038	-1.1338	-1.27827	-1.62417	-1.72763	-1.52518	-1.25072	-1.24773
-1.83936	-1.80635	-1.95717	-2.09188	-1.87918	-1.39183	-0.94182	-0.68493	-0.621888	-0.652839	-0.72261	-0.683493	-0.524748	-0.440709	-0.598126	-1.00164	-1.49548	-1.77887	-1.70875	-1.46822	-1.31435	-1.14145	-0.917762	-0.561751	-0.215262	-0.0211158	-0.0564622	-0.305676	-0.375202	-0.311915	-0.224703	-0.269571	-0.525865	-0.835625	-0.855591	-0.573554	-0.312026	-0.196249	-0.381742	-0.64243	-0.76176	-0.825671	-0.866389	-1.13367	-1.47517	-1.86256	-1.81686	-1.50894	-1.27134	-1.29619
-1.45544	-1.57282	-1.89576	-2.07125	-1.74014	-1.18125	-0.761271	-0.629381	-0.688898	-0.79358	-0.852364	-0.746109	-0.614707	-0.633208	-0.847753	-1.23149	-1.56957	-1.70257	-1.69641	-1.68244	-1.6758	-1.55245	-1.12662	-0.672218	-0.32402	-0.173331	-0.221861	-0.276494	-0.183178	-0.0405463	-0.0385392	-0.247225	-0.622904	-1.00884	-0.981194	-0.652771	-0.406135	-0.353591	-0.48757	-0.613492	-0.588292	-0.564801	-0.689258	-1.0332	-1.48676	-1.88319	-1.77889	-1.52688	-1.38229	-1.45133
-1.06493	-1.30658	-1.78406	-2.04548	-1.75222	-1.16525	-0.744785	-0.687358	-0.689501	-0.757318	-0.736756	-0.649544	-0.629715	-0.805686	-1.13254	-1.5297	-1.71544	-1.68218	-1.66626	-1.68891	-1.68373	-1.47469	-1.04299	-0.70041	-0.490395	-0.48912	-0.471244	-0.3562	-0.119329	0.0933715	0.105633	-0.146511	-0.591525	-0.880534	-0.864855	-0.664117	-0.561036	-0.639351	-0.745498	-0.732993	-0.574003	-0.469945	-0.582684	-0.92223	-1.30059	-1.47925	-1.40327	-1.36391	-1.535	-1.80984
-0.799912	-1.14654	-1.57886	-1.90668	-1.7809	-1.29818	-0.932645	-0.863987	-0.806804	-0.744494	-0.61529	-0.526124	-0.593453	-0.929093	-1.31625	-1.62112	-1.66257	-1.61271	-1.63292	-1.67633	-1.58765	-1.2751	-0.87221	-0.672205	-0.670442	-0.776833	-0.745041	-0.50109	-0.175841	0.0466253	0.041064	-0.235005	-0.594082	-0.655795	-0.59373	-0.550219	-0.654657	-0.975648	-1.219	-1.0854	-0.777732	-0.588713	-0.631872	-0.891828	-1.09295	-1.07019	-1.01764	-1.07838	-1.40621	-1.99893
-0.801004	-1.09783	-1.41564	-1.70489	-1.6775	-1.43867	-1.25405	-1.15512	-1.04667	-0.832256	-0.587329	-0.495966	-0.599428	-0.924325	-1.2148	-1.33877	-1.35092	-1.39213	-1.57347	-1.76995	-1.61487	-1.19123	-0.7942	-0.631549	-0.782862	-0.880952	-0.790322	-0.490463	-0.209648	-0.117064	-0.212713	-0.495863	-0.626668	-0.531643	-0.38779	-0.451213	-0.710436	-1.19378	-1.54871	-1.43635	-1.12941	-0.989951	-1.03335	-1.11313	-1.03618	-0.83495	-0.763119	-0.871463	-1.29548	-1.78517
-0.991305	-1.20219	-1.43773	-1.56463	-1.52454	-1.44367	-1.45827	-1.45284	-1.25186	-0.924412	-0.679241	-0.603504	-0.700618	-0.950075	-1.08991	-1.01711	-1.02511	-1.1796	-1.53477	-1.88457	-1.80639	-1.32733	-0.907841	-0.730541	-0.821063	-0.791468	-0.610506	-0.342874	-0.189988	-0.263176	-0.535827	-0.777716	-0.750807	-0.533712	-0.365933	-0.446201	-0.726909	-1.23442	-1.62719	-1.67597	-1.5326	-1.51717	-1.58352	-1.509	-1.17863	-0.836774	-0.700002	-0.818112	-1.13422	-1.50111
-1.42379	-1.54923	-1.63243	-1.57671	-1.48779	-1.45502	-1.51209	-1.35408	-1.08156	-0.846159	-0.71671	-0.75816	-0.950245	-1.08471	-1.03632	-0.85145	-0.809648	-1.05007	-1.41574	-1.84464	-1.89171	-1.5689	-1.27344	-1.09662	-1.02015	-0.750568	-0.42776	-0.209444	-0.156656	-0.353867	-0.714409	-0.931884	-0.817084	-0.605605	-0.483969	-0.611844	-0.939671	-1.33268	-1.69127	-1.78131	-1.87598	-2.06489	-2.204	-1.96371	-1.40237	-1.01731	-0.875166	-0.968618	-1.21295	-1.43677
-1.8514	-1.93972	-1.83786	-1.6298	-1.48082	-1.46026	-1.4021	-1.06733	-0.72499	-0.576987	-0.619413	-0.859594	-1.16642	-1.33776	-1.15167	-0.895511	-0.824412	-1.00746	-1.36092	-1.69583	-1.7988	-1.70793	-1.66344	-1.58844	-1.36939	-0.897656	-0.432026	-0.158534	-0.136752	-0.387918	-0.727708	-0.848015	-0.730042	-0.614265	-0.665725	-0.954977	-1.36752	-1.69584	-1.895	-1.96038	-2.11975	-2.3819	-2.41676	-2.11983	-1.64321	-1.3475	-1.29887	-1.43455	-1.56731	-1.64074
-1.9001	-1.79458	-1.60238	-1.47416	-1.45213	-1.47722	-1.23962	-0.802308	-0.453866	-0.31514	-0.471336	-0.749114	-1.15775	-1.39158	-1.28533	-1.10632	-1.06574	-1.31471	-1.54	-1.68838	-1.71494	-1.77665	-1.97337	-2.10442	-1.83484	-1.1922	-0.682141	-0.38448	-0.355373	-0.557956	-0.722941	-0.681383	-0.568292	-0.560425	-0.785713	-1.28346	-1.80172	-2.15494	-2.23618	-2.22612	-2.36742	-2.51995	-2.35828	-2.09211	-1.81984	-1.75558	-1.8793	-2.10044	-2.12431	-1.98095
-1.64631	-1.31325	-1.14693	-1.14956	-1.28305	-1.37968	-1.10692	-0.663508	-0.330934	-0.229562	-0.440933	-0.74044	-1.09146	-1.29258	-1.32695	-1.33764	-1.50262	-1.77112	-1.88533	-1.85964	-1.7651	-1.85587	-2.12046	-2.20122	-1.98681	-1.46893	-1.06507	-0.868482	-0.823994	-0.902798	-0.794345	-0.590678	-0.452196	-0.512933	-0.812928	-1.35682	-1.90559	-2.25881	-2.42624	-2.51627	-2.66246	-2.63848	-2.302	-2.0434	-1.94105	-2.08846	-2.34109	-2.4946	-2.33024	-2.17393
-1.34833	-0.937873	-0.757643	-0.838155	-0.990201	-1.08194	-0.878765	-0.568408	-0.347163	-0.371279	-0.556771	-0.824784	-1.06106	-1.15744	-1.23405	-1.45787	-1.76909	-2.16626	-2.2165	-2.0973	-2.00618	-2.08425	-2.2861	-2.20915	-1.91661	-1.57696	-1.4021	-1.38618	-1.3871	-1.2286	-0.903347	-0.610813	-0.476726	-0.556017	-0.894586	-1.44556	-1.83857	-2.11122	-2.36898	-2.6741	-2.70237	-2.54826	-2.24669	-2.05108	-2.06031	-2.28071	-2.46767	-2.38558	-2.10916	-2.07786
-1.2542	-0.757568	-0.519233	-0.576064	-0.651937	-0.667997	-0.512669	-0.356854	-0.362171	-0.545222	-0.766115	-0.987009	-1.05629	-1.06454	-1.15066	-1.52366	-1.83537	-2.14196	-2.08502	-2.10572	-2.22847	-2.42055	-2.54891	-2.26077	-1.86741	-1.5678	-1.55724	-1.61066	-1.53199	-1.18721	-0.85439	-0.640713	-0.673374	-0.805644	-1.15081	-1.59899	-1.83185	-2.00294	-2.22749	-2.39663	-2.37192	-2.08768	-1.92161	-1.93621	-2.14245	-2.41071	-2.39772	-2.15645	-1.86099	-1.92514
-1.26604	-0.814324	-0.607483	-0.545662	-0.487014	-0.352438	-0.1705	-0.111364	-0.273419	-0.621265	-0.87585	-0.952456	-0.920664	-0.942338	-1.08755	-1.50986	-1.77006	-1.86424	-1.75481	-1.85217	-2.21467	-2.60865	-2.77047	-2.43399	-1.97544	-1.66654	-1.64745	-1.58465	-1.23791	-0.908027	-0.656019	-0.598348	-0.814115	-1.19541	-1.6082	-1.94115	-2.02337	-2.06165	-2.17414	-2.04787	-1.8027	-1.52505	-1.452	-1.61064	-2.0205	-2.28949	-2.23523	-1.94856	-1.74147	-1.8359
-1.36747	-1.03612	-0.859552	-0.674927	-0.465889	-0.171157	0.035928	0.041109	-0.192724	-0.487592	-0.658924	-0.588314	-0.559939	-0.687571	-1.00221	-1.46456	-1.66568	-1.56528	-1.4561	-1.65429	-2.09418	-2.56629	-2.62776	-2.41896	-2.18356	-1.99088	-1.91221	-1.54595	-1.02782	-0.646179	-0.485236	-0.553298	-0.883566	-1.35983	-1.87882	-2.19053	-2.29741	-2.32495	-2.18524	-1.84852	-1.39485	-1.07961	-1.04269	-1.24723	-1.56822	-1.75615	-1.72094	-1.63129	-1.65907	-1.88948
-1.45792	-1.34068	-1.26299	-0.967523	-0.552186	-0.175667	0.041672	0.0639428	-0.0837082	-0.238439	-0.233503	-0.140187	-0.1394	-0.357852	-0.779673	-1.23787	-1.31033	-1.22556	-1.25358	-1.53282	-2.08037	-2.25513	-2.19013	-2.09266	-2.15145	-2.29763	-2.16355	-1.66081	-1.01232	-0.583306	-0.443848	-0.599311	-0.945449	-1.38167	-1.84524	-2.13254	-2.34221	-2.53405	-2.32379	-1.70191	-1.16255	-0.836808	-0.848961	-0.970001	-1.13035	-1.15105	-1.10607	-1.18072	-1.43482	-1.8542
-1.46243	-1.54123	-1.51701	-1.09313	-0.623102	-0.254152	-0.0590293	-0.0880281	-0.142906	-0.114043	0.0705813	0.200762	0.155162	-0.0957606	-0.464359	-0.733592	-0.751848	-0.781824	-1.00638	-1.45408	-1.95549	-2.0321	-1.85968	-1.78516	-1.96699	-2.31875	-2.37265	-1.85575	-1.19944	-0.779222	-0.723748	-0.801331	-1.07374	-1.41011	-1.68545	-1.92441	-2.19925	-2.40037	-2.19109	-1.57214	-1.08893	-0.835459	-0.791215	-0.814355	-0.812592	-0.673133	-0.616927	-0.764334	-1.18274	-1.55695
-1.47719	-1.51718	-1.33866	-0.872783	-0.522143	-0.291376	-0.248354	-0.40577	-0.405472	-0.156151	0.180573	0.399621	0.319842	0.112376	-0.143918	-0.221989	-0.199962	-0.282672	-0.615625	-1.16367	-1.71635	-1.86522	-1.66643	-1.6322	-1.91877	-2.16237	-2.18477	-1.84488	-1.41977	-1.16239	-1.20409	-1.30755	-1.4928	-1.61701	-1.67409	-1.84884	-1.99258	-2.02793	-1.77153	-1.34642	-1.03216	-0.899295	-0.92219	-0.832781	-0.643274	-0.396637	-0.304054	-0.517867	-0.852042	-1.08319
-1.51002	-1.45772	-1.08633	-0.583104	-0.276409	-0.261463	-0.375666	-0.679567	-0.720285	-0.333756	0.093788	0.312348	0.27871	0.215044	0.145518	0.181216	0.227901	0.109303	-0.286151	-0.835169	-1.31656	-1.50865	-1.50444	-1.59032	-1.86102	-2.04481	-1.96321	-1.71584	-1.51852	-1.56144	-1.76744	-1.98833	-2.12524	-2.03534	-1.89344	-1.92415	-1.86892	-1.74069	-1.31388	-1.03721	-0.901662	-0.97485	-1.09076	-0.98109	-0.639239	-0.355737	-0.258515	-0.375405	-0.567245	-0.640922
-1.54822	-1.40633	-0.914816	-0.434782	-0.137853	-0.22398	-0.438282	-0.807857	-0.901308	-0.561655	-0.186357	0.00608015	0.0801088	0.126794	0.284807	0.420847	0.468264	0.303523	-0.0472527	-0.517658	-0.856471	-1.02609	-1.18742	-1.49132	-1.92168	-2.12207	-1.88471	-1.61439	-1.52254	-1.8472	-2.1218	-2.37516	-2.3673	-2.273	-2.25244	-2.15254	-1.95253	-1.49154	-1.00711	-0.749487	-0.750898	-0.944936	-1.08892	-1.02002	-0.688182	-0.412249	-0.376307	-0.435579	-0.457986	-0.365158
-1.38184	-1.24946	-0.811416	-0.407065	-0.182158	-0.325414	-0.55827	-0.848744	-0.912898	-0.760257	-0.542429	-0.420061	-0.308679	-0.0366518	0.275658	0.470536	0.510385	0.376162	0.111812	-0.212353	-0.447407	-0.597987	-0.842806	-1.33982	-1.92009	-2.22179	-1.99152	-1.7627	-1.76973	-2.05605	-2.26742	-2.29862	-2.21238	-2.21257	-2.35729	-2.39484	-2.02247	-1.4062	-0.913963	-0.670013	-0.699744	-0.803938	-0.88445	-0.782102	-0.61652	-0.527843	-0.615191	-0.680079	-0.564058	-0.301797
-1.05358	-0.928041	-0.615975	-0.361282	-0.381492	-0.532072	-0.834265	-1.03514	-0.951588	-0.813106	-0.784	-0.75416	-0.53438	-0.113672	0.261627	0.461388	0.425309	0.253	0.043581	-0.115545	-0.173108	-0.315876	-0.642482	-1.16245	-1.7205	-2.09007	-2.08538	-2.05847	-2.1197	-2.31007	-2.35006	-2.15103	-1.97471	-2.02079	-2.20189	-2.26849	-1.88245	-1.34724	-0.932878	-0.725304	-0.704498	-0.725929	-0.685347	-0.526358	-0.432065	-0.55164	-0.789867	-0.963397	-0.782923	-0.421541
-0.732409	-0.535089	-0.305299	-0.2342	-0.428726	-0.789756	-1.19302	-1.30234	-1.10283	-0.905507	-0.863949	-0.730106	-0.378489	0.0241525	0.326453	0.401214	0.231834	-0.0520474	-0.218009	-0.22235	-0.15711	-0.269849	-0.558125	-0.97018	-1.45743	-1.78648	-1.94951	-2.13915	-2.48895	-2.63392	-2.43367	-2.05471	-1.81735	-1.83463	-1.95787	-1.88359	-1.55835	-1.23676	-1.02625	-0.963945	-0.91018	-0.834687	-0.625404	-0.382674	-0.283987	-0.50366	-0.828069	-1.08973	-1.00179	-0.672633
-0.519634	-0.241504	-0.0446723	-0.0856339	-0.407357	-0.903397	-1.37136	-1.52853	-1.38688	-1.15709	-0.959523	-0.61279	-0.0788001	0.273305	0.433759	0.362036	0.0332324	-0.377846	-0.534775	-0.425346	-0.296874	-0.386908	-0.646375	-0.995198	-1.30642	-1.50803	-1.72331	-2.01305	-2.48834	-2.51148	-2.20527	-1.92738	-1.76351	-1.83768	-1.78586	-1.51579	-1.21837	-1.03082	-1.04566	-1.20698	-1.22621	-1.05209	-0.699738	-0.406715	-0.337814	-0.572379	-0.878721	-1.07862	-1.06099	-0.951557
-0.46262	-0.124676	0.025769	-0.0942942	-0.38843	-0.858102	-1.30995	-1.54598	-1.57059	-1.45457	-1.1591	-0.519643	0.0546294	0.40942	0.47881	0.334577	-0.0450079	-0.518343	-0.769998	-0.681565	-0.62194	-0.751037	-0.992926	-1.227	-1.32583	-1.39682	-1.58182	-1.89549	-2.10979	-1.90026	-1.68976	-1.61158	-1.7065	-1.83877	-1.70395	-1.32523	-0.978986	-0.836842	-1.00793	-1.21296	-1.32984	-1.15499	-0.821435	-0.599702	-0.622353	-0.805404	-0.997733	-1.07385	-1.04352	-1.08546
-0.524015	-0.180943	-0.0654109	-0.161548	-0.465449	-0.859438	-1.19288	-1.4167	-1.5668	-1.66	-1.24247	-0.551985	0.0166723	0.373172	0.336849	0.174305	-0.214557	-0.61172	-0.838961	-0.880411	-0.947007	-1.16351	-1.33459	-1.34919	-1.33229	-1.40645	-1.60928	-1.82431	-1.68608	-1.3972	-1.23187	-1.26941	-1.51594	-1.73756	-1.63253	-1.23184	-0.913184	-0.861128	-0.940663	-1.11468	-1.19031	-1.03718	-0.852068	-0.818567	-0.99405	-1.19273	-1.25078	-1.17284	-1.09784	-1.16785
-0.497275	-0.267241	-0.320165	-0.524701	-0.792225	-1.06317	-1.16565	-1.24519	-1.42067	-1.44137	-1.07535	-0.528663	-0.111373	0.0673921	0.0100731	-0.176396	-0.529858	-0.742939	-0.820521	-0.904208	-1.0399	-1.22344	-1.19164	-1.08466	-1.09583	-1.29695	-1.66018	-1.76437	-1.4318	-1.05894	-0.859424	-1.00097	-1.22602	-1.42054	-1.38973	-1.11941	-0.923797	-0.913001	-0.99156	-1.09673	-1.04004	-0.843205	-0.749401	-0.908526	-1.18337	-1.35495	-1.31144	-1.19176	-1.18658	-1.20825
-0.357986	-0.357688	-0.597868	-1.01383	-1.35093	-1.45537	-1.36718	-1.31366	-1.38246	-1.19441	-0.751733	-0.346894	-0.11515	-0.142684	-0.407035	-0.613768	-0.886907	-0.944958	-0.914387	-0.990749	-0.989718	-0.96232	-0.732774	-0.655328	-0.765625	-1.10761	-1.64906	-1.84383	-1.37942	-0.908666	-0.707684	-0.793567	-0.949031	-1.10864	-1.10761	-1.00307	-0.996422	-1.14627	-1.28806	-1.25676	-1.02501	-0.753476	-0.695805	-0.859081	-1.05385	-1.11581	-1.03226	-1.01511	-1.14275	-1.28478
-0.26484	-0.434464	-0.800376	-1.30032	-1.66721	-1.76774	-1.74376	-1.64093	-1.47559	-0.967723	-0.469378	-0.150232	-0.0600899	-0.228249	-0.559005	-0.828483	-1.00519	-1.03052	-1.03901	-1.09365	-1.00375	-0.69974	-0.392313	-0.317796	-0.531366	-0.954651	-1.54005	-1.81905	-1.42202	-0.990812	-0.810338	-0.791241	-0.906666	-0.963741	-0.93146	-0.933115	-1.06831	-1.44961	-1.63559	-1.48783	-1.10374	-0.808523	-0.725706	-0.81281	-0.890637	-0.780719	-0.677882	-0.754244	-0.946329	-1.12816
-0.310365	-0.540536	-0.906449	-1.30849	-1.63095	-1.79423	-1.92479	-1.96892	-1.56872	-0.884098	-0.366466	-0.0793023	-0.0958499	-0.239595	-0.49833	-0.668442	-0.785331	-0.925414	-1.08942	-1.27443	-1.10299	-0.646389	-0.286472	-0.16215	-0.45653	-0.872003	-1.4176	-1.71882	-1.49928	-1.20895	-1.08902	-1.09726	-1.1143	-1.02269	-0.905452	-0.91907	-1.13313	-1.50075	-1.65328	-1.43521	-1.13096	-0.963912	-0.918448	-0.928648	-0.759893	-0.544507	-0.421162	-0.516078	-0.668368	-0.657816
-0.602961	-0.823122	-1.14655	-1.35182	-1.46212	-1.62466	-1.85068	-1.94877	-1.5808	-0.925229	-0.447392	-0.207592	-0.156756	-0.261927	-0.373201	-0.437356	-0.519333	-0.702629	-1.05585	-1.33436	-1.17073	-0.708272	-0.360806	-0.286289	-0.59727	-0.973925	-1.40746	-1.6037	-1.55677	-1.50105	-1.54812	-1.62765	-1.49747	-1.2567	-1.06328	-1.04077	-1.2265	-1.43006	-1.43538	-1.2366	-1.08078	-1.07902	-1.19249	-1.09869	-0.810545	-0.537542	-0.375867	-0.421467	-0.443386	-0.173312
-0.867237	-1.2163	-1.46112	-1.51405	-1.42024	-1.5154	-1.67892	-1.72233	-1.33897	-0.892629	-0.553708	-0.445744	-0.517467	-0.48006	-0.439967	-0.335909	-0.328775	-0.542588	-0.903374	-1.13403	-1.01972	-0.714003	-0.520833	-0.568875	-0.888645	-1.26725	-1.5255	-1.5501	-1.55615	-1.66084	-1.81972	-1.88509	-1.64236	-1.38669	-1.25822	-1.29821	-1.42584	-1.4502	-1.26948	-1.0331	-0.973963	-1.08206	-1.19236	-1.06779	-0.782584	-0.609435	-0.556158	-0.495069	-0.218404	0.176426
-1.0175	-1.48107	-1.82354	-1.80078	-1.61616	-1.5829	-1.6451	-1.43021	-1.03635	-0.755782	-0.648794	-0.762998	-0.971928	-0.955761	-0.737445	-0.493007	-0.386263	-0.536111	-0.82097	-0.864128	-0.721252	-0.567878	-0.582472	-0.834127	-1.25937	-1.61844	-1.73582	-1.60808	-1.57067	-1.70294	-1.80518	-1.67818	-1.44326	-1.33578	-1.41581	-1.65257	-1.85686	-1.69738	-1.32233	-0.99757	-0.933551	-0.96963	-1.02011	-0.850625	-0.657944	-0.6408	-0.725707	-0.639715	-0.166517	0.342082
-0.958776	-1.48289	-1.84295	-1.90857	-1.93415	-1.81349	-1.72847	-1.26479	-0.846283	-0.627235	-0.712875	-0.98699	-1.27868	-1.35602	-1.115	-0.835895	-0.751369	-0.821139	-0.807657	-0.626939	-0.417413	-0.31189	-0.43708	-0.873549	-1.3232	-1.65786	-1.69712	-1.67216	-1.67577	-1.80047	-1.72083	-1.42634	-1.19362	-1.23458	-1.44107	-1.85459	-2.25102	-2.03246	-1.57464	-1.19959	-1.0323	-0.997821	-0.856654	-0.665682	-0.540628	-0.63115	-0.829826	-0.755553	-0.237677	0.307055
-1.01944	-1.44932	-1.7017	-1.85424	-2.02386	-2.03748	-1.73225	-1.22438	-0.828332	-0.693024	-0.858009	-1.12993	-1.45263	-1.61127	-1.47767	-1.30012	-1.26955	-1.25534	-0.928622	-0.55308	-0.263963	-0.208734	-0.417176	-0.772102	-1.11116	-1.30764	-1.39425	-1.56876	-1.82383	-2.03008	-1.80712	-1.37958	-1.08485	-1.11018	-1.37405	-1.82834	-2.29606	-2.20347	-1.88555	-1.59082	-1.37812	-1.13856	-0.832355	-0.582789	-0.498018	-0.634439	-0.82042	-0.695854	-0.249511	0.192681
-1.14284	-1.42331	-1.56071	-1.71715	-1.8792	-1.87353	-1.54413	-1.15467	-0.913897	-0.850122	-1.04636	-1.33463	-1.61656	-1.72881	-1.72632	-1.74384	-1.78529	-1.59603	-1.09768	-0.621555	-0.328044	-0.294298	-0.445856	-0.698487	-0.886177	-0.944961	-1.05257	-1.33865	-1.79538	-2.24406	-2.00695	-1.52227	-1.20581	-1.2209	-1.51381	-1.88778	-2.18704	-2.18259	-2.07561	-1.97741	-1.76568	-1.3025	-0.905468	-0.678364	-0.630702	-0.687045	-0.771708	-0.480638	-0.107537	0.151062
-1.38026	-1.48617	-1.50442	-1.6406	-1.67863	-1.557	-1.20147	-0.987553	-0.921825	-1.07802	-1.36361	-1.66019	-1.83396	-1.8178	-1.83752	-1.96197	-1.95972	-1.67427	-1.17055	-0.757656	-0.542026	-0.593486	-0.695971	-0.811395	-0.783754	-0.709481	-0.804886	-1.1105	-1.62973	-2.14115	-2.11912	-1.78313	-1.60388	-1.63874	-1.84449	-2.13521	-2.22158	-2.16171	-2.11234	-2.00291	-1.68816	-1.21643	-0.902654	-0.81593	-0.843952	-0.870265	-0.713717	-0.293009	0.0564101	0.190253
-1.40553	-1.46675	-1.51333	-1.6268	-1.62528	-1.26146	-0.914724	-0.776242	-0.896061	-1.22486	-1.55953	-1.83071	-1.87876	-1.83988	-1.88622	-2.00701	-1.84558	-1.54279	-1.13185	-0.90328	-0.873196	-1.02402	-1.11625	-1.01317	-0.809748	-0.664674	-0.762032	-1.10524	-1.58077	-2.00381	-2.10312	-2.01298	-2.09691	-2.33123	-2.54383	-2.55012	-2.39748	-2.22164	-2.06412	-1.7562	-1.33916	-0.951652	-0.76483	-0.838751	-1.03401	-1.09035	-0.717251	-0.225986	0.123189	0.21089
-1.12732	-1.24861	-1.48195	-1.72628	-1.61734	-1.15952	-0.798384	-0.666494	-0.896421	-1.16687	-1.40828	-1.55446	-1.60543	-1.70792	-1.8773	-2.06938	-1.812	-1.42767	-1.07557	-0.996901	-1.09792	-1.28317	-1.25016	-1.03306	-0.828174	-0.789301	-0.983827	-1.32069	-1.67635	-1.95437	-2.03195	-2.14469	-2.44859	-2.80034	-2.92944	-2.71967	-2.59706	-2.38631	-2.03835	-1.57639	-1.05802	-0.715683	-0.617485	-0.764159	-1.04609	-1.0558	-0.686849	-0.264187	0.0237086	0.0594072
-0.849605	-1.00922	-1.32801	-1.70223	-1.61257	-1.20651	-0.887367	-0.803329	-0.937308	-1.1272	-1.22114	-1.20497	-1.27474	-1.49417	-1.82712	-2.10783	-1.89977	-1.45147	-1.12109	-1.04316	-1.21181	-1.26497	-1.09842	-0.883031	-0.808758	-0.945911	-1.29132	-1.62476	-1.81416	-1.87782	-1.97225	-2.19168	-2.55149	-2.70964	-2.6466	-2.47711	-2.54956	-2.47163	-2.01113	-1.45394	-0.931917	-0.630349	-0.612473	-0.760368	-0.907531	-0.814459	-0.559523	-0.302144	-0.232754	-0.202671
-0.649037	-0.863094	-1.20288	-1.4792	-1.42568	-1.19442	-1.02347	-1.00462	-1.12297	-1.19713	-1.11676	-1.00074	-1.06978	-1.29531	-1.68954	-1.93021	-1.76634	-1.476	-1.28918	-1.2132	-1.29371	-1.17232	-0.912497	-0.725187	-0.744664	-1.01439	-1.39885	-1.58605	-1.56208	-1.61427	-1.82442	-2.17446	-2.58725	-2.54545	-2.33739	-2.22283	-2.33532	-2.22907	-1.76149	-1.22359	-0.868067	-0.68442	-0.783731	-0.823228	-0.773369	-0.549194	-0.357245	-0.297865	-0.449178	-0.631986
-0.635725	-0.804128	-1.07629	-1.19733	-1.15333	-1.08931	-1.11465	-1.31381	-1.50321	-1.4597	-1.19353	-0.982543	-1.01764	-1.21608	-1.50777	-1.5856	-1.49594	-1.41777	-1.46288	-1.56146	-1.49182	-1.21809	-0.871108	-0.68331	-0.752104	-1.00229	-1.20805	-1.17846	-1.11639	-1.22351	-1.56257	-2.06374	-2.49532	-2.38638	-2.1544	-2.07207	-2.02856	-1.73456	-1.26087	-0.816723	-0.651386	-0.697719	-0.879549	-0.917093	-0.704149	-0.402825	-0.215759	-0.295539	-0.587477	-0.882833
-0.915137	-0.997602	-1.07348	-0.971615	-0.90247	-0.918285	-1.10573	-1.47653	-1.70621	-1.60069	-1.32744	-1.13036	-1.11981	-1.3053	-1.4322	-1.34548	-1.24191	-1.28092	-1.46275	-1.70317	-1.60034	-1.26386	-0.957894	-0.817459	-0.873557	-1.00607	-0.972814	-0.779645	-0.720997	-0.875484	-1.25727	-1.82289	-2.1053	-2.03616	-2.00021	-2.02506	-1.85313	-1.27935	-0.805418	-0.438177	-0.412244	-0.61092	-0.845485	-0.896701	-0.637369	-0.348009	-0.203179	-0.323487	-0.693062	-0.932998
-1.4028	-1.40153	-1.23375	-0.988088	-0.801267	-0.830998	-1.03334	-1.39363	-1.51589	-1.41599	-1.3029	-1.31114	-1.4483	-1.58057	-1.5185	-1.27504	-1.10897	-1.18191	-1.32297	-1.42863	-1.29259	-1.09551	-0.996583	-1.02851	-1.14662	-1.07699	-0.841582	-0.584936	-0.507246	-0.690053	-1.04156	-1.38477	-1.48555	-1.50038	-1.66952	-1.95511	-1.71091	-1.05583	-0.577262	-0.236632	-0.291754	-0.489209	-0.65273	-0.648769	-0.464389	-0.308085	-0.315844	-0.557245	-0.863831	-1.08106
-1.92001	-1.91238	-1.57273	-1.19182	-0.976187	-0.982969	-1.13086	-1.23921	-1.20156	-1.1119	-1.12747	-1.30564	-1.64055	-1.83166	-1.65607	-1.32984	-1.10396	-1.1144	-1.17245	-1.10209	-0.924541	-0.826343	-0.902216	-1.12897	-1.35987	-1.21016	-0.833641	-0.577972	-0.524451	-0.688703	-0.942067	-0.999631	-0.961979	-1.01515	-1.26851	-1.70254	-1.62558	-1.02811	-0.577622	-0.310478	-0.318724	-0.438544	-0.471448	-0.340535	-0.205227	-0.191989	-0.421184	-0.805407	-1.20208	-1.36072
-2.25289	-2.29629	-1.89243	-1.50492	-1.30272	-1.25091	-1.29407	-1.20295	-1.00245	-0.877155	-0.916408	-1.15952	-1.49296	-1.68529	-1.57293	-1.37927	-1.26496	-1.20827	-1.11861	-0.88809	-0.655614	-0.593792	-0.761218	-1.05364	-1.20886	-1.02229	-0.755875	-0.626671	-0.675689	-0.858497	-0.888472	-0.759267	-0.623715	-0.665654	-0.991771	-1.35671	-1.36325	-1.00186	-0.701516	-0.50029	-0.513176	-0.522887	-0.381232	-0.147047	-0.013448	-0.122036	-0.476475	-0.98643	-1.49541	-1.69091
-2.3177	-2.31032	-1.99362	-1.80435	-1.72471	-1.69292	-1.53881	-1.25116	-0.944463	-0.773511	-0.811054	-1.00998	-1.27017	-1.35044	-1.34014	-1.35107	-1.42865	-1.422	-1.16634	-0.816183	-0.563688	-0.519444	-0.695172	-0.872852	-0.815913	-0.607607	-0.493784	-0.564775	-0.814721	-1.00803	-0.909583	-0.68785	-0.513479	-0.59448	-0.838322	-1.02772	-0.955402	-0.797877	-0.717745	-0.779947	-0.858994	-0.759087	-0.428955	-0.12519	0.0335557	-0.164388	-0.537869	-1.02707	-1.50383	-1.75499
-2.33026	-2.20863	-1.95272	-1.91824	-1.91574	-1.81071	-1.51256	-1.19317	-0.943846	-0.833441	-0.880506	-1.05111	-1.12283	-1.07663	-1.07389	-1.21153	-1.37603	-1.38257	-1.11347	-0.80751	-0.631674	-0.594511	-0.722875	-0.705243	-0.466908	-0.224666	-0.197268	-0.431101	-0.787492	-0.971764	-0.853058	-0.6511	-0.578292	-0.65856	-0.806699	-0.807622	-0.637646	-0.531147	-0.586269	-0.889437	-1.08201	-0.961839	-0.599968	-0.263244	-0.127692	-0.369338	-0.730612	-1.11068	-1.4246	-1.61522
-2.29913	-2.11939	-1.90083	-1.86367	-1.84506	-1.5452	-1.1865	-0.970627	-0.892204	-0.977843	-1.12183	-1.23262	-1.12539	-0.960781	-0.920932	-1.0344	-1.14275	-1.03649	-0.811097	-0.660653	-0.671829	-0.816794	-0.895354	-0.640417	-0.272443	-0.00847292	-0.000118136	-0.281802	-0.562022	-0.705767	-0.620752	-0.561371	-0.663368	-0.874252	-0.96453	-0.768675	-0.506658	-0.375989	-0.499226	-0.800441	-0.929782	-0.841349	-0.624254	-0.472832	-0.520142	-0.78083	-1.10451	-1.33883	-1.42618	-1.47959
-1.99138	-1.89709	-1.86969	-1.85743	-1.665	-1.21621	-0.843843	-0.705606	-0.801743	-1.01556	-1.26306	-1.30671	-1.14528	-0.980672	-0.918606	-0.935642	-0.927043	-0.692858	-0.489923	-0.466676	-0.671944	-1.00002	-1.00899	-0.640288	-0.230078	0.0158257	-0.00169837	-0.209652	-0.345584	-0.372142	-0.3799	-0.464319	-0.741609	-1.09068	-1.13188	-0.813468	-0.532652	-0.434454	-0.542798	-0.684834	-0.696987	-0.582919	-0.497904	-0.576463	-0.86889	-1.33344	-1.72279	-1.80696	-1.6802	-1.5444
-1.45341	-1.50194	-1.65643	-1.7699	-1.4759	-0.994403	-0.646205	-0.532625	-0.737649	-0.935593	-1.0974	-1.09003	-0.980109	-0.949782	-1.00759	-1.0278	-0.855381	-0.505474	-0.295703	-0.315668	-0.620058	-0.904428	-0.88411	-0.556907	-0.24118	-0.130774	-0.212263	-0.325734	-0.344479	-0.259952	-0.238658	-0.429522	-0.805201	-1.15329	-1.06779	-0.776718	-0.58599	-0.551512	-0.654486	-0.697401	-0.583333	-0.42239	-0.38132	-0.617594	-1.02037	-1.58282	-2.07813	-2.16328	-2.07924	-1.88778
-0.980873	-1.07139	-1.31621	-1.46826	-1.23969	-0.852185	-0.569904	-0.564235	-0.738741	-0.845133	-0.846543	-0.748589	-0.709961	-0.823188	-1.08949	-1.17147	-0.899198	-0.52097	-0.302898	-0.34679	-0.578181	-0.704592	-0.570016	-0.372697	-0.230065	-0.312286	-0.538794	-0.660078	-0.571157	-0.378964	-0.285893	-0.491161	-0.789203	-0.988123	-0.820345	-0.616921	-0.594162	-0.783073	-0.950744	-0.9065	-0.659132	-0.430806	-0.368741	-0.635776	-1.02122	-1.57024	-2.01281	-2.20368	-2.27345	-2.19649
-0.633088	-0.76609	-0.955245	-0.978629	-0.81085	-0.582281	-0.479687	-0.610493	-0.78329	-0.804232	-0.637919	-0.47014	-0.447625	-0.655579	-0.947517	-1.0793	-0.886618	-0.631925	-0.540074	-0.561505	-0.726734	-0.59875	-0.321352	-0.143808	-0.164262	-0.424706	-0.805023	-1.03446	-0.903548	-0.663992	-0.565549	-0.68195	-0.842541	-0.809283	-0.629542	-0.516451	-0.610391	-0.916733	-1.16033	-1.07898	-0.799872	-0.590101	-0.541219	-0.791653	-1.17929	-1.58964	-1.83812	-2.03826	-2.19153	-2.11164
-0.573389	-0.660004	-0.670204	-0.539291	-0.333671	-0.203001	-0.281561	-0.558362	-0.779011	-0.770412	-0.536471	-0.33964	-0.341783	-0.555841	-0.722535	-0.744942	-0.68312	-0.636191	-0.754789	-0.946874	-0.973431	-0.613514	-0.22845	-0.0133083	-0.0921117	-0.426286	-0.863976	-1.15079	-1.13438	-1.03056	-1.04809	-1.1972	-1.14124	-0.875073	-0.598652	-0.506557	-0.63077	-0.940042	-1.11968	-1.00561	-0.825378	-0.791633	-0.91487	-1.21438	-1.52047	-1.78702	-1.84336	-1.90947	-1.94799	-1.78534
-0.676287	-0.645471	-0.49405	-0.216408	0.0438995	0.113045	-0.0651233	-0.345098	-0.625562	-0.656026	-0.493618	-0.370273	-0.406596	-0.5562	-0.554193	-0.466004	-0.425911	-0.529617	-0.840598	-1.25778	-1.26017	-0.797711	-0.364796	-0.111324	-0.263614	-0.571909	-0.892168	-1.08791	-1.16501	-1.29044	-1.55821	-1.87871	-1.64429	-1.16376	-0.802868	-0.6534	-0.688991	-0.885958	-0.965738	-0.87755	-0.826714	-0.967774	-1.29682	-1.79921	-2.16659	-2.23929	-2.06028	-1.90275	-1.75109	-1.42706
-0.894664	-0.780597	-0.456568	-0.0661331	0.219077	0.224746	0.093941	-0.149901	-0.364691	-0.426161	-0.37264	-0.432156	-0.548801	-0.579509	-0.461535	-0.303034	-0.257814	-0.444771	-0.829727	-1.26791	-1.31521	-0.965796	-0.627851	-0.489857	-0.613094	-0.847171	-1.02949	-1.08168	-1.16049	-1.41556	-1.8176	-2.14616	-1.93468	-1.5025	-1.19727	-1.02705	-1.00747	-1.0372	-0.942172	-0.826151	-0.827562	-1.07018	-1.49713	-2.04444	-2.38936	-2.48354	-2.34115	-2.05301	-1.72484	-1.17815
-1.06397	-0.900829	-0.495502	-0.0679575	0.209684	0.258566	0.14949	-0.0203781	-0.119445	-0.184577	-0.218458	-0.400289	-0.569669	-0.563511	-0.385234	-0.223071	-0.208369	-0.444887	-0.824471	-1.18208	-1.19277	-1.02377	-0.904578	-0.979231	-1.11443	-1.19909	-1.14801	-1.09693	-1.21382	-1.53628	-1.87021	-2.0745	-1.8618	-1.67205	-1.61243	-1.65363	-1.65236	-1.46798	-1.18374	-0.958835	-0.960734	-1.16942	-1.56024	-2.04578	-2.29231	-2.42531	-2.47286	-2.2211	-1.70395	-1.08647
-1.02698	-0.829656	-0.50758	-0.16109	0.00815296	-0.00351179	-0.0549715	-0.101548	-0.0551075	-0.00183082	-0.102363	-0.281752	-0.407919	-0.333646	-0.189061	-0.130901	-0.259998	-0.589778	-0.947878	-1.15534	-1.06154	-0.974815	-1.04166	-1.18296	-1.2393	-1.10668	-0.986752	-1.03138	-1.27302	-1.69997	-1.96652	-1.965	-1.74448	-1.72221	-1.90014	-2.19794	-2.25477	-1.90999	-1.56618	-1.30978	-1.31021	-1.47886	-1.72978	-2.03417	-2.1518	-2.25599	-2.30696	-2.09963	-1.56735	-1.06852
-0.903311	-0.637632	-0.391729	-0.229321	-0.286152	-0.443324	-0.464511	-0.367044	-0.13701	0.0473702	-0.0575563	-0.111213	-0.120925	-0.00197434	0.0952477	0.0406142	-0.247662	-0.697315	-1.08081	-1.16327	-1.0077	-0.95247	-1.04861	-1.06589	-0.853675	-0.697859	-0.614553	-0.814939	-1.30024	-1.80555	-2.11946	-2.01614	-1.75656	-1.73478	-1.99107	-2.32867	-2.302	-2.02558	-1.80141	-1.73421	-1.86111	-1.96286	-2.06364	-2.09093	-2.11334	-2.11231	-2.00825	-1.74379	-1.30892	-0.999053
-0.826522	-0.468314	-0.246825	-0.224065	-0.43324	-0.734944	-0.853054	-0.675021	-0.392252	-0.196642	-0.203912	-0.106202	0.0603563	0.259629	0.332681	0.169405	-0.201635	-0.670819	-0.984974	-1.03179	-0.987307	-0.9853	-1.06728	-0.938561	-0.5513	-0.320777	-0.346602	-0.619497	-1.1524	-1.78711	-2.21748	-2.15078	-1.96737	-1.98783	-2.22337	-2.40251	-2.14318	-1.89679	-1.82691	-1.98091	-2.19741	-2.23349	-2.14725	-2.09373	-2.09905	-2.08288	-1.87946	-1.44508	-1.06905	-0.904686
-0.812966	-0.419113	-0.190055	-0.256163	-0.546881	-0.837842	-0.949361	-0.871426	-0.686069	-0.631816	-0.458422	-0.192987	0.117858	0.355461	0.425339	0.200296	-0.168547	-0.508581	-0.689435	-0.723561	-0.817745	-1.05963	-1.20094	-0.88228	-0.421044	-0.160981	-0.239296	-0.575423	-1.07122	-1.60364	-1.97468	-2.09425	-2.26436	-2.40689	-2.64243	-2.5352	-2.13036	-1.85589	-1.83606	-1.95319	-1.94142	-1.83028	-1.78018	-1.85556	-2.07426	-2.17479	-1.92401	-1.35901	-0.942209	-0.817399
-0.788667	-0.449502	-0.326889	-0.463798	-0.684691	-0.870428	-0.902357	-0.853475	-0.838284	-0.878757	-0.725871	-0.330309	0.0347348	0.28601	0.286308	0.073227	-0.173057	-0.307768	-0.342871	-0.410932	-0.605946	-1.01361	-1.31311	-1.00837	-0.544207	-0.280481	-0.331941	-0.630226	-1.02348	-1.43041	-1.69574	-1.89173	-2.23469	-2.68947	-2.97775	-2.72672	-2.30918	-2.02519	-1.94433	-1.8725	-1.62342	-1.41902	-1.38357	-1.58664	-1.965	-2.23179	-2.01982	-1.45727	-1.04071	-0.932016
-0.617884	-0.448641	-0.509134	-0.658982	-0.86425	-0.953796	-0.850714	-0.793287	-0.852804	-0.87814	-0.608067	-0.284526	0.0119144	0.152105	0.0332627	-0.172738	-0.316483	-0.231468	-0.115935	-0.163	-0.420759	-0.91631	-1.27392	-1.1745	-0.816051	-0.627764	-0.747339	-1.01682	-1.29581	-1.46861	-1.54815	-1.75293	-2.10322	-2.63685	-2.87703	-2.69021	-2.49094	-2.31803	-2.15196	-1.80279	-1.42236	-1.16499	-1.14394	-1.36874	-1.71683	-2.05466	-2.0341	-1.6195	-1.28302	-1.11402
-0.394855	-0.394801	-0.557101	-0.79606	-0.935411	-0.923882	-0.827148	-0.788764	-0.85414	-0.706136	-0.307401	-0.00363588	0.101154	0.0687379	-0.193415	-0.516603	-0.545602	-0.321671	-0.107506	-0.135772	-0.488745	-0.886641	-1.18249	-1.24957	-1.15454	-1.18476	-1.43569	-1.6954	-1.78958	-1.697	-1.66472	-1.82043	-2.16193	-2.38502	-2.39912	-2.34169	-2.35458	-2.46415	-2.3137	-1.78655	-1.33215	-1.06378	-1.05763	-1.26582	-1.57754	-1.84555	-1.89261	-1.75902	-1.62151	-1.48449
-0.202099	-0.298481	-0.462734	-0.633578	-0.697245	-0.677415	-0.705193	-0.846497	-0.890144	-0.539016	-0.098776	0.220614	0.186488	0.0305365	-0.32732	-0.707393	-0.745425	-0.533945	-0.374223	-0.462548	-0.719818	-0.987586	-1.16575	-1.26092	-1.36804	-1.60944	-2.0608	-2.25386	-2.13613	-1.97226	-1.99442	-2.20873	-2.31341	-2.25769	-2.04792	-1.98585	-2.05318	-2.1791	-2.04013	-1.53398	-1.19823	-1.04681	-1.1388	-1.38093	-1.6133	-1.74874	-1.73135	-1.76133	-1.80424	-1.8015
-0.28449	-0.330579	-0.409382	-0.414455	-0.307467	-0.309122	-0.459703	-0.74627	-0.799439	-0.443428	-0.0197898	0.254922	0.166109	-0.0281726	-0.380414	-0.73949	-0.899348	-0.797488	-0.761057	-0.885026	-1.08224	-1.18326	-1.18223	-1.25542	-1.45702	-1.7846	-2.18494	-2.20222	-2.0801	-2.09176	-2.28726	-2.69053	-2.70512	-2.36718	-1.97162	-1.86683	-1.89216	-1.77273	-1.48971	-1.13419	-0.939556	-0.979785	-1.26708	-1.581	-1.83729	-1.81502	-1.70144	-1.74777	-1.77408	-1.63414
-0.447447	-0.432501	-0.391431	-0.189229	-0.00948715	0.0240141	-0.186137	-0.429491	-0.586664	-0.360535	-0.0743486	0.112473	0.00412858	-0.222136	-0.560949	-0.851422	-0.937306	-1.00317	-1.06147	-1.24623	-1.29427	-1.18313	-1.13181	-1.23795	-1.55015	-1.92534	-2.13916	-1.98676	-1.88051	-2.09114	-2.39627	-2.80026	-2.74919	-2.40294	-2.11236	-1.96924	-1.77875	-1.4413	-1.08455	-0.771268	-0.69016	-0.914715	-1.28527	-1.74493	-2.09497	-2.05488	-1.88197	-1.81332	-1.65872	-1.27659
-0.544242	-0.593993	-0.405707	-0.0919319	0.16154	0.216037	-0.00485587	-0.180339	-0.242297	-0.176325	-0.0532237	-0.0919881	-0.319473	-0.609946	-0.933135	-1.02805	-1.00065	-1.0736	-1.15289	-1.219	-1.05512	-0.899065	-0.913659	-1.16654	-1.60935	-2.02849	-2.11925	-1.89459	-1.75367	-2.01289	-2.27431	-2.52426	-2.43973	-2.23948	-2.16838	-2.1339	-1.7796	-1.25562	-0.852981	-0.540182	-0.587003	-0.80277	-1.19358	-1.67693	-2.08361	-2.18854	-2.15309	-1.99727	-1.60781	-1.03745
-0.495774	-0.607536	-0.405334	-0.0922915	0.130663	0.12266	0.0123627	-0.04813	0.0200392	0.0955327	0.0404109	-0.223695	-0.63453	-1.05098	-1.36513	-1.33749	-1.23246	-1.22215	-1.19988	-1.00622	-0.688297	-0.565928	-0.67354	-1.02651	-1.57846	-2.07816	-2.16454	-1.9992	-1.94275	-2.11335	-2.32692	-2.23726	-2.05777	-1.99765	-2.06986	-2.13964	-1.74822	-1.17542	-0.786934	-0.569106	-0.608115	-0.821928	-1.19272	-1.58964	-1.86913	-2.09832	-2.29993	-2.19807	-1.63771	-0.98507
-0.341592	-0.436265	-0.276543	-0.0784909	0.00920963	-0.0485977	-0.0732019	0.0042448	0.156887	0.246784	0.0659302	-0.28509	-0.739626	-1.19831	-1.50636	-1.53146	-1.5043	-1.42856	-1.283	-0.819326	-0.465512	-0.368534	-0.531566	-0.905291	-1.39327	-1.80606	-2.00303	-2.06084	-2.2705	-2.53924	-2.46522	-2.11799	-1.80251	-1.76339	-1.87271	-1.81651	-1.40679	-0.970453	-0.717713	-0.661751	-0.748123	-0.970481	-1.27682	-1.50992	-1.6588	-1.9395	-2.15527	-2.03925	-1.52113	-0.963945
-0.180331	-0.201517	-0.127244	-0.048577	-0.121033	-0.247199	-0.244704	-0.059103	0.124545	0.200282	0.0374945	-0.272266	-0.735591	-1.08808	-1.38099	-1.51106	-1.62722	-1.65988	-1.28727	-0.784041	-0.438284	-0.336667	-0.537785	-0.857311	-1.20027	-1.50808	-1.74777	-2.00675	-2.38487	-2.8919	-2.70459	-2.23823	-1.86732	-1.7596	-1.62185	-1.31198	-0.959392	-0.622424	-0.509577	-0.685304	-0.920357	-1.1747	-1.40853	-1.49515	-1.58494	-1.80754	-1.8673	-1.5943	-1.16797	-0.805369
-0.259304	-0.139865	-0.0253088	-0.0562607	-0.211236	-0.379883	-0.297065	-0.0870504	0.10148	0.119845	-0.10764	-0.472332	-0.880482	-1.07452	-1.19531	-1.40791	-1.52065	-1.50057	-1.09915	-0.712379	-0.487959	-0.511343	-0.76373	-1.02515	-1.24336	-1.35366	-1.51303	-1.91947	-2.35789	-2.78728	-2.62951	-2.29425	-2.09888	-1.86445	-1.49111	-0.968839	-0.540318	-0.314922	-0.325366	-0.562861	-0.900697	-1.19581	-1.34663	-1.44546	-1.5726	-1.83427	-1.69334	-1.20403	-0.773556	-0.581608
-0.536519	-0.311123	-0.0896332	-0.115946	-0.29143	-0.338251	-0.173157	0.00804901	0.107957	-0.0367649	-0.409025	-0.818151	-1.11717	-1.1762	-1.16467	-1.26618	-1.28883	-1.07173	-0.737695	-0.493012	-0.474891	-0.697494	-1.05755	-1.35681	-1.40119	-1.36744	-1.44625	-1.89932	-2.30503	-2.39286	-2.29491	-2.18426	-2.22913	-2.11359	-1.50123	-0.834921	-0.340726	-0.160252	-0.20512	-0.403552	-0.725764	-0.958132	-1.03156	-1.1714	-1.50289	-1.84976	-1.55381	-0.978316	-0.555898	-0.419126
-0.956312	-0.644246	-0.396145	-0.395115	-0.382609	-0.211413	-0.0118959	0.132689	0.100761	-0.174087	-0.650107	-1.11026	-1.35483	-1.42656	-1.35106	-1.37786	-1.10681	-0.639964	-0.36574	-0.270227	-0.414948	-0.773293	-1.20805	-1.54296	-1.58246	-1.5763	-1.73225	-2.09719	-2.22604	-2.07315	-1.90269	-1.94487	-2.17431	-2.28339	-1.67152	-0.903396	-0.403586	-0.207731	-0.190831	-0.353863	-0.568409	-0.666499	-0.699404	-0.887583	-1.33431	-1.78298	-1.56833	-0.976722	-0.601668	-0.43804
-1.23646	-1.03035	-0.906514	-0.859097	-0.656895	-0.311138	-0.00737262	0.13233	0.00884879	-0.345589	-0.813065	-1.17629	-1.35007	-1.48795	-1.62266	-1.58086	-1.0122	-0.466739	-0.148082	-0.129229	-0.309106	-0.676972	-1.12174	-1.4149	-1.53521	-1.70044	-2.00336	-2.43983	-2.28695	-1.91458	-1.6633	-1.80778	-2.10216	-2.24273	-1.80615	-1.14033	-0.660781	-0.5223	-0.470488	-0.520238	-0.524335	-0.475941	-0.479061	-0.69678	-1.14204	-1.6415	-1.61825	-1.1492	-0.791481	-0.723311
-1.30127	-1.33076	-1.45448	-1.48202	-1.09964	-0.604466	-0.216961	-0.0728636	-0.224421	-0.561769	-0.859567	-1.08778	-1.21004	-1.41458	-1.65378	-1.68986	-1.07433	-0.504208	-0.217045	-0.20454	-0.348284	-0.669764	-0.985139	-1.16599	-1.31975	-1.60485	-2.09015	-2.58594	-2.36104	-1.98598	-1.76376	-1.91874	-2.09519	-2.1657	-1.84557	-1.40045	-1.09547	-1.02168	-0.990867	-0.874602	-0.667272	-0.488752	-0.466481	-0.730831	-1.15973	-1.55665	-1.63985	-1.3959	-1.18515	-1.21732
-1.33996	-1.45709	-1.66798	-1.8127	-1.43423	-0.968595	-0.613316	-0.534405	-0.707935	-0.92248	-1.02765	-1.03272	-1.06856	-1.27505	-1.57162	-1.65507	-1.1909	-0.711111	-0.460568	-0.518132	-0.604015	-0.78902	-0.895655	-0.958589	-1.09599	-1.44286	-1.96941	-2.30603	-2.20563	-2.03834	-2.01558	-2.14492	-2.27573	-2.13627	-1.80638	-1.54022	-1.50281	-1.50398	-1.44191	-1.15646	-0.839751	-0.674414	-0.713178	-0.956532	-1.29779	-1.57801	-1.64802	-1.58254	-1.54757	-1.62735
-1.49828	-1.63397	-1.77893	-1.80305	-1.47707	-1.20626	-1.08658	-1.17466	-1.42924	-1.53685	-1.38861	-1.18543	-1.19123	-1.33132	-1.61471	-1.48257	-1.16782	-0.881148	-0.783682	-0.879087	-0.920781	-0.879223	-0.815204	-0.839564	-1.02091	-1.41514	-1.825	-1.87572	-1.79974	-1.90736	-2.10261	-2.39431	-2.38986	-2.13126	-1.80894	-1.66069	-1.73754	-1.65448	-1.49354	-1.12068	-0.889671	-0.873504	-1.04777	-1.30137	-1.56353	-1.70288	-1.67817	-1.66224	-1.63436	-1.54763
-1.84776	-1.95806	-1.96484	-1.78168	-1.42152	-1.29988	-1.39065	-1.64572	-1.87955	-1.81724	-1.60405	-1.47656	-1.48993	-1.64588	-1.60677	-1.30544	-0.995331	-0.881752	-0.892928	-0.89556	-0.845457	-0.666936	-0.588024	-0.677082	-1.04592	-1.41696	-1.56681	-1.49767	-1.43096	-1.68018	-2.00947	-2.19594	-2.09579	-1.89261	-1.76438	-1.81828	-1.80626	-1.63311	-1.3772	-0.960885	-0.873429	-0.986168	-1.25857	-1.572	-1.70549	-1.71569	-1.72686	-1.68018	-1.58857	-1.27285
-2.12522	-2.33512	-2.23131	-1.87774	-1.47266	-1.36054	-1.51576	-1.71395	-1.74466	-1.63962	-1.52995	-1.57555	-1.73956	-1.73267	-1.49189	-1.13564	-0.899987	-0.898469	-0.821266	-0.600265	-0.358267	-0.221006	-0.215825	-0.466504	-0.87685	-1.21884	-1.30912	-1.22093	-1.22502	-1.56628	-1.75275	-1.7002	-1.51607	-1.42617	-1.49716	-1.76127	-1.90233	-1.67888	-1.31408	-0.868716	-0.843271	-1.00411	-1.26943	-1.44687	-1.48222	-1.51146	-1.64129	-1.75378	-1.57331	-1.10402
-2.05966	-2.37381	-2.33909	-2.00774	-1.72131	-1.6673	-1.82301	-1.77901	-1.55044	-1.35214	-1.32596	-1.45848	-1.56243	-1.43689	-1.16779	-0.912852	-0.856402	-0.848291	-0.636811	-0.280068	0.0671543	0.200509	0.0972916	-0.191717	-0.571057	-0.875203	-0.911525	-0.932223	-1.07914	-1.36107	-1.47234	-1.26526	-1.02473	-0.96437	-1.19771	-1.57803	-1.94297	-1.83842	-1.43578	-0.962337	-0.919314	-1.03327	-1.12404	-1.19186	-1.21011	-1.28818	-1.53129	-1.79955	-1.56976	-1.06067
-1.9797	-2.03262	-1.96177	-1.87651	-1.92748	-2.18524	-2.13904	-1.90827	-1.46242	-1.17281	-1.11319	-1.1998	-1.14775	-0.874745	-0.611264	-0.519413	-0.67097	-0.780779	-0.504847	-0.06656	0.307029	0.449905	0.343514	0.125795	-0.181524	-0.381177	-0.430684	-0.540249	-0.85123	-1.22056	-1.28301	-0.982416	-0.720887	-0.665901	-0.950027	-1.33425	-1.75802	-1.85172	-1.6168	-1.24639	-1.25293	-1.23334	-1.2223	-1.08553	-1.03372	-1.1528	-1.42252	-1.59801	-1.35992	-0.978758
-1.85823	-1.71975	-1.54562	-1.57023	-1.85752	-2.27764	-2.45873	-2.12079	-1.60365	-1.27693	-1.17776	-1.02194	-0.639808	-0.34947	-0.125295	-0.122556	-0.392521	-0.616832	-0.441974	0.0199945	0.397246	0.484214	0.434463	0.281441	0.130372	0.087213	0.0110953	-0.197347	-0.608914	-1.07688	-1.13053	-0.853381	-0.605768	-0.610353	-0.822213	-1.18715	-1.57552	-1.71707	-1.70872	-1.63615	-1.76061	-1.70807	-1.49781	-1.20698	-1.05532	-1.08651	-1.26688	-1.25828	-1.03215	-0.784537
-1.82636	-1.5536	-1.32186	-1.43387	-1.76487	-2.05607	-2.12511	-1.95074	-1.69434	-1.53193	-1.44911	-0.969811	-0.416778	0.0156487	0.17	0.0951024	-0.11041	-0.372807	-0.26704	0.0718811	0.355626	0.381071	0.311789	0.253005	0.29554	0.363221	0.314935	0.0471667	-0.402242	-0.806485	-0.914341	-0.734111	-0.610522	-0.657587	-0.901918	-1.22218	-1.5063	-1.64346	-1.7601	-1.9661	-2.26219	-2.20183	-1.85095	-1.50299	-1.313	-1.2646	-1.21792	-1.00131	-0.743447	-0.591782
-1.72174	-1.47071	-1.35762	-1.46426	-1.69809	-1.8267	-1.71116	-1.56096	-1.58947	-1.6734	-1.62794	-1.01094	-0.374658	0.117096	0.245812	0.1736	0.0362031	-0.0987526	0.0180006	0.224354	0.300091	0.202733	0.104398	0.127157	0.293959	0.453926	0.367554	0.143243	-0.218031	-0.543173	-0.643705	-0.591649	-0.640667	-0.863025	-1.17132	-1.45813	-1.61262	-1.69167	-1.83858	-2.15054	-2.36899	-2.24589	-1.97289	-1.77581	-1.724	-1.58357	-1.31276	-0.924769	-0.55118	-0.414163
-1.3095	-1.21912	-1.27009	-1.50221	-1.68453	-1.63711	-1.38169	-1.20537	-1.37084	-1.64251	-1.64197	-1.13142	-0.482439	-0.0177852	0.140472	0.167137	0.12349	0.147958	0.267153	0.389277	0.272876	0.0890923	-0.086635	-0.0624111	0.171774	0.353224	0.283942	0.0650023	-0.2201	-0.390944	-0.406759	-0.433561	-0.641759	-1.01939	-1.34111	-1.59399	-1.68866	-1.78456	-1.97127	-2.28225	-2.25534	-2.04801	-1.89683	-1.95904	-2.07519	-1.9953	-1.5309	-1.02547	-0.627711	-0.488009
-0.809374	-0.818354	-1.04462	-1.45106	-1.67879	-1.53274	-1.21652	-1.08658	-1.32872	-1.51348	-1.54052	-1.19574	-0.714488	-0.385576	-0.262231	-0.171845	-0.0245745	0.211563	0.425485	0.428468	0.298884	0.0794554	-0.129231	-0.142605	-0.0055877	0.07723	-0.0328233	-0.238336	-0.395508	-0.388862	-0.292129	-0.346274	-0.642851	-0.932836	-1.15666	-1.30944	-1.47564	-1.76392	-2.00727	-2.37074	-2.16415	-1.88235	-1.79343	-1.99235	-2.15246	-2.13482	-1.72535	-1.23384	-0.89516	-0.706874
-0.388835	-0.462024	-0.817438	-1.18408	-1.39594	-1.33339	-1.17782	-1.13138	-1.31272	-1.48112	-1.39049	-1.14386	-0.895267	-0.862987	-0.831927	-0.712732	-0.365999	0.0713114	0.387039	0.424691	0.351259	0.136957	-0.036817	-0.0775344	-0.0967675	-0.216587	-0.468974	-0.698168	-0.673944	-0.495179	-0.379402	-0.46846	-0.642234	-0.820647	-0.890661	-0.956769	-1.18181	-1.57287	-1.91754	-2.17262	-1.97164	-1.76968	-1.76767	-2.00956	-2.20018	-2.06731	-1.72668	-1.45441	-1.29567	-1.09444
-0.147252	-0.290752	-0.546314	-0.813349	-0.951235	-0.929452	-0.969437	-1.14126	-1.38705	-1.53593	-1.34349	-1.06218	-0.937375	-1.16584	-1.25563	-1.13301	-0.702784	-0.229585	0.0793066	0.168472	0.148507	0.0474863	0.00798953	0.0126822	-0.0871173	-0.311917	-0.693699	-0.941692	-0.846911	-0.647638	-0.54944	-0.64045	-0.750259	-0.798545	-0.735259	-0.710546	-0.946088	-1.30272	-1.53729	-1.65515	-1.5489	-1.59011	-1.81686	-2.11319	-2.27866	-1.96757	-1.61181	-1.50433	-1.51233	-1.3697
-0.133451	-0.216893	-0.358196	-0.492664	-0.523616	-0.504763	-0.661935	-1.04494	-1.36813	-1.51065	-1.29429	-1.10087	-1.09984	-1.30072	-1.43787	-1.31575	-0.945819	-0.606166	-0.426912	-0.380227	-0.250535	-0.167961	-0.0289911	0.0296566	-0.0838147	-0.353048	-0.754117	-0.836338	-0.780132	-0.705859	-0.787348	-0.995546	-1.03455	-0.909012	-0.725608	-0.66867	-0.827795	-1.05992	-1.18999	-1.11401	-1.09931	-1.27967	-1.722	-2.20339	-2.37204	-2.03532	-1.65538	-1.54546	-1.552	-1.23725
-0.355978	-0.384977	-0.395421	-0.346539	-0.250782	-0.19897	-0.444766	-0.831919	-1.10188	-1.18288	-1.09323	-1.08659	-1.20567	-1.46612	-1.57983	-1.34809	-1.01649	-0.898761	-0.849879	-0.782931	-0.606363	-0.337266	-0.109673	-0.0756834	-0.21601	-0.532607	-0.731771	-0.685819	-0.610081	-0.684978	-0.931018	-1.23883	-1.23682	-1.00849	-0.828751	-0.795982	-0.917999	-1.01755	-0.924971	-0.718618	-0.76373	-1.02466	-1.54731	-2.09804	-2.37655	-2.18411	-1.8801	-1.72453	-1.49401	-1.00421
-0.829971	-0.806723	-0.642363	-0.38474	-0.158612	-0.121937	-0.305477	-0.526614	-0.707957	-0.767473	-0.769128	-0.94217	-1.33201	-1.66789	-1.77135	-1.43829	-1.08887	-1.02119	-1.01748	-0.844569	-0.55643	-0.281473	-0.134935	-0.231316	-0.461487	-0.708503	-0.77632	-0.628317	-0.526701	-0.643346	-0.884014	-1.15374	-1.10461	-0.927065	-0.897226	-1.02388	-1.22134	-1.08969	-0.866737	-0.572249	-0.60491	-0.937375	-1.39582	-1.83619	-2.1213	-2.17642	-2.16294	-2.00834	-1.47874	-0.832207
-1.37232	-1.23286	-0.840965	-0.42758	-0.164831	-0.141096	-0.240651	-0.398312	-0.424625	-0.410899	-0.466997	-0.781152	-1.2789	-1.72636	-1.90062	-1.60247	-1.29504	-1.24372	-1.08278	-0.717243	-0.341945	-0.102878	-0.0818275	-0.292955	-0.619317	-0.875123	-0.866035	-0.69435	-0.589072	-0.722807	-0.887304	-0.961957	-0.852039	-0.792171	-0.924441	-1.23933	-1.52345	-1.31319	-1.02383	-0.670997	-0.650435	-0.937491	-1.29657	-1.61902	-1.81062	-1.92604	-2.11544	-2.1254	-1.51402	-0.816209
-1.55335	-1.27302	-0.821305	-0.441124	-0.276031	-0.331152	-0.463667	-0.49999	-0.361996	-0.254764	-0.35847	-0.745135	-1.13497	-1.5524	-1.73863	-1.65776	-1.58715	-1.4892	-1.11707	-0.593091	-0.166279	0.0488625	-0.00162065	-0.228617	-0.574267	-0.796869	-0.804871	-0.757698	-0.802566	-0.978782	-1.0151	-0.914953	-0.72984	-0.709034	-0.930416	-1.31342	-1.65345	-1.51351	-1.24001	-0.947235	-0.990638	-1.24351	-1.45464	-1.55639	-1.56342	-1.68446	-1.87606	-1.8218	-1.31809	-0.763346
-1.43359	-1.00629	-0.654428	-0.428788	-0.417503	-0.608856	-0.788245	-0.74449	-0.500051	-0.340573	-0.43256	-0.706676	-1.04085	-1.32327	-1.46335	-1.53556	-1.64391	-1.59405	-1.1272	-0.572943	-0.13661	0.0441084	-0.0730251	-0.278782	-0.47111	-0.566027	-0.625788	-0.736573	-0.992135	-1.31874	-1.34945	-1.09769	-0.855688	-0.816327	-1.0548	-1.367	-1.62622	-1.52412	-1.40029	-1.35043	-1.53275	-1.7844	-1.85637	-1.72887	-1.59479	-1.68067	-1.6855	-1.36904	-0.953701	-0.601596
-1.45226	-0.899958	-0.512209	-0.387643	-0.486466	-0.758629	-0.999542	-0.965308	-0.726485	-0.61022	-0.767148	-0.949955	-1.15522	-1.22084	-1.24862	-1.36014	-1.47117	-1.2907	-0.825066	-0.415832	-0.158454	-0.172804	-0.223775	-0.347256	-0.405796	-0.392803	-0.436938	-0.664911	-1.04767	-1.51026	-1.61836	-1.4164	-1.21445	-1.15629	-1.33446	-1.53484	-1.60022	-1.47589	-1.47096	-1.68355	-2.0126	-2.25009	-2.15751	-1.97581	-1.84856	-1.77649	-1.52253	-1.05128	-0.635945	-0.419094
-1.63035	-0.967457	-0.532832	-0.489565	-0.598642	-0.843461	-1.06069	-1.05869	-0.98661	-1.05076	-1.27996	-1.49695	-1.50446	-1.38453	-1.23189	-1.28726	-1.15097	-0.795206	-0.384019	-0.122002	-0.0560299	-0.229316	-0.370131	-0.446005	-0.385648	-0.297215	-0.377239	-0.656238	-1.07781	-1.53626	-1.67317	-1.6382	-1.613	-1.65054	-1.81943	-1.82573	-1.64916	-1.48553	-1.5448	-1.84797	-2.10744	-2.25094	-2.13883	-2.07017	-2.10771	-1.98022	-1.47186	-0.900519	-0.484693	-0.348897
-1.82041	-1.19462	-0.814686	-0.792171	-0.851199	-1.01765	-1.09084	-1.0588	-1.09683	-1.32749	-1.66753	-1.86718	-1.78876	-1.64246	-1.51887	-1.3257	-0.888637	-0.355868	-0.0115757	0.167434	0.0930246	-0.135437	-0.342658	-0.397292	-0.321554	-0.285367	-0.448399	-0.764019	-1.1353	-1.49365	-1.56366	-1.67054	-1.84383	-1.9949	-2.04733	-1.8339	-1.62608	-1.57158	-1.66675	-2.00409	-2.08754	-2.0157	-1.88333	-1.96335	-2.05583	-1.93053	-1.39507	-0.861083	-0.52265	-0.40663
-1.85007	-1.45572	-1.23985	-1.23491	-1.25732	-1.25165	-1.15174	-1.08528	-1.16775	-1.39816	-1.71549	-1.75035	-1.71612	-1.76806	-1.83222	-1.48182	-0.771076	-0.143337	0.251493	0.346517	0.259901	0.0470648	-0.114014	-0.128364	-0.112685	-0.227133	-0.531523	-0.942845	-1.27165	-1.44713	-1.4837	-1.61304	-1.85249	-1.81557	-1.63558	-1.44461	-1.37742	-1.54338	-1.83434	-2.17779	-2.167	-1.9123	-1.72719	-1.79061	-1.77078	-1.51194	-1.08684	-0.733757	-0.552551	-0.622565
-1.70248	-1.51565	-1.53196	-1.52971	-1.40831	-1.23541	-1.11353	-1.13911	-1.29408	-1.46176	-1.60086	-1.47434	-1.48869	-1.70861	-1.90509	-1.62549	-0.83125	-0.151021	0.238682	0.35983	0.346212	0.207594	0.125373	0.161315	0.144035	-0.100295	-0.493796	-0.980314	-1.26273	-1.33397	-1.40252	-1.5697	-1.73615	-1.52979	-1.19966	-1.01211	-1.07163	-1.35209	-1.79149	-2.30486	-2.31921	-2.02179	-1.77247	-1.70528	-1.47378	-1.05576	-0.710001	-0.516099	-0.558037	-0.857788
-1.52217	-1.46206	-1.47079	-1.26664	-0.996809	-0.841726	-0.847043	-1.06598	-1.35865	-1.48091	-1.46377	-1.2623	-1.27348	-1.55418	-1.8012	-1.58557	-0.93952	-0.338636	-0.00313282	0.0933568	0.166165	0.185506	0.265882	0.378973	0.366332	0.106376	-0.285171	-0.721885	-0.904936	-1.02915	-1.22221	-1.51098	-1.65399	-1.34876	-0.911692	-0.690935	-0.833459	-1.15958	-1.57383	-2.06181	-2.16869	-2.12567	-1.9657	-1.76301	-1.25393	-0.75143	-0.414706	-0.326517	-0.517137	-0.844476
-1.44587	-1.44704	-1.26266	-0.905426	-0.550391	-0.42314	-0.564443	-0.885678	-1.23011	-1.38801	-1.26979	-1.16159	-1.25601	-1.56162	-1.72466	-1.45849	-0.990173	-0.604376	-0.412428	-0.335469	-0.171353	0.0445213	0.298237	0.442823	0.38941	0.141173	-0.151498	-0.366287	-0.507835	-0.660125	-0.977942	-1.4315	-1.66582	-1.27441	-0.830265	-0.606578	-0.796954	-1.11819	-1.40793	-1.77433	-1.89879	-2.02837	-2.15185	-1.81318	-1.17665	-0.650471	-0.334255	-0.332736	-0.473307	-0.806017
-1.27802	-1.40003	-1.13045	-0.64724	-0.25119	-0.1193	-0.320662	-0.617971	-0.87573	-0.910588	-0.835827	-0.915119	-1.22659	-1.59641	-1.66325	-1.33238	-0.974419	-0.808593	-0.772895	-0.626356	-0.329916	0.00314617	0.265651	0.348469	0.239636	0.0819756	-0.0617692	-0.108834	-0.190323	-0.398521	-0.775909	-1.33787	-1.63469	-1.33336	-0.999081	-0.8335	-0.97993	-1.21523	-1.40365	-1.51273	-1.64524	-1.78972	-1.94225	-1.61114	-1.0481	-0.593214	-0.373921	-0.389981	-0.548618	-0.855449
-1.14166	-1.44361	-1.17402	-0.614885	-0.178796	-0.0376285	-0.211891	-0.391768	-0.476187	-0.404844	-0.36646	-0.581738	-1.02163	-1.5101	-1.69901	-1.39256	-1.05071	-0.979363	-0.804016	-0.510749	-0.128127	0.181498	0.324618	0.247279	0.104023	-0.0057863	-0.00304675	0.0409526	-0.017343	-0.298051	-0.724266	-1.25497	-1.47416	-1.35179	-1.20672	-1.19812	-1.35358	-1.44947	-1.48458	-1.3981	-1.47836	-1.6099	-1.54588	-1.13934	-0.742553	-0.468329	-0.436293	-0.61324	-0.769925	-0.99741
-1.05339	-1.36926	-1.21295	-0.743907	-0.392534	-0.304834	-0.324311	-0.309364	-0.178939	-0.0175083	0.0191668	-0.252996	-0.717053	-1.26827	-1.64688	-1.5123	-1.28813	-1.09374	-0.708917	-0.232788	0.153252	0.402574	0.422647	0.269137	0.0792493	0.0346256	0.0969355	0.126531	-0.0040307	-0.391672	-0.871843	-1.23019	-1.31656	-1.327	-1.38798	-1.52904	-1.62079	-1.48743	-1.39436	-1.32814	-1.45065	-1.49137	-1.16465	-0.719773	-0.415032	-0.305847	-0.461799	-0.733717	-0.984151	-1.0842
-0.931928	-1.20995	-1.20062	-0.92493	-0.725413	-0.709734	-0.653284	-0.368806	-0.0315937	0.194046	0.208749	-0.0543809	-0.478399	-0.961988	-1.39113	-1.55197	-1.55655	-1.31163	-0.751513	-0.118402	0.34967	0.546501	0.496018	0.355691	0.23929	0.284999	0.356586	0.307812	0.00903749	-0.479922	-1.01454	-1.30062	-1.27834	-1.29733	-1.4484	-1.53233	-1.36919	-1.12671	-1.02045	-1.10438	-1.41072	-1.43338	-0.971407	-0.505045	-0.195909	-0.227349	-0.404541	-0.681342	-0.860732	-0.85726
-1.01407	-1.19664	-1.18804	-1.10107	-1.07367	-1.1576	-0.912188	-0.442163	-0.0412306	0.197105	0.204727	-0.0386271	-0.391356	-0.791449	-1.08729	-1.40487	-1.70413	-1.73728	-0.971354	-0.209582	0.313422	0.475829	0.54351	0.499619	0.487466	0.606416	0.673365	0.537433	0.126842	-0.479061	-1.08936	-1.29634	-1.29506	-1.31649	-1.44022	-1.31516	-0.93547	-0.693961	-0.64044	-0.832281	-1.2917	-1.46254	-1.01474	-0.508578	-0.254862	-0.224046	-0.35949	-0.520813	-0.558113	-0.484572
-1.36404	-1.38865	-1.2531	-1.21569	-1.27032	-1.29395	-0.886669	-0.400531	-0.0479378	0.088835	0.0278538	-0.195481	-0.494743	-0.723937	-0.903815	-1.2707	-1.68813	-1.85946	-1.21659	-0.493877	0.0279058	0.168341	0.353453	0.462638	0.648239	0.835549	0.879792	0.669397	0.219256	-0.424489	-0.875363	-1.06427	-1.19386	-1.34834	-1.43057	-1.11728	-0.661171	-0.392074	-0.408866	-0.709349	-1.1966	-1.5027	-1.20162	-0.737453	-0.520358	-0.459025	-0.465807	-0.432061	-0.309937	-0.19294
-1.94082	-1.74301	-1.49613	-1.40721	-1.34978	-1.12634	-0.665837	-0.272961	-0.0470766	-0.0592296	-0.221041	-0.444376	-0.629868	-0.730888	-0.88562	-1.28791	-1.67604	-1.73751	-1.30752	-0.777439	-0.427776	-0.317126	-0.00286329	0.3197	0.651542	0.86351	0.916542	0.613862	0.17251	-0.282514	-0.536611	-0.687192	-0.958378	-1.36018	-1.54372	-1.13326	-0.639558	-0.354836	-0.396042	-0.759757	-1.18548	-1.48035	-1.36995	-1.07863	-0.978482	-0.965	-0.778422	-0.500536	-0.208978	-0.0485239
-2.10426	-1.95699	-1.85001	-1.74107	-1.49004	-1.02782	-0.500669	-0.139043	-0.0310787	-0.11037	-0.303187	-0.438143	-0.491556	-0.578172	-0.804436	-1.26581	-1.58997	-1.53328	-1.18068	-0.896207	-0.80338	-0.693218	-0.341602	0.0891163	0.478086	0.683463	0.675704	0.404274	0.108429	-0.0836552	-0.212752	-0.369924	-0.734616	-1.27045	-1.61122	-1.32845	-0.872095	-0.637422	-0.665933	-0.967636	-1.28912	-1.4375	-1.41913	-1.36488	-1.42293	-1.49392	-1.19162	-0.704021	-0.309191	-0.141169
-1.84168	-1.847	-2.02834	-2.13303	-1.78751	-1.08873	-0.456839	-0.0859356	0.00957739	-0.0557983	-0.170246	-0.189968	-0.189425	-0.318522	-0.647325	-1.15508	-1.44116	-1.2873	-1.01454	-0.877524	-0.942411	-0.733129	-0.341717	0.0155146	0.293156	0.396726	0.25469	0.0367268	-0.110192	-0.0998839	-0.0688241	-0.244551	-0.638784	-1.17926	-1.48877	-1.44331	-1.20278	-1.12387	-1.24027	-1.48826	-1.64055	-1.52648	-1.46271	-1.52662	-1.62251	-1.64394	-1.27572	-0.799595	-0.506084	-0.425708
-1.55689	-1.61567	-1.9308	-2.23934	-1.99368	-1.24754	-0.635177	-0.267936	-0.17169	-0.0922906	-0.0414554	0.042583	0.075352	-0.100131	-0.45994	-0.893968	-1.08337	-0.972718	-0.872322	-0.867141	-0.856833	-0.558439	-0.147252	0.162372	0.242016	0.133427	-0.165591	-0.486338	-0.499956	-0.325585	-0.200775	-0.349403	-0.735335	-1.08391	-1.33117	-1.41364	-1.44142	-1.61495	-1.92984	-2.23642	-2.12675	-1.82347	-1.64715	-1.66467	-1.65363	-1.48414	-1.10567	-0.780912	-0.627537	-0.710247
-1.39367	-1.44416	-1.7942	-2.05904	-1.81631	-1.34384	-0.901894	-0.653305	-0.523857	-0.309691	-0.0503598	0.14403	0.229778	0.069187	-0.262058	-0.532023	-0.563219	-0.49798	-0.552125	-0.70417	-0.747818	-0.403525	0.0171829	0.28921	0.201129	-0.0466198	-0.478695	-0.874148	-0.869944	-0.688738	-0.580041	-0.758454	-1.02158	-1.24712	-1.31371	-1.34369	-1.51893	-1.86604	-2.29128	-2.59347	-2.36441	-2.13658	-1.95952	-1.89111	-1.69354	-1.2765	-0.88655	-0.682394	-0.644498	-0.821691
-1.33739	-1.5202	-1.87952	-1.89094	-1.60451	-1.29122	-1.11392	-1.02769	-0.902878	-0.540275	-0.144958	0.115106	0.174975	0.0136517	-0.189175	-0.1796	-0.0914109	-0.0762202	-0.220697	-0.561952	-0.645394	-0.347244	0.033425	0.251985	0.0642947	-0.215192	-0.651662	-1.01831	-1.12909	-1.07948	-1.13265	-1.3738	-1.61276	-1.62394	-1.49669	-1.44707	-1.69629	-2.04633	-2.3141	-2.36605	-2.2283	-2.2153	-2.22965	-2.17052	-1.80792	-1.23438	-0.803169	-0.655898	-0.687338	-0.857206
-1.17784	-1.60894	-2.01123	-1.91987	-1.51307	-1.23787	-1.17141	-1.07346	-0.818521	-0.463731	-0.110161	0.0432134	0.0120175	-0.112684	-0.135335	0.0544158	0.223171	0.216389	-0.0369748	-0.326227	-0.452638	-0.280709	-0.0399326	0.0206683	-0.207305	-0.541724	-0.945478	-1.1903	-1.23419	-1.33448	-1.59126	-1.90468	-2.16757	-2.01029	-1.8552	-1.79973	-2.05187	-2.31134	-2.29957	-2.09492	-1.97841	-2.07724	-2.22025	-2.19432	-1.78484	-1.27624	-0.892396	-0.792732	-0.835403	-0.959617
-0.957008	-1.58659	-2.161	-2.14898	-1.66968	-1.37031	-1.21035	-0.883876	-0.484164	-0.145242	0.0469502	0.0506663	-0.140198	-0.2732	-0.146193	0.123392	0.323153	0.253871	0.0769235	-0.123706	-0.200556	-0.11725	-0.0483488	-0.211381	-0.589745	-1.05209	-1.37186	-1.41478	-1.39324	-1.52429	-1.83332	-2.0586	-2.16988	-2.07754	-2.09458	-2.22562	-2.45946	-2.52312	-2.2904	-1.90436	-1.80568	-1.92525	-1.98599	-1.83481	-1.51884	-1.22167	-1.05023	-1.06165	-1.17829	-1.24025
-0.877289	-1.43607	-2.04198	-2.21892	-1.98303	-1.63801	-1.25709	-0.745564	-0.240871	0.111478	0.212118	0.088881	-0.147881	-0.27356	-0.11042	0.145738	0.299356	0.225436	0.0897475	-0.00761056	0.0361446	0.0562181	-0.00744855	-0.375314	-0.93361	-1.45773	-1.74673	-1.72983	-1.67143	-1.76732	-2.04364	-2.01795	-1.94441	-1.8904	-2.07345	-2.28848	-2.43272	-2.29546	-2.02636	-1.77997	-1.79041	-1.89656	-1.81252	-1.50583	-1.24137	-1.13536	-1.17729	-1.3684	-1.54584	-1.54066
-0.820764	-1.31094	-1.79917	-2.02202	-2.07226	-1.87933	-1.42518	-0.754224	-0.174824	0.201451	0.245938	0.16982	-0.00370955	-0.0629817	0.0698848	0.229118	0.208176	0.0175565	-0.123991	-0.110997	0.0355409	0.122753	-0.0873979	-0.546328	-1.08534	-1.59578	-1.84817	-1.90646	-1.97013	-2.05968	-2.18682	-1.93945	-1.7558	-1.71107	-1.93099	-2.04519	-1.90329	-1.70304	-1.57335	-1.58428	-1.80664	-1.97553	-1.74281	-1.337	-1.07913	-1.06614	-1.22892	-1.40392	-1.52008	-1.49024
-0.992022	-1.33132	-1.56027	-1.74406	-1.88463	-1.93975	-1.56177	-0.903509	-0.322889	0.0599778	0.0766333	0.0688748	0.0462239	0.173475	0.309271	0.357909	0.172172	-0.196426	-0.445395	-0.394804	-0.209448	-0.122724	-0.344838	-0.737606	-1.21387	-1.57099	-1.76601	-1.87484	-2.04178	-2.14988	-2.05681	-1.79796	-1.62164	-1.63209	-1.81367	-1.78261	-1.44296	-1.20096	-1.18699	-1.36369	-1.71008	-1.93707	-1.72706	-1.29536	-1.05385	-1.11557	-1.21952	-1.30809	-1.30657	-1.24719
-1.37812	-1.51113	-1.48837	-1.54349	-1.63767	-1.68669	-1.31213	-0.884093	-0.527106	-0.291212	-0.255269	-0.182705	0.005337	0.31545	0.507154	0.46253	0.207946	-0.240487	-0.618362	-0.682273	-0.545012	-0.539587	-0.809553	-1.20257	-1.53088	-1.59967	-1.66773	-1.73653	-1.81094	-1.83066	-1.59525	-1.42918	-1.44524	-1.67419	-1.89679	-1.62721	-1.16207	-0.89175	-0.926852	-1.17924	-1.4724	-1.62347	-1.48401	-1.20417	-1.06886	-1.16842	-1.30752	-1.32236	-1.17167	-1.06884
-1.7237	-1.64479	-1.52559	-1.54556	-1.57968	-1.36259	-0.965806	-0.666435	-0.526	-0.569648	-0.622816	-0.509725	-0.128079	0.256985	0.485554	0.398206	0.104315	-0.303102	-0.64045	-0.81276	-0.895958	-1.12344	-1.55039	-1.91679	-1.94555	-1.78192	-1.67566	-1.67512	-1.58766	-1.32736	-1.12442	-1.05576	-1.23857	-1.65771	-1.95843	-1.63294	-1.10872	-0.783223	-0.812222	-0.967929	-1.15904	-1.25298	-1.18359	-1.08124	-1.1222	-1.36824	-1.5906	-1.50754	-1.19986	-1.04136
-1.4992	-1.43152	-1.48542	-1.60109	-1.58517	-1.20841	-0.73179	-0.443406	-0.451409	-0.61029	-0.713019	-0.621169	-0.274191	0.0627774	0.210292	0.0960885	-0.174854	-0.461177	-0.659609	-0.812631	-1.07259	-1.46267	-1.98215	-2.27335	-2.21397	-2.04302	-1.91235	-1.78193	-1.47645	-1.01668	-0.797144	-0.815156	-1.11076	-1.56554	-1.86358	-1.60889	-1.16352	-0.890516	-0.856526	-0.949734	-1.04856	-1.01066	-0.967394	-0.983698	-1.20874	-1.54878	-1.80751	-1.67098	-1.30105	-1.10886
-1.09527	-1.12988	-1.34589	-1.68422	-1.72982	-1.25564	-0.703341	-0.41398	-0.446885	-0.512749	-0.554932	-0.463569	-0.269179	-0.116781	-0.174345	-0.332494	-0.54411	-0.692493	-0.746882	-0.863283	-1.22602	-1.58534	-1.95858	-2.02737	-2.04905	-2.10856	-2.20202	-2.09576	-1.4939	-0.976269	-0.690326	-0.75619	-1.04617	-1.40598	-1.64031	-1.54186	-1.26251	-1.12916	-1.15718	-1.22304	-1.16415	-0.98563	-0.881084	-0.959887	-1.22033	-1.46491	-1.61402	-1.50826	-1.30752	-1.23471
-0.840988	-0.888541	-1.25104	-1.62134	-1.81392	-1.45009	-0.919277	-0.615024	-0.556132	-0.543138	-0.460076	-0.287903	-0.152839	-0.163283	-0.362692	-0.615568	-0.734899	-0.783429	-0.822925	-0.945186	-1.3487	-1.6631	-1.84151	-1.72817	-1.76474	-1.99613	-2.19578	-2.14544	-1.60681	-1.12311	-0.847424	-0.901569	-1.10147	-1.39096	-1.53056	-1.4846	-1.43279	-1.48523	-1.65632	-1.69704	-1.48043	-1.15323	-0.999852	-1.05204	-1.20531	-1.30462	-1.31116	-1.25056	-1.2256	-1.30294
-0.782998	-0.824448	-1.2011	-1.57971	-1.80207	-1.6338	-1.25533	-1.00747	-0.918552	-0.783488	-0.511461	-0.236261	-0.0865486	-0.171456	-0.38356	-0.553183	-0.568999	-0.576269	-0.686078	-0.982655	-1.41473	-1.71326	-1.72761	-1.53053	-1.54244	-1.84073	-2.08164	-1.98125	-1.62621	-1.28949	-1.1532	-1.23372	-1.43459	-1.6257	-1.60929	-1.53037	-1.60869	-1.81371	-2.13348	-2.07239	-1.72664	-1.39553	-1.21994	-1.26725	-1.31114	-1.22661	-1.09106	-1.02924	-1.09339	-1.19832
-0.904939	-0.968118	-1.29936	-1.6665	-1.81317	-1.75233	-1.6158	-1.54128	-1.41549	-1.15177	-0.741069	-0.356982	-0.175531	-0.253846	-0.404183	-0.36116	-0.27346	-0.293181	-0.464758	-0.855085	-1.33599	-1.55078	-1.48066	-1.37709	-1.4615	-1.83352	-1.98776	-1.7736	-1.52354	-1.44561	-1.54101	-1.78461	-2.03212	-2.07039	-1.85452	-1.70969	-1.83366	-2.09264	-2.28668	-2.0708	-1.80952	-1.62929	-1.60091	-1.64456	-1.54368	-1.24504	-0.980091	-0.910945	-0.988528	-1.05122
-1.06668	-1.24631	-1.65714	-1.97813	-1.95562	-1.88599	-1.86542	-1.78651	-1.57674	-1.27835	-0.929417	-0.608318	-0.503283	-0.537409	-0.494142	-0.272653	-0.0648348	-0.0965191	-0.339141	-0.729956	-1.01799	-1.06432	-1.01837	-1.10279	-1.39253	-1.84755	-1.93002	-1.64066	-1.39622	-1.49016	-1.80724	-2.14361	-2.31812	-2.25361	-2.07143	-1.99887	-2.21366	-2.39524	-2.33122	-1.95104	-1.78204	-1.74342	-1.79268	-1.75747	-1.54208	-1.20438	-0.943341	-0.905445	-0.948604	-0.974673
-1.13491	-1.59799	-2.12454	-2.50193	-2.33659	-2.11218	-1.99176	-1.73243	-1.37984	-1.09194	-0.922208	-0.801793	-0.83836	-0.899829	-0.745722	-0.372621	-0.0805752	-0.073197	-0.310448	-0.604095	-0.666541	-0.595686	-0.563161	-0.75549	-1.19367	-1.72828	-1.93892	-1.69497	-1.49643	-1.64896	-1.99803	-2.13909	-2.04871	-1.96515	-2.00685	-2.23409	-2.57461	-2.77353	-2.46171	-1.9619	-1.75384	-1.7782	-1.70783	-1.46608	-1.20724	-0.967925	-0.873632	-0.987348	-1.11058	-1.02044
-1.16993	-1.74898	-2.32705	-2.73886	-2.71977	-2.39842	-2.09979	-1.70154	-1.23322	-0.879409	-0.817587	-0.871	-1.01401	-1.15214	-1.01195	-0.626887	-0.365603	-0.385812	-0.56154	-0.559777	-0.383941	-0.251807	-0.235152	-0.506094	-0.961118	-1.48768	-1.85456	-1.81325	-1.78732	-1.91348	-2.09898	-1.98711	-1.7412	-1.60638	-1.76502	-2.07112	-2.55544	-2.8171	-2.58683	-2.12242	-1.86675	-1.75781	-1.50897	-1.10413	-0.81453	-0.695335	-0.769011	-1.03214	-1.31651	-1.20977
-1.21277	-1.79939	-2.23171	-2.54611	-2.79386	-2.62998	-2.23174	-1.7871	-1.22723	-0.81678	-0.77156	-0.945334	-1.11398	-1.18351	-1.15855	-0.970997	-0.833247	-0.904727	-0.974008	-0.677324	-0.313988	-0.10788	-0.131263	-0.393416	-0.805227	-1.24975	-1.59003	-1.74916	-1.90975	-2.16262	-2.14011	-1.84367	-1.51354	-1.36602	-1.57397	-1.91498	-2.2704	-2.32992	-2.29568	-2.19065	-2.07096	-1.80016	-1.33282	-0.855471	-0.548776	-0.509171	-0.674644	-1.0159	-1.35032	-1.37028
-1.40649	-1.80951	-2.04872	-2.31112	-2.58523	-2.58396	-2.18522	-1.78014	-1.30474	-0.921632	-0.861763	-1.08803	-1.23421	-1.23123	-1.18552	-1.24357	-1.3131	-1.48785	-1.4524	-0.965525	-0.486223	-0.227868	-0.245392	-0.486305	-0.824874	-1.09557	-1.27447	-1.47754	-1.72871	-2.03139	-1.87826	-1.56473	-1.33347	-1.30754	-1.6112	-1.84625	-1.93629	-1.82149	-1.81411	-1.95834	-1.97538	-1.60447	-1.08684	-0.68249	-0.429506	-0.485605	-0.708207	-1.02383	-1.32553	-1.42191
-1.73254	-2.00104	-2.02173	-2.15547	-2.32802	-2.25937	-1.83011	-1.48899	-1.2509	-1.07165	-1.05866	-1.27857	-1.43062	-1.2914	-1.20566	-1.38114	-1.66917	-1.8471	-1.72668	-1.24176	-0.790537	-0.558306	-0.61416	-0.801606	-0.960243	-1.0222	-1.11346	-1.28967	-1.52228	-1.43702	-1.2109	-1.03555	-1.02109	-1.2642	-1.65306	-1.85735	-1.74915	-1.5008	-1.46803	-1.61715	-1.44229	-1.025	-0.634564	-0.416004	-0.399348	-0.566042	-0.83552	-1.12843	-1.30489	-1.371
-1.93407	-2.03997	-1.9884	-2.07453	-2.16139	-1.97652	-1.48257	-1.17197	-1.10429	-1.09569	-1.17938	-1.34705	-1.42414	-1.30031	-1.22677	-1.48501	-1.84434	-1.8958	-1.66137	-1.32318	-1.10828	-1.01985	-1.0923	-1.1567	-1.10172	-1.04209	-1.08012	-1.2373	-1.19305	-0.876348	-0.57771	-0.479512	-0.651089	-1.04752	-1.56236	-1.96294	-1.78027	-1.44281	-1.39954	-1.24788	-0.84011	-0.385466	-0.0948844	-0.0411195	-0.287892	-0.574214	-0.953067	-1.20204	-1.26009	-1.33669
-1.62486	-1.68144	-1.781	-1.9704	-2.09998	-1.88411	-1.29323	-0.959195	-0.92545	-1.03013	-1.03472	-1.03027	-1.03119	-1.06263	-1.1573	-1.50466	-1.94772	-1.86979	-1.47935	-1.21563	-1.20263	-1.21943	-1.20765	-1.08846	-0.943872	-0.925996	-1.03532	-1.12291	-0.861625	-0.432128	-0.114203	-0.0360236	-0.292317	-0.687527	-1.26389	-1.81779	-1.82335	-1.63458	-1.41187	-0.916451	-0.354141	0.118813	0.367158	0.309595	7.90358e-05	-0.409779	-0.847957	-1.01685	-1.07099	-1.2311
-1.1865	-1.27677	-1.48766	-1.79156	-2.12183	-1.95576	-1.35072	-0.986898	-0.933133	-0.933812	-0.783367	-0.619251	-0.585994	-0.705324	-0.998483	-1.43398	-1.87557	-1.79764	-1.35178	-1.10881	-1.15197	-1.15436	-0.887455	-0.670849	-0.55849	-0.67074	-0.917757	-1.02635	-0.636643	-0.161735	0.141541	0.163568	-0.0434092	-0.44814	-0.998135	-1.51126	-1.73826	-1.77849	-1.48718	-0.684633	-0.0258873	0.425583	0.619484	0.554841	0.286585	-0.139631	-0.477467	-0.576779	-0.704166	-1.00758
-0.860439	-0.943148	-1.27439	-1.65642	-2.06847	-2.0296	-1.60035	-1.20405	-1.01845	-0.884855	-0.604283	-0.311993	-0.25896	-0.436641	-0.844302	-1.22633	-1.53487	-1.46279	-1.17514	-1.08866	-1.22459	-0.995779	-0.586789	-0.278874	-0.234142	-0.411334	-0.679103	-0.747896	-0.419229	-0.00657737	0.191719	0.218873	-0.0108098	-0.390394	-0.841756	-1.15249	-1.46787	-1.64555	-1.37426	-0.521906	0.11389	0.509208	0.672103	0.62162	0.358003	0.0326171	-0.0896434	-0.116933	-0.277768	-0.696171
-0.730427	-0.833645	-1.20542	-1.59062	-1.96727	-2.03509	-1.88879	-1.54572	-1.29738	-0.982138	-0.55142	-0.200536	-0.122601	-0.314442	-0.70428	-0.919314	-1.0218	-0.958513	-0.898644	-1.03287	-1.17173	-0.951949	-0.452872	-0.0990579	-0.0543261	-0.242993	-0.431659	-0.35934	-0.0631433	0.17446	0.214797	0.106941	-0.165466	-0.534309	-0.804518	-0.959249	-1.22067	-1.36857	-1.02403	-0.293994	0.180669	0.449034	0.472525	0.410323	0.219459	0.0964665	0.173669	0.216448	0.0124	-0.344724
-0.745191	-0.870381	-1.2568	-1.63004	-1.85874	-1.92485	-2.02221	-1.88837	-1.56434	-1.13118	-0.687522	-0.313689	-0.202795	-0.40611	-0.719532	-0.702877	-0.551944	-0.501353	-0.554521	-0.868432	-1.12961	-1.01286	-0.523055	-0.149466	-0.0734844	-0.161809	-0.146619	0.0294608	0.292943	0.383573	0.262289	-0.0577254	-0.407037	-0.671143	-0.790718	-0.873916	-1.08919	-1.00223	-0.580297	0.0132633	0.29652	0.321477	0.147947	-0.000924945	-0.0631267	0.0738902	0.266815	0.329613	0.0977339	-0.182486
-0.747992	-0.988905	-1.46395	-1.76883	-1.8198	-1.82218	-1.96764	-1.91485	-1.50049	-1.07856	-0.742569	-0.510581	-0.502959	-0.724585	-0.829755	-0.565297	-0.264462	-0.20264	-0.381541	-0.732561	-1.03207	-1.08524	-0.724343	-0.453781	-0.369742	-0.235655	0.0334418	0.351123	0.543071	0.559239	0.28317	-0.115702	-0.474047	-0.540643	-0.59845	-0.763435	-0.907913	-0.671042	-0.229338	0.280482	0.442401	0.281078	-0.00377989	-0.264956	-0.248545	0.00590372	0.193946	0.180328	0.036095	-0.100326
-0.639953	-1.06568	-1.53706	-1.81264	-1.80063	-1.78128	-1.85862	-1.69451	-1.20544	-0.816225	-0.647958	-0.655472	-0.792869	-1.04428	-1.07279	-0.654768	-0.250905	-0.159543	-0.350162	-0.648692	-0.948199	-1.09268	-1.01181	-0.881142	-0.796127	-0.466239	0.00525022	0.41546	0.604235	0.521037	0.260349	-0.0845675	-0.260295	-0.244128	-0.299493	-0.52649	-0.745674	-0.450698	-0.0182714	0.406587	0.508204	0.35982	0.0639758	-0.162777	-0.11243	0.0775657	0.136702	-0.0192502	-0.16153	-0.132423
-0.495049	-0.966431	-1.32893	-1.52321	-1.61788	-1.7211	-1.7728	-1.50761	-0.987781	-0.592219	-0.511355	-0.732492	-0.996842	-1.24899	-1.23453	-0.818457	-0.43022	-0.35082	-0.51312	-0.7533	-0.954418	-1.0757	-1.17648	-1.27017	-1.31211	-0.831101	-0.214348	0.27765	0.475458	0.394213	0.199931	-0.00167513	-0.0336035	0.0531204	-0.0354487	-0.297602	-0.542177	-0.316292	0.0553436	0.373757	0.480012	0.317713	0.097796	0.0431625	0.17432	0.257626	0.144399	-0.119707	-0.320093	-0.234101
-0.468553	-0.806878	-0.984802	-1.12708	-1.31795	-1.61403	-1.76828	-1.51407	-0.98106	-0.569141	-0.473628	-0.781924	-1.07337	-1.27351	-1.26516	-1.02634	-0.799232	-0.812361	-0.999807	-1.15283	-1.15839	-1.14418	-1.31673	-1.52249	-1.65891	-1.20963	-0.608506	-0.167534	-0.0273433	-0.0856389	-0.117567	-0.0552573	0.135471	0.248073	0.134846	-0.133166	-0.311091	-0.144533	0.0986853	0.24913	0.216469	0.127168	0.0881591	0.195879	0.405406	0.432315	0.213375	-0.0741684	-0.237933	-0.172693
-0.589518	-0.700548	-0.700982	-0.75879	-1.05805	-1.43153	-1.72762	-1.59842	-1.17258	-0.806317	-0.758656	-0.996883	-1.25513	-1.29853	-1.22792	-1.17587	-1.18777	-1.35764	-1.601	-1.64782	-1.49054	-1.3606	-1.53975	-1.77236	-1.77621	-1.44559	-1.03318	-0.77971	-0.727898	-0.819153	-0.659186	-0.31465	0.0335485	0.185214	0.0873674	-0.034893	-0.0587648	0.086553	0.207945	0.151847	-0.0619667	-0.146385	-0.00448561	0.253869	0.466326	0.4676	0.260867	0.0983236	0.0546764	0.0642519
-0.737339	-0.683329	-0.574633	-0.596796	-0.909486	-1.29322	-1.60957	-1.57436	-1.41537	-1.25175	-1.23631	-1.39983	-1.59851	-1.42243	-1.22218	-1.23433	-1.39321	-1.65341	-1.81034	-1.75926	-1.68548	-1.66101	-1.83063	-2.00807	-1.83394	-1.47573	-1.2208	-1.18949	-1.28587	-1.38494	-1.12903	-0.657295	-0.314223	-0.192831	-0.133939	-0.0733385	0.0851628	0.280529	0.346745	0.131712	-0.108957	-0.212907	-0.0124135	0.254486	0.383691	0.294878	0.180185	0.157778	0.275508	0.30901
-0.841702	-0.697361	-0.579631	-0.627429	-0.968439	-1.30969	-1.51472	-1.46901	-1.51803	-1.68448	-1.92978	-2.11455	-2.07787	-1.72357	-1.40149	-1.43659	-1.60817	-1.70797	-1.64444	-1.52549	-1.59111	-1.73803	-1.95087	-1.98279	-1.72249	-1.40993	-1.26437	-1.38248	-1.59239	-1.6187	-1.34741	-1.02191	-0.803108	-0.710769	-0.531516	-0.242888	0.0567271	0.28017	0.288525	0.147709	-0.033633	-0.0308934	0.157881	0.299049	0.22879	0.00643206	-0.0596761	0.0668428	0.283205	0.39825
-0.697286	-0.596158	-0.593907	-0.760357	-1.14727	-1.42919	-1.48017	-1.37928	-1.50227	-1.94924	-2.30197	-2.37418	-2.15855	-1.90044	-1.71264	-1.73432	-1.85316	-1.71932	-1.44412	-1.27609	-1.40812	-1.56578	-1.63775	-1.50439	-1.30585	-1.19569	-1.2972	-1.55008	-1.78659	-1.66178	-1.38121	-1.20025	-1.19507	-1.10786	-0.817032	-0.394858	-0.0456833	0.152857	0.150958	0.0604359	0.0487711	0.185056	0.357473	0.364363	0.134681	-0.22342	-0.389137	-0.204269	0.0792326	0.195498
-0.463759	-0.401205	-0.529325	-0.866673	-1.27336	-1.52452	-1.48052	-1.39746	-1.57075	-2.03798	-2.25326	-2.06839	-1.82029	-1.7819	-1.84484	-1.98199	-1.96314	-1.71211	-1.35512	-1.18197	-1.31278	-1.42552	-1.2177	-0.955192	-0.831603	-0.890387	-1.227	-1.62661	-1.92245	-1.79862	-1.46971	-1.31291	-1.28039	-1.10211	-0.704354	-0.341507	-0.0992655	-0.0606371	-0.110632	-0.119611	0.0149643	0.24744	0.434262	0.342031	0.0740184	-0.34585	-0.612397	-0.516884	-0.31102	-0.27703
-0.274421	-0.233352	-0.428122	-0.863126	-1.18802	-1.33323	-1.3593	-1.42102	-1.66657	-2.08399	-2.10005	-1.76406	-1.50253	-1.54008	-1.69163	-1.76043	-1.63147	-1.39093	-1.20485	-1.20259	-1.43984	-1.33505	-0.92167	-0.578599	-0.495049	-0.651977	-1.03547	-1.53541	-1.99532	-1.96426	-1.6876	-1.51493	-1.35717	-0.932307	-0.460329	-0.149972	-0.0363926	-0.156456	-0.341704	-0.352637	-0.125288	0.142589	0.330387	0.213253	-0.133128	-0.458025	-0.686243	-0.743806	-0.743508	-0.870895
-0.215455	-0.190498	-0.426528	-0.810263	-0.961088	-0.983007	-1.05473	-1.28563	-1.695	-2.10828	-2.04084	-1.62697	-1.35983	-1.38126	-1.4669	-1.28056	-1.01439	-0.855894	-0.885869	-1.1302	-1.50075	-1.36325	-0.815096	-0.425394	-0.365037	-0.538079	-0.858825	-1.33338	-1.77571	-1.92116	-1.91671	-1.79483	-1.45762	-0.853564	-0.305415	0.0212994	0.0611483	-0.0481726	-0.238548	-0.297088	-0.156897	0.000627398	0.0192361	-0.171384	-0.46674	-0.720592	-0.803058	-0.852076	-1.04807	-1.24577
-0.421625	-0.366395	-0.570687	-0.73616	-0.712912	-0.66403	-0.754064	-1.08897	-1.57525	-1.92309	-1.87006	-1.64247	-1.42806	-1.43582	-1.28879	-0.841225	-0.50328	-0.399466	-0.554441	-0.907659	-1.34559	-1.40487	-0.904567	-0.522433	-0.428873	-0.542833	-0.855279	-1.25195	-1.55097	-1.70497	-1.9183	-2.03006	-1.60715	-0.906658	-0.34386	0.00824451	0.0156227	-0.0434052	-0.0982828	-0.0628284	0.00485253	-0.0297614	-0.241377	-0.596304	-0.931943	-1.05835	-1.0395	-1.04238	-1.22518	-1.27567
-0.921984	-0.911188	-0.893556	-0.828072	-0.580459	-0.446616	-0.535918	-0.853247	-1.22038	-1.40099	-1.42584	-1.45948	-1.54414	-1.5746	-1.14828	-0.588899	-0.184304	-0.108078	-0.308707	-0.655821	-1.10499	-1.30195	-1.01918	-0.735927	-0.753207	-0.918436	-1.1552	-1.34387	-1.44684	-1.59571	-1.79903	-1.98794	-1.53403	-0.944127	-0.491192	-0.220631	-0.163692	-0.118716	-0.0183201	0.134078	0.204444	0.0580138	-0.259315	-0.741194	-1.17034	-1.37658	-1.37702	-1.38209	-1.46724	-1.24014
-1.56492	-1.60759	-1.43615	-1.0362	-0.682137	-0.517044	-0.572166	-0.816009	-0.924597	-0.904524	-0.930593	-1.10168	-1.40827	-1.60963	-1.17745	-0.574365	-0.182466	-0.104531	-0.249252	-0.569999	-0.931761	-1.09308	-1.05885	-1.04049	-1.24673	-1.50766	-1.72392	-1.69359	-1.5761	-1.66443	-1.76716	-1.66139	-1.24874	-0.863676	-0.618017	-0.536176	-0.47826	-0.330745	-0.040164	0.208669	0.322981	0.16532	-0.219391	-0.637794	-1.05546	-1.36596	-1.57269	-1.74061	-1.75813	-1.29226
-1.97129	-2.09208	-1.78417	-1.31805	-0.986208	-0.856515	-0.884537	-0.865929	-0.728668	-0.561377	-0.546187	-0.765615	-1.21966	-1.50892	-1.24641	-0.739032	-0.380579	-0.328523	-0.45176	-0.716355	-0.905998	-0.940856	-0.993292	-1.18367	-1.60207	-1.94308	-2.0817	-2.00865	-1.91118	-1.92065	-1.84198	-1.4369	-1.01033	-0.718528	-0.646453	-0.731115	-0.729596	-0.515187	-0.150631	0.133114	0.223989	0.0206736	-0.292749	-0.616669	-0.904701	-1.17369	-1.51446	-1.88598	-2.04902	-1.48182
-2.2131	-2.20401	-1.88511	-1.59697	-1.40527	-1.33197	-1.27039	-1.01277	-0.679222	-0.421844	-0.425452	-0.667097	-1.02788	-1.34326	-1.29096	-1.02259	-0.807941	-0.833033	-0.942354	-1.06754	-1.02452	-0.918999	-1.00098	-1.2707	-1.71815	-1.91952	-1.94558	-1.98874	-2.10563	-2.19542	-1.92974	-1.35352	-0.878365	-0.613419	-0.606041	-0.631133	-0.605933	-0.42375	-0.148061	0.00946391	-0.052738	-0.22578	-0.47719	-0.692224	-0.8472	-1.04466	-1.45451	-1.78771	-1.97394	-1.51783
-2.36898	-2.16702	-1.81223	-1.66838	-1.68615	-1.68341	-1.4314	-1.03559	-0.652971	-0.424401	-0.445587	-0.662574	-0.998702	-1.19909	-1.20318	-1.16163	-1.2126	-1.37392	-1.37411	-1.28861	-1.10203	-1.0385	-1.14098	-1.44806	-1.73218	-1.69087	-1.60879	-1.75937	-1.9556	-2.10057	-1.79314	-1.27355	-0.865541	-0.666513	-0.573929	-0.524315	-0.415374	-0.222937	-0.0942211	-0.103933	-0.298459	-0.554752	-0.719493	-0.759722	-0.850733	-1.03183	-1.44047	-1.74339	-1.75457	-1.453
-2.42744	-2.08291	-1.74179	-1.66092	-1.69603	-1.63225	-1.22937	-0.847964	-0.576182	-0.486528	-0.596826	-0.846772	-1.10526	-1.18089	-1.14763	-1.20593	-1.36603	-1.48805	-1.23629	-1.0458	-0.942477	-1.02299	-1.30296	-1.66253	-1.75403	-1.54768	-1.40138	-1.58101	-1.69278	-1.65903	-1.35429	-1.03856	-0.827327	-0.753054	-0.728098	-0.606217	-0.389122	-0.159332	-0.110206	-0.245894	-0.472402	-0.606626	-0.583867	-0.566723	-0.724383	-1.0483	-1.53043	-1.71836	-1.51054	-1.29272
-2.14973	-1.8362	-1.65401	-1.64981	-1.69736	-1.41508	-0.936268	-0.575619	-0.450565	-0.513255	-0.733904	-1.04342	-1.22794	-1.21763	-1.18095	-1.23876	-1.38739	-1.23499	-0.849683	-0.617207	-0.61935	-0.820224	-1.22349	-1.67436	-1.74584	-1.53143	-1.37	-1.50056	-1.51882	-1.22555	-0.906407	-0.726422	-0.753956	-0.955562	-1.09564	-0.960093	-0.590166	-0.30935	-0.20871	-0.35221	-0.495955	-0.423391	-0.262693	-0.225529	-0.446911	-0.893146	-1.40457	-1.52072	-1.31193	-1.17369
-1.5788	-1.44178	-1.49348	-1.69363	-1.70016	-1.28922	-0.750105	-0.382863	-0.324459	-0.444034	-0.716197	-0.965166	-1.07083	-1.11081	-1.21232	-1.35606	-1.38213	-0.997557	-0.528021	-0.266004	-0.348225	-0.563992	-0.927219	-1.22038	-1.31163	-1.315	-1.4043	-1.58125	-1.4059	-0.980552	-0.625761	-0.513647	-0.73161	-1.07994	-1.40264	-1.39283	-1.01753	-0.720354	-0.608483	-0.53592	-0.446022	-0.189376	0.0157561	0.0302145	-0.232183	-0.693554	-1.07949	-1.13266	-1.0474	-1.0847
-1.10308	-1.06909	-1.27241	-1.62074	-1.67757	-1.30496	-0.738257	-0.388594	-0.358022	-0.502255	-0.632816	-0.704784	-0.756976	-0.880457	-1.13162	-1.51096	-1.48186	-0.945915	-0.439757	-0.167975	-0.2646	-0.447408	-0.654629	-0.764682	-0.807353	-0.944506	-1.24182	-1.55939	-1.39307	-0.921097	-0.594382	-0.545256	-0.790075	-1.10179	-1.47991	-1.62463	-1.44171	-1.26783	-1.2397	-0.94375	-0.530854	-0.0784074	0.162125	0.14924	-0.157835	-0.542058	-0.699231	-0.652058	-0.636135	-0.786715
-0.804859	-0.827021	-1.08942	-1.35694	-1.42183	-1.16323	-0.770843	-0.561805	-0.570784	-0.615896	-0.621457	-0.523014	-0.485363	-0.640826	-1.01675	-1.45542	-1.47782	-0.99144	-0.531914	-0.318237	-0.390448	-0.457289	-0.446737	-0.379544	-0.391697	-0.573772	-1.00829	-1.29266	-1.19275	-0.878243	-0.67482	-0.68502	-0.919829	-1.24082	-1.52348	-1.66454	-1.68744	-1.77576	-1.81892	-1.43508	-0.760706	-0.234529	0.0475078	0.0399935	-0.227286	-0.391295	-0.348516	-0.224195	-0.234639	-0.475063
-0.786419	-0.807606	-0.929134	-1.04114	-0.986887	-0.826432	-0.675744	-0.694733	-0.829444	-0.833052	-0.685049	-0.457944	-0.371953	-0.563549	-0.865009	-1.24923	-1.25211	-0.962259	-0.705613	-0.618889	-0.690368	-0.605109	-0.381911	-0.167745	-0.143521	-0.425206	-0.733257	-0.856494	-0.762446	-0.61371	-0.616342	-0.849198	-1.19143	-1.54562	-1.71036	-1.68785	-1.7625	-2.01245	-2.14472	-1.75624	-1.05355	-0.572046	-0.337862	-0.371743	-0.444931	-0.333549	-0.0966786	0.0610902	-0.017469	-0.20052
-0.932775	-0.906354	-0.958058	-0.874996	-0.631533	-0.481333	-0.476884	-0.685082	-0.921601	-0.969887	-0.780868	-0.550833	-0.46948	-0.639348	-0.945446	-1.11824	-0.997096	-0.863497	-0.808023	-0.922715	-1.00127	-0.789307	-0.445991	-0.191054	-0.165853	-0.383085	-0.52805	-0.465252	-0.314319	-0.262996	-0.439455	-0.895456	-1.40834	-1.90633	-2.02762	-1.91746	-1.98234	-2.22594	-2.23492	-1.92261	-1.43232	-1.11367	-1.01254	-1.03641	-0.893533	-0.510178	-0.104851	0.0787971	0.0624937	-0.0104502
-1.12723	-1.18772	-1.11613	-0.815053	-0.428524	-0.221927	-0.337107	-0.537737	-0.766931	-0.843049	-0.735085	-0.657882	-0.75109	-0.961973	-1.14136	-1.06685	-0.811909	-0.695156	-0.774691	-1.02366	-1.03801	-0.789422	-0.479554	-0.329353	-0.36592	-0.497458	-0.449552	-0.222448	-0.000469685	0.00837338	-0.287959	-0.746401	-1.34571	-1.93331	-2.19595	-2.21298	-2.31571	-2.53563	-2.34783	-2.02014	-1.71027	-1.64381	-1.72969	-1.73941	-1.35971	-0.817178	-0.389634	-0.140312	-0.0450436	0.0265437
-1.26772	-1.44833	-1.34818	-0.889875	-0.435719	-0.25256	-0.296695	-0.444102	-0.599566	-0.627344	-0.602143	-0.715859	-0.988998	-1.34783	-1.50793	-1.22321	-0.858411	-0.682087	-0.777737	-0.942233	-0.847209	-0.634508	-0.473565	-0.496705	-0.673164	-0.746353	-0.500937	-0.144926	0.0731454	0.0243713	-0.239002	-0.70013	-1.25794	-1.74812	-2.08473	-2.39767	-2.63492	-2.83994	-2.52861	-2.14306	-1.90179	-1.93299	-2.07869	-2.01296	-1.62985	-1.21305	-0.879495	-0.645311	-0.369378	-0.0868529
-1.25588	-1.52169	-1.48184	-1.06919	-0.670454	-0.501455	-0.48602	-0.557499	-0.564525	-0.507342	-0.511194	-0.757966	-1.12046	-1.60722	-1.80199	-1.46063	-1.11317	-0.915601	-0.925557	-0.916226	-0.702549	-0.495708	-0.439501	-0.628656	-0.892518	-0.928597	-0.585525	-0.226096	-0.0275559	-0.116125	-0.38194	-0.849659	-1.29516	-1.62323	-1.95741	-2.37996	-2.70144	-2.90109	-2.66959	-2.39244	-2.18462	-2.25268	-2.25092	-2.05995	-1.71248	-1.55081	-1.43503	-1.14543	-0.709337	-0.268365
-1.29798	-1.51399	-1.55325	-1.32126	-1.08243	-1.046	-0.986379	-0.893064	-0.705265	-0.551403	-0.539874	-0.787867	-1.16477	-1.7255	-1.89146	-1.70293	-1.49756	-1.3686	-1.30214	-1.07088	-0.729031	-0.509251	-0.501628	-0.725939	-0.953913	-0.865724	-0.570504	-0.342178	-0.313072	-0.52957	-0.829077	-1.19768	-1.46105	-1.62408	-1.91455	-2.3415	-2.51503	-2.5411	-2.45877	-2.52464	-2.51311	-2.62072	-2.45929	-2.11597	-1.75825	-1.67959	-1.64047	-1.26102	-0.730937	-0.32683
-1.49805	-1.60859	-1.59267	-1.50253	-1.46902	-1.5803	-1.50944	-1.24303	-0.933164	-0.739506	-0.750927	-1.00624	-1.38534	-1.80765	-1.88621	-1.85564	-1.83752	-1.87555	-1.76514	-1.32246	-0.939352	-0.720304	-0.745396	-0.88792	-0.936694	-0.691523	-0.453676	-0.409921	-0.579545	-0.95327	-1.30746	-1.49125	-1.59202	-1.72576	-1.99279	-2.38874	-2.38771	-2.23799	-2.1957	-2.45371	-2.75199	-2.87279	-2.68475	-2.34021	-1.93537	-1.79469	-1.61007	-1.05386	-0.513523	-0.215129
-1.89904	-1.8609	-1.69435	-1.65132	-1.71597	-1.73935	-1.54667	-1.21971	-0.972098	-0.911009	-1.0821	-1.39381	-1.77047	-1.99185	-1.96201	-1.95316	-2.02709	-1.98919	-1.74084	-1.39509	-1.15993	-1.10177	-1.17227	-1.13096	-0.955853	-0.592761	-0.3576	-0.426638	-0.707834	-1.10719	-1.29073	-1.34366	-1.47007	-1.74736	-2.16601	-2.54193	-2.38172	-2.1053	-2.06569	-2.39767	-2.78604	-2.79331	-2.60234	-2.40966	-2.23114	-1.97108	-1.56575	-0.89919	-0.364224	-0.113682
-2.01513	-1.9096	-1.79773	-1.77668	-1.84987	-1.69405	-1.34757	-0.983742	-0.873824	-0.97753	-1.32611	-1.81165	-2.24202	-2.33376	-2.19479	-2.12857	-2.08506	-1.81401	-1.5227	-1.29413	-1.25819	-1.43977	-1.63235	-1.50339	-1.06608	-0.667096	-0.446583	-0.497554	-0.762148	-1.01698	-1.03816	-1.07644	-1.26852	-1.62687	-2.17735	-2.51812	-2.34009	-2.1142	-2.14418	-2.53035	-2.69973	-2.52268	-2.30729	-2.27599	-2.35479	-2.19238	-1.67499	-0.978651	-0.427572	-0.137479
-1.60508	-1.56792	-1.66357	-1.8786	-1.9784	-1.71248	-1.2178	-0.844697	-0.79728	-1.00279	-1.39361	-1.89844	-2.31879	-2.4972	-2.48909	-2.36795	-2.12888	-1.67716	-1.3485	-1.15045	-1.26099	-1.55585	-1.78114	-1.58529	-1.17874	-0.875707	-0.754315	-0.798451	-0.934383	-1.00586	-0.883249	-0.907365	-1.16488	-1.54178	-1.9968	-2.05754	-1.98864	-2.01764	-2.22364	-2.61274	-2.73647	-2.39852	-2.13162	-2.14744	-2.36052	-2.38976	-1.85944	-1.24854	-0.76509	-0.514791
-1.14426	-1.14665	-1.38024	-1.78717	-2.10132	-1.84834	-1.26772	-0.883875	-0.838167	-1.0886	-1.42326	-1.86095	-2.16583	-2.37012	-2.58198	-2.51357	-2.13632	-1.67337	-1.28709	-1.13445	-1.27795	-1.55109	-1.62745	-1.45479	-1.22134	-1.10287	-1.16947	-1.38109	-1.36712	-1.1903	-0.973941	-0.929942	-1.15474	-1.44497	-1.66318	-1.57255	-1.55492	-1.74944	-2.15515	-2.7696	-2.99366	-2.571	-2.21304	-2.20761	-2.50932	-2.38011	-1.924	-1.52039	-1.23591	-1.14796
-0.820648	-0.859656	-1.1367	-1.54802	-1.97888	-1.90705	-1.45631	-1.17159	-1.23184	-1.40512	-1.67655	-1.87865	-2.00579	-2.19079	-2.39387	-2.33302	-1.97701	-1.55215	-1.30967	-1.23539	-1.40892	-1.57147	-1.49573	-1.27033	-1.14162	-1.22091	-1.50113	-1.90122	-1.88334	-1.56542	-1.33197	-1.26917	-1.35798	-1.46608	-1.38644	-1.20841	-1.22544	-1.51469	-2.04174	-2.59149	-2.94959	-2.83308	-2.57058	-2.56393	-2.64957	-2.39561	-1.9561	-1.68554	-1.64471	-1.7743
-0.664757	-0.736725	-1.04087	-1.41069	-1.75048	-1.77508	-1.60657	-1.54158	-1.72853	-1.9233	-2.10782	-2.07798	-2.01299	-2.12572	-2.13885	-1.95887	-1.56306	-1.31252	-1.26535	-1.42106	-1.69834	-1.76103	-1.55175	-1.23407	-1.14076	-1.32039	-1.67751	-2.11081	-2.1691	-1.96885	-1.84014	-1.82715	-1.83026	-1.63417	-1.3199	-1.08328	-1.13132	-1.45768	-1.91246	-2.30352	-2.56763	-2.74482	-2.84291	-2.93367	-2.98758	-2.55124	-2.04899	-1.81456	-1.90557	-2.18164
-0.646806	-0.79641	-1.09836	-1.42326	-1.60118	-1.58819	-1.63672	-1.80292	-2.17006	-2.4012	-2.44607	-2.34152	-2.2487	-2.18858	-1.99737	-1.62256	-1.24995	-1.10072	-1.24251	-1.61209	-2.02683	-2.09294	-1.76134	-1.41656	-1.27979	-1.50483	-1.8517	-2.19222	-2.29031	-2.28269	-2.37565	-2.48205	-2.37896	-1.93409	-1.4958	-1.25185	-1.3143	-1.54935	-1.87766	-2.08513	-2.23644	-2.51422	-2.8921	-3.22261	-3.26894	-2.84726	-2.33524	-2.08226	-2.21697	-2.48376
-0.619822	-0.864153	-1.2286	-1.50443	-1.54075	-1.50163	-1.62902	-1.92731	-2.27784	-2.36641	-2.31655	-2.35775	-2.43192	-2.38279	-1.99919	-1.46935	-1.11041	-1.0149	-1.2541	-1.65053	-2.0665	-2.17606	-1.94188	-1.73113	-1.65515	-1.90338	-2.16139	-2.31026	-2.3478	-2.46078	-2.72416	-2.96483	-2.78484	-2.25744	-1.8382	-1.64088	-1.70235	-1.89639	-2.05429	-2.03544	-2.06639	-2.36224	-2.75085	-3.11433	-3.02247	-2.83297	-2.67202	-2.53843	-2.6912	-2.78612
-0.544742	-0.853526	-1.23555	-1.42935	-1.44199	-1.4893	-1.65257	-2.00506	-2.19494	-2.11481	-2.0337	-2.21505	-2.39053	-2.35019	-1.89897	-1.42845	-1.12859	-1.12756	-1.34431	-1.72633	-2.0881	-2.14126	-2.05454	-2.06694	-2.208	-2.38714	-2.49768	-2.4405	-2.38088	-2.55758	-2.90054	-3.10239	-2.87309	-2.51464	-2.31048	-2.24158	-2.29353	-2.36379	-2.31759	-2.15567	-2.1146	-2.3582	-2.66869	-2.85052	-2.62342	-2.53425	-2.69704	-2.92209	-3.11857	-3.07115
-0.401547	-0.694706	-0.931712	-1.03566	-1.11373	-1.33682	-1.7103	-2.05742	-2.07665	-1.89764	-1.81458	-2.01326	-2.10769	-1.90158	-1.54166	-1.24913	-1.13823	-1.27221	-1.55927	-1.94959	-2.15706	-2.14455	-2.13083	-2.34391	-2.50279	-2.55791	-2.37085	-2.27045	-2.32508	-2.59041	-2.97268	-3.07639	-2.79777	-2.61583	-2.62993	-2.69653	-2.56879	-2.35926	-2.21737	-2.16677	-2.27317	-2.53263	-2.72838	-2.65215	-2.37231	-2.29218	-2.56947	-2.99447	-3.11941	-3.00925
-0.404348	-0.550046	-0.576115	-0.574352	-0.704181	-1.01638	-1.4819	-1.86002	-1.88414	-1.77398	-1.73755	-1.88593	-1.7975	-1.41536	-1.07205	-0.953831	-1.06926	-1.40172	-1.87774	-2.29859	-2.41108	-2.27504	-2.27645	-2.43387	-2.3696	-2.19328	-1.99279	-1.96392	-2.18189	-2.56636	-2.92128	-2.98446	-2.78543	-2.66355	-2.65349	-2.63805	-2.33502	-2.0149	-1.93232	-2.05947	-2.31063	-2.66727	-2.84373	-2.60076	-2.26061	-2.21222	-2.54591	-2.82515	-2.77163	-2.56674
-0.491621	-0.47106	-0.301328	-0.202397	-0.356396	-0.659564	-1.05966	-1.32669	-1.40721	-1.50603	-1.70031	-1.86163	-1.55933	-1.07905	-0.740133	-0.70419	-0.981724	-1.42088	-1.98113	-2.44665	-2.58283	-2.50514	-2.52779	-2.5646	-2.22616	-1.88822	-1.67576	-1.71062	-1.97863	-2.42511	-2.70143	-2.74922	-2.71304	-2.69638	-2.70243	-2.48802	-2.09637	-1.75061	-1.69416	-1.93287	-2.23409	-2.44448	-2.47641	-2.30912	-2.18236	-2.25482	-2.56384	-2.69929	-2.46559	-2.21676
-0.670936	-0.450911	-0.16741	-0.0281959	-0.200261	-0.46632	-0.67818	-0.795314	-0.861666	-1.08573	-1.54027	-1.85491	-1.5033	-0.968085	-0.661879	-0.66744	-0.918607	-1.34751	-1.82963	-2.23656	-2.42645	-2.62268	-2.80647	-2.73903	-2.23629	-1.79459	-1.52036	-1.58159	-1.84813	-2.12152	-2.28382	-2.37068	-2.50197	-2.69869	-2.81241	-2.51743	-2.07256	-1.66601	-1.54535	-1.73743	-1.96223	-2.02443	-1.95285	-1.892	-1.98204	-2.28594	-2.6936	-2.76581	-2.36927	-2.08162
-0.754303	-0.469826	-0.200729	-0.126456	-0.238951	-0.363164	-0.39021	-0.353779	-0.431117	-0.750888	-1.37461	-1.75151	-1.52685	-1.05365	-0.774787	-0.768874	-1.0132	-1.40402	-1.79093	-1.9918	-2.17168	-2.47973	-2.90595	-2.96913	-2.44441	-1.92385	-1.64963	-1.63785	-1.83531	-1.91558	-1.9414	-2.03241	-2.25013	-2.62679	-2.8843	-2.7153	-2.22184	-1.786	-1.57305	-1.64673	-1.75165	-1.66469	-1.55868	-1.57669	-1.79612	-2.24406	-2.67614	-2.67315	-2.35083	-2.14033
-0.636011	-0.458222	-0.297524	-0.333114	-0.411673	-0.416258	-0.244817	-0.140027	-0.232746	-0.624782	-1.12009	-1.51872	-1.52037	-1.21978	-1.05933	-1.18842	-1.42641	-1.74349	-1.87356	-1.86374	-2.04631	-2.38073	-2.81231	-2.90772	-2.48335	-2.13466	-1.96615	-1.97415	-1.97922	-1.92595	-1.79455	-1.81427	-2.04737	-2.43306	-2.85414	-2.78353	-2.37137	-2.01804	-1.87981	-1.79821	-1.74811	-1.51856	-1.32075	-1.35341	-1.62704	-2.06156	-2.28514	-2.23186	-2.10925	-2.15387
-0.439593	-0.383631	-0.400666	-0.572732	-0.687912	-0.556754	-0.309142	-0.148199	-0.231397	-0.576314	-1.01815	-1.37357	-1.43064	-1.38176	-1.453	-1.77594	-2.12891	-2.29317	-2.15444	-1.99447	-2.16068	-2.46727	-2.66838	-2.6278	-2.40485	-2.30738	-2.34395	-2.40737	-2.25693	-2.02445	-1.7971	-1.76165	-1.98059	-2.31501	-2.68727	-2.69454	-2.51968	-2.38877	-2.35673	-2.2473	-2.00506	-1.59949	-1.3238	-1.30934	-1.54342	-1.7753	-1.83017	-1.75639	-1.75243	-1.96624
-0.313732	-0.283648	-0.436426	-0.704927	-0.815957	-0.642563	-0.398124	-0.299682	-0.444159	-0.80348	-1.18746	-1.38052	-1.35727	-1.42045	-1.68651	-2.1889	-2.49671	-2.48127	-2.3567	-2.34615	-2.47793	-2.67466	-2.65385	-2.43383	-2.26654	-2.32898	-2.49616	-2.45046	-2.19967	-1.96426	-1.83433	-1.84965	-2.10937	-2.39984	-2.69617	-2.71492	-2.69582	-2.82223	-2.87613	-2.68833	-2.27275	-1.79272	-1.50751	-1.46644	-1.55672	-1.61526	-1.50802	-1.37955	-1.40416	-1.7249
-0.372197	-0.309398	-0.468768	-0.696986	-0.705965	-0.55552	-0.42363	-0.480949	-0.776306	-1.20643	-1.51643	-1.56276	-1.45016	-1.52555	-1.86192	-2.22563	-2.34252	-2.26752	-2.3119	-2.48177	-2.76296	-2.79831	-2.5944	-2.296	-2.17754	-2.28003	-2.39374	-2.15589	-1.87606	-1.76907	-1.81271	-2.04093	-2.38634	-2.79449	-2.9707	-2.89863	-2.91517	-3.12606	-3.13919	-2.83664	-2.38761	-2.03966	-1.86285	-1.89136	-1.87202	-1.68227	-1.37997	-1.15018	-1.20261	-1.54777
-0.662595	-0.592717	-0.711559	-0.733966	-0.567897	-0.401095	-0.382974	-0.595811	-1.05669	-1.51904	-1.80952	-1.80946	-1.77254	-1.82303	-2.11301	-2.20012	-2.06407	-1.96148	-2.13111	-2.33686	-2.45937	-2.33407	-2.17337	-2.12107	-2.19987	-2.35753	-2.22906	-1.87622	-1.60054	-1.5641	-1.7684	-2.14554	-2.64085	-3.14275	-3.25231	-3.18048	-3.16846	-3.31636	-3.2018	-2.7955	-2.47	-2.34739	-2.39397	-2.48351	-2.30402	-1.82325	-1.38228	-1.14126	-1.17831	-1.44901
-1.08263	-1.08697	-1.06202	-0.852246	-0.560932	-0.356532	-0.355502	-0.644022	-1.15495	-1.55749	-1.83087	-1.92432	-2.03779	-2.19619	-2.33529	-2.1138	-1.8762	-1.77629	-1.93737	-2.0362	-1.92237	-1.69087	-1.64346	-1.7684	-2.09745	-2.37474	-2.20623	-1.8031	-1.47272	-1.47438	-1.75582	-2.14639	-2.66269	-3.08134	-3.28856	-3.41985	-3.4906	-3.48737	-3.19533	-2.76436	-2.54873	-2.62387	-2.82865	-2.89476	-2.49261	-1.91223	-1.49909	-1.33327	-1.44112	-1.72183
-1.44823	-1.56756	-1.40198	-1.00739	-0.663098	-0.468952	-0.512111	-0.834567	-1.29472	-1.51634	-1.6535	-1.81799	-2.04743	-2.26027	-2.12154	-1.83609	-1.6793	-1.69145	-1.87499	-1.79241	-1.46643	-1.18757	-1.17287	-1.43527	-1.95035	-2.3939	-2.37163	-1.95189	-1.612	-1.59339	-1.8531	-2.26247	-2.62765	-2.83267	-3.06992	-3.35625	-3.41039	-3.26874	-2.95838	-2.69588	-2.63698	-2.82394	-3.08024	-3.0294	-2.48833	-2.03369	-1.79169	-1.79261	-2.07503	-2.41897
-1.57652	-1.62895	-1.30956	-0.968199	-0.739386	-0.708326	-0.913106	-1.1672	-1.51041	-1.55601	-1.56474	-1.71972	-1.81073	-1.79945	-1.53059	-1.31179	-1.33053	-1.55045	-1.83091	-1.62627	-1.20581	-0.898868	-0.932505	-1.26595	-1.73098	-2.24411	-2.43888	-2.19591	-1.97173	-1.97265	-2.20649	-2.53309	-2.66805	-2.72464	-2.85544	-3.00553	-2.89928	-2.65069	-2.46216	-2.45649	-2.59242	-2.93783	-3.25467	-3.01413	-2.49553	-2.1632	-2.14874	-2.35474	-2.77827	-3.05361
-1.52512	-1.41789	-1.00353	-0.742973	-0.711181	-0.858832	-1.25136	-1.63875	-1.8323	-1.75095	-1.65446	-1.68248	-1.61895	-1.26587	-0.960152	-0.832168	-0.953696	-1.33206	-1.71457	-1.62248	-1.20104	-0.89117	-0.922611	-1.17353	-1.59242	-2.11019	-2.34549	-2.32688	-2.34611	-2.54333	-2.74444	-2.84742	-2.77314	-2.68081	-2.72421	-2.63895	-2.38694	-2.05315	-1.95471	-2.10968	-2.47193	-2.95235	-3.36977	-3.09701	-2.60062	-2.3491	-2.45964	-2.77307	-3.13678	-3.06202
-1.43954	-1.19925	-0.778543	-0.530442	-0.642692	-0.901672	-1.33448	-1.71699	-1.92397	-1.91098	-1.91629	-1.81834	-1.42009	-0.888788	-0.558656	-0.496346	-0.697708	-1.12441	-1.57602	-1.66898	-1.35594	-1.10491	-1.14294	-1.38703	-1.78639	-2.11836	-2.2499	-2.31943	-2.50639	-2.67723	-2.73235	-2.62854	-2.6214	-2.67164	-2.68111	-2.44375	-2.02573	-1.65361	-1.55907	-1.80535	-2.26062	-2.79328	-3.28029	-3.14596	-2.79336	-2.66538	-2.85649	-3.13207	-3.13739	-2.85974
-1.36519	-1.05728	-0.658541	-0.450967	-0.627671	-0.90081	-1.24768	-1.58625	-1.79616	-1.92769	-2.01968	-1.8624	-1.27592	-0.732898	-0.422785	-0.40027	-0.626779	-1.02541	-1.50045	-1.69961	-1.59312	-1.54179	-1.71679	-1.96063	-2.26429	-2.3487	-2.2881	-2.33175	-2.40079	-2.37241	-2.16557	-2.11864	-2.24603	-2.49891	-2.69832	-2.46438	-1.88986	-1.4672	-1.3563	-1.6104	-1.97949	-2.50336	-2.87513	-2.91585	-2.91115	-3.0339	-3.42838	-3.51573	-3.13628	-2.75195
-1.08821	-0.913837	-0.659145	-0.607333	-0.802835	-1.06108	-1.32397	-1.49481	-1.61634	-1.83797	-1.90627	-1.61227	-1.08634	-0.660748	-0.439502	-0.476558	-0.732607	-1.12855	-1.50887	-1.69509	-1.78024	-1.96012	-2.35509	-2.71978	-2.88598	-2.73432	-2.51088	-2.44173	-2.28225	-2.02683	-1.73551	-1.69078	-1.88189	-2.20703	-2.5395	-2.44765	-1.93099	-1.5325	-1.41745	-1.58561	-1.94615	-2.30743	-2.48145	-2.56513	-2.76552	-3.18075	-3.71561	-3.68748	-3.24235	-2.84728
-0.737249	-0.66908	-0.609699	-0.745388	-1.0383	-1.34513	-1.51549	-1.50543	-1.53564	-1.67939	-1.58681	-1.21737	-0.775663	-0.521459	-0.485272	-0.689564	-1.00909	-1.36109	-1.58808	-1.68959	-1.78915	-2.16067	-2.59129	-3.01018	-3.06383	-2.98712	-2.87476	-2.69941	-2.3058	-1.84921	-1.52567	-1.45652	-1.6469	-1.97961	-2.31598	-2.36109	-2.02388	-1.73525	-1.72543	-1.87992	-2.18528	-2.32561	-2.26501	-2.31159	-2.56983	-3.02608	-3.53432	-3.43149	-3.17802	-3.02757
-0.413146	-0.396246	-0.518262	-0.832661	-1.23861	-1.64456	-1.80198	-1.76726	-1.68884	-1.59772	-1.26295	-0.772903	-0.451804	-0.327971	-0.47318	-0.831281	-1.21111	-1.48132	-1.58063	-1.67628	-1.83125	-2.33804	-2.65976	-2.83475	-2.84129	-2.93621	-3.05603	-2.89386	-2.39772	-1.87569	-1.50235	-1.42172	-1.59306	-1.90038	-2.18182	-2.22791	-2.11286	-2.07497	-2.25313	-2.56387	-2.72324	-2.54179	-2.3203	-2.29681	-2.57776	-2.94685	-3.11208	-2.95797	-2.90445	-3.07871
-0.245048	-0.232299	-0.491278	-0.844739	-1.28658	-1.67447	-1.84067	-1.98588	-1.97045	-1.66668	-1.02796	-0.49836	-0.240982	-0.238242	-0.453032	-0.839208	-1.16044	-1.29662	-1.37542	-1.59534	-1.89411	-2.5403	-2.80856	-2.7399	-2.63828	-2.70415	-2.85766	-2.65912	-2.20276	-1.81306	-1.61306	-1.58859	-1.78189	-2.04014	-2.179	-2.1433	-2.14862	-2.38074	-2.70491	-3.05862	-2.97702	-2.6923	-2.5792	-2.64531	-2.87988	-3.02777	-2.85682	-2.6263	-2.67019	-2.93723
-0.345994	-0.366691	-0.594665	-0.918097	-1.25154	-1.49245	-1.68258	-1.96598	-2.20103	-1.76811	-1.01367	-0.476014	-0.22596	-0.268875	-0.471214	-0.776091	-0.987951	-1.01915	-1.11675	-1.43579	-1.99042	-2.68324	-2.99397	-2.84304	-2.64328	-2.59342	-2.54625	-2.21319	-1.85181	-1.6457	-1.64296	-1.83431	-2.08206	-2.2634	-2.20011	-2.10948	-2.20464	-2.54321	-2.84785	-2.933	-2.72103	-2.63186	-2.73899	-3.10588	-3.46471	-3.30743	-2.83057	-2.53266	-2.62489	-2.93075
-0.632242	-0.699082	-0.863335	-1.0979	-1.23505	-1.30873	-1.48421	-1.86306	-2.18381	-1.90959	-1.19762	-0.676569	-0.458498	-0.498727	-0.640519	-0.820396	-0.845	-0.840796	-0.94084	-1.33581	-1.9068	-2.54615	-2.89595	-2.95937	-2.83993	-2.66019	-2.35716	-1.86906	-1.52819	-1.42511	-1.55982	-1.87398	-2.0458	-2.01352	-1.94754	-1.99632	-2.19451	-2.62487	-2.76325	-2.56788	-2.34932	-2.41714	-2.71762	-3.21732	-3.66502	-3.35662	-2.96447	-2.78986	-2.89747	-3.14302
-0.992465	-1.15965	-1.30608	-1.30431	-1.21783	-1.2251	-1.45772	-1.82046	-2.11996	-1.91312	-1.42625	-1.07073	-1.0177	-1.09894	-1.13038	-1.06929	-0.898094	-0.798431	-0.89115	-1.25267	-1.77825	-2.31897	-2.63263	-2.8628	-3.01754	-2.9103	-2.3392	-1.74296	-1.37132	-1.32317	-1.49109	-1.65363	-1.62037	-1.49361	-1.50235	-1.7291	-2.10331	-2.52831	-2.52313	-2.26892	-2.11945	-2.24318	-2.62521	-3.05215	-3.2125	-3.04619	-2.95897	-3.09832	-3.35584	-3.40339
-1.20816	-1.39511	-1.37284	-1.17943	-1.07269	-1.15271	-1.46711	-1.88698	-2.02877	-1.77676	-1.51743	-1.47294	-1.60668	-1.78216	-1.76087	-1.44929	-1.13112	-1.01193	-1.06387	-1.40781	-1.82939	-2.17162	-2.41058	-2.68421	-3.06721	-3.1758	-2.46871	-1.87442	-1.51988	-1.44927	-1.46679	-1.41595	-1.19788	-1.04426	-1.09621	-1.43673	-1.88321	-2.2274	-2.11504	-1.95043	-1.96893	-2.17249	-2.60115	-2.86159	-2.69845	-2.58073	-2.74913	-3.10674	-3.44214	-3.12592
-1.18923	-1.19894	-0.996005	-0.789164	-0.737596	-0.953607	-1.41571	-1.84168	-1.87898	-1.67238	-1.5134	-1.67692	-1.99839	-2.15508	-2.0227	-1.72187	-1.46791	-1.42708	-1.59426	-1.8364	-2.09049	-2.20909	-2.39385	-2.64892	-2.99726	-3.12538	-2.58944	-2.10281	-1.82541	-1.69596	-1.56554	-1.27496	-0.947998	-0.759467	-0.826308	-1.19124	-1.52078	-1.63352	-1.49064	-1.46105	-1.6773	-2.18775	-2.56928	-2.6161	-2.34603	-2.2532	-2.49241	-2.78581	-2.74889	-2.41705
-1.16542	-0.934651	-0.572537	-0.409153	-0.44572	-0.721545	-1.20269	-1.55884	-1.5832	-1.51186	-1.58065	-1.8826	-2.19529	-2.23771	-1.99889	-1.78106	-1.76465	-1.92744	-2.23305	-2.52523	-2.55789	-2.47727	-2.55632	-2.78747	-2.98639	-2.91358	-2.55073	-2.31459	-2.22348	-2.16312	-1.79759	-1.30266	-0.904412	-0.712952	-0.775398	-1.06392	-1.18398	-1.05356	-0.935094	-1.01121	-1.35149	-1.92126	-2.34162	-2.25758	-2.10005	-2.09829	-2.37289	-2.37846	-2.08909	-1.84539
-1.21851	-0.753858	-0.343892	-0.17587	-0.289341	-0.576152	-0.958178	-1.14074	-1.11798	-1.19459	-1.47383	-1.93423	-2.36508	-2.29008	-1.9304	-1.73894	-1.90149	-2.18122	-2.54591	-2.70943	-2.6813	-2.71103	-2.7996	-3.07371	-3.01189	-2.7196	-2.43708	-2.36451	-2.42916	-2.35122	-1.86753	-1.38749	-1.05223	-0.939142	-0.967896	-1.05964	-0.89479	-0.622763	-0.539213	-0.685888	-1.12724	-1.60985	-1.85662	-1.76136	-1.74616	-1.97316	-2.26241	-2.11832	-1.70689	-1.44365
-1.28577	-0.795722	-0.354017	-0.143758	-0.275296	-0.503514	-0.70634	-0.73949	-0.694514	-0.833864	-1.24909	-1.90187	-2.44405	-2.39126	-2.02695	-1.83525	-2.01366	-2.29583	-2.42835	-2.38093	-2.40969	-2.61593	-2.86319	-3.0958	-2.88579	-2.5266	-2.32538	-2.34437	-2.40046	-2.13259	-1.7131	-1.36173	-1.20274	-1.26836	-1.3706	-1.18842	-0.804085	-0.43074	-0.341575	-0.60446	-0.942541	-1.2877	-1.34868	-1.26757	-1.362	-1.72401	-2.19026	-2.11379	-1.60324	-1.27628
-1.28857	-0.939636	-0.543586	-0.416823	-0.472433	-0.563688	-0.526524	-0.433453	-0.386279	-0.562495	-1.09076	-1.68861	-2.30208	-2.41994	-2.25265	-2.16324	-2.31651	-2.44146	-2.25268	-2.09833	-2.12709	-2.3785	-2.57839	-2.54123	-2.33781	-2.18956	-2.19903	-2.32007	-2.26826	-1.86513	-1.45492	-1.24563	-1.29709	-1.49626	-1.64708	-1.3709	-0.872316	-0.515328	-0.427383	-0.59896	-0.834502	-0.97727	-0.945966	-0.902943	-1.08599	-1.5691	-2.07441	-2.14833	-1.70492	-1.33035
-1.17003	-1.04717	-0.854981	-0.86689	-0.932509	-0.857748	-0.582792	-0.359349	-0.322918	-0.546985	-0.952693	-1.4834	-1.97358	-2.19447	-2.31258	-2.48685	-2.67551	-2.50871	-2.18566	-1.96759	-1.9795	-2.1418	-2.17324	-1.94955	-1.75199	-1.7324	-1.93205	-2.24255	-2.20026	-1.76246	-1.33272	-1.152	-1.33163	-1.58255	-1.7678	-1.54192	-1.1256	-0.832582	-0.827645	-0.925492	-0.982811	-0.851165	-0.725378	-0.726789	-1.0302	-1.52722	-2.00885	-2.1067	-1.82003	-1.5729
-1.04222	-1.08855	-1.12512	-1.37872	-1.49708	-1.2419	-0.806052	-0.497404	-0.40653	-0.574444	-0.953785	-1.38806	-1.72248	-1.92335	-2.16524	-2.45327	-2.62753	-2.31742	-2.02489	-1.90887	-1.96374	-2.08503	-1.8191	-1.48043	-1.31362	-1.39438	-1.69047	-2.10692	-2.22894	-1.85168	-1.41535	-1.23195	-1.38863	-1.65664	-1.82676	-1.69511	-1.45824	-1.35247	-1.4364	-1.54157	-1.33229	-0.991661	-0.747711	-0.802832	-1.08598	-1.50756	-1.97625	-2.10169	-1.98274	-1.92409
-1.06259	-1.06376	-1.31371	-1.66766	-1.87927	-1.55231	-1.084	-0.815879	-0.800444	-0.992284	-1.30815	-1.53075	-1.65277	-1.78138	-1.93757	-2.14308	-2.01022	-1.74991	-1.62778	-1.72441	-2.03124	-2.09491	-1.66688	-1.25105	-1.03078	-1.20382	-1.50406	-1.88023	-2.1353	-1.95678	-1.64984	-1.5453	-1.66316	-1.92238	-2.0029	-1.84537	-1.75108	-1.87603	-2.09545	-2.13349	-1.69837	-1.24642	-1.03005	-1.06931	-1.35123	-1.75255	-2.03032	-2.0957	-2.10859	-2.19545
-1.26413	-1.25357	-1.59385	-1.85063	-1.91308	-1.63056	-1.36317	-1.29475	-1.42947	-1.76462	-1.9672	-1.94053	-1.84722	-1.84765	-1.90155	-1.72694	-1.43514	-1.22854	-1.18942	-1.44352	-1.89903	-2.13653	-1.72949	-1.26117	-1.05604	-1.1451	-1.39138	-1.75339	-1.99381	-1.9774	-1.92852	-2.05151	-2.23554	-2.43788	-2.33724	-2.07693	-2.05906	-2.25676	-2.44469	-2.33209	-1.91577	-1.58808	-1.50087	-1.66439	-1.99612	-2.26853	-2.26359	-2.18297	-2.18658	-2.1626
-1.54427	-1.61892	-1.98752	-2.07023	-1.88268	-1.59429	-1.50708	-1.64521	-1.93227	-2.26546	-2.34134	-2.22263	-2.17473	-2.17663	-1.94439	-1.49073	-1.0688	-0.864153	-0.891199	-1.19827	-1.66428	-2.01945	-1.81432	-1.43146	-1.25709	-1.35786	-1.58925	-1.87143	-1.991	-2.02684	-2.16814	-2.45104	-2.83551	-2.88868	-2.66255	-2.3976	-2.42685	-2.61991	-2.57054	-2.26165	-1.92468	-1.83234	-2.00196	-2.37349	-2.78018	-2.85629	-2.61942	-2.40355	-2.28802	-1.98254
-1.63692	-1.96621	-2.30111	-2.1995	-1.87474	-1.60442	-1.57702	-1.8006	-2.08668	-2.17867	-2.1625	-2.21738	-2.39945	-2.5742	-2.19622	-1.49377	-0.969303	-0.717784	-0.822467	-1.06436	-1.48569	-1.8267	-1.82616	-1.68768	-1.71033	-1.87482	-2.12575	-2.23214	-2.17276	-2.17759	-2.38481	-2.63744	-2.79193	-2.66663	-2.61921	-2.70265	-2.85763	-3.01749	-2.69907	-2.26518	-1.95726	-2.01214	-2.29407	-2.7176	-2.91139	-2.85983	-2.76676	-2.64024	-2.47417	-1.93505
-1.51789	-1.88039	-2.06392	-1.84659	-1.64609	-1.58476	-1.7351	-1.9494	-2.13416	-2.00349	-1.91188	-2.10152	-2.41495	-2.74815	-2.36626	-1.64477	-1.1242	-0.903203	-0.952221	-1.16457	-1.48556	-1.70865	-1.77158	-1.8521	-2.11767	-2.55658	-2.75599	-2.66414	-2.46267	-2.43942	-2.60538	-2.66343	-2.52812	-2.35815	-2.42621	-2.76209	-3.09749	-3.28078	-2.89181	-2.46891	-2.18248	-2.30791	-2.52758	-2.76874	-2.61927	-2.51766	-2.62942	-2.76706	-2.70548	-2.17686
-1.38202	-1.59925	-1.42757	-1.27175	-1.2153	-1.40641	-1.84068	-2.13066	-2.23828	-1.99164	-1.81385	-1.98836	-2.31033	-2.61008	-2.33097	-1.80186	-1.41314	-1.2976	-1.35834	-1.52748	-1.66585	-1.69851	-1.74777	-1.93693	-2.30284	-2.78545	-2.79932	-2.69501	-2.66347	-2.71932	-2.80227	-2.61545	-2.32634	-2.14586	-2.32916	-2.69287	-3.10835	-3.18886	-2.88363	-2.64603	-2.53513	-2.71721	-2.84386	-2.7442	-2.38257	-2.28535	-2.45204	-2.72836	-2.81497	-2.40525
-1.40972	-1.29077	-0.97065	-0.774795	-0.822348	-1.15579	-1.68113	-2.18669	-2.35704	-2.1568	-1.99024	-2.14253	-2.40907	-2.4847	-2.17044	-1.89182	-1.73601	-1.79455	-1.85724	-1.83301	-1.72432	-1.66494	-1.77157	-2.02274	-2.35935	-2.56218	-2.41808	-2.39777	-2.52125	-2.68696	-2.61049	-2.3287	-2.09525	-2.04857	-2.31682	-2.70373	-2.94513	-2.71729	-2.46553	-2.50552	-2.71323	-2.92094	-2.86375	-2.61175	-2.29284	-2.22858	-2.41627	-2.64009	-2.63784	-2.33798
-1.39495	-1.1051	-0.692933	-0.490487	-0.652054	-0.979636	-1.43979	-1.91288	-2.13109	-2.19158	-2.30969	-2.5904	-2.72755	-2.47652	-2.05337	-1.84067	-1.83207	-1.95946	-1.83001	-1.58044	-1.41315	-1.45753	-1.72384	-2.10098	-2.40537	-2.36527	-2.15843	-2.1242	-2.24377	-2.25446	-2.00343	-1.77437	-1.7189	-1.90049	-2.33134	-2.68651	-2.74188	-2.35144	-2.12483	-2.27199	-2.56735	-2.63419	-2.43467	-2.24956	-2.18554	-2.26605	-2.52845	-2.67537	-2.51076	-2.21066
-1.43046	-1.13915	-0.715021	-0.500612	-0.579415	-0.8694	-1.27315	-1.64932	-1.88584	-2.10624	-2.49462	-2.96746	-3.13855	-2.6446	-2.12844	-1.89742	-1.90445	-1.72007	-1.41386	-1.14403	-1.03827	-1.18543	-1.58381	-2.07937	-2.33224	-2.2211	-2.03135	-1.95024	-2.00536	-1.77899	-1.41248	-1.21931	-1.30031	-1.62033	-2.13736	-2.54722	-2.44317	-2.09375	-1.95648	-2.17787	-2.27962	-2.09182	-1.83664	-1.75455	-1.90269	-2.25738	-2.66821	-2.88324	-2.59169	-2.26033
-1.40006	-1.24058	-0.874805	-0.708003	-0.803408	-1.05726	-1.34773	-1.55691	-1.68942	-1.99869	-2.42955	-2.99981	-3.09619	-2.72089	-2.39881	-2.18611	-1.96462	-1.5593	-1.10832	-0.821396	-0.792778	-0.986815	-1.3996	-1.78431	-1.90658	-1.87063	-1.90158	-1.99894	-1.84215	-1.41241	-1.00147	-0.823922	-0.971084	-1.35213	-1.7847	-2.051	-1.9821	-1.87072	-1.92193	-2.11084	-2.04194	-1.70058	-1.39901	-1.34549	-1.62766	-2.09416	-2.63244	-3.03595	-2.82471	-2.55
-1.2615	-1.33152	-1.18034	-1.16222	-1.37896	-1.61084	-1.72236	-1.70351	-1.75375	-2.03567	-2.37693	-2.67522	-2.60924	-2.51666	-2.49366	-2.4875	-2.14565	-1.5726	-1.02933	-0.699685	-0.718674	-0.903679	-1.20612	-1.37989	-1.38667	-1.40175	-1.58896	-1.89774	-1.71507	-1.22454	-0.824335	-0.662172	-0.875985	-1.175	-1.4374	-1.52035	-1.48319	-1.51903	-1.77312	-2.06482	-1.94757	-1.50123	-1.17745	-1.13076	-1.50888	-1.91361	-2.43114	-2.85125	-2.9115	-2.91901
-1.24013	-1.37362	-1.48099	-1.69261	-2.08098	-2.24743	-2.16583	-2.05543	-2.07271	-2.26211	-2.44711	-2.36649	-2.16502	-2.17718	-2.36828	-2.7049	-2.55934	-1.81929	-1.19497	-0.859957	-0.85087	-0.960191	-1.06829	-1.04456	-0.962958	-1.01442	-1.29	-1.61197	-1.50498	-1.14311	-0.840808	-0.767268	-0.903444	-1.11604	-1.16774	-1.09444	-1.06876	-1.17588	-1.54814	-1.85131	-1.80316	-1.44617	-1.1761	-1.20046	-1.47116	-1.8859	-2.29453	-2.55888	-2.72607	-2.99213
-1.34938	-1.43087	-1.63199	-1.93174	-2.33696	-2.33348	-2.24212	-2.27137	-2.46052	-2.64626	-2.49972	-2.15372	-1.90903	-1.98198	-2.26342	-2.62958	-2.59607	-2.10847	-1.57839	-1.32052	-1.33512	-1.28306	-1.11382	-0.840325	-0.704041	-0.770393	-1.07112	-1.25857	-1.15133	-0.952061	-0.851421	-0.934864	-1.15454	-1.20551	-1.02284	-0.798905	-0.766381	-0.992645	-1.33146	-1.54454	-1.51079	-1.31445	-1.22919	-1.34901	-1.66756	-2.08572	-2.28293	-2.33512	-2.50279	-2.79986
-1.6366	-1.63826	-1.83523	-2.07516	-2.17887	-2.03599	-2.04277	-2.25366	-2.52484	-2.60585	-2.26375	-1.95339	-1.80344	-1.99674	-2.24449	-2.45708	-2.39502	-2.16669	-1.95912	-1.94686	-1.98611	-1.7656	-1.29093	-0.861192	-0.665826	-0.72461	-0.865181	-0.928115	-0.797446	-0.687773	-0.772435	-1.04484	-1.32848	-1.28106	-0.962649	-0.719919	-0.725969	-0.948815	-1.17874	-1.26023	-1.17839	-1.11632	-1.21222	-1.52149	-1.97529	-2.39833	-2.37435	-2.25662	-2.3906	-2.59587
-1.91089	-2.01533	-2.16396	-2.27352	-2.09158	-1.84519	-1.83879	-2.04967	-2.1585	-2.03736	-1.72016	-1.54824	-1.62338	-1.92508	-2.23435	-2.33147	-2.1632	-2.00738	-2.07447	-2.33735	-2.43129	-2.09066	-1.52713	-1.08372	-0.916674	-0.831415	-0.819154	-0.692635	-0.527786	-0.473044	-0.660978	-1.03788	-1.25047	-1.12346	-0.827022	-0.682193	-0.755381	-1.02632	-1.16299	-1.06406	-0.907509	-0.938704	-1.14519	-1.60266	-2.01276	-2.24147	-2.19991	-2.22866	-2.37192	-2.4932
-1.98229	-2.32599	-2.60011	-2.61641	-2.24477	-1.93735	-1.83353	-1.9116	-1.77556	-1.44421	-1.1944	-1.11891	-1.32784	-1.71719	-2.04794	-2.09062	-1.93163	-1.84978	-2.06482	-2.40339	-2.45338	-2.1379	-1.75283	-1.47544	-1.38969	-1.27318	-1.03875	-0.700563	-0.43586	-0.399917	-0.665488	-0.944487	-0.993505	-0.787153	-0.59911	-0.616878	-0.865115	-1.21711	-1.25807	-1.01608	-0.822175	-0.900246	-1.18437	-1.57909	-1.74652	-1.81629	-1.86458	-2.04811	-2.38253	-2.55289
-1.93554	-2.34246	-2.79627	-2.75373	-2.43117	-2.2336	-2.13492	-1.96274	-1.48808	-1.03539	-0.796079	-0.7804	-1.04109	-1.34597	-1.61373	-1.6691	-1.67246	-1.80815	-2.14159	-2.40765	-2.35462	-2.09529	-1.89553	-1.92721	-1.98478	-1.82334	-1.36186	-0.897944	-0.56244	-0.534066	-0.67366	-0.807884	-0.725798	-0.507971	-0.414899	-0.526906	-0.886959	-1.28949	-1.34437	-1.08943	-0.93728	-1.0195	-1.31754	-1.50108	-1.44732	-1.40796	-1.51996	-1.83387	-2.25863	-2.54202
[truncated: 350 more columns]

## Sheet: Fig. 2b mask
Topo mask (1=R, 2=L, 0=defect)
1	1	1	1	1	1	1	1	1	1	1	1	1	0	0	0	0	0	0	0	0	0	0	0	0	0	0	0	0	0	0	0	0	0	0	0	0	0	0	0	0	0	0	0	0	0	0	0	0	0
1	1	1	1	1	1	1	1	1	1	1	1	1	0	0	0	0	0	0	0	0	0	0	0	0	0	0	0	0	0	0	0	0	0	0	0	0	0	0	0	0	0	0	0	0	0	0	0	0	0
1	1	1	1	1	1	1	1	1	1	1	1	1	1	0	0	0	0	0	0	0	0	0	0	0	0	0	0	0	0	0	0	0	0	0	0	0	0	0	0	0	0	0	0	0	0	0	0	0	0
1	1	1	1	1	1	1	1	1	1	1	1	1	1	1	0	0	0	0	0	0	0	0	0	0	0	0	0	0	0	0	0	0	0	0	0	0	0	0	0	0	0	0	0	0	0	0	0	0	0
1	1	1	1	1	1	1	1	1	1	1	1	1	1	1	0	0	0	0	0	0	0	0	0	0	0	0	0	0	0	0	0	0	0	0	0	0	0	0	0	0	0	0	0	0	0	0	0	0	0
1	1	1	1	1	1	1	1	1	1	1	1	1	1	1	1	0	0	0	0	0	0	0	0	0	0	0	0	0	0	0	0	0	0	0	0	0	0	0	0	0	0	0	0	0	0	0	0	0	0
1	1	1	1	1	1	1	1	1	1	1	1	1	1	1	1	1	0	0	0	0	0	0	0	0	0	0	0	0	0	0	0	0	0	0	0	0	0	0	0	0	0	0	0	0	0	0	0	0	0
1	1	1	1	1	1	1	1	1	1	1	1	1	1	1	1	1	0	0	0	0	0	0	0	0	0	0	0	0	0	0	0	0	0	0	0	0	0	0	0	0	0	0	0	0	0	0	0	0	0
1	1	1	1	1	1	1	1	1	1	1	1	1	1	1	1	1	1	0	0	0	0	0	0	0	0	0	0	0	0	0	0	0	0	0	0	0	0	0	0	0	0	0	0	0	0	0	0	0	0
1	1	1	1	1	1	1	1	1	1	1	1	1	1	1	1	1	1	1	0	0	0	0	0	0	0	0	0	0	0	0	0	0	0	0	0	0	0	0	0	0	0	0	0	0	0	0	0	0	0
1	1	1	1	1	1	1	1	1	1	1	1	1	1	1	1	1	1	1	0	0	0	0	0	0	0	0	0	0	0	0	0	0	0	0	0	0	0	0	0	0	0	0	0	0	0	0	0	0	0
1	1	1	1	1	1	1	1	1	1	1	1	1	1	1	1	1	1	1	1	0	0	0	0	0	0	0	0	0	0	0	0	0	0	0	0	0	0	0	0	0	0	0	0	0	0	0	0	0	0
1	1	1	1	1	1	1	1	1	1	1	1	1	1	1	1	1	1	1	1	1	0	0	0	0	0	0	0	0	0	0	0	0	0	0	0	0	0	0	0	0	0	0	0	0	0	0	0	0	0
1	1	1	1	1	1	1	1	1	1	1	1	1	1	1	1	1	1	1	1	1	0	0	0	0	0	0	0	0	0	0	0	0	0	0	0	0	0	0	0	0	0	0	0	0	0	0	0	0	0
1	1	1	1	1	1	1	1	1	1	1	1	1	1	1	1	1	1	1	1	1	1	0	0	0	0	0	0	0	0	0	0	0	0	0	0	0	0	0	0	0	0	0	0	0	0	0	0	0	0
1	1	1	1	1	1	1	1	1	1	1	1	1	1	1	1	1	1	1	1	1	1	0	0	0	0	0	0	0	0	0	0	0	0	0	0	0	0	0	0	0	0	0	0	0	0	0	0	0	0
1	1	1	1	1	1	1	1	1	1	1	1	1	1	1	1	1	1	1	1	1	1	1	0	0	0	0	0	0	0	0	0	0	0	0	0	0	0	0	0	0	0	0	0	0	0	0	0	0	0
1	1	1	1	1	1	1	1	1	1	1	1	1	1	1	1	1	1	1	1	1	1	1	1	0	0	0	0	0	0	0	0	0	0	0	0	0	0	0	0	0	0	0	0	0	0	0	0	0	0
1	1	1	1	1	1	1	1	1	1	1	1	1	1	1	1	1	1	1	1	1	1	1	1	0	0	0	0	0	0	0	0	0	0	0	0	0	0	0	0	0	0	0	0	0	0	0	0	0	0
1	1	1	1	1	1	1	1	1	1	1	1	1	1	1	1	1	1	1	1	1	1	1	1	1	0	0	0	0	0	0	0	0	0	0	0	0	0	0	0	0	0	0	0	0	0	0	0	0	0
1	1	1	1	1	1	1	1	1	1	1	1	1	1	1	1	1	1	1	1	1	1	1	1	1	1	0	0	0	0	0	0	0	0	0	0	0	0	0	0	0	0	0	0	0	0	0	0	0	0
1	1	1	1	1	1	1	1	1	1	1	1	1	1	1	1	1	1	1	1	1	1	1	1	1	1	0	0	0	0	0	0	0	0	0	0	0	0	0	0	0	0	0	0	0	0	0	0	0	0
1	1	1	1	1	1	1	1	1	1	1	1	1	1	1	1	1	1	1	1	1	1	1	1	1	1	1	0	0	0	0	0	0	0	0	0	0	0	0	0	0	0	0	0	0	0	0	0	0	0
1	1	1	1	1	1	1	1	1	1	1	1	1	1	1	1	1	1	1	1	1	1	1	1	1	1	1	1	0	0	0	0	0	0	0	0	0	0	0	0	0	0	0	0	0	0	0	0	0	0
1	1	1	1	1	1	1	1	1	1	1	1	1	1	1	1	1	1	1	1	1	1	1	1	1	1	1	1	0	0	0	0	0	0	0	0	0	0	0	0	0	0	0	0	0	0	0	0	0	0
1	1	1	1	1	1	1	1	1	1	1	1	1	1	1	1	1	1	1	1	1	1	1	1	1	1	1	1	1	0	0	0	0	0	0	0	0	0	0	0	0	0	0	0	0	0	0	0	0	0
1	1	1	1	1	1	1	1	1	1	1	1	1	1	1	1	1	1	1	1	1	1	1	1	1	1	1	1	1	1	0	0	0	0	0	0	0	0	0	0	0	0	0	0	0	0	0	0	0	0
1	1	1	1	1	1	1	1	1	1	1	1	1	1	1	1	1	1	1	1	1	1	1	1	1	1	1	1	1	1	0	0	0	0	0	0	0	0	0	0	0	0	0	0	0	0	0	0	0	0
1	1	1	1	1	1	1	1	1	1	1	1	1	1	1	1	1	1	1	1	1	1	1	1	1	1	1	1	1	1	1	0	0	0	0	0	0	0	0	0	0	0	0	0	0	0	0	0	0	0
1	1	1	1	1	1	1	1	1	1	1	1	1	1	1	1	1	1	1	1	1	1	1	1	1	1	1	1	1	1	1	1	0	0	0	0	0	0	0	0	0	0	0	0	0	0	0	0	0	0
1	1	1	1	1	1	1	1	1	1	1	1	1	1	1	1	1	1	1	1	1	1	1	1	1	1	1	1	1	1	1	1	0	0	0	0	0	0	0	0	0	0	0	0	0	0	0	0	0	0
1	1	1	1	1	1	1	1	1	1	1	1	1	1	1	1	1	1	1	1	1	1	1	1	1	1	1	1	1	1	1	1	1	0	0	0	0	0	0	0	0	0	0	0	0	0	0	0	0	0
1	1	1	1	1	1	1	1	1	1	1	1	1	1	1	1	1	1	1	1	1	1	1	1	1	1	1	1	1	1	1	1	1	0	0	0	0	0	0	0	0	0	0	0	0	0	0	0	0	0
1	1	1	1	1	1	1	1	1	1	1	1	1	1	1	1	1	1	1	1	1	1	1	1	1	1	1	1	1	1	1	1	1	1	0	0	0	0	0	0	0	0	0	0	0	0	0	0	0	0
1	1	1	1	1	1	1	1	1	1	1	1	1	1	1	1	1	1	1	1	1	1	1	1	1	1	1	1	1	1	1	1	1	1	1	0	0	0	0	0	0	0	0	0	0	0	0	0	0	0
1	1	1	1	1	1	1	1	1	1	1	1	1	1	1	1	1	1	1	1	1	1	1	1	1	1	1	1	1	1	1	1	1	1	1	0	0	0	0	0	0	0	0	0	0	0	0	0	0	0
1	1	1	1	1	1	1	1	1	1	1	1	1	1	1	1	1	1	1	1	1	1	1	1	1	1	1	1	1	1	1	1	1	1	1	1	0	0	0	0	0	0	0	0	0	0	0	0	0	0
1	1	1	1	1	1	1	1	1	1	1	1	1	1	1	1	1	1	1	1	1	1	1	1	1	1	1	1	1	1	1	1	1	1	1	1	1	0	0	0	0	0	0	0	0	0	0	0	0	0
1	1	1	1	1	1	1	1	1	1	1	1	1	1	1	1	1	1	1	1	1	1	1	1	1	1	1	1	1	1	1	1	1	1	1	1	1	0	0	0	0	0	0	0	0	0	0	0	0	0
1	1	1	1	1	1	1	1	1	1	1	1	1	1	1	1	1	1	1	1	1	1	1	1	1	1	1	1	1	1	1	1	1	1	1	1	1	1	0	0	0	0	0	0	0	0	0	0	0	0
1	1	1	1	1	1	1	1	1	1	1	1	1	1	1	1	1	1	1	1	1	1	1	1	1	1	1	1	1	1	1	1	1	1	1	1	1	1	1	0	0	0	0	0	0	0	0	0	0	0
1	1	1	1	1	1	1	1	1	1	1	1	1	1	1	1	1	1	1	1	1	1	1	1	1	1	1	1	1	1	1	1	1	1	1	1	1	1	1	0	0	0	0	0	0	0	0	0	0	0
1	1	1	1	1	1	1	1	1	1	1	1	1	1	1	1	1	1	1	1	1	1	1	1	1	1	1	1	1	1	1	1	1	1	1	1	1	1	1	1	0	0	0	0	0	0	0	0	0	0
1	1	1	1	1	1	1	1	1	1	1	1	1	1	1	1	1	1	1	1	1	1	1	1	1	1	1	1	1	1	1	1	1	1	1	1	1	1	1	1	1	0	0	0	0	0	0	0	0	0
1	1	1	1	1	1	1	1	1	1	1	1	1	1	1	1	1	1	1	1	1	1	1	1	1	1	1	1	1	1	1	1	1	1	1	1	1	1	1	1	1	0	0	0	0	0	0	0	0	0
1	1	1	1	1	1	1	1	1	1	1	1	1	1	1	1	1	1	1	1	1	1	1	1	1	1	1	1	1	1	1	1	1	1	1	1	1	1	1	1	1	1	0	0	0	0	0	0	0	0
1	1	1	1	1	1	1	1	1	1	1	1	1	1	1	1	1	1	1	1	1	1	1	1	1	1	1	1	1	1	1	1	1	1	1	1	1	1	1	1	1	1	1	0	0	0	0	0	0	0
1	1	1	1	1	1	1	1	1	1	1	1	1	1	1	1	1	1	1	1	1	1	1	1	1	1	1	1	1	1	1	1	1	1	1	1	1	1	1	1	1	1	1	0	0	0	0	0	0	0
1	1	1	1	1	1	1	1	1	1	1	1	1	1	1	1	1	1	1	1	1	1	1	1	1	1	1	1	1	1	1	1	1	1	1	1	1	1	1	1	1	1	1	1	0	0	0	0	0	0
1	1	1	1	1	1	1	1	1	1	1	1	1	1	1	1	1	1	1	1	1	1	1	1	1	1	1	1	1	1	1	1	1	1	1	1	1	1	1	1	1	1	1	1	0	0	0	0	0	0
1	1	1	1	1	1	1	1	1	1	1	1	1	1	1	1	1	1	1	1	1	1	1	1	1	1	1	1	1	1	1	1	1	1	1	1	1	1	1	1	1	1	1	1	1	0	0	0	0	0
1	1	1	1	1	1	1	1	1	1	1	1	1	1	1	1	1	1	1	1	1	1	1	1	1	1	1	1	1	1	1	1	1	1	1	1	1	1	1	1	1	1	1	1	1	1	0	0	0	0
1	1	1	1	1	1	1	1	1	1	1	1	1	1	1	1	1	1	1	1	1	1	1	1	1	1	1	1	1	1	1	1	1	1	1	1	1	1	1	1	1	1	1	1	1	1	0	0	0	0
1	1	1	1	1	1	1	1	1	1	1	1	1	1	1	1	1	1	1	1	1	1	1	1	1	1	1	1	1	1	1	1	1	1	1	1	1	1	1	1	1	1	1	1	1	1	1	0	0	0
1	1	1	1	1	1	1	1	1	1	1	1	1	1	1	1	1	1	1	1	1	1	1	1	1	1	1	1	1	1	1	1	1	1	1	1	1	1	1	1	1	1	1	1	1	1	1	1	0	0
1	1	1	1	1	1	1	1	1	1	1	1	1	1	1	1	1	1	1	1	1	1	1	1	1	1	1	1	1	1	1	1	1	1	1	1	1	1	1	1	1	1	1	1	1	1	1	1	0	0
1	1	1	1	1	1	1	1	1	1	1	1	1	1	1	1	1	1	1	1	1	1	1	1	1	1	1	1	1	1	1	1	1	1	1	1	1	1	1	1	1	1	1	1	1	1	1	1	1	0
1	1	1	1	1	1	1	1	1	1	1	1	1	1	1	1	1	1	1	1	1	1	1	1	1	1	1	1	1	1	1	1	1	1	1	1	1	1	1	1	1	1	1	1	1	1	1	1	1	1
1	1	1	1	1	1	1	1	1	1	1	1	1	1	1	1	1	1	1	1	1	1	1	1	1	1	1	1	1	1	1	1	1	1	1	1	1	1	1	1	1	1	1	1	1	1	1	1	1	1
1	1	1	1	1	1	1	1	1	1	1	1	1	1	1	1	1	1	1	1	1	1	1	1	1	1	1	1	1	1	1	1	1	1	1	1	1	1	1	1	1	1	1	1	1	1	1	1	1	1
1	1	1	1	1	1	1	1	1	1	1	1	1	1	1	1	1	1	1	1	1	1	1	1	1	1	1	1	1	1	1	1	1	1	1	1	1	1	1	1	1	1	1	1	1	1	1	1	1	1
1	1	1	1	1	1	1	1	1	1	1	1	1	1	1	1	1	1	1	1	1	1	1	1	1	1	1	1	1	1	1	1	1	1	1	1	1	1	1	1	1	1	1	1	1	1	1	1	1	1
1	1	1	1	1	1	1	1	1	1	1	1	1	1	1	1	1	1	1	1	1	1	1	1	1	1	1	1	1	1	1	1	1	1	1	1	1	1	1	1	1	1	1	1	1	1	1	1	1	1
1	1	1	1	1	1	1	1	1	1	1	1	1	1	1	1	1	1	1	1	1	1	1	1	1	1	1	1	1	1	1	1	1	1	1	1	1	1	1	1	1	1	1	1	1	1	1	1	1	1
1	1	1	1	1	1	1	1	1	1	1	1	1	1	1	1	1	1	1	1	1	1	1	1	1	1	1	1	1	1	1	1	1	1	1	1	1	1	1	1	1	1	1	1	1	1	1	1	1	1
1	1	1	1	1	1	1	1	1	1	1	1	1	1	1	1	1	1	1	1	1	1	1	1	1	1	1	1	1	1	1	1	1	1	1	1	1	1	1	1	1	1	1	1	1	1	1	1	1	1
1	1	1	1	1	1	1	1	1	1	1	1	1	1	1	1	1	1	1	1	1	1	1	1	1	1	1	1	1	1	1	1	1	1	1	1	1	1	1	1	1	1	1	1	1	1	1	1	1	1
1	1	1	1	1	1	1	1	1	1	1	1	1	1	1	1	1	1	1	1	1	1	1	1	1	1	1	1	1	1	1	1	1	1	1	1	1	1	1	1	1	1	1	1	1	1	1	1	1	1
1	1	1	1	1	1	1	1	1	1	1	1	1	1	1	1	1	1	1	1	1	1	1	1	1	1	1	1	1	1	1	1	1	1	1	1	1	1	1	1	1	1	1	1	1	1	1	1	1	1
1	1	1	1	1	1	1	1	1	1	1	1	1	1	1	1	1	1	1	1	1	1	1	1	1	1	1	1	1	1	1	1	1	1	1	1	1	1	1	1	1	1	1	1	1	1	1	1	1	1
1	1	1	1	1	1	1	1	1	1	1	1	1	1	1	1	1	1	1	1	1	1	1	1	1	1	1	1	1	1	1	1	1	1	1	1	1	1	1	1	1	1	1	1	1	1	1	1	1	1
1	1	1	1	1	1	1	1	1	1	1	1	1	1	1	1	1	1	1	1	1	1	1	1	1	1	1	1	1	1	1	1	1	1	1	1	1	1	1	1	1	1	1	1	1	1	1	1	1	1
1	1	1	1	1	1	1	1	1	1	1	1	1	1	1	1	1	1	1	1	1	1	1	1	1	1	1	1	1	1	1	1	1	1	1	1	1	1	1	1	1	1	1	1	1	1	1	1	1	1
1	1	1	1	1	1	1	1	1	1	1	1	1	1	1	1	1	1	1	1	1	1	1	1	1	1	1	1	1	1	1	1	1	1	1	1	1	1	1	1	1	1	1	1	1	1	1	1	1	1
1	1	1	1	1	1	1	1	1	1	1	1	1	1	1	1	1	1	1	1	1	1	1	1	1	1	1	1	1	1	1	1	1	1	1	1	1	1	1	1	1	1	1	1	1	1	1	1	1	1
1	1	1	1	1	1	1	1	1	1	1	1	1	1	1	1	1	1	1	1	1	1	1	1	1	1	1	1	1	1	1	1	1	1	1	1	1	1	1	1	1	1	1	1	1	1	1	1	1	1
1	1	1	1	1	1	1	1	1	1	1	1	1	1	1	1	1	1	1	1	1	1	1	1	1	1	1	1	1	1	1	1	1	1	1	1	1	1	1	1	1	1	1	1	1	1	1	1	1	1
1	1	1	1	1	1	1	1	1	1	1	1	1	1	1	1	1	1	1	1	1	1	1	1	1	1	1	1	1	1	1	1	1	1	1	1	1	1	1	1	1	1	1	1	1	1	1	1	1	1
1	1	1	1	1	1	1	1	1	1	1	1	1	1	1	1	1	1	1	1	1	1	1	1	1	1	1	1	1	1	1	1	1	1	1	1	1	1	1	1	1	1	1	1	1	1	1	1	1	1
1	1	1	1	1	1	1	1	1	1	1	1	1	1	1	1	1	1	1	1	1	1	1	1	1	1	1	1	1	1	1	1	1	1	1	1	1	1	1	1	1	1	1	1	1	1	1	1	1	1
1	1	1	1	1	1	1	1	1	1	1	1	1	1	1	1	1	1	1	1	1	1	1	1	1	1	1	1	1	1	1	1	1	1	1	1	1	1	1	1	1	1	1	1	1	1	1	1	1	1
1	1	1	1	1	1	1	1	1	1	1	1	1	1	1	1	1	1	1	1	1	1	1	1	1	1	1	1	1	1	1	1	1	1	1	1	1	1	1	1	1	1	1	1	1	1	1	1	1	1
1	1	1	1	1	1	1	1	1	1	1	1	1	1	1	1	1	1	1	1	1	1	1	1	1	1	1	1	1	1	1	1	1	1	1	1	1	1	1	1	1	1	1	1	1	1	1	1	1	1
1	1	1	1	1	1	1	1	1	1	1	1	1	1	1	1	1	1	1	1	1	1	1	1	1	1	1	1	1	1	1	1	1	1	1	1	1	1	1	1	1	1	1	1	1	1	1	1	1	1
1	1	1	1	1	1	1	1	1	1	1	1	1	1	1	1	1	1	1	1	1	1	1	1	1	1	1	1	1	1	1	1	1	1	1	1	1	1	1	1	1	1	1	1	1	1	1	1	1	1
1	1	1	1	1	1	1	1	1	1	1	1	1	1	1	1	1	1	1	1	1	1	1	1	1	1	1	1	1	1	1	1	1	1	1	1	1	1	1	1	1	1	1	1	1	1	1	1	1	1
1	1	1	1	1	1	1	1	1	1	1	1	1	1	1	1	1	1	1	1	1	1	1	1	1	1	1	1	1	1	1	1	1	1	1	1	1	1	1	1	1	1	1	1	1	1	1	1	1	1
1	1	1	1	1	1	1	1	1	1	1	1	1	1	1	1	1	1	1	1	1	1	1	1	1	1	1	1	1	1	1	1	1	1	1	1	1	1	1	1	1	1	1	1	1	1	1	1	1	1
1	1	1	1	1	1	1	1	1	1	1	1	1	1	1	1	1	1	1	1	1	1	1	1	1	1	1	1	1	1	1	1	1	1	1	1	1	1	1	1	1	1	1	1	1	1	1	1	1	1
1	1	1	1	1	1	1	1	1	1	1	1	1	1	1	1	1	1	1	1	1	1	1	1	1	1	1	1	1	1	1	1	1	1	1	1	1	1	1	1	1	1	1	1	1	1	1	1	1	1
1	1	1	1	1	1	1	1	1	1	1	1	1	1	1	1	1	1	1	1	1	1	1	1	1	1	1	1	1	1	1	1	1	1	1	1	1	1	1	1	1	1	1	1	1	1	1	1	1	1
1	1	1	1	1	1	1	1	1	1	1	1	1	1	1	1	1	1	1	1	1	1	1	1	1	1	1	1	1	1	1	1	1	1	1	1	1	1	1	1	1	1	1	1	1	1	1	1	1	1
1	1	1	1	1	1	1	1	1	1	1	1	1	1	1	1	1	1	1	1	1	1	1	1	1	1	1	1	1	1	1	1	1	1	1	1	1	1	1	1	1	1	1	1	1	1	1	1	1	1
1	1	1	1	1	1	1	1	1	1	1	1	1	1	1	1	1	1	1	1	1	1	1	1	1	1	1	1	1	1	1	1	1	1	1	1	1	1	1	1	1	1	1	1	1	1	1	1	1	1
1	1	1	1	1	1	1	1	1	1	1	1	1	1	1	1	1	1	1	1	1	1	1	1	1	1	1	1	1	1	1	1	1	1	1	1	1	1	1	1	1	1	1	1	1	1	1	1	1	1
1	1	1	1	1	1	1	1	1	1	1	1	1	1	1	1	1	1	1	1	1	1	1	1	1	1	1	1	1	1	1	1	1	1	1	1	1	1	1	1	1	1	1	1	1	1	1	1	1	1
1	1	1	1	1	1	1	1	1	1	1	1	1	1	1	1	1	1	1	1	1	1	1	1	1	1	1	1	1	1	1	1	1	1	1	1	1	1	1	1	1	1	1	1	1	1	1	1	1	1
1	1	1	1	1	1	1	1	1	1	1	1	1	1	1	1	1	1	1	1	1	1	1	1	1	1	1	1	1	1	1	1	1	1	1	1	1	1	1	1	1	1	1	1	1	1	1	1	1	1
1	1	1	1	1	1	1	1	1	1	1	1	1	1	1	1	1	1	1	1	1	1	1	1	1	1	1	1	1	1	1	1	1	1	1	1	1	1	1	1	1	1	1	1	1	1	1	1	1	1
1	1	1	1	1	1	1	1	1	1	1	1	1	1	1	1	1	1	1	1	1	1	1	1	1	1	1	1	1	1	1	1	1	1	1	1	1	1	1	1	1	1	1	1	1	1	1	1	1	1
1	1	1	1	1	1	1	1	1	1	1	1	1	1	1	1	1	1	1	1	1	1	1	1	1	1	1	1	1	1	1	1	1	1	1	1	1	1	1	1	1	1	1	1	1	1	1	1	1	1
1	1	1	1	1	1	1	1	1	1	1	1	1	1	1	1	1	1	1	1	1	1	1	1	1	1	1	1	1	1	1	1	1	1	1	1	1	1	1	1	1	1	1	1	1	1	1	1	1	1
1	1	1	1	1	1	1	1	1	1	1	1	1	1	1	1	1	1	1	1	1	1	1	1	1	1	1	1	1	1	1	1	1	1	1	1	1	1	1	1	1	1	1	1	1	1	1	1	1	1
1	1	1	1	1	1	1	1	1	1	1	1	1	1	1	1	1	1	1	1	1	1	1	1	1	1	1	1	1	1	1	1	1	1	1	1	1	1	1	1	1	1	1	1	1	1	1	1	1	1
1	1	1	1	1	1	1	1	1	1	1	1	1	1	1	1	1	1	1	1	1	1	1	1	1	1	1	1	1	1	1	1	1	1	1	1	1	1	1	1	1	1	1	1	1	1	1	1	1	1
1	1	1	1	1	1	1	1	1	1	1	1	1	1	1	1	1	1	1	1	1	1	1	1	1	1	1	1	1	1	1	1	1	1	1	1	1	1	1	1	1	1	1	1	1	1	1	1	1	1
1	1	1	1	1	1	1	1	1	1	1	1	1	1	1	1	1	1	1	1	1	1	1	1	1	1	1	1	1	1	1	1	1	1	1	1	1	1	1	1	1	1	1	1	1	1	1	1	1	1
1	1	1	1	1	1	1	1	1	1	1	1	1	1	1	1	1	1	1	1	1	1	1	1	1	1	1	1	1	1	1	1	1	1	1	1	1	1	1	1	1	1	1	1	1	1	1	1	1	1
1	1	1	1	1	1	1	1	1	1	1	1	1	1	1	1	1	1	1	1	1	1	1	1	1	1	1	1	1	1	1	1	1	1	1	1	1	1	1	1	1	1	1	1	1	1	1	1	1	1
1	1	1	1	1	1	1	1	1	1	1	1	1	1	1	1	1	1	1	1	1	1	1	1	1	1	1	1	1	1	1	1	1	1	1	1	1	1	1	1	1	1	1	1	1	1	1	1	1	1
1	1	1	1	1	1	1	1	1	1	1	1	1	1	1	1	1	1	1	1	1	1	1	1	1	1	1	1	1	1	1	1	1	1	1	1	1	1	1	1	1	1	1	1	1	1	1	1	1	1
1	1	1	1	1	1	1	1	1	1	1	1	1	1	1	1	1	1	1	1	1	1	1	1	1	1	1	1	1	1	1	1	1	1	1	1	1	1	1	1	1	1	1	1	1	1	1	1	1	1
1	1	1	1	1	1	1	1	1	1	1	1	1	1	1	1	1	1	1	1	1	1	1	1	1	1	1	1	1	1	1	1	1	1	1	1	1	1	1	1	1	1	1	1	1	1	1	1	1	1
1	1	1	1	1	1	1	1	1	1	1	1	1	1	1	1	1	1	1	1	1	1	1	1	1	1	1	1	1	1	1	1	1	1	1	1	1	1	1	1	1	1	1	1	1	1	1	1	1	1
1	1	1	1	1	1	1	1	1	1	1	1	1	1	1	1	1	1	1	1	1	1	1	1	1	1	1	1	1	1	1	1	1	1	1	1	1	1	1	1	1	1	1	1	1	1	1	1	1	1
1	1	1	1	1	1	1	1	1	1	1	1	1	1	1	1	1	1	1	1	1	1	1	1	1	1	1	1	1	1	1	1	1	1	1	1	1	1	1	1	1	1	1	1	1	1	1	1	1	1
1	1	1	1	1	1	1	1	1	1	1	1	1	1	1	1	1	1	1	1	1	1	1	1	1	1	1	1	1	1	1	1	1	1	1	1	1	1	1	1	1	1	1	1	1	1	1	1	1	1
1	1	1	1	1	1	1	1	1	1	1	1	1	1	1	1	1	1	1	1	1	1	1	1	1	1	1	1	1	1	1	1	1	1	1	1	1	1	1	1	1	1	1	1	1	1	1	1	1	1
1	1	1	1	1	1	1	1	1	1	1	1	1	1	1	1	1	1	1	1	1	1	1	1	1	1	1	1	1	1	1	1	1	1	1	1	1	1	1	1	1	1	1	1	1	1	1	1	1	1
1	1	1	1	1	1	1	1	1	1	1	1	1	1	1	1	1	1	1	1	1	1	1	1	1	1	1	1	1	1	1	1	1	1	1	1	1	1	1	1	1	1	1	1	1	1	1	1	1	1
1	1	1	1	1	1	1	1	1	1	1	1	1	1	1	1	1	1	1	1	1	1	1	1	1	1	1	1	1	1	1	1	1	1	1	1	1	1	1	1	1	1	1	1	1	1	1	1	1	1
1	1	1	1	1	1	1	1	1	1	1	1	1	1	1	1	1	1	1	1	1	1	1	1	1	1	1	1	1	1	1	1	1	1	1	1	1	1	1	1	1	1	1	1	1	1	1	1	1	1
1	1	1	1	1	1	1	1	1	1	1	1	1	1	1	1	1	1	1	1	1	1	1	1	1	1	1	1	1	1	1	1	1	1	1	1	1	1	1	1	1	1	1	1	1	1	1	1	1	1
1	1	1	1	1	1	1	1	1	1	1	1	1	1	1	1	1	1	1	1	1	1	1	1	1	1	1	1	1	1	1	1	1	1	1	1	1	1	1	1	1	1	1	1	1	1	1	1	1	1
1	1	1	1	1	1	1	1	1	1	1	1	1	1	1	1	1	1	1	1	1	1	1	1	1	1	1	1	1	1	1	1	1	1	1	1	1	1	1	1	1	1	1	1	1	1	1	1	1	1
1	1	1	1	1	1	1	1	1	1	1	1	1	1	1	1	1	1	1	1	1	1	1	1	1	1	1	1	1	1	1	1	1	1	1	1	1	1	1	1	1	1	1	1	1	1	1	1	1	1
1	1	1	1	1	1	1	1	1	1	1	1	1	1	1	1	1	1	1	1	1	1	1	1	1	1	1	1	1	1	1	1	1	1	1	1	1	1	1	1	1	1	1	1	1	1	1	1	1	1
1	1	1	1	1	1	1	1	1	1	1	1	1	1	1	1	1	1	1	1	1	1	1	1	1	1	1	1	1	1	1	1	1	1	1	1	1	1	1	1	1	1	1	1	1	1	1	1	1	1
1	1	1	1	1	1	1	1	1	1	1	1	1	1	1	1	1	1	1	1	1	1	1	1	1	1	1	1	1	1	1	1	1	1	1	1	1	1	1	1	1	1	1	1	1	1	1	1	1	1
1	1	1	1	1	1	1	1	1	1	1	1	1	1	1	1	1	1	1	1	1	1	1	1	1	1	1	1	1	1	1	1	1	1	1	1	1	1	1	1	1	1	1	1	1	1	1	1	1	1
1	1	1	1	1	1	1	1	1	1	1	1	1	1	1	1	1	1	1	1	1	1	1	1	1	1	1	1	1	1	1	1	1	1	1	1	1	1	1	1	1	1	1	1	1	1	1	1	1	1
1	1	1	1	1	1	1	1	1	1	1	1	1	1	1	1	1	1	1	1	1	1	1	1	1	1	1	1	1	1	1	1	1	1	1	1	1	1	1	1	1	1	1	1	1	1	1	1	1	1
1	1	1	1	1	1	1	1	1	1	1	1	1	1	1	1	1	1	1	1	1	1	1	1	1	1	1	1	1	1	1	1	1	1	1	1	1	1	1	1	1	1	1	1	1	1	1	1	1	1
1	1	1	1	1	1	1	1	1	1	1	1	1	1	1	1	1	1	1	1	1	1	1	1	1	1	1	1	1	1	1	1	1	1	1	1	1	1	1	1	1	1	1	1	1	1	1	1	1	1
1	1	1	1	1	1	1	1	1	1	1	1	1	1	1	1	1	1	1	1	1	1	1	1	1	1	1	1	1	1	1	1	1	1	1	1	1	1	1	1	1	1	1	1	1	1	1	1	1	1
1	1	1	1	1	1	1	1	1	1	1	1	1	1	1	1	1	1	1	1	1	1	1	1	1	1	1	1	1	1	1	1	1	1	1	1	1	1	1	1	1	1	1	1	1	1	1	1	1	1
1	1	1	1	1	1	1	1	1	1	1	1	1	1	1	1	1	1	1	1	1	1	1	1	1	1	1	1	1	1	1	1	1	1	1	1	1	1	1	1	1	1	1	1	1	1	1	1	1	1
1	1	1	1	1	1	1	1	1	1	1	1	1	1	1	1	1	1	1	1	1	1	1	1	1	1	1	1	1	1	1	1	1	1	1	1	1	1	1	1	1	1	1	1	1	1	1	1	1	1
1	1	1	1	1	1	1	1	1	1	1	1	1	1	1	1	1	1	1	1	1	1	1	1	1	1	1	1	1	1	1	1	1	1	1	1	1	1	1	1	1	1	1	1	1	1	1	1	1	1
1	1	1	1	1	1	1	1	1	1	1	1	1	1	1	1	1	1	1	1	1	1	1	1	1	1	1	1	1	1	1	1	1	1	1	1	1	1	1	1	1	1	1	1	1	1	1	1	1	1
1	1	1	1	1	1	1	1	1	1	1	1	1	1	1	1	1	1	1	1	1	1	1	1	1	1	1	1	1	1	1	1	1	1	1	1	1	1	1	1	1	1	1	1	1	1	1	1	1	1
1	1	1	1	1	1	1	1	1	1	1	1	1	1	1	1	1	1	1	1	1	1	1	1	1	1	1	1	1	1	1	1	1	1	1	1	1	1	1	1	1	1	1	1	1	1	1	1	1	1
1	1	1	1	1	1	1	1	1	1	1	1	1	1	1	1	1	1	1	1	1	1	1	1	1	1	1	1	1	1	1	1	1	1	1	1	1	1	1	1	1	1	1	1	1	1	1	1	1	1
1	1	1	1	1	1	1	1	1	1	1	1	1	1	1	1	1	1	1	1	1	1	1	1	1	1	1	1	1	1	1	1	1	1	1	1	1	1	1	1	1	1	1	1	1	1	1	1	1	1
1	1	1	1	1	1	1	1	1	1	1	1	1	1	1	1	1	1	1	1	1	1	1	1	1	1	1	1	1	1	1	1	1	1	1	1	1	1	1	1	1	1	1	1	1	1	1	1	1	1
1	1	1	1	1	1	1	1	1	1	1	1	1	1	1	1	1	1	1	1	1	1	1	1	1	1	1	1	1	1	1	1	1	1	1	1	1	1	1	1	1	1	1	1	1	1	1	1	1	1
1	1	1	1	1	1	1	1	1	1	1	1	1	1	1	1	1	1	1	1	1	1	1	1	1	1	1	1	1	1	1	1	1	1	1	1	1	1	1	1	1	1	1	1	1	1	1	1	1	1
1	1	1	1	1	1	1	1	1	1	1	1	1	1	1	1	1	1	1	1	1	1	1	1	1	1	1	1	1	1	1	1	1	1	1	1	1	1	1	1	1	1	1	1	1	1	1	1	1	1
1	1	1	1	1	1	1	1	1	1	1	1	1	1	1	1	1	1	1	1	1	1	1	1	1	1	1	1	1	1	1	1	1	1	1	1	1	1	1	1	1	1	1	1	1	1	1	1	1	1
1	1	1	1	1	1	1	1	1	1	1	1	1	1	1	1	1	1	1	1	1	1	1	1	1	1	1	1	1	1	1	1	1	1	1	1	1	1	1	1	1	1	1	1	1	1	1	1	1	1
1	1	1	1	1	1	1	1	1	1	1	1	1	1	1	1	1	1	1	1	1	1	1	1	1	1	1	1	1	1	1	1	1	1	1	1	1	1	1	1	1	1	1	1	1	1	1	1	1	1
1	1	1	1	1	1	1	1	1	1	1	1	1	1	1	1	1	1	1	1	1	1	1	1	1	1	1	1	1	1	1	1	1	1	1	1	1	1	1	1	1	1	1	1	1	1	1	1	1	1
1	1	1	1	1	1	1	1	1	1	1	1	1	1	1	1	1	1	1	1	1	1	1	1	1	1	1	1	1	1	1	1	1	1	1	1	1	1	1	1	1	1	1	1	1	1	1	1	1	1
1	1	1	1	1	1	1	1	1	1	1	1	1	1	1	1	1	1	1	1	1	1	1	1	1	1	1	1	1	1	1	1	1	1	1	1	1	1	1	1	1	1	1	1	1	1	1	1	1	1
1	1	1	1	1	1	1	1	1	1	1	1	1	1	1	1	1	1	1	1	1	1	1	1	1	1	1	1	1	1	1	1	1	1	1	1	1	1	1	1	1	1	1	1	1	1	1	1	1	1
1	1	1	1	1	1	1	1	1	1	1	1	1	1	1	1	1	1	1	1	1	1	1	1	1	1	1	1	1	1	1	1	1	1	1	1	1	1	1	1	1	1	1	1	1	1	1	1	1	1
1	1	1	1	1	1	1	1	1	1	1	1	1	1	1	1	1	1	1	1	1	1	1	1	1	1	1	1	1	1	1	1	1	1	1	1	1	1	1	1	1	1	1	1	1	1	1	1	1	1
1	1	1	1	1	1	1	1	1	1	1	1	1	1	1	1	1	1	1	1	1	1	1	1	1	1	1	1	1	1	1	1	1	1	1	1	1	1	1	1	1	1	1	1	1	1	1	1	1	1
1	1	1	1	1	1	1	1	1	1	1	1	1	1	1	1	1	1	1	1	1	1	1	1	1	1	1	1	1	1	1	1	1	1	1	1	1	1	1	1	1	1	1	1	1	1	1	1	1	1
1	1	1	1	1	1	1	1	1	1	1	1	1	1	1	1	1	1	1	1	1	1	1	1	1	1	1	1	1	1	1	1	1	1	1	1	1	1	1	1	1	1	1	1	1	1	1	1	1	1
1	1	1	1	1	1	1	1	1	1	1	1	1	1	1	1	1	1	1	1	1	1	1	1	1	1	1	1	1	1	1	1	1	1	1	1	1	1	1	1	1	1	1	1	1	1	1	1	1	1
1	1	1	1	1	1	1	1	1	1	1	1	1	1	1	1	1	1	1	1	1	1	1	1	1	1	1	1	1	1	1	1	1	1	1	1	1	1	1	1	1	1	1	1	1	1	1	1	1	1
1	1	1	1	1	1	1	1	1	1	1	1	1	1	1	1	1	1	1	1	1	1	1	1	1	1	1	1	1	1	1	1	1	1	1	1	1	1	1	1	1	1	1	1	1	1	1	1	1	1
1	1	1	1	1	1	1	1	1	1	1	1	1	1	1	1	1	1	1	1	1	1	1	1	1	1	1	1	1	1	1	1	1	1	1	1	1	1	1	1	1	1	1	1	1	1	1	1	1	1
1	1	1	1	1	1	1	1	1	1	1	1	1	1	1	1	1	1	1	1	1	1	1	1	1	1	1	1	1	1	1	1	1	1	1	1	1	1	1	1	1	1	1	1	1	1	1	1	1	1
1	1	1	1	1	1	1	1	1	1	1	1	1	1	1	1	1	1	1	1	1	1	1	1	1	1	1	1	1	1	1	1	1	1	1	1	1	1	1	1	1	1	1	1	1	1	1	1	1	1
1	1	1	1	1	1	1	1	1	1	1	1	1	1	1	1	1	1	1	1	1	1	1	1	1	1	1	1	1	1	1	1	1	1	1	1	1	1	1	1	1	1	1	1	1	1	1	1	1	1
1	1	1	1	1	1	1	1	1	1	1	1	1	1	1	1	1	1	1	1	1	1	1	1	1	1	1	1	1	1	1	1	1	1	1	1	1	1	1	1	1	1	1	1	1	1	1	1	1	1
1	1	1	1	1	1	1	1	1	1	1	1	1	1	1	1	1	1	1	1	1	1	1	1	1	1	1	1	1	1	1	1	1	1	1	1	1	1	1	1	1	1	1	1	1	1	1	1	1	1
1	1	1	1	1	1	1	1	1	1	1	1	1	1	1	1	1	1	1	1	1	1	1	1	1	1	1	1	1	1	1	1	1	1	1	1	1	1	1	1	1	1	1	1	1	1	1	1	1	1
1	1	1	1	1	1	1	1	1	1	1	1	1	1	1	1	1	1	1	1	1	1	1	1	1	1	1	1	1	1	1	1	1	1	1	1	1	1	1	1	1	1	1	1	1	1	1	1	1	1
1	1	1	1	1	1	1	1	1	1	1	1	1	1	1	1	1	1	1	1	1	1	1	1	1	1	1	1	1	1	1	1	1	1	1	1	1	1	1	1	1	1	1	1	1	1	1	1	1	1
1	1	1	1	1	1	1	1	1	1	1	1	1	1	1	1	1	1	1	1	1	1	1	1	1	1	1	1	1	1	1	1	1	1	1	1	1	1	1	1	1	1	1	1	1	1	1	1	1	1
1	1	1	1	1	1	1	1	1	1	1	1	1	1	1	1	1	1	1	1	1	1	1	1	1	1	1	1	1	1	1	1	1	1	1	1	1	1	1	1	1	1	1	1	1	1	1	1	1	1
1	1	1	1	1	1	1	1	1	1	1	1	1	1	1	1	1	1	1	1	1	1	1	1	1	1	1	1	1	1	1	1	1	1	1	1	1	1	1	1	1	1	1	1	1	1	1	1	1	1
1	1	1	1	1	1	1	1	1	1	1	1	1	1	1	1	1	1	1	1	1	1	1	1	1	1	1	1	1	1	1	1	1	1	1	1	1	1	1	1	1	1	1	1	1	1	1	1	1	1
1	1	1	1	1	1	1	1	1	1	1	1	1	1	1	1	1	1	1	1	1	1	1	1	1	1	1	1	1	1	1	1	1	1	1	1	1	1	1	1	1	1	1	1	1	1	1	1	1	1
1	1	1	1	1	1	1	1	1	1	1	1	1	1	1	1	1	1	1	1	1	1	1	1	1	1	1	1	1	1	1	1	1	1	1	1	1	1	1	1	1	1	1	1	1	1	1	1	1	1
1	1	1	1	1	1	1	1	1	1	1	1	1	1	1	1	1	1	1	1	1	1	1	1	1	1	1	1	1	1	1	1	1	1	1	1	1	1	1	1	1	1	1	1	1	1	1	1	1	1
1	1	1	1	1	1	1	1	1	1	1	1	1	1	1	1	1	1	1	1	1	1	1	1	1	1	1	1	1	1	1	1	1	1	1	1	1	1	1	1	1	1	1	1	1	1	1	1	1	1
1	1	1	1	1	1	1	1	1	1	1	1	1	1	1	1	1	1	1	1	1	1	1	1	1	1	1	1	1	1	1	1	1	1	1	1	1	1	1	1	1	1	1	1	1	1	1	1	1	1
1	1	1	1	1	1	1	1	1	1	1	1	1	1	1	1	1	1	1	1	1	1	1	1	1	1	1	1	1	1	1	1	1	1	1	1	1	1	1	1	1	1	1	1	1	1	1	1	1	1
1	1	1	1	1	1	1	1	1	1	1	1	1	1	1	1	1	1	1	1	1	1	1	1	1	1	1	1	1	1	1	1	1	1	1	1	1	1	1	1	1	1	1	1	1	1	1	1	1	1
1	1	1	1	1	1	1	1	1	1	1	1	1	1	1	1	1	1	1	1	1	1	1	1	1	1	1	1	1	1	1	1	1	1	1	1	1	1	1	1	1	1	1	1	1	1	1	1	1	1
1	1	1	1	1	1	1	1	1	1	1	1	1	1	1	1	1	1	1	1	1	1	1	1	1	1	1	1	1	1	1	1	1	1	1	1	1	1	1	1	1	1	1	1	1	1	1	1	1	1
1	1	1	1	1	1	1	1	1	1	1	1	1	1	1	1	1	1	1	1	1	1	1	1	1	1	1	1	1	1	1	1	1	1	1	1	1	1	1	1	1	1	1	1	1	1	1	1	1	1
1	1	1	1	1	1	1	1	1	1	1	1	1	1	1	1	1	1	1	1	1	1	1	1	1	1	1	1	1	1	1	1	1	1	1	1	1	1	1	1	1	1	1	1	1	1	1	1	1	1
1	1	1	1	1	1	1	1	1	1	1	1	1	1	1	1	1	1	1	1	1	1	1	1	1	1	1	1	1	1	1	1	1	1	1	1	1	1	1	1	1	1	1	1	1	1	1	1	1	1
1	1	1	1	1	1	1	1	1	1	1	1	1	1	1	1	1	1	1	1	1	1	1	1	1	1	1	1	1	1	1	1	1	1	1	1	1	1	1	1	1	1	1	1	1	1	1	1	1	1
1	1	1	1	1	1	1	1	1	1	1	1	1	1	1	1	1	1	1	1	1	1	1	1	1	1	1	1	1	1	1	1	1	1	1	1	1	1	1	1	1	1	1	1	1	1	1	1	1	1
1	1	1	1	1	1	1	1	1	1	1	1	1	1	1	1	1	1	1	1	1	1	1	1	1	1	1	1	1	1	1	1	1	1	1	1	1	1	1	1	1	1	1	1	1	1	1	1	1	1
1	1	1	1	1	1	1	1	1	1	1	1	1	1	1	1	1	1	1	1	1	1	1	1	1	1	1	1	1	1	1	1	1	1	1	1	1	1	1	1	1	1	1	1	1	1	1	1	1	1
1	1	1	1	1	1	1	1	1	1	1	1	1	1	1	1	1	1	1	1	1	1	1	1	1	1	1	1	1	1	1	1	1	1	1	1	1	1	1	1	1	1	1	1	1	1	1	1	1	1
1	1	1	1	1	1	1	1	1	1	1	1	1	1	1	1	1	1	1	1	1	1	1	1	1	1	1	1	1	1	1	1	1	1	1	1	1	1	1	1	1	1	1	1	1	1	1	1	1	1
1	1	1	1	1	1	1	1	1	1	1	1	1	1	1	1	1	1	1	1	1	1	1	1	1	1	1	1	1	1	1	1	1	1	1	1	1	1	1	1	1	1	1	1	1	1	1	1	1	1
1	1	1	1	1	1	1	1	1	1	1	1	1	1	1	1	1	1	1	1	1	1	1	1	1	1	1	1	1	1	1	1	1	1	1	1	1	1	1	1	1	1	1	1	1	1	1	1	1	1
1	1	1	1	1	1	1	1	1	1	1	1	1	1	1	1	1	1	1	1	1	1	1	1	1	1	1	1	1	1	1	1	1	1	1	1	1	1	1	1	1	1	1	1	1	1	1	1	1	1
1	1	1	1	1	1	1	1	1	1	1	1	1	1	1	1	1	1	1	1	1	1	1	1	1	1	1	1	1	1	1	1	1	1	1	1	1	1	1	1	1	1	1	1	1	1	1	1	1	1
1	1	1	1	1	1	1	1	1	1	1	1	1	1	1	1	1	1	1	1	1	1	1	1	1	1	1	1	1	1	1	1	1	1	1	1	1	1	1	1	1	1	1	1	1	1	1	1	1	1
1	1	1	1	1	1	1	1	1	1	1	1	1	1	1	1	1	1	1	1	1	1	1	1	1	1	1	1	1	1	1	1	1	1	1	1	1	1	1	1	1	1	1	1	1	1	1	1	1	1
1	1	1	1	1	1	1	1	1	1	1	1	1	1	1	1	1	1	1	1	1	1	1	1	1	1	1	1	1	1	1	1	1	1	1	1	1	1	1	1	1	1	1	1	1	1	1	1	1	1
1	1	1	1	1	1	1	1	1	1	1	1	1	1	1	1	1	1	1	1	1	1	1	1	1	1	1	1	1	1	1	1	1	1	1	1	1	1	1	1	1	1	1	1	1	1	1	1	1	1
1	1	1	1	1	1	1	1	1	1	1	1	1	1	1	1	1	1	1	1	1	1	1	1	1	1	1	1	1	1	1	1	1	1	1	1	1	1	1	1	1	1	1	1	1	1	1	1	1	1
1	1	1	1	1	1	1	1	1	1	1	1	1	1	1	1	1	1	1	1	1	1	1	1	1	1	1	1	1	1	1	1	1	1	1	1	1	1	1	1	1	1	1	1	1	1	1	1	1	1
1	1	1	1	1	1	1	1	1	1	1	1	1	1	1	1	1	1	1	1	1	1	1	1	1	1	1	1	1	1	1	1	1	1	1	1	1	1	1	1	1	1	1	1	1	1	1	1	1	1
1	1	1	1	1	1	1	1	1	1	1	1	1	1	1	1	1	1	1	1	1	1	1	1	1	1	1	1	1	1	1	1	1	1	1	1	1	1	1	1	1	1	1	1	1	1	1	1	1	1
1	1	1	1	1	1	1	1	1	1	1	1	1	1	1	1	1	1	1	1	1	1	1	1	1	1	1	1	1	1	1	1	1	1	1	1	1	1	1	1	1	1	1	1	1	1	1	1	1	1
1	1	1	1	1	1	1	1	1	1	1	1	1	1	1	1	1	1	1	1	1	1	1	1	1	1	1	1	1	1	1	1	1	1	1	1	1	1	1	1	1	1	1	1	1	1	1	1	1	1
1	1	1	1	1	1	1	1	1	1	1	1	1	1	1	1	1	1	1	1	1	1	1	1	1	1	1	1	1	1	1	1	1	1	1	1	1	1	1	1	1	1	1	1	1	1	1	1	1	1
1	1	1	1	1	1	1	1	1	1	1	1	1	1	1	1	1	1	1	1	1	1	1	1	1	1	1	1	1	1	1	1	1	1	1	1	1	1	1	1	1	1	1	1	1	1	1	1	1	1
1	1	1	1	1	1	1	1	1	1	1	1	1	1	1	1	1	1	1	1	1	1	1	1	1	1	1	1	1	1	1	1	1	1	1	1	1	1	1	1	1	1	1	1	1	1	1	1	1	1
1	1	1	1	1	1	1	1	1	1	1	1	1	1	1	1	1	1	1	1	1	1	1	1	1	1	1	1	1	1	1	1	1	1	1	1	1	1	1	1	1	1	1	1	1	1	1	1	1	1
1	1	1	1	1	1	1	1	1	1	1	1	1	1	1	1	1	1	1	1	1	1	1	1	1	1	1	1	1	1	1	1	1	1	1	1	1	1	1	1	1	1	1	1	1	1	1	1	1	1
1	1	1	1	1	1	1	1	1	1	1	1	1	1	1	1	1	1	1	1	1	1	1	1	1	1	1	1	1	1	1	1	1	1	1	1	1	1	1	1	1	1	1	1	1	1	1	1	1	1
1	1	1	1	1	1	1	1	1	1	1	1	1	1	1	1	1	1	1	1	1	1	1	1	1	1	1	1	1	1	1	1	1	1	1	1	1	1	1	1	1	1	1	1	1	1	1	1	1	1
1	1	1	1	1	1	1	1	1	1	1	1	1	1	1	1	1	1	1	1	1	1	1	1	1	1	1	1	1	1	1	1	1	1	1	1	1	1	1	1	1	1	1	1	1	1	1	1	1	1
1	1	1	1	1	1	1	1	1	1	1	1	1	1	1	1	1	1	1	1	1	1	1	1	1	1	1	1	1	1	1	1	1	1	1	1	1	1	1	1	1	1	1	1	1	1	1	1	1	1
1	1	1	1	1	1	1	1	1	1	1	1	1	1	1	1	1	1	1	1	1	1	1	1	1	1	1	1	1	1	1	1	1	1	1	1	1	1	1	1	1	1	1	1	1	1	1	1	1	1
1	1	1	1	1	1	1	1	1	1	1	1	1	1	1	1	1	1	1	1	1	1	1	1	1	1	1	1	1	1	1	1	1	1	1	1	1	1	1	1	1	1	1	1	1	1	1	1	1	1
1	1	1	1	1	1	1	1	1	1	1	1	1	1	1	1	1	1	1	1	1	1	1	1	1	1	1	1	1	1	1	1	1	1	1	1	1	1	1	1	1	1	1	1	1	1	1	1	1	1
1	1	1	1	1	1	1	1	1	1	1	1	1	1	1	1	1	1	1	1	1	1	1	1	1	1	1	1	1	1	1	1	1	1	1	1	1	1	1	1	1	1	1	1	1	1	1	1	1	1
1	1	1	1	1	1	1	1	1	1	1	1	1	1	1	1	1	1	1	1	1	1	1	1	1	1	1	1	1	1	1	1	1	1	1	1	1	1	1	1	1	1	1	1	1	1	1	1	1	1
1	1	1	1	1	1	1	1	1	1	1	1	1	1	1	1	1	1	1	1	1	1	1	1	1	1	1	1	1	1	1	1	1	1	1	1	1	1	1	1	1	1	1	1	1	1	1	1	1	1
1	1	1	1	1	1	1	1	1	1	1	1	1	1	1	1	1	1	1	1	1	1	1	1	1	1	1	1	1	1	1	1	1	1	1	1	1	1	1	1	1	1	1	1	1	1	1	1	1	1
1	1	1	1	1	1	1	1	1	1	1	1	1	1	1	1	1	1	1	1	1	1	1	1	1	1	1	1	1	1	1	1	1	1	1	1	1	1	1	1	1	1	1	1	1	1	1	1	1	1
1	1	1	1	1	1	1	1	1	1	1	1	1	1	1	1	1	1	1	1	1	1	1	1	1	1	1	1	1	1	1	1	1	1	1	1	1	1	1	1	1	1	1	1	1	1	1	1	1	1
1	1	1	1	1	1	1	1	1	1	1	1	1	1	1	1	1	1	1	1	1	1	1	1	1	1	1	1	1	1	1	1	1	1	1	1	1	1	1	1	1	1	1	1	1	1	1	1	1	1
1	1	1	1	1	1	1	1	1	1	1	1	1	1	1	1	1	1	1	1	1	1	1	1	1	1	1	1	1	1	1	1	1	1	1	1	1	1	1	1	1	1	1	1	1	1	1	1	1	1
1	1	1	1	1	1	1	1	1	1	1	1	1	1	1	1	1	1	1	1	1	1	1	1	1	1	1	1	1	1	1	1	1	1	1	1	1	1	1	1	1	1	1	1	1	1	1	1	1	1
1	1	1	1	1	1	1	1	1	1	1	1	1	1	1	1	1	1	1	1	1	1	1	1	1	1	1	1	1	1	1	1	1	1	1	1	1	1	1	1	1	1	1	1	1	1	1	1	1	1
1	1	1	1	1	1	1	1	1	1	1	1	1	1	1	1	1	1	1	1	1	1	1	1	1	1	1	1	1	1	1	1	1	1	1	1	1	1	1	1	1	1	1	1	1	1	1	1	1	1
1	1	1	1	1	1	1	1	1	1	1	1	1	1	1	1	1	1	1	1	1	1	1	1	1	1	1	1	1	1	1	1	1	1	1	1	1	1	1	1	1	1	1	1	1	1	1	1	1	1
1	1	1	1	1	1	1	1	1	1	1	1	1	1	1	1	1	1	1	1	1	1	1	1	1	1	1	1	1	1	1	1	1	1	1	1	1	1	1	1	1	1	1	1	1	1	1	1	1	1
1	1	1	1	1	1	1	1	1	1	1	1	1	1	1	1	1	1	1	1	1	1	1	1	1	1	1	1	1	1	1	1	1	1	1	1	1	1	1	1	1	1	1	1	1	1	1	1	1	1
1	1	1	1	1	1	1	1	1	1	1	1	1	1	1	1	1	1	1	1	1	1	1	1	1	1	1	1	1	1	1	1	1	1	1	1	1	1	1	1	1	1	1	1	1	1	1	1	1	1
1	1	1	1	1	1	1	1	1	1	1	1	1	1	1	1	1	1	1	1	1	1	1	1	1	1	1	1	1	1	1	1	1	1	1	1	1	1	1	1	1	1	1	1	1	1	1	1	1	1
1	1	1	1	1	1	1	1	1	1	1	1	1	1	1	1	1	1	1	1	1	1	1	1	1	1	1	1	1	1	1	1	1	1	1	1	1	1	1	1	1	1	1	1	1	1	1	1	1	1
1	1	1	1	1	1	1	1	1	1	1	1	1	1	1	1	1	1	1	1	1	1	1	1	1	1	1	1	1	1	1	1	1	1	1	1	1	1	1	1	1	1	1	1	1	1	1	1	1	1
1	1	1	1	1	1	1	1	1	1	1	1	1	1	1	1	1	1	1	1	1	1	1	1	1	1	1	1	1	1	1	1	1	1	1	1	1	1	1	1	1	1	1	1	1	1	1	1	1	1
1	1	1	1	1	1	1	1	1	1	1	1	1	1	1	1	1	1	1	1	1	1	1	1	1	1	1	1	1	1	1	1	1	1	1	1	1	1	1	1	1	1	1	1	1	1	1	1	1	1
1	1	1	1	1	1	1	1	1	1	1	1	1	1	1	1	1	1	1	1	1	1	1	1	1	1	1	1	1	1	1	1	1	1	1	1	1	1	1	1	1	1	1	1	1	1	1	1	1	1
1	1	1	1	1	1	1	1	1	1	1	1	1	1	1	1	1	1	1	1	1	1	1	1	1	1	1	1	1	1	1	1	1	1	1	1	1	1	1	1	1	1	1	1	1	1	1	1	1	1
1	1	1	1	1	1	1	1	1	1	1	1	1	1	1	1	1	1	1	1	1	1	1	1	1	1	1	1	1	1	1	1	1	1	1	1	1	1	1	1	1	1	1	1	1	1	1	1	1	1
1	1	1	1	1	1	1	1	1	1	1	1	1	1	1	1	1	1	1	1	1	1	1	1	1	1	1	1	1	1	1	1	1	1	1	1	1	1	1	1	1	1	1	1	1	1	1	1	1	1
1	1	1	1	1	1	1	1	1	1	1	1	1	1	1	1	1	1	1	1	1	1	1	1	1	1	1	1	1	1	1	1	1	1	1	1	1	1	1	1	1	1	1	1	1	1	1	1	1	1
1	1	1	1	1	1	1	1	1	1	1	1	1	1	1	1	1	1	1	1	1	1	1	1	1	1	1	1	1	1	1	1	1	1	1	1	1	1	1	1	1	1	1	1	1	1	1	1	1	1
1	1	1	1	1	1	1	1	1	1	1	1	1	1	1	1	1	1	1	1	1	1	1	1	1	1	1	1	1	1	1	1	1	1	1	1	1	1	1	1	1	1	1	1	1	1	1	1	1	1
1	1	1	1	1	1	1	1	1	1	1	1	1	1	1	1	1	1	1	1	1	1	1	1	1	1	1	1	1	1	1	1	1	1	1	1	1	1	1	1	1	1	1	1	1	1	1	1	1	1
1	1	1	1	1	1	1	1	1	1	1	1	1	1	1	1	1	1	1	1	1	1	1	1	1	1	1	1	1	1	1	1	1	1	1	1	1	1	1	1	1	1	1	1	1	1	1	1	1	1
1	1	1	1	1	1	1	1	1	1	1	1	1	1	1	1	1	1	1	1	1	1	1	1	1	1	1	1	1	1	1	1	1	1	1	1	1	1	1	1	1	1	1	1	1	1	1	1	1	1
1	1	1	1	1	1	1	1	1	1	1	1	1	1	1	1	1	1	1	1	1	1	1	1	1	1	1	1	1	1	1	1	1	1	1	1	1	1	1	1	1	1	1	1	1	1	1	1	1	1
1	1	1	1	1	1	1	1	1	1	1	1	1	1	1	1	1	1	1	1	1	1	1	1	1	1	1	1	1	1	1	1	1	1	1	1	1	1	1	1	1	1	1	1	1	1	1	1	1	1
1	1	1	1	1	1	1	1	1	1	1	1	1	1	1	1	1	1	1	1	1	1	1	1	1	1	1	1	1	1	1	1	1	1	1	1	1	1	1	1	1	1	1	1	1	1	1	1	1	1
1	1	1	1	1	1	1	1	1	1	1	1	1	1	1	1	1	1	1	1	1	1	1	1	1	1	1	1	1	1	1	1	1	1	1	1	1	1	1	1	1	1	1	1	1	1	1	1	1	1
1	1	1	1	1	1	1	1	1	1	1	1	1	1	1	1	1	1	1	1	1	1	1	1	1	1	1	1	1	1	1	1	1	1	1	1	1	1	1	1	1	1	1	1	1	1	1	1	1	1
1	1	1	1	1	1	1	1	1	1	1	1	1	1	1	1	1	1	1	1	1	1	1	1	1	1	1	1	1	1	1	1	1	1	1	1	1	1	1	1	1	1	1	1	1	1	1	1	1	1
1	1	1	1	1	1	1	1	1	1	1	1	1	1	1	1	1	1	1	1	1	1	1	1	1	1	1	1	1	1	1	1	1	1	1	1	1	1	1	1	1	1	1	1	1	1	1	1	1	1
1	1	1	1	1	1	1	1	1	1	1	1	1	1	1	1	1	1	1	1	1	1	1	1	1	1	1	1	1	1	1	1	1	1	1	1	1	1	1	1	1	1	1	1	1	1	1	1	1	1
1	1	1	1	1	1	1	1	1	1	1	1	1	1	1	1	1	1	1	1	1	1	1	1	1	1	1	1	1	1	1	1	1	1	1	1	1	1	1	1	1	1	1	1	1	1	1	1	1	1
1	1	1	1	1	1	1	1	1	1	1	1	1	1	1	1	1	1	1	1	1	1	1	1	1	1	1	1	1	1	1	1	1	1	1	1	1	1	1	1	1	1	1	1	1	1	1	1	1	1
1	1	1	1	1	1	1	1	1	1	1	1	1	1	1	1	1	1	1	1	1	1	1	1	1	1	1	1	1	1	1	1	1	1	1	1	1	1	1	1	1	1	1	1	1	1	1	1	1	1
1	1	1	1	1	1	1	1	1	1	1	1	1	1	1	1	1	1	1	1	1	1	1	1	1	1	1	1	1	1	1	1	1	1	1	1	1	1	1	1	1	1	1	1	1	1	1	1	1	1
1	1	1	1	1	1	1	1	1	1	1	1	1	1	1	1	1	1	1	1	1	1	1	1	1	1	1	1	1	1	1	1	1	1	1	1	1	1	1	1	1	1	1	1	1	1	1	1	1	1
1	1	1	1	1	1	1	1	1	1	1	1	1	1	1	1	1	1	1	1	1	1	1	1	1	1	1	1	1	1	1	1	1	1	1	1	1	1	1	1	1	1	1	1	1	1	1	1	1	1
1	1	1	1	1	1	1	1	1	1	1	1	1	1	1	1	1	1	1	1	1	1	1	1	1	1	1	1	1	1	1	1	1	1	1	1	1	1	1	1	1	1	1	1	1	1	1	1	1	1
1	1	1	1	1	1	1	1	1	1	1	1	1	1	1	1	1	1	1	1	1	1	1	1	1	1	1	1	1	1	1	1	1	1	1	1	1	1	1	1	1	1	1	1	1	1	1	1	1	1
1	1	1	1	1	1	1	1	1	1	1	1	1	1	1	1	1	1	1	1	1	1	1	1	1	1	1	1	1	1	1	1	1	1	1	1	1	1	1	1	1	1	1	1	1	1	1	1	1	1
1	1	1	1	1	1	1	1	1	1	1	1	1	1	1	1	1	1	1	1	1	1	1	1	1	1	1	1	1	1	1	1	1	1	1	1	1	1	1	1	1	1	1	1	1	1	1	1	1	1
1	1	1	1	1	1	1	1	1	1	1	1	1	1	1	1	1	1	1	1	1	1	1	1	1	1	1	1	1	1	1	1	1	1	1	1	1	1	1	1	1	1	1	1	1	1	1	1	1	1
1	1	1	1	1	1	1	1	1	1	1	1	1	1	1	1	1	1	1	1	1	1	1	1	1	1	1	1	1	1	1	1	1	1	1	1	1	1	1	1	1	1	1	1	1	1	1	1	1	1
1	1	1	1	1	1	1	1	1	1	1	1	1	1	1	1	1	1	1	1	1	1	1	1	1	1	1	1	1	1	1	1	1	1	1	1	1	1	1	1	1	1	1	1	1	1	1	1	1	1
1	1	1	1	1	1	1	1	1	1	1	1	1	1	1	1	1	1	1	1	1	1	1	1	1	1	1	1	1	1	1	1	1	1	1	1	1	1	1	1	1	1	1	1	1	1	1	1	1	1
1	1	1	1	1	1	1	1	1	1	1	1	1	1	1	1	1	1	1	1	1	1	1	1	1	1	1	1	1	1	1	1	1	1	1	1	1	1	1	1	1	1	1	1	1	1	1	1	1	1
1	1	1	1	1	1	1	1	1	1	1	1	1	1	1	1	1	1	1	1	1	1	1	1	1	1	1	1	1	1	1	1	1	1	1	1	1	1	1	1	1	1	1	1	1	1	1	1	1	1
1	1	1	1	1	1	1	1	1	1	1	1	1	1	1	1	1	1	1	1	1	1	1	1	1	1	1	1	1	1	1	1	1	1	1	1	1	1	1	1	1	1	1	1	1	1	1	1	1	1
1	1	1	1	1	1	1	1	1	1	1	1	1	1	1	1	1	1	1	1	1	1	1	1	1	1	1	1	1	1	1	1	1	1	1	1	1	1	1	1	1	1	1	1	1	1	1	1	1	1
1	1	1	1	1	1	1	1	1	1	1	1	1	1	1	1	1	1	1	1	1	1	1	1	1	1	1	1	1	1	1	1	1	1	1	1	1	1	1	1	1	1	1	1	1	1	1	1	1	1
1	1	1	1	1	1	1	1	1	1	1	1	1	1	1	1	1	1	1	1	1	1	1	1	1	1	1	1	1	1	1	1	1	1	1	1	1	1	1	1	1	1	1	1	1	1	1	1	1	1
1	1	1	1	1	1	1	1	1	1	1	1	1	1	1	1	1	1	1	1	1	1	1	1	1	1	1	1	1	1	1	1	1	1	1	1	1	1	1	1	1	1	1	1	1	1	1	1	1	1
1	1	1	1	1	1	1	1	1	1	1	1	1	1	1	1	1	1	1	1	1	1	1	1	1	1	1	1	1	1	1	1	1	1	1	1	1	1	1	1	1	1	1	1	1	1	1	1	1	1
1	1	1	1	1	1	1	1	1	1	1	1	1	1	1	1	1	1	1	1	1	1	1	1	1	1	1	1	1	1	1	1	1	1	1	1	1	1	1	1	1	1	1	1	1	1	1	1	1	1
1	1	1	1	1	1	1	1	1	1	1	1	1	1	1	1	1	1	1	1	1	1	1	1	1	1	1	1	1	1	1	1	1	1	1	1	1	1	1	1	1	1	1	1	1	1	1	1	1	1
1	1	1	1	1	1	1	1	1	1	1	1	1	1	1	1	1	1	1	1	1	1	1	1	1	1	1	1	1	1	1	1	1	1	1	1	1	1	1	1	1	1	1	1	1	1	1	1	1	1
1	1	1	1	1	1	1	1	1	1	1	1	1	1	1	1	1	1	1	1	1	1	1	1	1	1	1	1	1	1	1	1	1	1	1	1	1	1	1	1	1	1	1	1	1	1	1	1	1	1
1	1	1	1	1	1	1	1	1	1	1	1	1	1	1	1	1	1	1	1	1	1	1	1	1	1	1	1	1	1	1	1	1	1	1	1	1	1	1	1	1	1	1	1	1	1	1	1	1	1
1	1	1	1	1	1	1	1	1	1	1	1	1	1	1	1	1	1	1	1	1	1	1	1	1	1	1	1	1	1	1	1	1	1	1	1	1	1	1	1	1	1	1	1	1	1	1	1	1	1
1	1	1	1	1	1	1	1	1	1	1	1	1	1	1	1	1	1	1	1	1	1	1	1	1	1	1	1	1	1	1	1	1	1	1	1	1	1	1	1	1	1	1	1	1	1	1	1	1	1
1	1	1	1	1	1	1	1	1	1	1	1	1	1	1	1	1	1	1	1	1	1	1	1	1	1	1	1	1	1	1	1	1	1	1	1	1	1	1	1	1	1	1	1	1	1	1	1	1	1
1	1	1	1	1	1	1	1	1	1	1	1	1	1	1	1	1	1	1	1	1	1	1	1	1	1	1	1	1	1	1	1	1	1	1	1	1	1	1	1	1	1	1	1	1	1	1	1	1	1
1	1	1	1	1	1	1	1	1	1	1	1	1	1	1	1	1	1	1	1	1	1	1	1	1	1	1	1	1	1	1	1	1	1	1	1	1	1	1	1	1	1	1	1	1	1	1	1	1	1
1	1	1	1	1	1	1	1	1	1	1	1	1	1	1	1	1	1	1	1	1	1	1	1	1	1	1	1	1	1	1	1	1	1	1	1	1	1	1	1	1	1	1	1	1	1	1	1	1	1
1	1	1	1	1	1	1	1	1	1	1	1	1	1	1	1	1	1	1	1	1	1	1	1	1	1	1	1	1	1	1	1	1	1	1	1	1	1	1	1	1	1	1	1	1	1	1	1	1	1
1	1	1	1	1	1	1	1	1	1	1	1	1	1	1	1	1	1	1	1	1	1	1	1	1	1	1	1	1	1	1	1	1	1	1	1	1	1	1	1	1	1	1	1	1	1	1	1	1	1
1	1	1	1	1	1	1	1	1	1	1	1	1	1	1	1	1	1	1	1	1	1	1	1	1	1	1	1	1	1	1	1	1	1	1	1	1	1	1	1	1	1	1	1	1	1	1	1	1	1
1	1	1	1	1	1	1	1	1	1	1	1	1	1	1	1	1	1	1	1	1	1	1	1	1	1	1	1	1	1	1	1	1	1	1	1	1	1	1	1	1	1	1	1	1	1	1	1	1	1
1	1	1	1	1	1	1	1	1	1	1	1	1	1	1	1	1	1	1	1	1	1	1	1	1	1	1	1	1	1	1	1	1	1	1	1	1	1	1	1	1	1	1	1	1	1	1	1	1	1
1	1	1	1	1	1	1	1	1	1	1	1	1	1	1	1	1	1	1	1	1	1	1	1	1	1	1	1	1	1	1	1	1	1	1	1	1	1	1	1	1	1	1	1	1	1	1	1	1	1
1	1	1	1	1	1	1	1	1	1	1	1	1	1	1	1	1	1	1	1	1	1	1	1	1	1	1	1	1	1	1	1	1	1	1	1	1	1	1	1	1	1	1	1	1	1	1	1	1	1
1	1	1	1	1	1	1	1	1	1	1	1	1	1	1	1	1	1	1	1	1	1	1	1	1	1	1	1	1	1	1	1	1	1	1	1	1	1	1	1	1	1	1	1	1	1	1	1	1	1
1	1	1	1	1	1	1	1	1	1	1	1	1	1	1	1	1	1	1	1	1	1	1	1	1	1	1	1	1	1	1	1	1	1	1	1	1	1	1	1	1	1	1	1	1	1	1	1	1	1
1	1	1	1	1	1	1	1	1	1	1	1	1	1	1	1	1	1	1	1	1	1	1	1	1	1	1	1	1	1	1	1	1	1	1	1	1	1	1	1	1	1	1	1	1	1	1	1	1	1
1	1	1	1	1	1	1	1	1	1	1	1	1	1	1	1	1	1	1	1	1	1	1	1	1	1	1	1	1	1	1	1	1	1	1	1	1	1	1	1	1	1	1	1	1	1	1	1	1	1
1	1	1	1	1	1	1	1	1	1	1	1	1	1	1	1	1	1	1	1	1	1	1	1	1	1	1	1	1	1	1	1	1	1	1	1	1	1	1	1	1	1	1	1	1	1	1	1	1	1
1	1	1	1	1	1	1	1	1	1	1	1	1	1	1	1	1	1	1	1	1	1	1	1	1	1	1	1	1	1	1	1	1	1	1	1	1	1	1	1	1	1	1	1	1	1	1	1	1	1
1	1	1	1	1	1	1	1	1	1	1	1	1	1	1	1	1	1	1	1	1	1	1	1	1	1	1	1	1	1	1	1	1	1	1	1	1	1	1	1	1	1	1	1	1	1	1	1	1	1
1	1	1	1	1	1	1	1	1	1	1	1	1	1	1	1	1	1	1	1	1	1	1	1	1	1	1	1	1	1	1	1	1	1	1	1	1	1	1	1	1	1	1	1	1	1	1	1	1	1
1	1	1	1	1	1	1	1	1	1	1	1	1	1	1	1	1	1	1	1	1	1	1	1	1	1	1	1	1	1	1	1	1	1	1	1	1	1	1	1	1	1	1	1	1	1	1	1	1	1
1	1	1	1	1	1	1	1	1	1	1	1	1	1	1	1	1	1	1	1	1	1	1	1	1	1	1	1	1	1	1	1	1	1	1	1	1	1	1	1	1	1	1	1	1	1	1	1	1	1
1	1	1	1	1	1	1	1	1	1	1	1	1	1	1	1	1	1	1	1	1	1	1	1	1	1	1	1	1	1	1	1	1	1	1	1	1	1	1	1	1	1	1	1	1	1	1	1	1	1
1	1	1	1	1	1	1	1	1	1	1	1	1	1	1	1	1	1	1	1	1	1	1	1	1	1	1	1	1	1	1	1	1	1	1	1	1	1	1	1	1	1	1	1	1	1	1	1	1	1
1	1	1	1	1	1	1	1	1	1	1	1	1	1	1	1	1	1	1	1	1	1	1	1	1	1	1	1	1	1	1	1	1	1	1	1	1	1	1	1	1	1	1	1	1	1	1	1	1	1
1	1	1	1	1	1	1	1	1	1	1	1	1	1	1	1	1	1	1	1	1	1	1	1	1	1	1	1	1	1	1	1	1	1	1	1	1	1	1	1	1	1	1	1	1	1	1	1	1	1
1	1	1	1	1	1	1	1	1	1	1	1	1	1	1	1	1	1	1	1	1	1	1	1	1	1	1	1	1	1	1	1	1	1	1	1	1	1	1	1	1	1	1	1	1	1	1	1	1	1
1	1	1	1	1	1	1	1	1	1	1	1	1	1	1	1	1	1	1	1	1	1	1	1	1	1	1	1	1	1	1	1	1	1	1	1	1	1	1	1	1	1	1	1	1	1	1	1	1	1
1	1	1	1	1	1	1	1	1	1	1	1	1	1	1	1	1	1	1	1	1	1	1	1	1	1	1	1	1	1	1	1	1	1	1	1	1	1	1	1	1	1	1	1	1	1	1	1	1	1
1	1	1	1	1	1	1	1	1	1	1	1	1	1	1	1	1	1	1	1	1	1	1	1	1	1	1	1	1	1	1	1	1	1	1	1	1	1	1	1	1	1	1	1	1	1	1	1	1	1
1	1	1	1	1	1	1	1	1	1	1	1	1	1	1	1	1	1	1	1	1	1	1	1	1	1	1	1	1	1	1	1	1	1	1	1	1	1	1	1	1	1	1	1	1	1	1	1	1	1
1	1	1	1	1	1	1	1	1	1	1	1	1	1	1	1	1	1	1	1	1	1	1	1	1	1	1	1	1	1	1	1	1	1	1	1	1	1	1	1	1	1	1	1	1	1	1	1	1	1
1	1	1	1	1	1	1	1	1	1	1	1	1	1	1	1	1	1	1	1	1	1	1	1	1	1	1	1	1	1	1	1	1	1	1	1	1	1	1	1	1	1	1	1	1	1	1	1	1	1
1	1	1	1	1	1	1	1	1	1	1	1	1	1	1	1	1	1	1	1	1	1	1	1	1	1	1	1	1	1	1	1	1	1	1	1	1	1	1	1	1	1	1	1	1	1	1	1	1	1
1	1	1	1	1	1	1	1	1	1	1	1	1	1	1	1	1	1	1	1	1	1	1	1	1	1	1	1	1	1	1	1	1	1	1	1	1	1	1	1	1	1	1	1	1	1	1	1	1	1
1	1	1	1	1	1	1	1	1	1	1	1	1	1	1	1	1	1	1	1	1	1	1	1	1	1	1	1	1	1	1	1	1	1	1	1	1	1	1	1	1	1	1	1	1	1	1	1	1	1
1	1	1	1	1	1	1	1	1	1	1	1	1	1	1	1	1	1	1	1	1	1	1	1	1	1	1	1	1	1	1	1	1	1	1	1	1	1	1	1	1	1	1	1	1	1	1	1	1	1
1	1	1	1	1	1	1	1	1	1	1	1	1	1	1	1	1	1	1	1	1	1	1	1	1	1	1	1	1	1	1	1	1	1	1	1	1	1	1	1	1	1	1	1	1	1	1	1	1	1
1	1	1	1	1	1	1	1	1	1	1	1	1	1	1	1	1	1	1	1	1	1	1	1	1	1	1	1	1	1	1	1	1	1	1	1	1	1	1	1	1	1	1	1	1	1	1	1	1	1
1	1	1	1	1	1	1	1	1	1	1	1	1	1	1	1	1	1	1	1	1	1	1	1	1	1	1	1	1	1	1	1	1	1	1	1	1	1	1	1	1	1	1	1	1	1	1	1	1	1
1	1	1	1	1	1	1	1	1	1	1	1	1	1	1	1	1	1	1	1	1	1	1	1	1	1	1	1	1	1	1	1	1	1	1	1	1	1	1	1	1	1	1	1	1	1	1	1	1	1
1	1	1	1	1	1	1	1	1	1	1	1	1	1	1	1	1	1	1	1	1	1	1	1	1	1	1	1	1	1	1	1	1	1	1	1	1	1	1	1	1	1	1	1	1	1	1	1	1	1
1	1	1	1	1	1	1	1	1	1	1	1	1	1	1	1	1	1	1	1	1	1	1	1	1	1	1	1	1	1	1	1	1	1	1	1	1	1	1	1	1	1	1	1	1	1	1	1	1	1
1	1	1	1	1	1	1	1	1	1	1	1	1	1	1	1	1	1	1	1	1	1	1	1	1	1	1	1	1	1	1	1	1	1	1	1	1	1	1	1	1	1	1	1	1	1	1	1	1	1
1	1	1	1	1	1	1	1	1	1	1	1	1	1	1	1	1	1	1	1	1	1	1	1	1	1	1	1	1	1	1	1	1	1	1	1	1	1	1	1	1	1	1	1	1	1	1	1	1	1
1	1	1	1	1	1	1	1	1	1	1	1	1	1	1	1	1	1	1	1	1	1	1	1	1	1	1	1	1	1	1	1	1	1	1	1	1	1	1	1	1	1	1	1	1	1	1	1	1	1
1	1	1	1	1	1	1	1	1	1	1	1	1	1	1	1	1	1	1	1	1	1	1	1	1	1	1	1	1	1	1	1	1	1	1	1	1	1	1	1	1	1	1	1	1	1	1	1	1	1
1	1	1	1	1	1	1	1	1	1	1	1	1	1	1	1	1	1	1	1	1	1	1	1	1	1	1	1	1	1	1	1	1	1	1	1	1	1	1	1	1	1	1	1	1	1	1	1	1	1
1	1	1	1	1	1	1	1	1	1	1	1	1	1	1	1	1	1	1	1	1	1	1	1	1	1	1	1	1	1	1	1	1	1	1	1	1	1	1	1	1	1	1	1	1	1	1	1	1	1
1	1	1	1	1	1	1	1	1	1	1	1	1	1	1	1	1	1	1	1	1	1	1	1	1	1	1	1	1	1	1	1	1	1	1	1	1	1	1	1	1	1	1	1	1	1	1	1	1	1
1	1	1	1	1	1	1	1	1	1	1	1	1	1	1	1	1	1	1	1	1	1	1	1	1	1	1	1	1	1	1	1	1	1	1	1	1	1	1	1	1	1	1	1	1	1	1	1	1	1
1	1	1	1	1	1	1	1	1	1	1	1	1	1	1	1	1	1	1	1	1	1	1	1	1	1	1	1	1	1	1	1	1	1	1	1	1	1	1	1	1	1	1	1	1	1	1	1	1	1
1	1	1	1	1	1	1	1	1	1	1	1	1	1	1	1	1	1	1	1	1	1	1	1	1	1	1	1	1	1	1	1	1	1	1	1	1	1	1	1	1	1	1	1	1	1	1	1	1	1
1	1	1	1	1	1	1	1	1	1	1	1	1	1	1	1	1	1	1	1	1	1	1	1	1	1	1	1	1	1	1	1	1	1	1	1	1	1	1	1	1	1	1	1	1	1	1	1	1	1
1	1	1	1	1	1	1	1	1	1	1	1	1	1	1	1	1	1	1	1	1	1	1	1	1	1	1	1	1	1	1	1	1	1	1	1	1	1	1	1	1	1	1	1	1	1	1	1	1	1
1	1	1	1	1	1	1	1	1	1	1	1	1	1	1	1	1	1	1	1	1	1	1	1	1	1	1	1	1	1	1	1	1	1	1	1	1	1	1	1	1	1	1	1	1	1	1	1	1	1
1	1	1	1	1	1	1	1	1	1	1	1	1	1	1	1	1	1	1	1	1	1	1	1	1	1	1	1	1	1	1	1	1	1	1	1	1	1	1	1	1	1	1	1	1	1	1	1	1	1
1	1	1	1	1	1	1	1	1	1	1	1	1	1	1	1	1	1	1	1	1	1	1	1	1	1	1	1	1	1	1	1	1	1	1	1	1	1	1	1	1	1	1	1	1	1	1	1	1	1
1	1	1	1	1	1	1	1	1	1	1	1	1	1	1	1	1	1	1	1	1	1	1	1	1	1	1	1	1	1	1	1	1	1	1	1	1	1	1	1	1	1	1	1	1	1	1	1	1	1
1	1	1	1	1	1	1	1	1	1	1	1	1	1	1	1	1	1	1	1	1	1	1	1	1	1	1	1	1	1	1	1	1	1	1	1	1	1	1	1	1	1	1	1	1	1	1	1	1	1
1	1	1	1	1	1	1	1	1	1	1	1	1	1	1	1	1	1	1	1	1	1	1	1	1	1	1	1	1	1	1	1	1	1	1	1	1	1	1	1	1	1	1	1	1	1	1	1	1	1
1	1	1	1	1	1	1	1	1	1	1	1	1	1	1	1	1	1	1	1	1	1	1	1	1	1	1	1	1	1	1	1	1	1	1	1	1	1	1	1	1	1	1	1	1	1	1	1	1	1
1	1	1	1	1	1	1	1	1	1	1	1	1	1	1	1	1	1	1	1	1	1	1	1	1	1	1	1	1	1	1	1	1	1	1	1	1	1	1	1	1	1	1	1	1	1	1	1	1	1
1	1	1	1	1	1	1	1	1	1	1	1	1	1	1	1	1	1	1	1	1	1	1	1	1	1	1	1	1	1	1	1	1	1	1	1	1	1	1	1	1	1	1	1	1	1	1	1	1	1
1	1	1	1	1	1	1	1	1	1	1	1	1	1	1	1	1	1	1	1	1	1	1	1	1	1	1	1	1	1	1	1	1	1	1	1	1	1	1	1	1	1	1	1	1	1	1	1	1	1
1	1	1	1	1	1	1	1	1	1	1	1	1	1	1	1	1	1	1	1	1	1	1	1	1	1	1	1	1	1	1	1	1	1	1	1	1	1	1	1	1	1	1	1	1	1	1	1	1	1
1	1	1	1	1	1	1	1	1	1	1	1	1	1	1	1	1	1	1	1	1	1	1	1	1	1	1	1	1	1	1	1	1	1	1	1	1	1	1	1	1	1	1	1	1	1	1	1	1	1
1	1	1	1	1	1	1	1	1	1	1	1	1	1	1	1	1	1	1	1	1	1	1	1	1	1	1	1	1	1	1	1	1	1	1	1	1	1	1	1	1	1	1	1	1	1	1	1	1	1
1	1	1	1	1	1	1	1	1	1	1	1	1	1	1	1	1	1	1	1	1	1	1	1	1	1	1	1	1	1	1	1	1	1	1	1	1	1	1	1	1	1	1	1	1	1	1	1	1	1
1	1	1	1	1	1	1	1	1	1	1	1	1	1	1	1	1	1	1	1	1	1	1	1	1	1	1	1	1	1	1	1	1	1	1	1	1	1	1	1	1	1	1	1	1	1	1	1	1	1
1	1	1	1	1	1	1	1	1	1	1	1	1	1	1	1	1	1	1	1	1	1	1	1	1	1	1	1	1	1	1	1	1	1	1	1	1	1	1	1	1	1	1	1	1	1	1	1	1	1
1	1	1	1	1	1	1	1	1	1	1	1	1	1	1	1	1	1	1	1	1	1	1	1	1	1	1	1	1	1	1	1	1	1	1	1	1	1	1	1	1	1	1	1	1	1	1	1	1	1
1	1	1	1	1	1	1	1	1	1	1	1	1	1	1	1	1	1	1	1	1	1	1	1	1	1	1	1	1	1	1	1	1	1	1	1	1	1	1	1	1	1	1	1	1	1	1	1	1	1
1	1	1	1	1	1	1	1	1	1	1	1	1	1	1	1	1	1	1	1	1	1	1	1	1	1	1	1	1	1	1	1	1	1	1	1	1	1	1	1	1	1	1	1	1	1	1	1	1	1
1	1	1	1	1	1	1	1	1	1	1	1	1	1	1	1	1	1	1	1	1	1	1	1	1	1	1	1	1	1	1	1	1	1	1	1	1	1	1	1	1	1	1	1	1	1	1	1	1	1
1	1	1	1	1	1	1	1	1	1	1	1	1	1	1	1	1	1	1	1	1	1	1	1	1	1	1	1	1	1	1	1	1	1	1	1	1	1	1	1	1	1	1	1	1	1	1	1	1	1
1	1	1	1	1	1	1	1	1	1	1	1	1	1	1	1	1	1	1	1	1	1	1	1	1	1	1	1	1	1	1	1	1	1	1	1	1	1	1	1	1	1	1	1	1	1	1	1	1	1
1	1	1	1	1	1	1	1	1	1	1	1	1	1	1	1	1	1	1	1	1	1	1	1	1	1	1	1	1	1	1	1	1	1	1	1	1	1	1	1	1	1	1	1	1	1	1	1	1	1
1	1	1	1	1	1	1	1	1	1	1	1	1	1	1	1	1	1	1	1	1	1	1	1	1	1	1	1	1	1	1	1	1	1	1	1	1	1	1	1	1	1	1	1	1	1	1	1	1	1
1	1	1	1	1	1	1	1	1	1	1	1	1	1	1	1	1	1	1	1	1	1	1	1	1	1	1	1	1	1	1	1	1	1	1	1	1	1	1	1	1	1	1	1	1	1	1	1	1	1
1	1	1	1	1	1	1	1	1	1	1	1	1	1	1	1	1	1	1	1	1	1	1	1	1	1	1	1	1	1	1	1	1	1	1	1	1	1	1	1	1	1	1	1	1	1	1	1	1	1
1	1	1	1	1	1	1	1	1	1	1	1	1	1	1	1	1	1	1	1	1	1	1	1	1	1	1	1	1	1	1	1	1	1	1	1	1	1	1	1	1	1	1	1	1	1	1	1	1	1
1	1	1	1	1	1	1	1	1	1	1	1	1	1	1	1	1	1	1	1	1	1	1	1	1	1	1	1	1	1	1	1	1	1	1	1	1	1	1	1	1	1	1	1	1	1	1	1	1	1
1	1	1	1	1	1	1	1	1	1	1	1	1	1	1	1	1	1	1	1	1	1	1	1	1	1	1	1	1	1	1	1	1	1	1	1	1	1	1	1	1	1	1	1	1	1	1	1	1	1
1	1	1	1	1	1	1	1	1	1	1	1	1	1	1	1	1	1	1	1	1	1	1	1	1	1	1	1	1	1	1	1	1	1	1	1	1	1	1	1	1	1	1	1	1	1	1	1	1	1
1	1	1	1	1	1	1	1	1	1	1	1	1	1	1	1	1	1	1	1	1	1	1	1	1	1	1	1	1	1	1	1	1	1	1	1	1	1	1	1	1	1	1	1	1	1	1	1	1	1
1	1	1	1	1	1	1	1	1	1	1	1	1	1	1	1	1	1	1	1	1	1	1	1	1	1	1	1	1	1	1	1	1	1	1	1	1	1	1	1	1	1	1	1	1	1	1	1	1	1
1	1	1	1	1	1	1	1	1	1	1	1	1	1	1	1	1	1	1	1	1	1	1	1	1	1	1	1	1	1	1	1	1	1	1	1	1	1	1	1	1	1	1	1	1	1	1	1	1	1
1	1	1	1	1	1	1	1	1	1	1	1	1	1	1	1	1	1	1	1	1	1	1	1	1	1	1	1	1	1	1	1	1	1	1	1	1	1	1	1	1	1	1	1	1	1	1	1	1	1
1	1	1	1	1	1	1	1	1	1	1	1	1	1	1	1	1	1	1	1	1	1	1	1	1	1	1	1	1	1	1	1	1	1	1	1	1	1	1	1	1	1	1	1	1	1	1	1	1	1
1	1	1	1	1	1	1	1	1	1	1	1	1	1	1	1	1	1	1	1	1	1	1	1	1	1	1	1	1	1	1	1	1	1	1	1	1	1	1	1	1	1	1	1	1	1	1	1	1	1
1	1	1	1	1	1	1	1	1	1	1	1	1	1	1	1	1	1	1	1	1	1	1	1	1	1	1	1	1	1	1	1	1	1	1	1	1	1	1	1	1	1	1	1	1	1	1	1	1	1
1	1	1	1	1	1	1	1	1	1	1	1	1	1	1	1	1	1	1	1	1	1	1	1	1	1	1	1	1	1	1	1	1	1	1	1	1	1	1	1	1	1	1	1	1	1	1	1	1	1
1	1	1	1	1	1	1	1	1	1	1	1	1	1	1	1	1	1	1	1	1	1	1	1	1	1	1	1	1	1	1	1	1	1	1	1	1	1	1	1	1	1	1	1	1	1	1	1	1	1
1	1	1	1	1	1	1	1	1	1	1	1	1	1	1	1	1	1	1	1	1	1	1	1	1	1	1	1	1	1	1	1	1	1	1	1	1	1	1	1	1	1	1	1	1	1	1	1	1	1
1	1	1	1	1	1	1	1	1	1	1	1	1	1	1	1	1	1	1	1	1	1	1	1	1	1	1	1	1	1	1	1	1	1	1	1	1	1	1	1	1	1	1	1	1	1	1	1	1	1
1	1	1	1	1	1	1	1	1	1	1	1	1	1	1	1	1	1	1	1	1	1	1	1	1	1	1	1	1	1	1	1	1	1	1	1	1	1	1	1	1	1	1	1	1	1	1	1	1	1
1	1	1	1	1	1	1	1	1	1	1	1	1	1	1	1	1	1	1	1	1	1	1	1	1	1	1	1	1	1	1	1	1	1	1	1	1	1	1	1	1	1	1	1	1	1	1	1	1	1
1	1	1	1	1	1	1	1	1	1	1	1	1	1	1	1	1	1	1	1	1	1	1	1	1	1	1	1	1	1	1	1	1	1	1	1	1	1	1	1	1	1	1	1	1	1	1	1	1	1
1	1	1	1	1	1	1	1	1	1	1	1	1	1	1	1	1	1	1	1	1	1	1	1	1	1	1	1	1	1	1	1	1	1	1	1	1	1	1	1	1	1	1	1	1	1	1	1	1	1
1	1	1	1	1	1	1	1	1	1	1	1	1	1	1	1	1	1	1	1	1	1	1	1	1	1	1	1	1	1	1	1	1	1	1	1	1	1	1	1	1	1	1	1	1	1	1	1	1	1
1	1	1	1	1	1	1	1	1	1	1	1	1	1	1	1	1	1	1	1	1	1	1	1	1	1	1	1	1	1	1	1	1	1	1	1	1	1	1	1	1	1	1	1	1	1	1	1	1	1
1	1	1	1	1	1	1	1	1	1	1	1	1	1	1	1	1	1	1	1	1	1	1	1	1	1	1	1	1	1	1	1	1	1	1	1	1	1	1	1	1	1	1	1	1	1	1	1	1	1
1	1	1	1	1	1	1	1	1	1	1	1	1	1	1	1	1	1	1	1	1	1	1	1	1	1	1	1	1	1	1	1	1	1	1	1	1	1	1	1	1	1	1	1	1	1	1	1	1	1
1	1	1	1	1	1	1	1	1	1	1	1	1	1	1	1	1	1	1	1	1	1	1	1	1	1	1	1	1	1	1	1	1	1	1	1	1	1	1	1	1	1	1	1	1	1	1	1	1	1
1	1	1	1	1	1	1	1	1	1	1	1	1	1	1	1	1	1	1	1	1	1	1	1	1	1	1	1	1	1	1	1	1	1	1	1	1	1	1	1	1	1	1	1	1	1	1	1	1	1
1	1	1	1	1	1	1	1	1	1	1	1	1	1	1	1	1	1	1	1	1	1	1	1	1	1	1	1	1	1	1	1	1	1	1	1	1	1	1	1	1	1	1	1	1	1	1	1	1	1
1	1	1	1	1	1	1	1	1	1	1	1	1	1	1	1	1	1	1	1	1	1	1	1	1	1	1	1	1	1	1	1	1	1	1	1	1	1	1	1	1	1	1	1	1	1	1	1	1	1
1	1	1	1	1	1	1	1	1	1	1	1	1	1	1	1	1	1	1	1	1	1	1	1	1	1	1	1	1	1	1	1	1	1	1	1	1	1	1	1	1	1	1	1	1	1	1	1	1	1
1	1	1	1	1	1	1	1	1	1	1	1	1	1	1	1	1	1	1	1	1	1	1	1	1	1	1	1	1	1	1	1	1	1	1	1	1	1	1	1	1	1	1	1	1	1	1	1	1	1
1	1	1	1	1	1	1	1	1	1	1	1	1	1	1	1	1	1	1	1	1	1	1	1	1	1	1	1	1	1	1	1	1	1	1	1	1	1	1	1	1	1	1	1	1	1	1	1	1	1
1	1	1	1	1	1	1	1	1	1	1	1	1	1	1	1	1	1	1	1	1	1	1	1	1	1	1	1	1	1	1	1	1	1	1	1	1	1	1	1	1	1	1	1	1	1	1	1	1	1
1	1	1	1	1	1	1	1	1	1	1	1	1	1	1	1	1	1	1	1	1	1	1	1	1	1	1	1	1	1	1	1	1	1	1	1	1	1	1	1	1	1	1	1	1	1	1	1	1	1
1	1	1	1	1	1	1	1	1	1	1	1	1	1	1	1	1	1	1	1	1	1	1	1	1	1	1	1	1	1	1	1	1	1	1	1	1	1	1	1	1	1	1	1	1	1	1	1	1	1
[truncated: 350 more columns]

## Sheet: Fig. 2c
FFT (1/nm)
4.6397	3.00675	3.24799	3.88343	3.57861	6.41828	4.94441	4.05595	2.81055	1.14317	2.92201	2.38051	7.53252	2.53461	1.91758	1.86941	5.79877	3.05462	5.48211	4.71232	8.15862	3.93397	3.96616	4.49926	2.69416	4.85571	3.96503	1.3033	2.36879	2.64906	4.2423	5.36907	4.45271	4.10424	3.783	8.26789	2.58449	4.40292	8.08036	10.3179	9.75876	2.45073	3.52652	0.807404	1.80265	1.13142	1.97553	6.7483	2.80388	4.0827
1.18824	2.14422	2.28283	3.15497	3.73827	2.48639	1.98624	3.34851	4.34272	2.94462	4.19641	3.21871	3.22247	3.37159	5.70857	2.40522	3.25656	3.33113	3.06618	0.895596	5.22401	2.55206	4.43965	6.5817	0.584374	3.47569	3.35963	4.10548	2.83954	7.2887	7.97383	1.99669	2.37164	3.81195	6.46337	3.0315	3.79484	4.59405	1.87003	4.42631	5.0767	2.60558	3.18353	5.70095	3.31035	1.33483	0.786739	1.71272	2.37743	2.6577
1.72428	2.63957	2.54701	5.96878	3.0702	3.15866	5.21125	3.0233	5.86878	1.87028	6.13128	0.701243	2.006	2.87331	4.36313	0.841368	2.10075	3.45591	4.26224	8.35346	4.96637	3.81219	0.793482	5.00428	0.882481	5.86837	2.0855	6.36178	2.45361	8.90879	4.87299	3.59065	2.61933	4.86924	0.979042	5.10411	8.47155	6.4203	4.31137	1.88736	5.25748	2.78852	1.73519	2.48851	5.3572	4.25678	5.28535	5.12162	4.81635	5.56844
6.83342	0.930015	3.32128	3.98437	3.2779	0.490884	6.61718	2.07899	1.75186	3.93362	5.09828	1.37673	4.76722	4.67183	8.15333	2.05407	4.92744	9.07487	2.53219	0.669615	1.68743	1.59983	5.68026	2.15506	2.79423	3.31901	2.31965	3.78413	0.286273	4.65002	4.60665	1.85891	1.99021	4.36271	2.67387	1.25636	0.803457	2.41014	5.01547	1.28157	5.88568	7.76509	2.30259	2.43841	1.81373	1.96238	1.84568	4.44766	2.38438	0.820723
1.56501	2.30959	3.90445	8.98213	7.82116	0.261133	1.75741	2.74836	3.6482	3.80517	5.42687	5.21474	3.73501	6.34964	2.78605	1.02341	5.89231	0.238122	1.95337	6.74501	0.684767	8.31716	4.889	1.15762	3.38871	2.56031	3.66789	5.23947	7.74228	3.48977	5.36078	2.24711	1.02663	1.61757	0.453055	7.45226	3.50842	7.63107	2.51495	4.46852	1.30703	2.20638	6.00867	1.33836	2.19616	2.44764	2.56378	2.25236	7.57354	3.60757
5.13557	6.28778	0.573084	3.56465	4.35389	1.3318	2.36386	4.05654	2.00932	4.19566	5.05014	3.42149	3.59781	2.32393	1.87784	5.02078	2.1038	0.967931	4.01144	2.409	1.5107	8.16552	4.17394	2.42343	7.21454	3.77582	6.24354	3.071	3.36755	1.10559	7.64469	2.49549	0.358641	1.90326	8.03649	6.1112	8.35466	2.41283	6.7106	4.66782	0.137018	7.08982	4.47776	4.53434	4.49168	2.78581	2.08566	6.73238	2.62264	2.54776
3.29013	2.74855	2.03151	8.16905	5.04157	2.04614	3.29037	2.48304	6.55271	1.82418	6.30462	4.09498	2.75999	8.34308	3.62661	3.82906	3.95293	4.72244	1.86517	8.04661	3.32725	6.78082	1.82197	7.68518	6.69271	0.731711	3.34021	2.45058	5.52078	5.04254	1.82377	2.28354	2.7325	1.15836	3.84142	3.48917	1.91763	6.23833	3.76557	3.78101	2.35843	3.85795	2.85294	3.56694	4.35825	3.5641	2.95555	3.25691	3.28702	4.04955
3.50732	4.86611	2.25564	1.61142	3.53624	1.43201	1.1679	6.55945	5.80731	2.06546	4.54224	9.73073	5.18893	5.32295	2.31974	1.0445	3.8971	4.27957	6.70079	3.95415	4.30914	4.66577	1.83565	3.19481	2.97449	3.45145	2.34352	2.24611	4.5413	3.58103	4.09238	4.73912	5.13899	1.24409	2.70995	3.52552	4.68366	2.78134	1.39249	2.66347	4.56795	1.46781	6.39691	2.66799	0.870728	1.6846	5.74946	3.80029	0.895255	4.8839
2.86703	7.69273	3.88377	3.3875	5.36	4.09253	1.65779	1.12535	1.30111	0.873518	4.41553	1.22036	6.10092	4.28982	3.54315	4.60926	3.49013	6.00813	5.56966	3.52446	5.23328	5.15331	5.26392	5.67179	4.75456	3.41514	1.85854	2.25661	3.35509	1.76332	4.80573	2.85936	5.91331	2.50434	2.44706	3.4176	1.90703	2.45919	2.60397	2.47986	1.69341	4.06266	1.585	2.55994	5.31634	3.52139	7.40954	2.08818	6.40434	5.48916
5.99411	9.53438	4.58816	4.94431	7.21722	1.31701	6.3387	2.66833	6.03308	6.08782	2.88451	1.91786	2.03235	8.85411	0.918387	0.941851	1.98864	4.98649	2.99009	5.35025	3.95754	6.12185	5.49344	4.52303	4.01914	3.17345	1.77908	3.93131	5.67191	7.70761	5.09187	5.48168	0.878135	1.80208	3.44514	2.61064	2.4451	1.06258	1.29439	1.24168	0.643665	5.23011	4.3835	3.96529	4.33481	5.01357	5.47133	5.98789	4.04456	3.68564
3.98571	3.70398	5.12902	4.55713	3.12378	1.95824	4.05073	5.22025	6.12754	2.68161	5.03436	3.96859	4.54991	5.67075	6.67845	2.49462	2.55915	4.85528	3.2922	3.3423	1.19622	2.75244	1.5535	3.09321	2.94687	2.5667	6.61034	0.657295	1.70714	3.39031	5.92058	2.35693	3.24951	3.28407	2.49251	6.70524	1.53021	6.95845	3.71736	4.03759	0.753731	1.84158	1.63862	2.67301	2.44479	2.73482	1.61514	4.10053	3.91388	1.45053
1.96141	8.22604	2.07929	2.59614	2.59053	2.99125	3.01941	3.11172	4.70799	6.86883	3.88831	8.38341	5.51488	5.61521	1.47168	6.3667	5.62404	2.19523	1.74002	2.86599	1.38156	0.925312	4.2824	4.43985	4.81022	2.15387	3.28438	2.14723	6.64778	4.4858	8.62297	3.79913	4.68228	4.77092	4.5318	3.82753	1.27983	4.03567	0.888891	1.39172	4.96553	0.449993	3.11661	6.87731	0.955486	2.0676	2.40928	3.66612	2.54796	3.49003
3.99146	3.96198	1.81667	3.72065	5.90493	0.966574	2.88652	3.8449	3.88471	4.81016	3.37506	2.54965	2.77261	4.93373	4.34811	1.5483	4.5843	4.45164	4.00315	1.5352	2.62165	2.96127	3.04355	2.19651	5.53563	2.79555	3.79409	5.10849	4.83947	2.01957	2.49103	4.03896	4.6415	5.4129	0.997959	0.996575	1.72692	2.05943	7.35847	6.37107	3.35315	2.66342	7.40293	3.17659	4.63993	1.57191	3.6804	4.31677	6.15192	0.992122
4.18558	4.77886	4.17235	5.36971	1.94614	3.49244	5.76048	2.61808	1.96112	3.86777	1.94363	2.91925	1.63299	2.38386	5.70345	6.06788	4.39238	1.93616	5.14252	3.11907	2.93254	1.6563	2.21653	3.73544	4.87448	3.39844	2.04214	7.61349	3.01103	7.31293	5.75359	6.13672	4.23319	2.74526	0.89994	6.7072	2.26617	2.89883	1.21225	5.95901	1.50672	2.27565	3.25646	6.24859	0.635733	2.82951	3.43778	5.72026	4.51661	2.25673
5.85437	1.27351	3.56194	3.83342	1.9805	7.81387	4.33962	1.34694	5.09066	1.57427	6.4291	3.31929	1.45259	3.20193	1.81742	3.01335	3.62292	1.73047	4.81002	1.84186	3.98461	2.96029	2.42228	1.57903	4.93446	2.96578	7.9276	3.84463	5.18049	5.52554	2.98229	3.09995	3.15348	3.12839	9.42252	1.42222	5.0869	4.11434	5.74637	2.97604	5.28292	2.49668	5.09559	4.75454	1.30687	2.33353	2.59933	2.10392	1.66306	3.96271
6.82	1.76449	3.81331	3.0071	0.777322	0.242102	1.74574	6.4117	4.57404	1.25386	2.18257	3.57875	3.73209	3.88812	1.83921	3.08919	3.14264	5.80294	2.36083	2.23986	4.68135	2.42875	3.44244	4.20181	5.01474	4.49407	0.901555	3.34411	1.0691	2.20881	6.15021	5.68848	5.19712	3.14017	2.36548	2.15357	1.27933	2.15838	5.21728	2.55434	3.72261	5.33312	6.83334	0.798691	1.46305	5.74539	2.75644	2.89347	6.33171	1.80828
2.00919	5.50791	3.92556	5.5659	4.03835	1.31776	1.00969	8.68531	5.60365	1.0284	5.46015	6.93409	4.88683	3.49215	2.30247	3.14046	4.06228	2.28759	5.4108	4.23277	6.20675	2.95603	3.79033	1.03128	4.53389	1.92584	5.06599	5.61307	1.32254	4.11772	7.07165	1.26447	5.69966	1.30188	2.96419	2.95922	1.41165	2.60193	3.58691	2.90689	5.86885	2.48003	5.31955	10.3457	5.65666	0.968305	1.7465	6.88203	7.37407	0.970429
4.64832	6.86012	7.47349	3.37232	5.55389	3.11603	0.682571	4.23342	9.42386	4.10031	1.51629	3.29627	2.83761	4.71276	1.82199	4.10609	1.67784	3.64877	1.22356	5.31941	4.50903	1.65855	3.37992	3.49571	2.11472	4.53892	4.71436	5.59653	3.44558	2.33527	1.8258	3.55543	1.69704	4.4026	1.37325	2.4308	5.2295	4.83392	5.01571	0.707892	3.47344	4.18135	5.98931	2.15387	1.61418	2.2131	2.37646	2.13913	2.08034	2.88588
3.33971	5.06236	5.19728	5.10305	1.85199	4.4006	1.59259	4.1407	3.65097	1.39539	3.26922	2.50194	6.62455	2.15789	6.9354	4.38411	4.7907	1.78093	1.60251	2.31294	5.12429	5.97712	2.43521	5.94063	3.18513	3.63979	2.29995	1.63799	4.63524	6.42724	5.91071	5.55856	2.19572	2.26863	1.92963	3.93681	3.51186	5.1977	3.68254	3.8837	1.31669	1.967	4.93114	6.23617	1.03737	2.31286	2.64136	3.18841	1.38523	5.92379
2.00732	1.55167	2.47532	3.51323	3.46033	5.11403	3.36189	13.1984	4.38175	5.0888	3.45954	3.41914	3.86508	2.93635	3.87436	2.14907	1.90309	6.823	4.6476	3.5774	4.92772	9.02839	3.92303	1.98662	4.51783	2.99561	3.40123	1.16385	1.87198	3.89477	3.58964	4.23758	1.91055	3.7412	4.08536	3.1192	6.59542	3.54409	5.14929	5.60325	8.08211	6.50359	7.16356	3.65954	2.37248	5.81058	2.20673	7.03078	4.38277	1.61443
5.0465	4.84313	3.40138	5.6176	3.99674	0.758642	2.67866	0.625607	1.43681	0.645663	1.11636	0.490571	5.46998	8.99028	4.4003	3.21048	1.56677	3.32181	8.31634	6.47501	3.62585	2.82729	3.48848	2.70542	4.19466	1.67776	3.19379	3.65933	2.25661	6.7437	4.53888	0.685943	3.45949	7.73455	2.5019	1.80255	3.78817	5.96099	6.2106	1.07813	2.72735	3.06456	5.38233	3.58198	1.73922	0.683053	4.43212	3.22997	3.28214	2.28073
3.17549	0.883457	3.32862	2.41183	4.22146	1.80778	2.06288	5.12212	3.37752	2.47711	3.78298	3.03153	3.8982	1.78238	5.53495	2.53131	3.66327	3.58603	3.3844	3.08306	6.8234	5.77121	3.42113	1.82614	3.14213	9.51195	7.97272	2.4463	3.11777	4.68737	3.27984	3.67942	3.03962	4.21607	2.27427	3.25587	4.21076	1.87003	2.8717	6.91448	2.56214	5.41489	2.92193	1.70899	2.23474	6.02556	5.72168	2.44488	3.95934	2.3074
7.61087	3.34172	7.66262	1.26141	2.97786	4.41232	2.64085	2.9829	3.93634	1.88783	2.7954	1.88236	7.29692	1.93834	0.441468	3.59332	2.57918	4.08789	1.0363	1.45636	0.666745	1.90235	1.61898	6.47364	0.707014	6.06101	6.32858	4.43803	2.99378	3.9766	2.36461	3.25551	3.01798	2.269	7.98782	1.91632	3.57551	3.72316	4.22749	4.41002	2.73685	4.65746	6.32141	2.98831	3.97985	2.83758	3.31051	3.88011	3.70621	3.2262
6.42248	5.41695	2.82168	4.07915	4.91617	4.11161	2.76896	3.83105	2.08529	6.16911	3.83973	1.3831	2.71137	2.39481	4.68071	2.18986	5.9517	4.01219	1.40597	7.89875	6.68565	3.93198	2.81123	4.77186	5.75961	1.33585	2.12543	2.83192	1.93153	3.01872	3.71085	0.953037	1.58922	4.12398	4.68004	2.20419	2.5433	2.40397	3.37696	5.57081	7.98991	4.99214	6.62351	3.2217	3.11422	4.7109	3.55867	2.94567	4.40443	2.36206
0.353252	3.76535	2.60076	0.745461	4.1792	0.711478	6.55787	3.99838	3.47119	3.64235	6.77764	1.20279	4.56067	5.40172	0.92439	3.07717	5.47915	2.32609	2.86031	6.61397	2.04788	5.01118	2.33989	4.32297	4.6111	6.93086	5.98438	3.56122	4.18608	1.58675	5.58429	7.42018	3.99773	4.39977	3.33532	1.34758	5.76757	2.48885	1.92639	3.07241	6.54346	1.16345	1.55884	2.90022	4.02645	5.48215	1.10167	4.88739	2.6095	1.14693
7.98641	4.68126	2.67021	2.86076	3.70293	0.229827	4.02508	1.07581	1.22653	2.71394	3.17333	5.98502	1.77122	1.00652	7.41326	2.67716	2.85526	1.86715	4.15141	2.4847	6.68986	6.00831	2.55217	2.77244	5.63987	2.00761	4.9263	0.846498	4.0813	2.18802	0.468212	4.92957	3.64539	2.82748	4.06046	2.25494	7.43576	9.92442	0.19901	1.4862	3.81444	6.70284	2.22593	5.32444	6.97538	2.2111	0.996794	5.53304	3.57312	6.8853
4.25549	2.52036	2.71385	3.69807	0.476233	3.43943	2.2487	4.02389	4.58158	2.90028	2.66731	3.46883	8.43429	6.79437	1.28182	7.08464	1.42567	5.63523	6.68307	2.18413	5.28946	1.18625	3.75634	1.27952	2.8755	2.58017	6.30432	4.27252	0.776645	4.82566	7.35307	3.22876	2.33692	4.34419	7.46815	5.39978	4.14937	4.91663	1.92095	4.13608	1.907	1.99817	3.83791	7.59056	1.67155	6.27185	0.824794	2.98504	8.4685	4.31662
4.35411	6.23087	4.63792	4.46547	8.324	6.31838	3.51458	7.01394	5.44241	2.26147	4.33669	1.59564	2.73173	3.6308	5.98175	3.2125	8.0485	2.03209	0.732471	3.01814	5.06524	7.99472	2.26091	3.47647	1.17094	3.79946	6.49048	7.80183	1.37982	1.67419	2.77667	1.78253	4.64913	2.17069	5.177	2.27324	1.48502	4.19285	0.684391	4.4115	3.91385	5.52285	7.1335	5.79751	6.05177	6.37333	3.43862	3.93391	3.64939	2.72283
4.37071	0.742437	1.18324	4.25242	2.19805	3.19062	4.65239	2.57187	7.80092	5.93354	1.07199	1.31815	5.01386	7.46898	3.19185	3.89839	3.75868	3.22956	6.94953	5.045	5.99575	4.14851	2.67813	4.43337	3.02504	5.21354	0.889284	3.25476	4.12034	7.04169	7.56243	6.1607	3.49359	4.44395	4.16134	3.21941	4.09815	7.22505	2.64949	5.08851	3.14397	5.56002	4.52235	7.18407	5.72607	1.19087	4.44092	3.7635	2.40759	6.44584
3.40008	2.09052	1.13213	5.00266	2.84256	1.51123	2.18002	6.29156	4.6951	6.76317	2.31016	2.09533	1.26889	3.18252	8.8211	3.2377	3.93199	5.08249	1.88136	4.19464	2.43605	4.96354	3.32895	7.13375	2.53583	4.22804	6.06977	3.05427	5.86648	6.47407	2.39749	2.35684	1.77328	6.51082	6.08461	2.63319	3.70928	7.02469	1.28233	2.71201	11.5833	3.54564	4.79634	4.01196	3.46512	3.0917	3.68772	3.19779	4.76143	4.98353
2.42334	3.23331	6.62041	8.02118	4.78048	5.91204	0.276852	3.01813	3.23893	2.32514	4.94453	4.03022	3.26274	2.87014	8.17174	3.21599	0.775478	2.73974	4.0733	4.41307	3.94166	4.54553	0.502292	2.02707	7.64482	5.41943	4.28272	4.82975	5.29233	5.1802	1.51551	9.09189	3.4491	4.54259	2.69716	1.50824	0.71622	3.26353	4.91113	5.50251	7.84803	3.87441	3.54119	3.94188	2.68104	5.6789	3.21098	6.21851	4.18814	0.731096
3.37036	4.04149	7.87605	2.9447	5.74958	2.35291	1.78743	5.98494	5.23453	8.58585	5.0762	2.07051	3.47116	1.04087	5.04557	2.45737	5.39429	5.86315	4.62535	4.63523	3.67487	3.65727	5.43446	5.36247	2.75474	10.1468	5.44074	5.39158	3.9787	6.88946	3.59052	6.81845	1.96663	6.55584	2.28115	3.0651	6.41851	4.06389	2.05477	6.76774	7.91579	2.13666	7.15114	3.76675	3.93865	1.51556	1.82885	3.03694	2.91086	7.0278
3.88493	9.05649	3.25076	2.66214	4.36897	3.2582	3.39015	4.10364	6.68184	5.85094	6.64278	6.05552	4.33996	4.38537	2.57439	4.01301	4.92272	0.926705	3.52822	0.681495	3.95697	4.8769	2.92172	6.35016	6.76696	6.23808	3.60509	5.45942	4.07488	3.10085	8.3618	6.2411	5.4292	3.17205	6.70193	3.61441	4.28786	4.9447	3.26116	5.903	2.16175	2.30667	9.44557	7.33374	2.1072	3.60266	1.84488	4.30561	3.80916	4.84827
4.00752	5.451	2.08083	1.72395	2.36533	1.60682	7.58108	0.775568	4.5138	6.53712	2.13111	3.18455	4.07021	3.51183	3.44569	4.37951	3.02429	9.88843	5.49969	2.45999	3.45759	3.68995	5.92905	4.47994	4.29846	4.02841	1.37322	11.2399	11.1025	29.7627	9.03427	11.2808	8.59192	3.28511	3.582	6.07066	3.51864	5.45003	11.6067	4.30045	2.6839	1.43681	6.16177	4.18874	2.31846	2.48384	4.12138	1.92374	2.62791	4.86765
5.81223	9.69968	4.33749	4.8922	3.69207	3.24373	1.09782	0.553712	3.6042	6.34785	5.5945	5.07851	6.15504	4.13689	4.27037	6.13679	2.86376	4.31156	0.360287	5.04868	2.68047	1.23512	6.90784	5.29338	4.93881	1.32545	3.90235	2.18083	9.27523	3.14273	4.7364	1.3212	5.73917	2.25501	1.20544	0.963455	5.17032	1.9125	2.37175	1.98289	4.76835	6.72114	1.4493	3.16087	2.17936	3.06587	9.038	6.44354	1.21402	6.84484
4.031	4.21137	2.62806	2.13575	0.41566	4.50527	0.925994	4.35223	3.63622	6.32303	3.1285	3.79442	5.35333	4.59706	1.15216	4.06982	1.33475	4.99643	3.28109	5.08455	4.34608	4.44767	2.10881	4.31801	5.85571	1.24297	5.22302	0.725415	7.12847	2.24939	12.3051	0.969481	2.23728	6.69816	8.8742	5.41423	2.39858	3.52492	3.20294	2.05308	7.3188	0.867788	6.04796	10.208	4.76894	11.2079	5.66786	4.70016	8.71391	1.63628
1.52535	2.56138	3.94985	4.89626	3.28609	3.05564	0.556448	5.54002	6.56174	4.32743	3.03401	4.14145	6.78479	2.80295	1.37681	0.477192	3.3595	1.86017	5.19051	5.82654	6.0491	5.46725	5.18492	2.69448	7.38965	4.02466	7.25191	3.24605	4.37652	1.64298	1.51082	3.40639	0.51548	4.14503	3.02168	7.77992	2.98303	4.84429	5.395	4.7683	1.47891	4.33782	6.23885	2.43902	7.42865	4.52268	1.80526	1.88098	1.65427	1.97017
2.68407	3.9607	4.75136	3.24776	3.87749	6.83719	4.65431	1.40332	6.80885	2.37409	4.39595	5.78941	6.81731	5.18896	4.55334	1.07338	3.49683	3.07149	3.61457	4.93529	8.75101	5.53758	3.39842	8.51896	6.09286	2.76558	2.03243	5.54308	0.790526	8.72168	4.05451	4.59059	3.93819	3.24821	7.35868	1.94203	6.39658	2.12626	5.18534	8.64887	5.79572	4.8962	3.25568	3.99809	3.11857	5.31504	1.03919	2.82746	7.46013	4.24428
11.5069	9.49069	7.15649	10.4402	3.77205	3.06263	5.03675	5.32933	8.96623	14.4249	6.53159	14.4972	13.2097	4.07418	8.31502	4.19307	4.1342	4.91697	7.01583	5.17857	5.12626	1.88714	15.8093	5.77722	3.87087	13.1356	1.57624	3.4065	9.3935	10.8806	10.2857	9.98303	8.71664	1.11398	10.131	4.84769	0.702833	8.27664	8.32965	14.7481	5.87418	4.30172	6.4419	7.91435	11.3377	6.33816	6.63459	11.5412	11.4051	2.10894
0.803438	3.8353	3.569	2.88201	3.7116	5.21924	3.37022	3.87522	8.56316	4.38134	5.76652	1.29893	4.158	2.6751	3.74071	2.70379	4.30265	1.67278	8.68759	4.69948	3.38754	9.60002	1.33572	2.02719	5.76118	8.13875	1.19326	6.64515	1.91185	8.35032	6.60017	4.41641	7.59826	5.49837	2.78566	1.84683	4.97722	3.36585	3.96672	11.9263	6.69103	5.63942	6.02594	2.20384	2.63338	6.94029	3.3835	7.04209	2.41854	4.87105
5.0838	1.58335	1.7296	1.80793	3.17858	3.08578	3.90314	4.12444	3.40814	3.52372	10.3655	2.04486	5.24199	3.38489	4.60378	0.515437	2.1617	4.90929	3.54251	5.38167	4.83366	2.23034	3.05098	3.10065	7.55407	3.63194	3.86116	5.8664	4.79365	4.38591	3.61719	2.19803	7.28398	5.01383	2.49949	3.70735	7.06367	0.376241	9.9415	2.38027	2.21806	3.82561	4.85914	2.69489	0.823179	4.44667	6.07058	5.15313	8.50961	4.92844
7.91611	6.40573	0.997746	1.72772	2.66911	2.11918	3.68258	2.31844	2.78184	6.97345	3.04041	3.69384	4.79393	2.97951	4.22378	1.493	2.72539	4.45276	4.25345	3.57033	4.19605	1.03995	3.48595	2.53543	4.15537	3.99782	0.807841	6.42239	4.14647	4.17224	8.74954	5.40094	6.07087	3.56085	5.98031	3.84975	3.33623	1.79492	4.87333	2.08359	1.94406	4.88265	5.06142	1.21604	3.16147	6.02939	2.45428	2.7381	1.91032	4.49782
4.0184	4.51721	5.27892	1.37762	6.31416	2.63873	3.4768	5.84441	5.56277	4.38029	10.1218	1.24091	3.39873	3.7046	2.23025	6.81728	2.2737	5.59208	2.2502	3.57863	4.20144	3.03319	4.45572	4.76138	4.55088	4.84777	7.68749	4.50928	1.55028	1.55689	4.89826	1.91075	1.45827	5.35622	7.38396	5.89191	2.98477	5.71426	4.19162	4.77245	1.9355	3.49737	1.06416	3.82351	4.60532	5.61285	3.82802	3.01733	3.52487	2.32218
4.66942	8.72766	3.33895	1.49067	5.82301	4.70466	6.02154	1.06238	2.7914	4.70912	1.03179	5.00395	0.570826	4.11401	5.16332	8.63626	4.83589	6.44575	1.78303	3.71673	6.2175	1.9636	6.22349	3.14502	4.02997	4.65678	6.60416	6.69811	1.42355	6.24475	4.3611	3.31773	7.50092	11.9059	2.04067	5.26507	2.30083	1.26179	0.897934	6.1803	7.52667	1.76287	0.789354	3.06958	7.16636	3.15054	10.3885	3.10004	3.4697	1.95668
2.39535	4.34029	7.14134	4.49249	5.60908	2.59499	6.32806	4.39405	5.99583	5.70836	2.82391	5.39647	2.39254	4.00105	5.86906	2.82515	3.94458	7.88394	1.84901	6.71594	5.03555	7.11041	6.187	2.2509	4.21628	4.49115	2.46158	7.68606	5.49545	4.11705	6.63557	8.19237	2.35015	7.9286	3.48389	3.40245	7.05867	1.89112	4.33586	4.89862	2.44909	5.18747	4.69736	5.79847	0.664495	6.9207	2.34793	1.26442	4.0166	6.81004
9.18746	0.361415	1.09218	3.46155	7.3553	2.4154	4.5484	4.3533	4.74504	3.80297	7.24	2.03792	4.62186	3.8418	6.00549	0.510768	7.29308	3.6902	6.42622	5.08637	1.28023	4.37905	4.61068	7.98642	7.11829	9.1672	6.40961	6.25578	6.12404	2.21561	4.72769	6.86303	6.66863	1.52222	11.4849	7.87002	3.45567	5.03685	4.32076	4.27743	7.90694	4.05105	7.96224	5.32552	1.5741	1.11513	1.30049	3.15882	8.81541	10.9217
4.45788	3.43365	2.0549	3.78277	3.95642	3.58107	5.41457	2.6395	4.26234	5.65868	3.70878	6.15205	3.17214	2.93723	6.80155	4.08445	2.90271	2.10978	1.38365	4.44623	5.24268	0.974787	5.00908	2.48385	3.51839	3.55973	4.93661	1.82034	3.02417	4.94263	5.21614	4.50012	4.23815	6.52347	5.78581	3.08982	3.3366	3.30728	6.68523	5.76049	3.39344	6.0493	5.3825	4.30931	4.2434	1.22037	3.32688	3.88751	4.47392	7.00109
2.572	0.307443	3.65805	3.03044	4.53416	8.67869	3.94667	7.44264	2.55112	2.46967	6.34305	5.38646	2.86114	7.37698	5.86336	3.16153	0.24306	7.02702	5.53272	10.2636	1.62417	2.63286	3.61241	2.21742	2.74415	6.66728	5.95021	1.7984	3.50929	4.16378	2.10623	3.57342	7.90281	6.36261	5.8756	3.45411	1.71742	4.96212	3.09419	5.86632	6.35593	7.35917	6.19946	3.3955	3.27206	3.27217	4.82203	7.33274	0.300512	3.40659
5.48924	8.26218	2.76025	5.03967	3.97885	1.32362	1.23767	8.2527	5.55711	1.23267	2.49134	1.73982	4.31633	2.45499	5.15329	8.02149	2.99029	3.22496	6.09734	2.86052	4.34454	5.76666	4.68794	9.12478	4.59323	3.61238	3.16237	2.61241	0.976064	2.74868	8.66952	3.72604	5.32034	0.496461	2.98299	2.78529	6.30823	5.7172	6.34246	3.34208	2.6241	5.29977	3.3727	3.31399	12.7685	5.13467	3.55257	7.08918	1.93572	6.93051
4.09591	4.59665	6.04784	4.28186	5.58865	3.60142	5.49412	3.8019	3.10329	3.45252	4.7504	6.685	4.70644	0.710817	4.58525	3.67908	5.53169	6.88016	5.81974	6.88467	10.3656	6.1492	4.18839	1.95929	3.85818	3.74098	3.34396	1.88526	8.4992	1.25158	0.324991	5.80047	4.23563	4.47256	1.96412	1.04694	1.72947	3.54462	3.38659	6.38419	3.04238	8.3013	4.76809	6.9362	3.49165	6.07411	4.89757	3.28999	1.76154	7.57303
2.63236	1.57253	5.13511	5.01703	3.00374	6.95148	7.95295	3.88867	4.42614	7.20511	3.27761	3.73448	3.85905	2.9286	3.45738	0.958231	4.9839	3.05751	4.72391	8.41735	3.26733	1.42939	2.61883	4.80965	1.65473	7.05284	6.56323	5.89429	3.31423	6.34084	4.22809	2.65453	0.810566	6.14753	2.54506	6.45429	2.66769	6.19822	4.16117	4.82266	6.90928	5.33771	1.90531	4.69213	6.43892	3.38233	3.49533	2.0045	3.62761	3.20329
1.26101	4.89784	3.64894	4.10318	7.22025	2.81231	2.49919	7.23503	6.33537	1.46762	3.17997	5.20708	3.6478	8.68141	3.87598	6.99402	1.11167	0.506249	3.41462	5.2597	6.42688	2.99925	1.035	10.5933	2.1199	9.08104	0.466671	2.16832	7.07762	2.69792	1.14475	6.79949	4.28048	2.21207	7.92675	7.03814	3.08235	2.17449	4.79619	2.4029	5.08432	2.18334	2.78703	5.31009	6.88243	4.00461	3.60499	1.20359	3.77884	4.34345
1.16291	6.98046	3.17304	1.50923	4.74779	4.17475	2.53593	3.68081	4.14985	4.81586	3.78941	4.80884	2.74183	2.07138	5.47558	4.2113	4.98349	7.40282	8.97087	1.62512	4.99032	0.690481	0.745858	2.82199	1.99655	2.73251	4.9747	4.37902	4.8023	9.14027	5.79442	3.81523	4.67874	4.55423	2.47737	7.00012	4.55062	5.46769	5.86697	2.81718	4.36788	9.02658	3.3864	9.54706	0.669568	3.81128	1.68568	4.55044	2.44372	4.65339
3.42896	1.62814	0.885902	7.76466	3.81261	4.71104	4.23565	3.68946	4.35778	4.7358	6.59661	4.16888	6.08164	5.62096	3.78224	5.8262	2.31939	0.553515	2.42213	4.76327	7.03921	5.79355	7.1918	5.66551	3.13513	1.30574	1.3436	10.1556	7.32825	5.27749	3.58045	4.30277	3.08696	2.32486	5.84183	2.64087	0.596338	2.98739	6.19032	0.948043	5.44234	3.15524	4.83946	1.5186	4.95995	6.29005	6.63531	0.59625	5.72178	6.5211
5.846	3.24842	6.24222	2.90421	2.89519	3.30252	2.77376	7.9679	1.59843	8.43094	3.01574	5.37283	2.98586	2.3715	3.22822	1.33463	0.801215	3.5234	2.94782	2.79052	7.02543	1.59103	1.57554	1.42466	2.84802	5.18453	1.08062	2.61291	4.29669	2.889	9.59527	8.77901	5.92624	1.06595	5.85534	5.86745	2.38448	0.858735	3.80459	8.02798	4.58654	4.77223	8.7623	0.500954	4.02337	6.57161	5.72827	2.36486	4.05547	6.33754
3.78738	6.21894	3.13124	4.21978	1.53185	5.09046	1.03808	0.73793	6.79073	5.98569	1.36158	1.09159	4.9911	1.55639	3.85682	3.48275	3.19461	2.76545	3.30541	6.93546	7.68069	3.68702	2.35438	5.48174	3.99352	4.69789	1.29215	5.02863	7.50932	2.75905	0.867657	7.05628	2.72451	4.60067	2.77109	2.54704	3.03962	0.774147	1.89471	4.02075	4.57265	5.96921	4.15012	3.04357	4.25759	4.60768	0.539685	5.82146	7.12339	5.02
5.48624	1.54846	4.05893	6.76616	1.357	1.55689	1.58627	2.77109	4.86279	1.9082	4.75794	6.21444	1.60157	4.67364	8.28712	6.28736	1.6574	3.71877	3.13727	1.65581	3.01724	5.34244	0.59967	5.95279	5.88559	4.67178	2.38823	2.35422	6.85159	3.04203	8.72641	5.54619	7.07298	4.72122	2.81912	2.37008	3.42386	3.51918	7.77735	4.26364	6.08762	5.00837	1.49076	4.69811	6.31952	4.766	7.71928	3.21271	3.1205	5.17751
2.38057	6.21584	5.2582	1.72913	2.86368	4.95454	0.130944	2.06604	2.67023	5.34584	2.1375	5.40791	3.36916	1.20292	0.469274	3.71268	2.79233	4.10689	5.09775	2.83119	3.63853	6.31018	8.03442	2.15055	9.40582	6.99175	3.34421	3.84547	4.6497	5.77229	3.16309	9.75976	4.33378	8.33863	8.1725	6.82468	3.92331	4.58927	3.53926	3.54199	2.09507	4.57257	4.59459	4.87958	4.01021	2.99231	3.85472	0.851329	1.61138	4.93156
5.55918	2.68464	2.91321	3.88007	2.06839	1.98938	1.41803	3.31857	0.723441	1.43214	3.71441	4.14023	6.49695	2.86583	3.91885	3.91752	4.94243	5.21829	2.31041	3.08758	3.88755	4.7069	2.77179	4.24648	2.78873	4.37085	5.64965	7.04455	9.62841	4.92226	7.22793	4.63292	2.08014	5.28101	3.90095	4.46168	9.62878	6.66926	0.667065	1.50096	5.1219	5.24682	1.70275	3.23621	1.94342	5.68765	1.30994	1.62114	11.0997	7.69965
3.42694	3.96742	5.5643	3.0844	6.09591	2.45876	1.50116	9.24157	2.35202	5.57264	1.91578	6.77432	4.69494	7.23072	2.132	3.99807	1.59213	3.76753	2.35075	3.48487	3.98521	3.28087	3.63665	6.88559	6.24328	6.54936	5.48904	7.14069	1.74947	2.77111	0.686499	4.94428	4.45044	7.62108	4.50404	6.38783	3.2532	9.51442	6.42552	2.68578	0.486055	3.13279	9.92951	0.70366	3.36157	5.07427	2.7143	3.36316	3.74406	6.10019
3.85319	3.07404	2.05932	3.24505	5.5608	11.138	3.73935	6.18106	3.25585	5.38864	0.818898	2.11612	1.6345	4.89074	2.99465	3.40542	7.0612	2.94517	0.567047	1.47994	3.53196	4.18881	5.51786	3.44761	2.32422	2.10146	4.69618	5.36418	6.28599	2.8639	0.291899	3.09053	4.6829	2.54249	9.40067	4.45715	5.98865	8.90771	5.13963	2.03708	8.55682	4.17521	2.7312	6.44929	1.24693	6.10916	10.7909	3.79824	6.27497	3.50802
6.97286	6.87991	1.16001	4.65992	5.08547	3.2689	6.24437	4.66839	5.8908	3.35289	2.779	7.55932	1.64967	2.32963	2.28825	4.67507	1.95833	1.24928	4.57084	4.38499	1.93119	4.1698	5.09453	5.61097	2.44047	7.92106	2.65419	9.57211	6.98619	7.7438	3.45403	4.25172	1.00175	4.62512	3.36873	0.932591	5.26044	4.11862	7.27992	3.87147	4.20871	0.997932	6.85014	2.49249	1.3615	2.81902	4.98597	2.36389	6.64069	2.6524
3.74333	1.23586	5.49503	2.68694	3.67676	0.586554	1.92995	5.93237	5.12927	8.25024	7.78227	1.88504	2.46418	0.932976	6.35135	9.38439	3.40608	2.11085	9.99437	0.972754	7.49153	1.06715	2.21066	5.24864	2.03185	5.11576	6.57255	1.56461	4.26064	3.68171	6.77334	1.67419	0.845718	6.06818	3.24788	4.95028	2.88703	3.54888	7.42285	4.70698	6.10973	4.74431	9.40025	9.63324	11.5495	2.58443	1.68961	7.38031	1.72416	2.09338
1.88709	2.86452	3.04679	3.2295	2.81254	4.62679	3.84394	4.4807	4.73113	4.00624	4.351	3.77755	2.9259	7.10408	3.73114	6.70391	2.47102	6.27968	5.19085	5.68021	6.37408	4.30424	5.02221	3.96056	1.92805	4.58592	2.49869	7.30756	5.57004	1.8166	5.4196	4.21151	1.83085	2.09742	2.46461	6.37945	6.87998	3.98831	6.13991	9.50809	6.68415	8.77437	2.0809	9.3792	7.15667	3.90546	1.37272	2.13475	1.68871	2.98452
2.68025	1.52005	2.95313	7.72974	3.52637	1.78776	6.45131	6.53028	4.28451	4.85607	6.70023	6.20342	4.39218	1.19765	2.68253	7.81806	4.76009	4.46778	4.6707	0.191573	8.52281	1.11535	6.26247	9.71399	7.43776	4.83049	1.9393	4.76477	9.2584	9.15268	0.837257	4.83903	1.86117	3.21159	5.30424	2.5423	5.00436	4.83746	4.66826	1.80119	2.16113	4.78238	3.83373	2.70664	6.28539	10.1858	2.76797	8.91028	5.2433	1.47628
7.01863	7.68022	9.98083	3.5534	6.7093	1.26344	4.11575	4.25403	5.82103	9.84711	6.7417	1.26556	0.621244	6.09039	6.96915	7.03305	2.24877	5.5992	0.588688	2.03893	1.92356	2.00521	6.59515	3.40439	1.75337	1.71465	1.91441	2.54786	3.21096	6.73555	2.60473	4.65558	7.91267	4.32499	6.05395	8.6762	4.53209	6.27011	3.44057	0.326388	6.00877	3.06205	6.7618	9.82335	3.83691	7.94749	4.7408	4.13384	6.7639	2.50771
2.88063	6.78711	2.0172	4.69457	7.79577	3.67015	5.33049	4.88155	10.1462	6.12095	9.94947	8.40401	1.75999	5.13908	4.36629	5.86581	5.41433	2.20438	0.824677	2.02306	2.45242	6.91024	3.7405	5.25665	0.464799	1.15129	4.68007	10.0189	5.50328	7.70021	6.22854	7.6968	5.38108	2.05403	4.72074	4.30366	9.99937	3.16484	8.90901	11.0655	7.01995	0.764774	0.834124	4.13942	3.72587	8.04794	1.42548	2.28106	13.3511	4.17665
6.3914	3.10208	2.49571	8.04331	5.98232	1.19739	8.0804	7.045	1.48349	10.5574	2.75568	3.33282	2.65331	9.18518	2.9494	4.03982	3.03406	1.92708	6.36966	8.91483	2.77583	2.8085	4.42836	7.04123	7.42306	6.29888	4.63595	3.88414	0.623026	3.63348	2.28609	2.12752	3.68302	4.04948	7.55559	6.4021	2.67988	2.18786	4.27299	8.13142	11.078	6.18859	3.55013	3.39003	3.34223	5.60385	2.17538	11.6029	1.80371	2.97213
4.30668	2.83774	5.76646	6.37529	6.30648	3.12983	7.1027	3.48903	3.55987	7.80741	6.50519	0.75258	5.62327	3.60094	7.30142	5.91808	7.46352	1.38428	3.24404	7.0752	3.03164	2.7797	7.86201	7.90471	9.34019	3.68768	5.91111	7.72101	8.41465	4.78117	4.87064	8.61635	7.02248	5.13077	7.92865	3.82776	3.51558	1.58607	5.00886	9.12874	4.77902	8.40862	7.5346	2.8335	1.74782	6.2111	9.28661	6.76258	10.5489	11.9703
4.05178	3.22506	2.98426	5.90279	4.24933	1.87047	7.00108	6.27058	5.05115	5.31851	0.856414	4.25694	7.66008	2.21449	9.90725	1.77933	4.58242	3.16882	2.77187	5.17719	2.82453	2.37957	4.63105	7.89844	1.50049	6.1686	3.47045	0.758028	3.04287	8.54272	7.79585	1.58586	2.83988	11.6552	1.82944	6.55784	5.87134	7.38741	3.52777	5.10243	0.788557	4.60626	4.74362	2.73043	8.0909	9.62845	4.19533	6.9247	3.26764	0.954953
6.82034	5.79304	1.26965	1.55654	4.1225	3.43039	2.12348	3.21191	3.51812	3.84061	2.01066	1.75493	3.9868	1.76509	4.53473	2.31179	2.92743	2.82961	2.01607	3.89588	13.536	6.45241	5.10204	5.58452	3.43911	2.40765	2.62529	4.60834	6.57642	8.96901	5.53294	7.01364	7.20024	4.13286	1.02754	5.79158	7.15262	9.68135	4.1309	3.81858	8.57118	1.36021	10.8292	6.072	4.428	13.8183	5.95938	0.816856	11.5939	1.09557
8.03585	2.00895	4.51439	7.16545	1.62578	1.97185	5.05232	5.61281	3.69693	3.56629	6.20812	1.99322	4.555	7.82463	2.1077	3.31684	2.74078	3.96891	3.35844	2.97628	3.58035	2.00929	5.50583	3.52962	5.67745	7.66418	3.97686	4.25293	3.11207	3.67796	3.99876	4.57952	3.7098	6.28933	2.52025	8.17608	5.78121	7.26106	1.66663	2.01722	6.92817	2.80688	5.89857	5.2893	5.31911	3.45904	2.14812	6.00042	4.80861	2.44696
1.16964	4.61903	6.14731	3.51908	4.92474	5.45088	2.14037	4.55303	7.4406	3.11998	4.43968	3.70091	9.21081	1.41427	4.45696	3.90179	4.86911	2.69004	0.849113	1.9963	2.63953	7.07865	5.90463	2.81684	0.481028	1.86914	3.44767	3.66955	1.13791	3.24452	6.19079	2.45145	4.98356	4.69723	6.35152	5.70579	6.75778	7.53351	4.41797	1.26311	9.94929	6.73361	1.3709	3.86425	4.89558	9.56009	3.62386	1.99368	2.78214	5.73082
1.35604	0.466674	2.08976	1.90859	4.38317	4.42855	6.00544	2.36297	6.08983	5.3284	2.9417	4.96635	4.34802	5.66575	5.69546	1.86367	5.60985	6.343	10.5337	0.22383	8.55933	2.54572	5.86468	3.96071	4.52324	1.76904	2.40656	5.73498	6.91709	5.26556	8.41714	11.3226	6.18307	3.88556	6.18272	8.47619	6.01527	7.39467	2.81104	3.5384	5.29757	4.37929	8.94662	2.47706	3.30415	0.905378	4.39871	1.21261	3.01978	7.90158
2.22639	3.73508	4.50748	1.79399	1.09642	6.38304	3.16392	0.770281	3.45452	6.20265	1.31451	7.23536	1.13634	7.67971	6.31406	0.627903	7.53157	6.2054	2.8007	3.33782	0.307172	5.06373	8.68509	9.14228	4.33715	4.50124	1.79616	4.81526	3.77258	4.94244	3.53393	8.34203	1.98428	4.87321	3.52521	4.47762	4.69273	5.65406	1.27414	7.96157	5.15684	7.76687	1.7944	3.98258	8.18633	8.76766	1.47276	5.36083	14.2093	3.99885
4.50576	10.5343	5.89124	0.795797	5.16851	3.02902	5.35188	6.97724	3.73276	4.43576	4.96814	3.03837	2.95535	3.17559	6.12873	7.10082	2.91746	4.97403	2.58069	6.58274	1.37098	5.56406	7.93059	5.11038	5.70258	14.016	3.5172	8.75064	0.989547	4.63785	7.60059	5.29809	1.18183	11.1739	5.15158	6.48257	8.98956	2.48674	7.92802	7.17976	11.2991	6.80691	7.01294	9.96403	3.55658	9.67779	10.7836	8.91029	7.21915	12.7534
2.99766	3.0776	1.78337	7.18644	3.77877	3.12993	6.36024	5.01788	2.43031	4.87696	2.25188	3.32797	8.23146	1.65992	1.76222	4.08876	1.79588	7.74234	6.92583	4.59955	7.15659	6.39438	4.99655	9.0528	7.54113	1.11135	5.49331	4.91187	6.89629	3.30988	1.43982	4.89855	12.3816	8.6919	3.09782	3.34756	5.84883	9.31855	3.09764	7.6623	3.36931	8.07247	5.29148	2.94273	4.46259	10.0684	4.23889	5.3237	6.76007	9.76375
4.56671	1.51868	2.21808	5.39473	2.14057	0.983975	4.70232	4.0943	2.93563	9.49296	5.40187	6.01129	4.30049	4.60061	1.09978	1.33251	8.47056	4.89179	7.36163	1.48318	2.38759	2.17366	2.88443	1.95998	4.38082	3.59504	9.06725	6.05214	7.70445	5.22083	2.20221	6.82953	5.77188	4.3172	4.53114	9.35278	13.537	5.21527	8.78982	2.92817	3.23769	7.35181	9.32615	7.90797	4.59193	6.14314	11.2815	8.047	0.941335	3.82731
1.08179	8.68124	10.4785	5.86336	3.38676	4.60115	2.84109	2.40786	4.41536	3.84817	2.96725	3.04789	3.24418	5.58725	6.22386	3.7528	5.11366	3.26383	4.63155	6.3687	3.70838	5.04266	6.99431	9.86507	6.18939	5.97976	5.27946	8.55859	1.62983	5.49688	1.76881	3.41553	10.5004	6.34903	1.7458	5.92032	4.43069	1.63845	2.65917	5.69564	5.79489	6.49353	8.2648	3.80478	4.07328	13.0301	3.18726	2.45846	7.53633	3.76105
2.00503	2.49365	4.64653	5.71199	4.1051	3.67408	2.44674	8.54058	2.61392	5.89103	9.90003	3.86124	4.0409	1.95849	2.08248	3.66414	1.15004	6.26104	3.87448	9.97313	7.96164	3.88449	2.94299	2.01182	0.40761	4.1212	6.82795	3.15088	0.64633	4.79426	9.95339	4.78276	10.7556	3.34773	3.46241	5.19914	2.35031	4.20766	6.47835	4.65744	6.18446	4.23006	3.64944	1.53561	7.88744	3.14345	8.87351	1.56143	11.6029	8.89428
3.18901	7.60952	3.85153	8.28318	3.96499	4.70196	3.30789	5.73585	5.4256	4.18673	7.30545	4.5498	3.74298	2.10878	6.63543	11.3787	8.60206	4.7569	5.63698	3.00401	1.53236	7.71299	11.5633	2.84674	4.6713	3.10698	6.68496	10.2539	4.65817	5.06315	2.26511	3.34449	2.55183	10.0648	3.54748	2.77743	5.7241	7.8394	3.84768	2.63751	11.6996	3.539	4.24045	3.40656	7.11595	6.42051	6.83215	4.54564	7.56036	12.2751
10.723	0.87035	5.05479	8.53505	5.17779	2.49011	2.88397	9.14468	3.36829	6.14938	3.75002	2.92508	3.16548	2.04271	4.12858	6.90449	0.358	4.65804	10.1038	5.97232	4.48557	2.04765	0.952009	7.52925	1.17473	6.10184	4.9394	6.53268	4.22694	9.65273	2.60775	6.57856	12.1114	6.72035	4.44649	5.49025	8.42237	6.40565	3.98403	7.11583	7.16343	2.84399	6.80341	9.43763	3.99401	2.07464	4.74484	9.28875	5.57879	11.2353
7.76187	2.66267	4.84159	6.22641	9.58044	8.77984	1.13894	10.611	3.93537	3.84452	3.52482	2.36682	7.69412	7.72892	1.76683	6.2188	3.21349	7.36101	6.12898	6.04265	4.44634	7.02136	9.5259	7.42659	7.13095	6.41159	5.11169	6.17631	1.55832	4.5319	2.54189	2.63422	11.8777	3.56891	10.2206	5.76302	3.16416	6.04258	2.22929	6.27288	5.01894	12.2804	4.78037	3.42789	3.81082	6.84	6.10155	4.23526	7.81337	4.44176
4.20669	6.90468	6.75201	2.72985	5.57094	2.62541	5.53057	0.466447	5.93908	2.09471	3.65207	4.35238	6.09048	7.7438	7.66272	7.72	9.36378	4.21566	8.89987	2.5922	3.85473	3.88908	1.91547	4.98349	4.96375	2.45664	4.50087	16.7685	14.1401	4.2642	5.9079	8.73155	5.85362	12.9957	5.603	3.0535	8.98815	6.93449	12.3664	6.88429	1.72599	8.29427	12.1901	5.09706	8.99871	4.66551	7.81828	4.71525	9.11142	4.85171
3.41418	6.01555	4.73978	1.89853	2.42274	3.29537	7.69091	5.21576	5.02682	4.63255	2.21099	4.02009	2.56333	5.14145	6.95067	7.31901	7.02939	3.79172	4.4713	2.56244	4.51699	1.61111	7.99799	7.70022	4.84026	13.3619	8.97353	8.41706	2.3242	7.29469	4.12341	8.84135	14.6597	10.1196	2.29072	6.41661	3.91134	13.4325	6.28956	7.28273	7.38738	4.75511	9.00839	11.3736	7.3804	6.96348	10.0252	5.5529	8.63362	6.81206
3.14339	1.73412	7.50003	1.344	2.69191	5.16344	5.18824	3.6171	3.72316	5.25524	8.26313	4.09654	3.6565	9.84182	7.60828	7.46766	2.8493	5.41078	2.05304	6.6151	5.65935	3.65204	8.4265	8.41382	2.89986	4.21973	3.64249	6.31396	9.05634	10.7226	5.90882	1.24283	7.49367	8.86465	3.63222	8.41439	9.03123	4.21049	3.18473	6.38683	7.90353	5.18382	10.1275	10.8029	5.34864	10.5784	8.45531	2.40139	4.89219	5.10549
1.10243	2.96302	0.916898	4.4011	0.81905	4.97496	7.67164	5.2039	4.54497	4.83137	5.99948	4.74056	3.70486	1.7972	0.740439	3.98636	4.36383	9.23207	0.994335	0.565159	4.82302	4.72323	5.49643	12.1662	7.00596	6.29584	12.187	6.5804	3.11973	4.53027	7.27559	11.3073	7.88706	3.26828	8.99085	7.26695	13.4911	7.59794	0.231439	6.13837	3.08755	7.84284	8.47756	2.77278	9.33378	2.96582	5.14506	3.45957	2.7811	3.31168
6.58303	11.1968	4.34973	1.29763	2.57219	5.09471	4.01659	3.43799	5.96158	5.96628	0.958396	8.33352	8.15129	6.96375	3.06552	1.49645	3.43636	2.50656	3.81551	4.83846	3.15474	4.77704	5.56071	3.96308	8.1895	4.59174	1.64343	10.5056	2.72818	8.40581	2.804	10.8026	9.99929	5.61183	3.78049	3.96272	5.17173	4.68622	3.53184	6.50734	9.08212	1.99296	2.46101	4.07065	11.0941	2.5998	9.18819	3.1701	8.49299	8.15785
4.273	5.68703	4.75013	10.7764	5.59075	2.29544	4.03476	2.79182	5.58772	6.77249	3.53536	11.9561	4.28787	11.5782	9.70217	0.995918	0.949086	2.25775	0.0872757	6.84606	10.9725	5.13606	4.90279	5.52311	7.34114	4.24169	5.49735	2.05988	2.67257	4.79226	7.73816	4.61632	4.27899	6.69779	9.99061	11.2486	12.3931	7.28344	5.73005	3.36177	7.5922	12.4297	6.83109	5.38106	2.70574	11.9144	10.5454	17.8114	6.2663	14.1346
3.53714	2.93027	3.97224	3.63781	2.08779	5.74739	8.27275	9.26227	3.20959	1.16013	6.71175	8.51116	5.33081	2.49199	9.4341	4.38683	8.08921	3.20053	4.16875	1.48416	5.85556	12.0515	5.38185	3.65428	5.70496	6.8074	9.28037	3.99076	5.12221	8.67206	5.82426	2.02507	5.06266	2.2939	6.0864	10.454	10.0267	7.63188	2.25178	5.26023	0.507259	10.9861	6.74007	16.3667	1.67036	1.45395	10.3703	10.5943	1.17253	2.75849
11.4625	6.60944	3.99211	8.14271	5.90521	4.26494	4.87064	4.61521	6.85676	9.92888	5.07209	3.89504	7.16235	2.58954	2.46942	6.27338	6.4425	4.04848	4.28736	8.91756	6.65297	6.97265	7.43441	3.68746	3.57336	8.27933	7.44033	5.27204	4.5199	5.07567	6.02526	7.03361	2.76061	3.90358	4.21558	2.94393	3.23788	5.80407	7.16779	6.86932	5.61175	7.65978	3.80692	4.21312	10.3088	11.5925	4.2997	6.19972	6.7296	3.33174
9.20271	2.10885	5.60016	6.1422	4.67509	5.25822	7.46198	6.09595	6.25717	5.44715	5.03385	6.06642	6.95044	8.85053	8.24687	4.62588	2.63786	0.697962	8.10041	3.97551	2.62783	8.57504	6.18027	2.91555	9.76413	9.99858	6.27784	4.77252	3.69515	10.8269	8.31002	3.28477	7.8347	8.06639	8.02481	7.76747	6.40525	4.16733	4.69475	7.13014	7.82591	11.6996	11.3221	10.9851	12.0376	6.35597	3.44786	3.15444	9.45119	2.35408
2.79886	5.7399	9.06746	0.541298	6.24961	3.51595	10.0856	5.10008	3.19631	3.71273	6.8169	9.00225	3.38022	2.11673	5.78764	0.887063	7.82923	5.90699	7.41121	4.31829	8.78429	15.0287	6.54368	2.85156	2.93974	9.84655	1.39485	2.41367	4.2976	5.74402	4.8124	2.63577	9.33272	1.85456	4.2336	8.38896	8.2249	2.5213	2.21916	6.41915	9.90803	7.58608	9.48836	5.00123	2.20245	4.4735	19.7341	4.24601	8.70376	13.2829
3.86763	3.65898	8.33402	11.0788	2.75293	2.78069	2.4392	1.35465	2.90502	3.81879	7.1508	3.80558	0.683064	8.38188	4.48495	8.61248	1.83251	7.83771	5.95719	5.74606	2.52084	7.80549	6.24238	3.90777	2.15855	4.31607	16.7844	11.1848	1.72728	8.76006	5.8542	9.58012	1.75371	7.13704	2.01667	1.96583	9.27633	8.2801	6.78578	2.21807	4.07934	8.282	0.888852	1.45201	5.59632	6.59422	10.0942	3.00789	3.66628	2.99891
3.44579	3.67086	3.77332	7.01853	5.72647	2.27567	17.2322	8.36869	4.27744	1.4013	3.11475	1.36376	8.05903	7.00277	10.2878	16.991	3.41552	3.85202	3.83613	3.3942	10.2774	10.9831	1.95774	3.98491	8.19933	8.67644	5.74287	4.8678	12.5738	7.9477	7.89957	4.45502	3.12087	10.014	5.9628	5.41278	4.71991	9.67464	7.60354	3.07292	10.6269	8.45553	11.0312	11.0585	3.05003	6.01821	20.206	3.87153	12.4823	5.43987
6.36445	9.80551	10.3205	7.36363	2.37005	3.20741	6.07992	1.11153	2.74102	2.64928	5.98957	3.18288	11.4486	6.83763	7.6964	4.23621	6.50046	10.4275	1.37791	3.92903	4.52557	3.41562	4.02197	8.18161	8.97935	6.85468	6.99781	10.996	7.75621	8.35234	4.64314	3.82779	4.77374	10.5117	7.65307	10.8386	7.99844	2.93152	4.83342	3.79516	8.05526	5.93476	10.143	15.5624	11.3089	5.53012	7.52364	10.5136	5.22727	8.10046
6.72115	3.29798	3.31746	11.1538	5.46326	7.56022	7.46395	1.49499	5.41879	8.06367	7.83325	1.4761	2.9664	4.27448	5.27234	6.92719	1.67841	10.2621	3.99954	6.64628	9.63613	5.62326	4.40753	3.21736	7.6181	6.14623	5.50956	6.62925	3.09007	3.64546	4.41344	12.1452	7.02516	6.92836	7.60562	1.22546	10.0502	4.74099	5.76713	4.41881	12.7454	4.50707	6.35698	8.39758	3.3773	13.8173	10.9576	9.53823	13.6367	8.8612
7.13509	1.89403	5.61211	7.42818	4.98052	4.91344	8.43635	5.3202	7.95782	6.20237	11.3555	0.96351	7.41241	9.00426	4.2507	11.7172	2.10387	0.405125	5.64082	5.37025	10.6994	11.7176	3.78698	4.91301	5.87108	4.34102	3.19625	12.2885	6.47059	9.09885	1.24977	5.9251	5.52857	5.3933	4.35358	9.71026	8.58403	6.97981	12.5184	8.15488	10.4936	6.63259	9.63067	13.0706	14.7714	5.43671	9.01024	9.55458	3.50132	13.8503
6.51474	1.88575	3.89835	6.79504	4.9363	12.2707	9.0605	8.67968	3.95452	3.30556	3.40693	7.59101	0.50956	5.10694	6.89114	7.7774	7.08788	2.51252	4.35941	9.56162	6.20004	3.33721	7.26288	4.82619	3.8684	5.66124	7.85791	11.1467	8.43093	2.79139	3.26601	3.71121	16.4305	12.296	3.38203	12.5976	10.0891	8.05882	4.81297	5.84116	3.38813	15.6756	10.3862	7.94768	11.9638	2.63394	11.6418	8.21955	10.6063	11.3724
4.08887	3.80717	6.76378	2.97838	3.68548	2.86636	9.89666	4.29414	4.98056	9.73678	4.45853	2.31613	3.71492	4.76865	6.43255	7.69652	8.27702	0.698616	5.22309	3.25887	1.54757	5.78015	6.89459	13.3488	8.32602	8.48108	5.18326	5.55436	3.5543	4.99219	10.8274	10.3516	2.67324	10.1333	6.99903	7.45816	17.3912	12.4852	7.89182	3.29853	8.88969	5.90411	22.0892	10.5612	10.8979	6.98409	9.08068	11.1188	5.82568	9.17074
12.0457	6.04803	4.28868	5.20769	3.98863	3.44206	5.80122	12.5893	8.8189	8.73755	9.23226	6.04823	10.553	0.878833	13.3787	9.03706	3.55205	5.08343	12.8822	7.646	9.1135	6.7138	5.79835	11.5222	5.68589	3.5395	7.85468	1.94604	3.66855	3.63322	15.827	2.72861	6.88647	9.83974	10.8124	4.26956	7.03485	5.77605	4.76892	7.07529	8.58683	7.55697	4.72103	14.2247	16.4296	11.1674	2.66907	25.2222	13.5601	13.541
1.24266	1.34799	0.582141	0.832722	3.54248	10.2979	11.4833	6.05531	11.1596	1.79175	2.38004	4.02884	2.03214	9.29566	9.09757	4.51008	4.43624	4.58519	1.69935	3.54869	6.3241	5.79015	5.85321	13.7585	8.63324	7.49248	14.2675	14.73	9.65421	11.6121	9.04935	12.9192	10.8334	12.1788	8.16063	12.3064	1.73781	4.93321	5.31006	14.3519	13.0633	9.96551	8.17272	6.85106	6.92709	17.7185	4.03767	8.67747	7.2284	12.853
4.49574	3.65251	10.7738	7.17827	2.77599	5.12792	8.86007	6.7822	4.78202	10.1854	10.1308	2.20117	3.81617	3.60628	1.38961	6.45306	7.24629	6.26714	2.81765	15.3276	4.14524	9.328	3.54041	12.5176	5.49957	5.42149	7.75413	14.9299	1.48	11.0785	6.2369	17.2471	18.9103	11.0162	11.7483	5.14166	8.2487	4.27463	3.50225	5.77525	7.17598	7.14292	14.7454	9.04874	11.6853	6.72775	11.0527	9.26107	22.4666	5.98619
12.3959	10.7063	3.81969	3.04838	10.4267	2.79274	10.1233	6.90341	5.71215	3.4469	9.12012	4.57557	0.184577	3.53893	2.80871	7.25603	2.86364	5.68415	7.40605	8.99178	16.1937	10.2227	5.93022	5.91268	6.80562	12.0192	3.01345	5.70512	13.936	8.39046	7.03179	2.65036	9.31352	12.4564	7.1793	8.50447	9.45508	15.0782	20.1032	7.20922	6.09539	3.46546	19.7049	3.96839	5.6648	3.581	8.5958	3.28645	6.92623	9.0087
4.85271	18.2284	1.50851	9.90071	4.05031	7.56516	3.37167	8.61806	8.22842	3.77534	12.1104	5.29503	9.44977	6.67032	13.4371	8.8142	3.73525	8.08636	8.69525	5.50333	3.60952	18.9229	7.6544	8.92802	4.18638	12.9592	5.40458	10.7286	9.30116	5.74302	3.87718	8.63918	15.6347	3.68169	3.36611	15.2773	12.3537	16.164	10.4928	18.491	6.92197	7.57226	11.6158	0.772339	2.97073	15.9513	6.55654	5.52924	9.5484	5.42247
8.83368	10.1919	10.3293	4.14075	2.68261	6.15794	10.2206	8.41633	8.5034	1.81316	9.10785	7.01982	5.7488	6.60692	8.80633	0.582715	5.73818	0.754741	11.5405	14.72	11.4364	6.33497	3.62409	8.38947	2.99147	8.01251	3.83254	10.4272	16.0285	11.1414	7.12604	9.50851	9.31614	8.58459	8.97452	12.4444	5.19195	8.43858	13.2904	9.86014	5.70245	14.2738	4.61691	15.026	13.6425	1.57652	0.692566	7.77321	19.1391	9.40084
8.41172	1.51076	1.94417	4.32969	4.79319	5.77125	9.30427	2.02333	3.58038	10.0789	9.89042	4.11335	5.85507	12.1516	6.28946	7.18075	7.00384	7.19239	3.06829	4.52261	15.2976	12.6514	9.63412	9.91228	2.24321	7.70064	8.02437	11.8856	12.6283	1.77107	23.9331	9.3512	6.08481	0.964896	11.9254	10.6031	7.59274	10.7807	4.94452	13.6382	0.458163	12.1513	12.4602	17.6765	11.0923	5.60907	9.49022	4.95082	14.6654	18.491
6.79179	2.02588	6.81006	10.1204	12.0866	7.49337	8.40138	6.91393	6.99551	2.11255	5.18874	5.35884	6.06632	6.87432	8.43304	7.69905	10.8331	2.52547	8.54036	9.09137	5.5713	11.6955	2.07523	4.90233	6.62223	2.29799	1.79122	13	11.8137	13.589	1.13404	11.1168	9.368	13.1386	19.8487	14.538	15.5131	10.6571	10.7146	14.2592	8.89361	10.5146	14.7609	13.8033	14.0057	22.395	5.2003	20.0238	4.32808	8.82667
4.81413	1.00362	3.00718	2.46062	6.1623	5.13699	3.55032	6.79624	3.32045	5.11063	7.77047	8.21216	3.61288	6.32874	10.1161	4.59076	4.21222	2.52974	8.55618	11.2412	4.46341	8.0853	12.4651	8.75561	7.6513	6.00857	1.58587	8.81164	2.90471	11.1191	8.34304	3.16582	10.9093	8.9995	8.23619	4.11607	6.97616	13.163	8.92615	9.07049	9.51677	9.2698	8.80107	8.6532	16.1324	1.23987	9.8346	13.4664	6.47022	11.532
5.32243	5.7857	5.66602	7.08905	9.09349	5.38988	9.07075	6.47019	1.00243	1.91536	8.04239	13.0655	9.72136	7.06081	2.6882	7.69756	6.18949	5.25188	9.6878	16.5602	11.2527	5.27417	12.5049	10.7629	2.18897	7.3464	8.14619	7.72082	15.2388	6.4457	7.5738	12.4174	5.44609	16.5823	10.2552	9.7422	1.78491	23.8782	11.228	6.30629	6.45774	13.2689	4.9708	8.7997	8.37706	5.98734	6.74473	5.71763	13.6692	10.4326
4.06426	4.40716	4.55107	1.48792	5.39717	9.8385	4.75708	0.541993	6.06105	2.84374	5.33468	5.45541	9.99258	6.82393	13.4042	7.58958	10.4532	9.15059	12.0205	7.0762	1.36682	10.9305	6.27519	10.7209	2.14707	8.01559	5.6175	8.50413	8.36774	8.36845	3.92509	14.1108	7.6352	7.38376	5.47034	24.3093	3.45802	12.6237	10.4336	9.05612	17.3512	3.90478	3.57912	5.97012	1.08041	15.3368	4.5012	10.3165	10.4171	13.1501
3.0217	6.53246	3.84324	6.11041	11.3382	5.71441	9.68196	6.53343	10.7069	5.25541	5.81238	9.34185	5.59158	2.91515	6.84326	2.97442	16.5239	10.4123	7.36025	2.88647	4.58473	6.93709	8.84666	2.37794	5.36785	9.31439	13.3847	6.54401	4.05845	9.17373	7.22714	16.1991	10.1811	10.6363	6.152	7.29787	14.8155	13.766	12.736	17.7316	8.51969	7.14122	11.7159	8.59301	4.33909	8.38445	2.0631	7.15672	9.672	8.85774
11.5046	6.34269	5.19456	7.37768	3.69849	6.24965	10.0203	7.94279	7.56373	3.27683	2.95086	1.81576	10.4354	11.8187	3.93346	7.32836	8.5263	13.9916	2.7629	11.9226	1.56513	0.383947	14.5569	3.3311	3.65031	20.873	10.126	16.0784	3.99308	1.54348	8.0266	5.5123	18.9009	4.62583	10.1996	12.7551	18.65	9.41991	8.29146	8.11519	10.8874	10.674	17.5342	8.81007	14.9609	10.5953	16.2421	12.5214	14.2303	17.1177
7.68192	7.64125	6.24593	0.588574	7.25278	6.53735	7.0716	10.6853	10.4016	7.00477	15.1021	10.1615	13.0065	5.55924	6.29399	14.3989	5.18223	3.46779	6.35487	14.5004	9.94952	7.62809	12.0916	12.545	11.3969	3.49354	3.29651	3.8593	5.94486	0.924669	5.26491	0.5586	10.2566	12.1465	15.842	3.70768	9.81377	14.7854	6.05315	16.2294	8.14951	12.9184	17.7345	21.651	8.4504	6.2939	19.5934	2.36316	4.66683	8.2495
7.52773	11.6737	8.69964	8.66762	2.02782	12.0025	6.48126	2.55502	9.62674	1.16664	1.11521	12.1694	2.36141	3.62676	3.66982	2.54786	2.12984	4.34951	7.76247	5.38344	4.51777	3.2932	5.75496	13.8879	17.2318	7.18196	11.4683	6.61381	15.4355	10.5928	4.34553	26.466	6.42186	11.943	10.7704	15.4846	13.766	6.25863	6.03496	4.90295	5.28898	6.43435	5.47613	11.4394	17.544	6.07494	4.52651	8.50581	15.6935	12.768
15.871	6.60005	9.0798	3.58395	2.29094	6.57165	7.72799	8.2812	7.62058	1.37653	2.7691	5.58707	5.12611	4.44434	10.0478	8.62292	11.2269	5.9246	10.9848	5.04939	4.9734	5.49574	15.7251	10.4672	9.03206	3.02876	6.42046	13.0346	8.70184	6.94315	4.50525	7.86984	5.99803	7.79522	12.5915	19.6556	15.3731	11.7078	20.3109	2.90831	2.03596	35.2	21.2712	3.16465	16.7623	7.58671	2.46524	6.16783	8.12356	25.8655
7.78	3.98764	5.87119	1.44078	6.07557	17.8682	3.39581	7.65413	8.1219	4.10679	7.81964	8.15136	9.15662	13.1822	3.70093	8.53318	15.5047	4.9705	8.39573	3.56824	3.42012	5.92379	6.41434	12.8513	6.30572	6.05886	9.35913	9.63691	12.164	11.053	5.49588	3.87036	7.54466	6.19215	26.5739	14.1834	1.494	10.5983	4.08661	11.5751	6.17767	16.3684	9.8735	15.4673	6.19329	22.7132	10.3813	19.8781	9.74852	9.25728
9.37027	6.34208	4.23289	9.68323	1.83337	13.4747	3.33778	1.67206	11.0528	8.0256	12.7696	1.7228	6.64843	11.9407	2.76921	10.6715	6.58478	3.72766	5.34022	3.22124	5.95904	8.96241	20.2691	7.60802	3.95499	7.54292	4.09066	7.70786	14.6723	9.304	9.49488	11.6789	11.7889	18.2295	10.8644	5.33531	2.73985	7.8648	10.517	15.0538	7.42806	8.28466	4.49032	9.66561	11.2469	19.0768	16.7481	18.1365	7.32999	9.17034
11.1275	10.1092	10.3715	4.79324	5.14138	2.66488	9.80173	1.93358	5.9979	6.63896	10.9058	7.1965	4.00344	10.4544	4.49242	4.36306	3.92225	8.87846	7.36124	5.03081	13.2285	9.9529	9.74668	10.9246	11.3562	5.68977	6.8953	16.2254	4.52262	10.5314	5.71488	2.96794	11.5148	3.18797	10.7836	9.47785	20.9454	8.25127	15.6396	27.5498	10.3489	10.8073	8.53696	11.0288	18.2378	5.28663	5.08067	3.85534	1.1281	16.0691
8.64832	3.30589	4.82849	3.06138	8.01473	10.7901	10.1418	3.90902	5.88253	2.76286	5.75455	5.70718	10.6431	12.7796	5.6608	9.81276	5.61697	3.77035	5.73388	8.67471	6.56627	4.74077	5.41728	9.80923	6.52886	7.41938	3.91189	11.2512	5.83255	6.82802	5.49043	10.7017	14.8005	5.46159	24.5277	9.6894	20.569	8.17006	6.27158	8.89853	4.42855	7.33058	13.319	12.2871	23.4023	4.4491	3.71347	10.3788	12.0211	6.12717
10.3482	8.14713	7.65946	13.0954	5.26889	3.83352	8.74494	4.99029	6.15713	13.0205	2.46597	3.04416	9.58498	11.6629	4.99492	4.99574	15.5633	10.7587	24.75	13.1065	8.95356	7.03432	6.70736	18.147	8.30454	5.83363	4.21566	19.9782	8.05025	5.91773	9.20311	4.88285	13.3193	9.16391	7.32917	8.18065	33.664	7.49439	25.3316	8.58018	7.93401	23.4176	9.09145	14.9046	15.5555	9.5262	9.34959	15.5104	6.10681	19.7429
12.3133	1.03384	4.40236	5.31072	4.30688	8.30846	8.2523	1.44636	5.56491	0.762729	16.0513	2.52335	3.86953	14.5179	8.15142	14.7584	5.69364	5.05464	4.71684	6.84113	9.85635	8.39983	11.8796	4.301	18.4019	3.48299	7.02659	7.93823	13.9702	7.38827	6.94198	15.0207	2.73264	8.30665	3.12381	7.97778	13.5877	18.4967	13.3691	1.50192	30.2036	11.9395	7.70657	11.2163	5.90684	9.15085	15.4993	2.53561	7.69739	16.9929
6.1695	9.47742	5.21359	3.83544	6.91249	5.05779	6.48483	5.3063	4.89663	7.34485	3.27658	6.03443	2.54738	5.04032	2.51922	6.14391	5.60436	11.8925	7.46195	8.38718	18.4676	10.3625	7.63337	13.6109	6.47655	15.5014	5.95469	2.62913	17.3197	15.9629	4.54186	29.4643	4.20338	2.75928	2.83289	7.37805	10.9161	10.2168	14.9368	13.1637	12.9186	14.3448	10.3099	4.50751	14.6123	16.4178	4.70401	6.83472	4.81796	8.31882
5.12175	3.87257	5.11457	5.0813	11.7873	5.68668	5.06209	3.29373	7.85599	7.21751	5.13324	9.42842	6.19395	4.79423	10.1594	8.42431	2.50789	6.86717	10.5859	9.98028	8.66085	8.66143	12.0467	6.36314	3.5445	17.5597	11.0606	5.84228	7.7854	12.5824	7.49943	9.24307	8.95569	8.88161	3.93911	10.5917	17.8951	14.9837	8.61279	9.31357	5.58682	17.8451	11.6946	17.1204	18.5256	9.40551	16.3092	13.4714	16.149	19.9662
5.13882	4.6095	4.83826	4.71638	8.17189	3.18486	12.9422	2.87068	12.4346	12.5442	6.29344	5.32768	2.86357	11.4737	2.50432	3.1108	2.22041	8.55694	8.45039	5.411	9.26796	6.65992	15.3976	8.58287	12.1918	10.2356	11.3807	8.64892	9.9962	17.8967	16.7012	5.22341	25.5532	18.5049	13.725	10.8479	8.41306	17.3471	9.19705	4.60844	17.9649	4.32509	8.39903	8.70136	14.7985	24.1668	12.7464	3.7277	18.1307	16.9413
5.09709	15.6707	2.61556	3.59876	12.1227	7.22719	1.66453	3.64103	14.4846	7.77937	9.8239	4.94812	8.98618	15.9402	8.77396	10.851	14.0556	9.10516	14.5136	9.14822	9.1461	10.0687	7.74041	14.3203	18.5821	21.5307	21.4822	10.1733	2.92071	11.9251	8.75917	12.8382	26.0856	13.5112	10.9811	22.232	5.6654	10.136	17.3549	15.2602	20.4776	8.64364	20.9203	6.21578	16.5402	10.1688	19.5523	4.43196	5.47764	0.697903
4.89983	9.51147	7.65027	16.0885	12.7962	4.88401	12.4708	4.66491	10.51	6.42274	7.3942	4.54628	3.33005	5.08662	10.1756	4.33173	6.21836	9.85687	20.7729	8.8877	10.8642	13.1833	5.35834	16.2572	5.39939	11.5073	5.63101	12.8662	12.9745	11.223	3.81024	9.12438	17.6537	4.90468	12.148	3.73862	33.0474	8.76601	29.0633	20.3819	2.51846	15.2142	13.0838	7.91096	3.31993	10.3171	14.8939	14.5211	3.56751	0.396503
4.84409	5.29426	5.81496	6.07253	4.08002	9.70035	5.94029	11.4611	12.8022	9.12954	15.9152	8.3371	3.29717	5.48801	7.51985	10.694	2.51695	9.31454	8.05218	11.7747	12.3685	9.90615	9.15667	9.87376	5.57074	12.413	10.0628	4.88145	1.84393	5.1537	3.21274	8.91904	2.21899	1.51212	9.2566	13.0144	15.1575	5.49447	10.8128	3.22819	22.424	13.1997	16.3641	1.69313	17.3226	7.28476	9.22621	6.23733	15.6345	25.0938
6.66583	14.5718	6.99954	6.8633	5.35141	3.19993	11.2592	4.08822	9.17837	12.3868	5.50659	13.4765	8.63138	17.4378	6.44705	6.81953	16.2443	13.6581	8.10714	8.85276	1.7246	5.52142	10.0773	7.60312	0.676791	6.81191	23.8873	9.73394	6.63511	7.86575	6.53659	15.3675	12.8771	10.6358	2.325	17.7426	5.84117	6.5094	10.1531	10.5373	2.44058	14.815	2.64525	14.5417	7.60326	8.03134	18.5763	6.13026	17.7351	2.81809
2.05238	4.11078	0.700411	1.60429	6.99503	4.48382	6.0911	8.87933	8.89906	14.1049	8.00377	4.75673	5.22596	6.15276	17.025	16.7849	4.56228	6.5269	12.1151	7.96689	5.28132	5.70424	8.82372	6.27805	6.54521	5.9781	9.08298	5.15614	5.60197	13.7151	20.5003	13.8772	16.0127	3.58146	6.08636	11.1302	13.3875	3.4168	11.5781	14.5875	16.9003	6.80229	15.6001	16.3797	10.8519	11.4376	25.0068	14.971	9.9848	13.758
6.37906	2.62817	10.1766	12.1865	9.35508	12.3101	10.4958	7.36552	1.67549	10.576	16.7813	11.1948	3.78301	2.40484	9.11871	10.8746	10.3132	7.17448	12.6443	7.85835	11.6459	4.69416	16.8927	4.06565	3.13197	8.12432	9.59515	21.1865	3.845	19.1052	10.144	5.72612	10.5896	15.8828	10.0264	19.5753	13.8805	12.1277	15.3065	13.3684	10.302	12.0277	16.5859	10.7279	2.91701	17.551	18.8477	19.2186	5.78474	17.4523
8.66728	2.88468	3.7642	7.65179	10.3413	2.67801	4.60497	9.42945	4.13846	17.0365	21.9829	9.08879	5.17035	13.5758	8.15985	6.04599	1.46284	11.0119	4.99544	7.99299	9.31376	5.29315	8.74843	1.54594	7.88437	5.24548	6.527	22.5684	17.4686	9.67363	13.6339	4.74533	10.1024	18.8089	22.8507	20.6248	13.3413	14.4366	13.8141	5.62693	7.31028	5.88729	19.9671	11.4178	17.4011	12.3557	14.8992	8.86042	6.46794	8.53223
16.9436	9.02374	21.0233	12.1164	11.8722	13.0435	12.5445	11.7842	19.583	37.5754	32.9447	14.706	6.84386	12.1218	28.7352	25.7007	15.3563	11.6264	35.7044	5.87216	20.7736	6.47965	17.463	12.1313	10.3992	22.8979	16.8097	14.1122	10.6717	14.1979	35.1792	13.7023	19.21	5.68632	15.0175	17.5697	10.6481	22.615	21.5909	6.27983	9.93187	28.2499	32.708	12.2002	15.6264	5.32804	12.9929	11.2064	12.9285	4.21828
19.9732	19.2708	35.4787	22.9693	29.8568	22.1354	18.7955	27.4269	21.8429	25.6579	16.9326	16.6591	28.4574	30.4221	25.9658	17.4457	22.0807	10.751	22.2272	16.9899	25.3455	27.3482	24.5669	17.6424	23.4461	31.2401	27.1194	30.8217	23.531	31.0236	30.2064	14.496	22.4951	19.9605	22.0995	14.4625	5.96441	20.2697	19.7339	11.0135	22.2708	38.1239	30.058	36.1307	22.4676	2.05669	23.7808	32.9129	50.4733	18.9079
11.8798	4.36607	10.21	13.5819	16.2146	4.70883	15.6796	1.17192	16.7266	5.68858	4.28013	12.8389	3.89661	6.51857	11.9028	17.0803	9.43267	14.0823	6.75524	4.62665	12.4566	14.1124	9.21609	4.79662	12.7273	12.2998	13.0568	12.1548	10.4791	11.0119	13.2261	9.03897	8.63589	20.7367	16.5592	6.70042	6.49934	10.2343	10.9714	18.4487	27.026	25.3951	11.2547	6.7679	16.1449	13.4183	15.7045	22.1256	18.7329	27.9381
4.78795	10.0948	14.4526	6.06807	16.8013	5.59399	5.89016	17.7786	8.74712	11.1071	13.5662	12.7572	7.22435	11.4867	9.84475	16.7495	7.35537	16.9963	13.1939	9.46653	10.9251	5.62002	14.348	13.2119	3.96356	17.3294	20.4553	15.2953	12.3654	10.766	18.7055	24.5003	7.52548	10.4413	12.6686	27.7318	5.98768	3.86762	20.5705	16.9226	1.0568	17.6253	17.7024	11.7882	3.9732	20.9036	21.173	10.354	10.1085	10.7425
9.49651	6.7319	9.3904	5.15558	18.5372	14.6756	3.69711	4.43889	4.45494	14.4566	5.59824	11.9076	1.12086	4.01022	9.19512	12.0173	2.12249	9.97581	6.38668	8.53294	1.7433	9.07968	5.26288	9.50839	2.87589	4.80819	12.8779	7.97251	6.0582	26.3263	6.29423	15.0738	17.224	3.66409	11.438	6.07392	11.638	11.6682	11.7086	9.79662	8.50685	8.01128	3.89549	5.58689	5.83817	14.6933	11.8585	4.20311	24.3367	7.20447
10.4604	6.52292	6.92538	6.96963	8.14257	5.22279	6.28717	2.83954	5.30832	16.7817	3.92245	8.50547	11.6162	4.04306	4.40276	12.9558	7.63891	2.29554	9.75412	5.95265	11.4	7.43284	13.7632	6.09545	9.37488	9.40336	25.5918	8.98253	9.93398	14.1179	11.8666	11.8127	11.6031	10.6213	5.41895	5.76552	22.7486	17.8415	17.8757	12.0184	8.06332	2.35563	3.91191	4.07354	9.5821	28.0376	6.5943	18.3942	20.2588	17.1684
16.1164	1.10585	7.46022	4.32288	8.58901	14.6124	11.5589	11.3289	11.124	3.4491	4.3787	7.56765	8.36945	4.2026	6.194	4.88183	6.91109	9.55302	9.51415	12.7455	15.8376	9.76384	11.3941	7.19841	9.39893	12.0278	15.0105	10.2639	7.27089	7.4963	16.7049	6.55862	7.25084	15.833	4.47861	16.2155	6.47486	13.0233	16.7778	4.14068	15.2987	4.70029	6.13797	27.2392	12.1749	23.5418	18.1443	14.177	11.6278	10.8252
9.78205	12.1535	8.87676	1.16806	10.8578	9.77198	7.13094	17.3797	9.55183	5.17362	12.9276	4.3001	11.3342	14.4584	2.07749	11.1748	4.20156	4.7902	7.73332	5.82253	10.1245	7.98258	7.86494	20.4342	13.4325	11.5427	11.3698	13.3433	12.4048	5.27221	15.2458	3.05235	12.152	15.6728	7.49895	7.29795	2.55383	12.2299	8.45966	22.5546	1.54266	6.43245	8.93343	6.46276	15.8747	12.4361	8.11004	1.94246	2.53097	11.3792
16.5058	9.47165	9.32554	0.622613	5.88886	4.74713	1.64493	6.91199	4.49039	11.4786	14.2192	7.22637	5.49722	11.0723	2.96074	7.99554	11.9985	3.70519	3.21402	1.32125	7.69696	10.3597	8.71711	3.34858	7.98829	9.08451	3.17506	20.4441	11.679	21.3366	8.74075	4.39555	7.95114	8.6863	15.3236	6.3459	6.95462	5.89583	4.48171	10.9176	13.8365	14.7356	16.011	15.7978	3.79989	23.9856	2.17872	5.01549	15.6597	19.5419
9.16076	11.1723	13.9274	15.8391	4.28377	5.08596	5.80549	9.82723	16.7044	9.98004	3.96192	5.56097	15.0642	4.71199	17.3947	12.8464	10.7056	4.26888	7.9257	10.5902	9.36996	12.332	5.43627	10.6301	12.6636	5.97822	7.95378	5.81657	12.6461	14.6352	12.0156	13.0839	17.95	2.1591	4.68996	15.822	26.1911	3.62346	28.3735	16.7092	18.2359	23.2191	15.2436	9.82754	2.17386	16.9615	9.90368	3.29367	10.0692	9.55079
9.85839	11.8431	9.28538	12.9345	1.13654	19.1621	8.9423	3.41788	12.0777	0.996031	9.26965	6.66831	9.72051	7.17124	6.67212	5.07031	5.09169	15.8314	1.56875	11.5211	10.7521	7.03161	6.73787	16.5912	5.68295	15.6825	22.753	7.24313	18.712	11.269	6.74045	9.91832	8.29673	12.5741	20.5112	21.7342	10.3788	8.58096	15.0282	15.0013	10.7321	2.58491	14.359	18.5026	10.7237	25.5275	3.23487	1.26079	10.7619	10.8506
13.1723	10.5641	8.87315	1.10327	11.6468	11.3574	11.9917	5.96988	14.7747	9.66877	2.85948	4.81435	7.16394	10.6917	11.6299	14.8169	7.04966	16.8885	6.16224	11.0825	13.6639	9.76987	11.264	7.33627	16.4874	6.39745	1.76152	8.14049	5.05476	4.681	19.2727	8.82279	7.6379	15.3082	12.076	8.89484	11.5801	6.04511	5.70996	20.6049	16.9005	10.2298	2.3901	1.16134	21.4536	22.9534	9.05592	15.9683	9.1091	9.13596
10.4862	10.6001	9.69941	16.5199	15.1754	4.96985	5.97341	3.23194	5.13692	1.59154	6.76765	1.90915	2.70341	11.6438	10.5106	4.1853	6.61688	6.01176	16.6175	8.58648	2.88934	20.1721	14.3446	1.23969	1.38233	7.19933	4.38011	15.1584	6.49921	6.99445	8.50233	5.58798	6.13216	7.65648	25.9618	16.0938	5.74373	10.7971	17.3911	7.42473	10.1851	11.7145	12.1536	6.69893	9.35727	13.3127	11.3036	2.45013	16.0433	30.1275
6.66162	10.8443	5.19007	6.93032	8.3289	12.7697	4.62411	9.36883	6.07205	2.4748	14.8442	8.23856	8.15271	8.76076	17.2549	2.40951	13.2639	2.74096	0.539136	0.659642	8.49734	11.1148	15.2992	3.42627	8.57804	7.09186	5.91536	10.3267	8.5616	18.3048	8.07469	12.8511	6.41947	11.5543	8.21486	14.122	19.2274	4.96823	10.5922	12.8613	9.41033	13.9337	3.27785	19.5179	11.8006	10.6855	8.45892	11.8484	4.19268	17.8866
13.4912	12.8133	8.9417	12.2626	15.2232	3.43223	7.06134	4.90374	6.10788	2.69503	2.3487	7.09872	2.84984	6.24657	14.1798	13.5746	1.82868	9.31893	16.2551	11.0412	6.82257	19.6455	15.0605	12.8022	9.0266	13.6298	19.5525	10.0292	17.409	10.2685	5.92798	6.78012	8.10001	7.71758	12.521	7.43108	10.8187	4.93222	3.05714	11.2787	8.30952	5.97794	6.4144	14.625	8.87407	6.42446	19.153	8.51478	11.8349	12.3296
11.238	8.01278	3.84457	11.3808	6.22986	10.4762	3.02582	9.18728	17.0483	11.5799	15.0405	6.74759	3.68631	7.23457	14.6518	8.78543	6.29891	11.1241	2.1038	10.8865	15.2916	15.419	17.0812	1.87911	7.1711	17.3208	2.75284	11.1534	7.88034	3.50073	17.432	10.7493	4.70848	21.4793	16.4983	8.6775	17.7294	7.0542	10.4078	4.35615	16.0361	11.5491	3.14783	2.82552	9.41825	16.3894	4.93801	1.96773	5.17243	6.03338
0.75277	2.13017	7.56331	5.95506	12.1616	9.41039	12.8738	5.26381	13.6318	5.40869	6.22633	6.54346	12.3557	5.78504	11.7568	9.03506	4.95884	1.9682	12.1319	12.0287	4.69483	12.848	6.44224	11.7273	14.3229	23.7411	11.5679	8.39377	3.85654	16.183	24.1285	9.83	4.28642	13.1029	15.7386	19.7476	18.3124	6.07004	6.32377	6.60595	13.0131	24.979	9.2018	10.6873	4.10549	9.34505	21.455	8.55227	1.80334	7.54805
6.49672	8.85205	9.35845	6.204	7.13015	11.6151	4.69588	7.83923	4.51056	13.2509	15.4261	6.43763	5.39141	8.3946	1.63386	1.19342	7.03484	4.81871	5.13591	13.8902	9.80634	22.1192	5.1538	7.32853	13.6684	8.89399	10.0188	6.49813	14.3918	4.54985	4.31366	14.4756	15.2889	10.9036	8.9985	2.68573	10.7666	17.7709	6.54423	13.0145	2.83427	8.38446	23.6733	3.46912	18.0512	13.1247	9.00545	5.36138	7.28474	2.46834
3.3664	6.4087	13.1248	6.18827	8.01218	11.2377	7.18293	2.78955	4.66172	21.7693	2.16697	12.0439	8.50256	9.02803	5.80713	11.2646	5.92363	6.34369	6.82536	19.981	5.84392	10.6204	7.1505	4.86901	7.01878	6.33233	4.4261	6.52297	8.86526	19.1329	8.37421	13.8756	8.43688	3.04655	10.8479	23.9049	16.2942	13.1506	9.72452	6.27014	6.25832	4.3558	21.2042	10.055	3.5838	13.676	3.73205	9.43446	10.9546	9.40432
16.5674	10.9465	11.7299	8.76224	10.7897	1.48571	5.5011	14.8995	8.38791	18.1962	15.0495	11.1544	16.6422	4.87314	5.65641	11.3618	7.32503	16.7505	9.82768	5.33481	6.37103	8.73793	1.79737	16.8323	17.9913	13.8554	6.19548	5.83644	27.9767	18.0718	2.95157	4.73256	10.8952	11.6955	2.21575	15.5094	8.9688	13.5481	15.2806	19.4622	4.35957	8.44243	11.9575	14.9629	17.3474	8.46316	10.6126	16.867	12.2653	7.42141
18.314	12.5663	4.47883	10.0943	9.23481	5.77819	9.02119	16.3834	12.1474	5.11871	2.83173	12.0063	7.94947	9.62357	13.5984	8.07711	5.94358	8.93372	17.446	10.5691	4.74451	0.747133	5.52461	12.6603	16.7354	6.48944	17.4031	14.2978	11.1985	6.49678	12.2167	5.57475	5.26943	9.69384	12.8712	1.9827	17.4444	23.0968	6.53285	1.64753	16.0088	15.6429	10.3966	8.33166	30.6611	18.1599	17.8763	7.38074	15.701	10.9729
9.36562	1.82551	10.2774	1.75391	15.1969	12.9547	1.74829	22.2717	18.7677	15.6242	9.34671	19.6606	9.69017	7.13891	6.62573	9.49427	6.8356	5.25837	1.04515	5.31753	12.566	5.20159	5.37814	15.8833	17.5059	12.9822	5.87048	6.57645	18.1291	4.24797	20.3801	2.98661	1.56488	6.10114	7.42584	11.7467	13.976	14.1627	22.4978	1.38442	17.695	13.3997	7.12664	11.4182	10.8572	1.8569	11.8989	15.8317	22.3461	15.3361
4.06378	10.377	21.0452	6.8499	9.02372	8.195	4.09118	9.69212	10.5359	21.575	0.97084	7.62243	11.1555	10.5996	4.68001	10.3016	12.8189	14.6709	4.61594	4.72723	3.11027	5.08546	13.4611	3.45452	15.5786	9.54983	7.981	3.30461	16.2173	12.9972	6.5794	15.9646	3.57184	5.86024	4.97618	7.14849	13.908	8.64211	17.1693	11.3008	7.5225	19.2028	8.27225	5.72412	5.18101	9.03755	13.2731	13.7786	10.4576	8.87603
19.2771	3.73913	1.22422	7.74944	4.16659	4.39238	11.2535	13.6973	0.338651	6.53285	2.12754	8.42823	2.56971	13.3621	1.72409	5.79639	4.3004	12.899	11.4383	4.26029	3.80328	0.578893	17.5224	2.48627	10.6038	3.22178	8.51488	16.5583	14.1615	5.80407	6.82464	12.5565	10.431	11.425	6.64532	7.01213	11.4854	1.13274	5.42735	5.174	9.53637	8.7296	13.3827	23.4714	15.9374	14.6022	2.79007	7.74601	9.89072	12.6934
12.0249	23.7536	20.9764	11.1815	11.7754	7.99631	0.88869	18.5281	12.2183	14.306	7.92034	15.9636	14.2578	16.2136	14.8403	8.89436	5.04992	14.7613	11.0752	12.9813	16.2386	19.6968	23.3962	7.39036	16.2272	22.7831	10.5283	8.80667	17.9197	24.2954	18.154	4.15696	9.44072	11.9717	13.3738	15.7648	16.5841	18.5244	2.01261	4.29097	7.92879	24.87	21.7731	13.3554	14.5206	19.6768	11.0725	22.1781	21.5879	10.6338
23.72	21.5252	8.61218	15.4857	17.932	14.8331	18.5118	16.9604	14.9755	8.76907	18.8183	9.34276	20.2649	21.5731	13.6086	20.0764	13.549	18.1835	29.2347	18.6572	21.3547	25.4391	12.1485	25.5608	24.2181	16.8485	17.679	10.7147	12.0226	31.3308	11.6099	16.2775	17.8938	21.7977	15.8592	11.8383	27.6612	24.5765	6.7774	11.2877	13.9147	23.4104	27.9511	20.987	17.1702	17.4598	17.8872	21.5504	29.4758	24.1683
1.22917	12.3791	13.8951	5.74122	9.77413	22.9161	4.02209	5.2459	10.8432	2.08848	3.94976	5.89452	15.5037	14.3427	14.2238	9.04726	16.5807	2.52435	11.1202	22.7909	13.0311	12.1071	1.78483	12.3097	7.19549	8.68116	11.9572	7.36025	7.27907	12.2927	11.3304	6.69386	13.176	12.5608	19.1717	14.0081	3.09351	6.47268	13.2487	17.2791	7.67432	21.4895	13.5549	5.43095	20.976	8.8734	8.4458	15.1326	10.6317	8.7173
19.2547	15.9062	5.6522	4.48254	7.24592	12.4713	19.2816	12.8802	8.02577	12.4608	6.61153	4.63509	17.3577	14.6054	6.18018	12.8063	15.5979	9.502	13.1943	22.5551	14.6811	24.4328	13.2017	20.0106	12.3745	11.2138	8.45495	7.32488	16.2606	4.39818	21.9888	16.4156	5.31463	8.55982	20.6126	9.91335	2.37905	11.2515	13.2916	10.922	5.97044	12.146	4.84807	16.0485	7.7249	5.34542	8.62847	7.93782	17.6154	3.3478
23.8594	10.086	8.41496	11.9376	7.45807	20.9449	13.0861	14.1554	17.7828	10.401	8.17985	13.831	19.4907	8.35586	16.9599	7.07811	17.5787	8.81002	7.88066	24.4488	18.9211	6.58741	13.4243	13.4095	8.43238	16.5456	17.616	13.7647	18.1427	7.48111	17.4199	1.99237	7.42885	12.9482	20.1101	6.62145	13.4997	13.8429	1.0471	11.2481	14.4551	10.0054	21.4549	8.20268	5.39641	13.7648	17.05	27.5869	6.87956	14.6515
5.7679	24.3349	14.0722	14.0029	7.6323	3.86544	7.24948	9.99895	19.8774	8.99127	9.73631	7.25388	14.9037	10.1353	19.6074	12.9526	13.887	8.71342	4.72125	3.39364	11.8035	5.81806	14.0698	19.2356	12.7101	10.8981	20.1613	21.9738	9.81616	9.09896	7.6935	8.63813	4.32736	15.2482	8.48963	7.04622	12.1608	4.64923	10.7778	5.63193	13.7922	12.5516	17.9397	13.7961	15.3983	9.61235	8.20982	22.5404	10.2035	18.2888
4.88058	12.9706	2.03249	7.69581	6.84401	10.3191	5.39616	14.1014	4.19873	5.61656	10.2536	4.77831	15.4633	17.5728	10.7839	5.9711	5.94121	3.67387	9.16221	8.90212	4.86276	7.51767	7.10773	10.6243	9.02477	10.7262	10.1639	10.2319	11.0159	1.49667	12.2295	11.1354	9.10207	10.2915	9.44891	11.2946	10.0664	18.6074	18.3006	16.404	2.49791	15.2331	5.00864	6.01861	13.6457	11.7069	3.54417	17.9646	28.1252	19.2192
24.3434	29.2845	17.3585	32.3232	27.2671	17.285	25.0605	16.7372	23.2739	19.3725	17.2713	17.3166	28.5211	20.1349	24.1896	23.1334	17.0359	25.3697	27.0026	13.6709	27.4427	25.3656	23.947	16.5728	17.6405	31.3831	20.6348	18.4506	28.1955	21.3891	20.8378	16.8018	22.6758	22.4829	27.2724	11.8622	23.2201	19.3552	16.3935	40.2546	31.1524	32.1994	23.3676	19.5541	11.2505	15.0421	28.9751	21.2717	26.8023	21.6182
6.5935	10.7416	7.08802	17.9279	26.2709	15.9027	17.361	9.13459	14.4121	14.2806	9.57292	18.377	14.418	20.2156	15.1888	16.9346	11.8035	21.13	13.6752	9.74691	8.39486	12.9892	11.9385	15.9385	21.7232	11.4591	24.1236	11.6151	13.4655	21.7641	11.3717	6.33539	18.6312	20.236	18.0728	10.4556	15.554	19.8923	27.4292	16.4898	8.9998	21.6735	21.8376	16.6819	21.704	18.4063	26.5467	4.85615	24.1837	20.4683
12.1375	9.74704	13.9664	2.06811	4.46762	12.5941	12.2124	11.5243	21.0549	16.3115	20.0577	4.49526	5.42091	15.5484	12.9565	2.52615	10.0553	6.53242	11.8091	16.0789	6.40652	10.7184	16.2772	9.35621	7.60037	13.6491	1.50005	5.26865	19.5885	12.6839	10.1018	15.8445	10.1799	7.43977	12.5234	6.15869	3.43226	13.172	1.3012	6.28516	7.62301	10.6864	9.60263	15.4343	18.5236	9.31292	28.409	8.50793	21.2095	11.638
13.4249	12.696	6.04047	13.5174	8.08331	13.037	8.04323	14.0153	15.844	8.76317	6.16731	10.1452	4.40182	10.1721	6.89994	6.44247	8.63789	10.3837	10.3906	3.72562	6.18063	3.12292	6.32492	1.88455	12.1032	11.1865	16.2281	8.07915	6.62358	5.01541	6.5713	12.5946	5.84734	16.2772	2.2857	12.9651	6.78344	7.23878	4.83716	14.5509	10.2643	19.5974	6.61856	21.1293	5.95325	11.4506	18.0816	7.69985	17.1818	5.24419
18.7675	27.8157	39.0005	33.8609	25.012	25.6998	33.5952	29.5996	33.9418	42.6616	38.1353	26.2368	33.3969	26.6701	42.3338	24.8672	27.5043	31.2599	45.2816	38.7824	37.4704	25.0399	36.8802	43.541	20.5437	37.7997	37.2886	41.2478	37.295	34.1806	35.4677	46.3984	33.4014	27.3958	39.3005	24.7162	38.5819	31.5203	45.3744	48.3904	47.3336	32.9557	46.6465	39.2723	34.9118	51.1025	35.209	44.9299	53.056	46.1841
9.18264	3.47554	7.4055	1.94581	22.6106	1.80301	4.04256	10.3567	11.2033	9.44566	8.32266	5.98639	2.51401	27.4989	10.095	7.77123	16.5303	12.1553	8.20904	8.58648	3.50572	7.07338	4.12308	1.38326	6.43337	10.6015	16.7891	7.96818	0.814616	16.8796	9.98038	8.90025	5.35811	7.5902	12.093	1.36016	16.4764	8.52399	6.66304	15.5218	4.75327	17.1986	5.81723	21.362	11.0764	15.7114	9.17482	8.70325	9.74265	2.62462
13.5515	2.72081	14.3185	10.7987	1.2524	10.2049	16.0339	11.8513	15.7022	10.2275	5.58406	8.59205	9.88906	4.70754	6.27466	9.80842	15.4239	16.7774	16.1744	6.53106	3.20638	19.5214	7.42918	15.9747	14.1393	9.86405	15.6372	2.84985	9.32642	2.50942	14.4572	3.69919	9.95736	6.35344	19.3001	15.1273	7.23404	8.38142	11.8842	17.1495	17.382	16.7453	12.639	9.89496	19.3047	12.0378	8.29529	14.3155	9.29262	10.9207
13.0068	7.19441	13.8284	9.94095	6.51872	11.3139	9.80707	4.46929	17.977	5.08971	10.25	4.81604	22.1399	13.6179	14.3555	3.42289	2.48048	9.42363	8.91331	5.97965	6.46305	13.0155	7.29967	12.9253	8.343	13.0191	8.61538	4.81822	11.8897	8.98008	1.92202	10.2402	21.9231	5.76445	13.0981	4.15768	8.35346	10.5822	11.8406	9.44925	3.18088	20.6574	18.9195	6.4427	4.17045	18.3404	15.4052	19.1601	22.2648	5.67944
9.15211	8.29387	8.67487	10.1747	9.74903	5.4662	11.5694	6.89852	15.3745	7.99128	9.5641	4.98089	5.54885	16.3122	14.9356	8.35189	12.6528	10.5108	1.69666	4.86592	4.65944	13.9231	15.1668	9.32466	3.6526	9.68832	9.26134	11.7938	3.00675	10.1493	9.54749	5.64877	8.31757	9.07291	8.48969	8.71482	5.51992	6.93653	21.6522	2.65395	16.0957	9.66121	11.3707	8.0336	15.2641	5.79406	9.76534	10.073	3.1621	13.4147
27.6292	37.4695	17.4671	17.3858	27.5065	28.7736	33.7154	29.2599	25.5331	26.8417	36.7133	26.9314	15.0067	34.5372	31.9427	21.2604	35.5971	41.3052	22.9291	30.9777	19.6594	36.2973	26.5368	20.3897	21.0474	24.85	17.7284	25.8553	24.5698	24.6712	32.2842	35.5891	10.548	24.0787	24.573	19.3215	25.2092	29.8037	26.9284	22.0839	41.1625	23.1097	32.3492	35.5249	23.4905	32.1672	30.7556	24.8824	37.2733	48.0183
10.437	11.8078	0.999687	4.10695	13.2884	9.73832	24.8393	17.6258	18.4731	9.90148	8.12504	6.25533	13.7965	12.2148	6.749	8.75491	14.2825	12.1915	7.50774	10.1652	13.8203	10.4018	4.13271	16.4409	4.10143	8.5343	4.64533	10.2574	8.87047	9.26653	5.60106	22.0626	7.90748	10.3184	13.538	13.9504	6.63951	3.02717	12.8229	1.20244	8.26411	7.30983	2.40282	4.95928	18.8787	12.0492	3.06669	6.1467	12.9962	10.5935
30.1555	19.0449	18.8124	29.2455	20.9816	13.9278	20.3738	31.2798	20.6409	9.96276	27.7097	16.6643	20.8486	7.94325	14.8483	30.4645	15.7337	18.7572	11.9538	17.0692	22.1701	22.2939	2.39237	16.8716	22.1846	16.2921	4.64933	21.2519	26.2319	9.9224	19.3767	19.7922	23.876	18.48	12.3154	16.0956	6.42443	25.7256	12.5494	17.1868	17.0174	13.4586	25.2064	19.3148	3.10003	19.5398	31.7885	24.6757	25.889	21.2328
14.151	20.4422	15.6074	11.2498	24.0918	24.1687	5.39049	16.22	24.2091	15.5124	20.6025	14.1205	20.7648	14.8547	14.7556	7.93338	18.031	10.7296	10.983	11.9994	14.7598	19.3219	15.3911	10.0079	17.5179	16.5971	19.5998	9.56881	25.0657	30.6205	16.3069	16.1602	19.0236	14.8652	11.0624	22.656	17.7776	17.5682	28.937	5.90005	19.4057	31.1586	15.7205	19.3734	7.47132	2.40925	19.0795	24.8623	15.1258	27.3661
15.6291	15.1288	34.3891	22.6678	18.2923	20.6184	34.6455	26.0469	16.3305	14.1333	17.1481	43.2933	20.7348	21.3122	17.1048	18.6959	31.1575	27.0814	11.7258	24.2885	27.1529	12.7746	20.5901	31.1518	27.8421	26.1417	27.3828	23.0305	33.1558	28.8566	23.4081	25.4993	25.2467	25.1089	24.1703	16.8829	31.6775	29.7025	28.0652	17.5722	25.7199	39.2245	25.9131	18.6807	36.2981	28.5326	17.2838	31.4214	16.2244	24.6629
55.3414	31.1392	39.9555	31.5549	36.2639	23.8456	30.1556	38.3515	33.8204	24.3336	42.3562	32.8421	36.5109	20.101	29.5832	10.5385	22.4225	28.5971	25.0577	26.143	37.357	22.3552	18.283	29.9086	41.8266	34.505	30.2483	21.1034	44.5194	29.5683	35.343	37.7968	31.6557	28.384	36.8164	25.9437	27.2586	42.1742	28.6582	23.2947	36.9951	39.1529	46.0162	15.6547	18.5429	19.3642	35.0898	39.1821	38.2517	23.3666
17.006	26.246	22.9756	34.2442	19.8432	18.0045	20.3795	12.7279	21.0533	18.5071	21.2475	6.32496	12.0864	22.3828	19.2559	18.8183	20.6677	31.5559	9.39608	10.5391	20.1741	33.7148	21.721	18.6189	23.6014	14.7836	24.1372	16.8403	10.7936	18.2527	18.7729	21.8348	14.2883	17.6708	14.6854	23.3604	23.6711	16.9327	11.4266	20.9318	7.5333	22.0296	22.1098	26.8704	11.4458	4.97533	15.6887	33.1111	18.5508	22.6959
6.45432	7.08326	12.2608	13.7353	10.4395	19.5137	28.9571	5.98697	20.7107	11.4701	8.75856	9.86131	5.0667	9.12287	4.89492	16.8218	12.1298	13.8726	12.4158	13.6248	22.5992	10.846	7.95211	21.873	19.4744	4.02792	11.2107	7.79022	15.9465	12.8283	12.8365	14.9409	15.6374	10.4653	8.65759	12.0755	17.9754	14.5761	5.44327	4.0591	9.39783	6.34819	5.82011	13.8539	7.56018	9.01428	14.3819	19.023	10.0826	3.16175
11.5423	5.9154	11.0035	9.78467	12.8133	4.36499	11.2988	4.0813	9.42702	5.34323	7.51678	15.1842	14.2415	7.94865	11.519	14.7024	13.8261	8.8984	10.2503	16.4123	14.973	6.64261	24.7924	11.699	4.88869	1.5667	14.4372	13.5969	15.7932	10.4584	25.3045	4.8051	17.5384	7.3792	6.8749	2.94214	16.1892	10.2598	2.34717	4.81249	16.3891	11.4951	14.3292	12.6825	20.0054	13.2266	8.54318	13.6444	8.73905	4.78775
17.8804	35.752	38.5208	23.498	30.1495	30.7114	25.0206	21.095	35.5352	46.135	19.4094	24.0793	25.7988	33.8265	45.2279	20.1573	27.1159	37.1085	44.7762	26.4872	33.3232	33.5952	38.3259	26.2462	13.3248	31.5293	28.9641	32.4049	25.2418	29.3142	29.6456	34.1469	11.1188	30.8776	36.0591	43.2892	33.1634	33.1934	34.001	39.4041	32.4864	27.1163	44.1618	40.6668	15.0724	37.2841	39.3404	33.2638	55.7034	26.0437
6.44828	8.15086	8.97884	11.8479	21.1947	14.5679	9.29566	3.28951	7.33109	8.57911	7.41975	5.12175	18.3854	15.5549	1.63132	20.5779	8.6859	19.1081	10.4442	6.20522	6.18957	6.22814	1.09159	16.395	16.1649	8.79057	10.4025	8.94337	7.90513	12.7897	9.79071	8.0293	22.012	16.0292	15.249	8.51296	17.0987	25.9353	15.5761	18.9036	4.6506	14.5326	16.1276	17.7603	16.7207	7.94857	22.9158	13.1443	10.5062	4.51408
11.4387	1.93921	13.526	13.3689	14.9406	7.16126	14.0511	13.799	9.53325	9.41605	4.64887	17.2044	34.8883	19.9927	10.4233	17.4573	18.043	17.1886	9.79005	4.50975	12.7363	16.7144	12.3667	23.0683	7.81722	21.6132	7.80872	13.5121	14.2078	18.3379	11.8911	3.33755	18.0057	23.0523	11.1821	3.09294	18.6219	26.3	21.7726	19.9093	18.6651	29.5353	5.67102	19.5517	15.6006	31.3856	34.8876	20.5375	15.3091	12.2718
9.03361	28.1834	6.59188	20.1692	2.29402	21.722	20.1271	12.8106	14.5075	9.72069	18.7849	21.5893	27.6753	19.9711	5.53718	8.467	22.0564	7.56195	16.5542	20.0798	7.96113	0.973852	11.5196	19.9448	3.30203	15.2037	13.5376	12.5171	9.4605	14.3228	15.3911	13.3147	31.8441	12.8053	19.2566	6.07434	16.2923	17.9481	4.53892	22.8074	28.9771	8.591	5.5321	25.3824	21.3639	26.2741	22.8992	22.9318	8.15494	16.3959
26.5348	55.8176	26.7058	41.3219	37.4375	25.7093	24.498	43.7818	25.8246	22.9152	34.5385	35.0665	24.9334	25.7335	38.8532	39.1455	27.127	26.1051	34.4468	49.0524	30.5363	34.4271	28.4222	35.5883	37.1387	38.0631	26.0146	39.2426	31.4026	32.9549	14.2185	33.0045	38.5459	23.3422	27.41	30.8676	26.1115	43.7136	29.7557	39.2823	41.7623	36.7369	20.5284	34.4179	32.3706	23.7943	29.7314	16.1352	25.6919	37.7763
6.25637	12.003	13.0782	13.0425	2.05579	12.6704	2.94787	11.1319	4.28226	13.6839	13.269	2.86265	17.2398	22.768	8.61469	10.3936	17.3536	19.5403	8.26792	10.0114	6.34494	8.01115	10.0264	5.91839	9.84111	12.517	13.0231	4.56978	9.90757	9.50991	10.2113	3.73145	2.6409	17.3577	4.9781	16.3677	19.4577	10.8546	20.529	10.6212	10.534	5.38687	20.9088	22.1457	15.2885	5.57282	12.5987	26.8045	11.7933	23.8223
30.2745	27.5936	18.3435	40.4668	14.7791	29.4116	18.6958	33.4415	28.7155	12.9884	12.803	34.0197	32.2358	19.9309	12.532	23.9678	20.5154	22.5888	18.0728	18.2958	36.5956	28.6917	12.8057	16.4212	32.3695	27.0399	17.2164	20.9175	21.4921	34.4535	22.2719	12.393	35.8871	20.3169	22.2641	20.7799	15.9898	22.6406	40.1656	24.2488	17.2631	38.3476	26.1773	3.27301	30.1654	14.0572	20.167	11.4344	30.6278	38.9889
33.5654	43.5852	27.9496	42.7139	23.3853	30.5755	28.7675	38.1731	25.6834	20.5604	32.2878	33.232	35.1184	32.261	35.1573	34.9319	35.4427	17.6572	29.3445	34.1929	36.333	25.2636	31.7681	39.3818	33.6457	26.4002	21.6034	41.0187	29.3647	27.9018	16.9589	34.8398	34.2886	29.7421	21.6079	34.9748	42.7144	32.7967	35.8406	26.1958	32.2637	38.7048	10.2524	17.2895	43.6646	30.2233	18.4569	38.253	35.0989	30.0055
7.5699	20.1795	10.3922	10.151	23.4873	29.4467	9.84452	14.8777	14.097	17.8528	13.5791	24.6704	8.39559	7.38419	28.911	14.991	1.35951	15.3174	12.0289	29.9137	6.14775	9.07962	14.5005	28.3877	7.24602	9.19604	19.3017	19.5212	11.7874	10.3971	22.7214	24.1165	10.4206	7.99893	9.02935	32.5036	6.10343	4.67662	13.7641	6.2709	2.07689	10.6202	8.24992	2.35698	20.3871	3.91823	9.74621	19.0078	16.2743	6.29519
13.7891	26.4405	35.4893	17.1405	19.3412	18.1933	14.2105	41.4566	31.1063	33.8714	42.7298	13.9769	8.09468	20.6949	24.9513	48.4212	31.9298	31.2176	20.1437	27.89	19.568	21.654	23.7968	28.3422	14.0046	16.639	29.9561	25.1543	28.7983	12.18	12.5513	39.7416	27.4432	15.2706	32.6291	16.4452	26.058	27.6746	16.624	26.5774	33.1815	14.8718	27.4615	31.397	35.9601	23.8361	44.6257	29.2687	14.7361	30.0155
21.497	20.4365	39.0418	27.3472	25.8514	39.7719	23.8665	27.5492	28.3028	13.7091	23.9653	39.4879	29.4648	21.8913	26.0008	39.5497	20.9947	27.1349	20.4783	38.7595	46.8031	33.9613	34.2195	42.8594	31.4318	36.9509	34.1854	26.4989	44.1253	41.2191	14.5749	16.1899	50.746	27.5377	24.5712	29.6001	36.2765	31.4328	30.726	16.5771	18.5976	35.8319	34.8685	21.09	32.2518	42.2173	29.9759	30.397	36.3889	46.8329
28.8773	48.1154	38.3519	33.6628	59.3041	43.8124	48.7091	54.2316	60.5216	26.3351	41.4501	64.0029	40.4074	39.0467	60.5674	58.7549	51.0297	27.9988	37.3917	55.4913	51.3969	28.5332	57.5895	59.0902	55.2015	49.8752	50.5739	45.8717	55.7265	40.1005	33.2072	49.7467	53.8595	28.7716	45.0317	51.6205	45.0017	43.8962	52.2648	51.409	69.5009	67.4928	40.8484	70.6733	59.5219	38.5524	30.8598	47.2094	66.2318	57.8172
5.15299	33.3809	24.3373	33.93	20.979	16.1859	30.607	28.8631	15.1566	25.1443	33.351	19.5335	21.2061	11.6436	24.2137	43.0162	34.3407	9.4059	20.5985	25.095	18.3111	12.4893	28.4354	30.6009	38.9748	15.5328	5.42871	34.0112	33.785	8.18446	17.6272	37.7932	20.764	18.6733	33.7879	22.9132	35.9868	26.8387	12.5254	16.9775	37.8799	38.802	16.9074	23.8188	26.8051	33.6231	15.2466	29.8646	42.3135	30.8994
19.6258	15.5333	21.0635	30.3404	15.8946	23.4035	33.4486	26.7541	39.6337	16.789	25.2404	34.6251	21.4596	7.96727	28.6794	36.0012	18.8512	24.1758	20.6046	22.7843	31.6585	18.6462	5.22266	36.8464	42.2207	8.78547	16.9058	27.2339	25.8263	11.8197	24.372	14.025	36.2908	37.3111	19.328	9.86253	31.1731	24.67	11.2353	45.1019	29.5427	43.6237	17.6017	18.3279	25.4542	30.5212	21.3392	34.6747	55.2456	8.54348
46.3816	42.9532	65.5881	47.0159	40.5108	58.3861	56.65	17.8775	44.0883	49.1883	49.3538	65.869	52.4122	41.2217	45.2428	49.029	39.5307	46.1519	33.933	54.8413	53.4961	30.859	47.0207	61.5475	43.2567	43.418	53.6823	56.5381	41.3548	44.8897	26.9503	54.0836	57.8773	42.1916	36.3531	59.6968	65.4653	32.0069	39.6135	56.1865	47.5868	69.6761	32.8289	45.7558	71.7077	48.4166	46.5917	73.7947	58.5156	49.5243
35.2956	71.5854	63.818	59.4403	59.7487	60.8561	50.7979	59.9362	63.8431	63.1512	65.3753	59.8113	65.4546	64.8926	68.7884	65.0405	63.0645	58.3727	50.156	72.8098	63.3226	53.9179	61.9657	64.9159	60.2272	52.4297	67.9362	71.0094	67.9887	58.1616	42.8709	85.4399	64.0033	51.046	54.8586	81.0051	63.865	80.0248	65.3895	76.2317	71.9766	66.5819	59.3757	73.5656	58.5926	60.7169	67.3312	73.2277	61.9844	69.2748
55.9827	57.179	39.9945	65.107	55.6062	49.5217	42.1512	40.5726	47.8246	44.9425	43.3026	71.6694	61.7344	55.9782	63.9499	51.1062	54.4217	71.7754	53.4105	48.7428	63.1612	61.386	55.5741	69.0734	73.0576	60.0837	64.8046	42.9179	66.0194	79.24	52.3926	32.938	45.4712	74.5359	45.927	65.3324	73.8634	57.2789	55.4451	41.9164	69.4157	46.699	60.9451	58.5071	70.3185	65.7599	58.4794	59.6097	57.7501	76.1595
60.8629	48.8313	49.6616	49.2652	49.0331	50.1892	53.9423	30.7136	36.989	49.1491	46.5271	38.0167	37.7555	46.0827	45.6248	44.4403	39.1641	26.2358	53.8266	40.6397	47.8139	45.3911	60.4766	52.742	52.7556	31.0323	60.8865	62.5052	42.9311	40.6099	73.425	59.069	19.8992	56.4443	59.1279	33.9509	36.1362	50.3041	45.8285	56.0965	51.2864	31.5156	46.2652	55.4914	57.823	35.3595	58.4935	69.9348	55.0567	26.8229
49.4757	40.6669	43.3598	40.797	37.0429	47.3364	31.0285	32.6337	43.8976	32.7561	20.7684	35.4554	45.3928	35.9057	56.2208	41.23	30.5592	35.4968	47.3849	46.8413	27.9697	39.2413	60.194	33.1246	16.5457	56.2134	52.8647	40.3589	33.8959	56.1569	44.8072	37.9642	49.2172	51.4917	31.7529	38.9954	49.7199	54.314	27.7881	50.4201	38.9928	39.614	48.8041	49.8572	24.9954	41.9136	36.3363	25.3992	29.3022	53.4485
42.4705	48.1329	50.9231	73.689	55.3207	46.2563	73.8003	65.6858	62.6866	53.7473	76.065	57.3863	52.7804	67.2889	60.0969	47.8819	70.5245	54.2118	47.8326	63.3022	82.0769	50.5369	47.6483	69.9724	68.3291	47.0407	84.5559	64.6121	49.625	51.041	77.292	62.6458	71.5195	59.4807	88.5417	68.6119	42.9751	78.2876	66.1213	50.367	61.8836	77.5753	33.2043	51.8077	73.1269	74.3507	60.9828	68.2852	74.7521	63.9019
49.4755	36.5334	38.4058	32.19	40.544	47.3431	33.0541	52.5425	46.7375	42.2218	45.5882	28.1071	45.2413	36.5862	42.0018	38.8158	30.0874	33.8927	71.1513	32.6653	37.6691	45.3989	40.2933	38.6696	45.9938	82.1676	71.2496	85.3883	83.2393	61.4182	42.9127	54.1887	47.9288	41.0999	41.9632	65.0652	53.2886	27.7053	67.9141	50.6885	10.8832	40.9631	65.488	44.9638	30.2974	40.8259	61.2365	31.0561	25.1718	63.576
60.8629	36.0681	33.9915	60.4086	45.1476	38.9976	48.3705	55.0917	50.1455	57.3075	29.6099	41.922	48.6974	61.3966	41.9522	47.0715	71.701	57.8945	61.4112	40.0667	54.2584	68.1984	31.8436	32.8912	61.6196	24.5428	94.1582	51.8969	50.581	25.4915	46.9425	61.1496	46.3756	43.1063	49.2475	51.3468	47.001	64.3841	64.6395	61.1315	26.9806	60.4313	66.2917	38.5332	51.0905	77.3593	45.2123	28.0536	64.5832	52.9508
55.9827	56.4194	50.4808	50.6917	54.6679	52.228	33.3841	44.0486	62.8146	49.5123	64.0543	64.6013	61.5973	35.518	54.1467	63.5641	48.459	36.2492	69.1091	44.2665	48.0153	56.6494	61.8937	58.2975	59.0255	55.4319	27.0996	37.1382	74.3073	75.6043	47.1135	67.1652	70.5764	50.388	55.0507	52.3354	73.6683	47.4372	55.7136	67.0416	42.0684	47.6417	61.4377	74.7882	49.6767	49.7697	72.3438	68.916	59.4173	62.4471
35.2957	53.6734	53.5285	54.043	55.4879	71.9933	70.6148	64.7009	56.1983	60.4802	45.6785	77.2183	79.9275	73.6942	71.6043	57.5227	51.1988	59.6508	47.0097	53.0207	58.0852	58.6083	63.5433	58.1574	57.1919	73.0222	90.0169	55.7538	53.4957	67.1866	57.7087	49.3869	75.14	70.0594	59.0381	66.5417	72.5281	67.2736	51.2673	60.3232	73.5579	64.5011	69.2551	61.8871	89.781	62.6219	47.3139	72.862	82.6194	78.5426
46.3814	70.1029	58.155	50.1589	47.282	42.4028	46.3091	45.0576	47.5468	53.0886	38.3999	53.1608	46.2892	53.3457	51.7288	43.9435	65.8591	39.4334	38.7653	32.305	63.3538	40.1793	57.2485	51.8326	47.7552	56.0789	53.8631	42.3412	63.0932	63.5748	38.2237	59.5167	40.9716	41.0632	57.0978	44.7787	55.4149	50.5355	50.6937	53.6048	56.8019	60.3338	49.5595	46.5032	47.4907	45.0682	42.7259	53.1596	65.1629	65.2499
19.6255	18.3133	13.8292	34.4962	21.6828	3.68536	24.5031	31.181	20.8501	22.9675	21.0727	16.2799	24.4291	37.5068	13.9686	25.478	16.8715	8.21813	7.4443	38.035	22.4092	24.9715	34.3689	31.0914	17.4609	20.0762	29.6637	16.7284	11.7132	30.7413	28.8688	23.6594	17.0963	31.7629	36.8316	28.5572	22.5818	12.6902	12.066	24.9089	16.1764	18.0607	30.7403	32.972	23.0623	31.5586	28.3837	34.6388	31.4739	12.5874
5.15303	16.5886	21.02	31.4897	19.4719	30.5424	23.6061	22.9748	18.0194	20.8985	29.0204	30.423	35.2119	28.2366	28.5069	21.0942	18.8839	25.814	27.8136	17.4062	23.2804	30.8626	17.0134	34.3094	28.0558	28.8826	33.317	39.8471	3.09415	25.0402	41.0034	10.1841	23.6336	38.1759	26.5905	27.0333	22.2626	25.0576	17.7068	27.8217	17.699	32.4673	20.024	13.6543	30.7123	34.7779	20.4126	36.8254	44.5464	12.8874
28.8772	35.7673	44.859	58.1717	52.2161	50.7388	48.1021	39.8049	44.488	28.0419	39.9801	44.8042	38.6765	34.6886	42.1273	46.7628	55.4664	58.4361	30.7747	59.2611	51.0075	34.2315	41.4475	43.8108	33.152	46.6403	41.993	44.7874	43.3993	48.8372	35.0763	35.9269	52.3038	32.5839	63.879	51.8366	25.8904	43.0369	54.0078	39.9266	46.783	44.511	36.1832	53.096	48.1801	34.1106	31.0675	54.3566	34.8045	38.8823
21.4969	32.9195	32.2869	29.2022	30.6061	23.7237	26.3355	33.5516	29.3041	22.9628	36.3215	37.4357	30.793	32.7577	26.5255	31.6596	25.4935	25.1567	29.2715	24.3134	29.5926	13.234	43.7418	40.1061	20.8536	30.1956	14.9277	21.0031	31.9453	29.9626	34.3511	16.0529	18.3443	14.0255	31.6293	16.6061	23.3196	36.8598	27.8231	30.9443	38.0663	28.0388	24.3426	37.5279	24.3702	5.77084	54.6149	43.9164	25.9702	19.6875
13.7891	10.2442	39.0481	22.0078	14.4378	18.6827	34.6567	23.0647	32.5925	33.8121	25.6056	22.7307	29.1433	18.2819	29.2006	17.4247	19.9445	40.0929	6.66985	29.6273	27.0888	17.3288	6.31223	21.3423	31.0518	14.3528	35.4988	19.8392	12.5105	30.1079	25.1892	17.9881	18.9588	11.3782	24.1002	26.8424	31.1606	16.6812	16.1152	30.2385	26.1667	29.5553	18.2552	25.6152	37.7108	20.6533	14.6796	23.255	18.8178	24.5813
7.57	2.50859	33.4791	8.48334	24.6482	18.5924	20.0096	11.634	5.67525	7.52504	25.4276	11.1849	12.6954	12.6247	9.37596	12.3921	21.1734	4.12536	3.82412	27.1068	2.48951	11.3225	12.2868	12.8288	15.6864	7.74219	28.2914	18.8039	15.4024	7.46901	22.926	17.0813	12.0445	8.44105	16.8229	22.3288	9.76671	24.4668	6.98477	10.3898	26.4654	36.0525	5.12397	23.1544	24.1849	16.8104	11.8299	25.1788	16.8451	18.2638
33.5652	45.1676	35.1878	31.3655	25.7833	20.522	25.8264	46.7829	25.0679	27.3675	37.0321	34.1798	43.1359	52.1789	44.8189	23.2901	45.1639	37.669	25.2096	33.0418	24.6536	33.5015	27.4766	35.4104	22.5972	36.8325	39.8967	21.3682	22.642	35.2604	37.2398	35.4526	32.0065	35.9576	37.315	29.9546	18.4517	35.8168	44.4204	34.6501	53.5951	15.2781	26.9096	51.6395	25.9725	26.3519	27.1275	38.3501	23.6717	37.6425
30.2745	37.8855	21.3752	10.3288	38.2114	22.5123	25.9491	37.3355	22.3983	24.1489	30.6627	29.8614	26.7917	33.41	24.774	29.911	29.756	15.017	25.4516	32.2266	24.4666	30.4403	39.8186	21.8682	9.20479	34.4304	23.9265	14.0927	41.6039	33.7876	21.8648	24.1356	28.2645	25.3087	29.8587	16.4905	37.4458	43.7541	40.4624	25.9646	30.1687	12.7054	27.1765	40.8756	3.92248	9.04749	46.7302	34.7877	23.7855	22.9213
6.25637	4.00121	15.0049	1.95744	9.43026	10.8103	12.123	15.2442	15.7855	13.5388	19.0448	14.513	6.89055	19.4137	10.1626	8.02904	8.8562	4.52344	7.04949	11.2363	18.5907	12.1866	11.6193	6.72053	7.44154	6.31185	11.2799	4.81438	17.8191	7.8741	2.70508	19.9932	17.8724	5.44978	9.39502	18.0568	2.22501	13.2289	12.5818	18.0681	21.9056	10.83	13.0611	2.32685	23.6472	16.5502	12.7397	9.74376	25.6117	19.9528
26.5348	44.4088	21.5713	28.0879	25.0751	26.6272	42.388	36.5106	33.9914	22.3807	30.6311	28.289	18.4059	26.2975	37.7277	30.9817	25.9975	37.1276	37.7237	39.7324	15.4956	28.3391	36.6601	32.6463	31.8554	31.37	48.385	28.8776	6.60709	37.0206	46.1846	28.9026	25.7032	42.101	34.0711	23.0097	26.4414	17.3767	38.7435	46.5983	31.0222	24.597	37.7125	31.4664	37.5024	26.9283	49.9251	40.7966	37.3204	39.9729
9.03361	19.987	20.7981	6.39298	27.2856	19.5493	17.8312	16.9498	24.8269	9.55301	12.7516	21.078	10.1817	13.1104	24.5464	18.8501	6.80674	16.2522	24.8894	9.00627	23.3896	19.3302	13.6532	26.9604	22.4281	20.1842	16.6883	3.8754	8.98204	23.3006	14.665	2.72903	16.0142	16.3315	12.8696	10.2389	10.9196	28.9322	31.4231	9.28331	4.57035	17.47	14.202	16.1302	5.33861	12.674	29.3574	7.76434	15.2871	12.6736
11.4387	26.0377	20.5696	18.5584	18.3008	25.2465	13.4047	21.9354	19.764	9.89082	10.8973	7.9663	15.1076	7.40173	26.9165	16.7495	9.0713	11.9584	10.8846	8.81503	24.7411	7.81423	17.4781	14.4299	13.362	15.6826	13.9415	19.3505	5.38094	13.1557	11.1595	7.64972	13.6971	19.0608	9.63915	7.30516	7.96064	12.5367	28.3595	15.0933	6.12038	18.5314	18.2131	18.6402	4.36636	28.7089	17.743	16.7395	15.6817	15.2975
6.44828	28.3655	12.9319	18.8999	7.35859	9.23072	11.9054	17.2371	13.5612	14.489	4.57149	9.46494	14.8006	10.9683	11.6135	12.2134	25.4414	32.4271	17.8785	3.62021	11.5408	19.2731	12.4206	8.7816	5.59625	22.0586	18.4299	9.9482	17.0662	11.1785	21.0027	12.2411	13.6795	17.7258	24.7173	8.53021	6.74417	13.8705	6.07487	8.63293	1.43135	8.65215	14.9499	3.88845	7.5686	11.0008	13.9602	6.52693	10.2462	5.23581
17.8804	39.0219	26.2281	30.1763	16.8591	25.4783	28.8518	28.5184	23.6476	39.1197	19.3887	34.6285	17.6257	20.8307	31.6201	31.0945	33.8443	32.9256	25.2884	34.5243	33.4761	33.1152	33.3342	22.831	28.7993	26.3797	25.1191	29.8093	35.9517	27.9961	14.2329	29.9381	39.0744	29.3632	35.5977	27.0723	45.0573	50.4257	22.8684	27.3281	35.3232	44.4927	16.062	24.5585	36.5859	39.73	32.0286	16.49	37.4519	31.3182
11.5423	14.2004	5.99676	8.24367	13.5168	19.6835	7.5393	9.77753	5.60588	16.9951	19.5309	7.26916	9.76325	13.8637	11.2251	13.1653	6.36039	7.19348	19.7168	9.79081	9.51736	8.48882	11.4716	7.71722	1.62435	4.83698	5.78946	1.9875	19.2989	12.0908	1.54997	10.9106	8.78979	6.02131	12.5415	16.6831	8.0089	8.0455	12.5637	10.0773	4.35497	10.4347	5.29981	7.37178	5.81674	5.77318	19.7979	7.98266	1.22612	5.25672
6.45424	25.6314	21.7181	9.99802	11.6543	21.0137	10.2231	12.8334	3.89811	14.301	12.4926	7.60836	25.3995	26.0773	29.8172	13.0802	12.0252	8.21498	17.1931	11.3673	19.5376	7.72496	13.6055	6.70632	12.8442	12.059	6.73867	6.63844	25.39	22.8215	8.87921	14.0993	4.20995	7.69951	21.4743	10.582	8.2459	24.2374	12.3502	19.0825	3.01978	14.7256	7.66811	21.599	18.7758	16.5663	15.1207	6.57547	8.03546	4.6763
17.0061	19.2815	19.3027	21.3905	17.6084	12.5458	14.0503	24.0133	9.19345	6.63141	27.6787	10.6553	5.61204	13.8484	14.5039	16.9438	21.1905	19.3752	15.0923	9.11015	28.1279	22.5085	16.1551	19.8978	24.13	17.4764	26.8617	19.4782	38.1168	27.2705	22.1986	14.5139	30.6322	28.3	13.2192	12.6738	18.3839	30.7416	15.6925	5.52943	30.1732	20.5057	16.165	26.3489	19.861	16.6051	26.3108	7.16684	20.1337	20.5885
55.3412	31.1868	23.8449	43.243	34.6546	24.3953	31.8969	24.9308	26.9733	44.8295	13.6606	26.986	41.1286	29.835	35.6128	19.4155	28.414	22.8988	33.0943	22.5228	39.6178	49.8149	24.2273	21.1123	36.4189	21.2101	38.8475	20.7221	22.4036	39.7042	32.3093	27.6948	27.7186	35.9926	37.2708	30.8872	27.484	39.3312	44.5607	13.7831	38.5432	47.6977	33.1355	13.1506	33.4894	35.2794	36.1948	36.8648	23.8109	47.4896
15.629	33.0592	28.4911	16.8565	19.5667	18.0388	25.6101	23.4961	31.8292	23.669	22.5851	16.8331	15.3609	18.6584	23.2663	18.5659	26.3638	36.9511	19.1332	8.02319	27.892	28.8241	20.9641	16.3089	17.1966	27.6736	31.1171	23.2601	16.1296	23.729	32.1081	24.694	19.8911	26.1936	39.0785	29.4038	9.89465	33.2937	23.5641	23.9385	23.3436	37.5998	28.9816	36.0795	13.4505	24.8591	33.2192	33.7324	15.6662	29.6099
14.151	12.7922	12.1587	6.09612	30.0566	9.75811	13.6539	19.4696	17.2346	7.92	27.0386	26.2054	17.4704	15.2944	19.4465	25.8525	22.1054	5.54179	4.13984	12.449	31.5681	28.413	25.0527	24.7025	23.5332	29.4911	10.7887	3.60754	12.9445	13.728	3.79512	15.4717	22.6071	33.515	5.62182	17.052	33.4713	34.5126	5.19235	10.8428	14.8141	28.3909	17.0502	11.4712	28.7009	26.747	12.314	13.7107	10.815	26.7621
30.1555	9.62118	14.7044	17.5519	15.9023	25.9334	12.2306	3.73036	19.2773	26.5581	23.9977	11.4613	21.6322	27.3005	17.3421	4.72578	21.3528	27.0172	13.2411	15.6824	11.9263	24.0961	24.8875	14.528	22.8919	15.5256	18.3255	20.71	8.26612	20.7188	29.1728	10.0895	12.0449	24.9553	26.8445	21.5022	16.8788	18.5971	22.6993	23.013	8.73633	22.133	26.2708	19.6748	19.5406	20.1572	30.9943	25.0314	26.0276	3.50177
10.4369	8.85471	16.5053	10.0052	12.3277	17.864	1.01151	4.1417	3.66425	22.4665	12.5355	1.94387	7.81253	5.84294	4.08825	10.8824	8.748	7.6883	11.1687	8.59644	6.58352	9.39847	10.3929	2.64962	7.83847	3.17567	13.4219	6.92175	6.58207	18.4157	7.66551	15.9543	1.87544	1.59052	31.8004	9.9288	3.33473	12.3747	16.7039	8.43402	12.413	6.34028	3.43235	1.48298	14.5375	12.2638	8.86836	14.2468	8.56352	11.2089
27.6292	21.1675	27.268	28.3279	18.0338	22.6251	20.4915	20.597	32.1984	13.1092	38.5756	33.9048	25.8411	26.9305	29.9376	26.5296	19.0409	18.9053	32.2291	25.6824	31.5821	12.7593	23.4693	37.9974	16.6789	9.75664	12.9589	47.8207	27.5311	27.9199	25.6559	32.7002	36.3114	25.6418	26.2152	41.0959	43.864	15.0771	25.301	33.445	24.6725	24.1895	12.529	37.5951	22.5543	29.4488	27.6126	31.6028	37.6725	37.7881
9.15208	14.4037	11.3499	11.1435	14.638	6.38947	6.33355	17.0625	10.6262	11.2787	10.5363	13.9637	12.1967	7.20208	17.239	12.8664	2.80696	2.83408	11.7608	8.60605	4.22505	6.97353	6.71979	18.0327	6.03631	5.67902	6.93258	5.79879	10.6021	15.5881	4.37299	17.5136	16.6304	6.20057	8.65976	17.1117	28.3996	7.72501	9.53169	8.85685	6.94084	22.9463	6.02174	9.43544	4.37759	18.7537	10.1875	14.1527	10.3684	14.1895
13.0067	2.83	18.1003	26.6366	2.31579	7.58528	9.43408	12.332	6.26472	1.87203	21.8755	2.73047	13.3474	1.49713	18.5353	9.5773	14.8381	2.19318	12.2028	14.4288	3.10854	7.75807	2.51511	10.4836	19.6317	1.62947	5.0751	20.2338	11.2113	16.6092	9.29839	17.6014	8.79532	6.33968	6.68534	1.11623	23.2535	8.87674	6.41822	5.5787	18.4099	8.93265	6.3572	11.7431	12.4405	4.62526	16.5069	12.7208	12.6682	7.72271
13.5514	12.0574	4.64888	9.83758	7.26547	3.54522	19.5436	17.7137	7.50886	10.878	9.55738	8.36804	16.5432	5.01125	8.51986	6.18412	12.7596	15.2294	10.0951	11.685	4.97009	6.47372	15.9947	7.57811	9.72762	26.0961	9.27394	9.78069	6.52536	8.66267	12.6749	8.56291	4.81449	4.40323	13.8415	4.93999	15.4906	9.95954	13.7229	20.8063	9.81529	3.50521	11.691	8.20374	14.4802	14.1039	21.44	19.9637	9.82647	6.92816
9.18272	5.89349	4.82589	17.662	17.7708	5.52626	11.2927	6.25415	13.3732	10.6439	9.93807	18.1296	4.92111	12.6311	9.69828	17.4606	19.496	3.17453	5.54115	10.2271	17.8437	5.3794	12.1809	13.8436	9.17698	8.25687	7.30799	16.2041	9.14971	7.69886	16.9014	10.6166	8.49802	20.0578	10.7578	15.0395	13.6132	16.275	10.5086	11.7248	16.7387	20.1026	20.0577	39.2799	16.1361	6.33754	22.6851	6.2549	7.89006	21.05
18.7675	30.3198	38.2021	35.3062	30.0677	33.1008	24.504	24.0328	29.8455	33.3425	36.479	42.0699	31.3253	21.6455	31.3333	32.9782	24.1371	33.5103	34.6024	30.4491	24.7786	34.4203	35.2554	34.7961	40.6828	28.6362	34.8302	38.5987	27.6	37.7339	18.9715	39.2254	28.0664	39.1815	36.4979	34.7208	20.6463	33.3023	30.8952	26.8549	34.7985	19.4932	22.2817	27.9674	24.2244	23.5115	30.2614	33.157	32.9349	10.0109
13.4249	8.59535	2.42223	17.2902	12.9702	21.7842	6.73707	15.2609	15.4244	15.2165	2.74273	6.44506	10.5972	7.42539	7.21876	13.7124	8.72405	6.08825	5.22133	1.17176	6.7968	29.6913	5.88332	4.34145	1.19235	3.79633	9.06179	5.6214	16.8646	19.0856	6.20706	7.67879	11.9959	9.426	15.5256	9.86846	7.49612	7.20234	5.1032	3.64024	8.39676	23.8032	11.2803	5.45082	13.9997	3.37659	13.2524	14.7614	8.72848	6.93407
12.1375	19.1471	14.3982	10.6396	12.6295	14.6095	5.04529	8.32924	9.95488	6.84561	12.0573	7.07021	2.87184	7.93666	14.3907	15.8548	12.8151	10.0171	15.3559	12.1794	9.88647	3.34426	14.1529	6.65131	17.4035	4.86637	12.803	9.60844	17.3636	17.9132	11.1152	2.46457	15.5854	14.8952	15.998	21.978	10.4042	4.56445	11.7075	17.7749	22.24	24.5837	4.4645	10.0938	9.59985	7.11915	4.02519	25.5997	15.9944	21.1412
6.59351	13.1936	7.0753	4.6995	20.974	18.9512	16.8458	19.7543	12.4165	10.1774	10.119	17.2224	10.294	9.43902	23.5801	20.2706	20.5408	20.1871	12.125	11.3361	9.7342	15.3022	17.1684	8.01954	7.29599	13.8527	14.2338	2.84025	24.5811	12.1805	8.58299	12.7562	13.7653	16.4039	9.65891	9.99361	23.5271	11.4046	13.7309	7.04826	18.2859	24.2156	9.8058	3.67907	15.3917	12.7331	17.2291	18.9995	7.11404	29.3824
24.3433	11.439	13.5405	21.2468	20.7785	13.542	24.2106	26.1602	16.3508	35.7682	28.5797	21.4687	19.4602	13.3544	9.07618	18.1326	34.2812	19.6696	41.1652	10.4513	32.782	18.4566	26.8213	21.4539	19.2816	28.1694	22.8676	32.4844	31.7672	20.9715	18.5742	19.4398	4.37743	25.1211	16.2314	7.97902	23.002	22.6579	6.94064	26.6533	21.32	20.4572	29.6981	10.0131	14.2563	27.3666	22.9063	21.4994	24.1727	7.96382
4.88058	1.61194	10.2899	16.4452	15.5434	16.3363	4.23572	11.9217	7.92223	20.6631	8.79071	15.6249	12.3369	10.702	6.63274	16.896	1.90649	14.8255	5.30798	12.8482	13.3581	8.86809	8.09406	15.2036	7.51271	10.3472	1.27931	10.9728	14.8636	9.57978	18.2589	7.8958	12.096	8.41002	21.1435	12.0364	17.7746	6.21914	9.54941	22.1821	5.4038	20.6808	16.5535	24.3617	29.1037	8.15796	14.6712	6.77616	8.70243	17.019
5.76786	10.9621	8.59147	5.60721	14.8397	4.34008	9.61877	6.80299	12.5305	15.0956	7.2105	12.1497	16.5202	18.8587	11.8788	13.0955	20.6609	18.0572	16.5706	9.21776	8.13621	19.4655	18.9079	12.3265	13.9535	19.2001	9.38913	16.2181	9.47365	10.754	3.6344	17.3997	14.0616	12.6815	8.42001	19.1714	11.063	16.6709	20.5896	10.2359	2.27211	22.2725	11.5169	11.3047	14.8732	10.4652	16.5488	15.1385	30.2883	14.3798
23.8594	8.79818	10.299	14.4507	12.4971	17.9827	5.90461	10.6103	4.58646	21.6794	6.64512	19.1999	10.0093	15.4799	10.4561	8.86826	8.80113	18.6327	18.1264	2.74361	17.4306	9.5881	17.1953	3.74427	18.3403	6.12433	6.19012	3.23226	11.5286	5.41514	5.14303	18.0503	14.3496	3.49528	8.3443	15.7401	28.8584	10.8988	9.0954	6.96992	9.5159	23.3355	25.5773	15.4663	13.3454	8.23986	13.2203	14.8256	28.687	30.8714
19.2547	11.9243	6.47789	4.25052	19.8052	8.86758	7.94589	6.16324	10.675	2.37322	12.1419	14.3324	9.07901	9.2401	7.56966	8.52826	3.68769	15.0568	13.4363	9.82752	21.7028	12.351	9.60737	2.60756	15.2616	10.7186	6.11512	8.33806	11.6893	8.62415	12.0233	9.2714	12.2484	16.3041	9.65876	4.24193	10.1226	9.52742	15.8562	3.84834	10.6768	12.8148	8.91882	9.37287	8.17214	7.11948	10.0894	4.33578	34.7654	20.3809
1.22918	8.80367	8.85584	8.05999	10.2748	10.5208	6.23491	17.114	20.6153	4.57043	11.1695	8.0838	4.51928	6.86069	7.20469	5.43049	18.1465	8.10012	17.3087	11.1184	13.4683	11.1601	17.9866	5.68178	18.7853	10.0351	11.1016	2.0671	15.2328	10.9519	6.10738	2.92654	5.55894	12.8301	22.9764	13.381	16.199	21.945	7.75933	12.912	5.91313	11.6743	5.73325	4.60582	5.91846	11.5038	5.40302	8.40929	15.091	13.3308
23.72	19.3578	6.53285	21.4725	10.9152	15.7437	8.56862	19.2772	17.8614	27.8635	17.5092	10.3457	13.893	9.77289	14.4226	23.5349	12.4684	1.89506	20.0486	24.2799	21.0248	19.1831	10.5616	36.0533	22.7154	9.84666	10.1618	25.4346	27.2883	19.5322	20.2256	20.771	22.6972	17.9267	27.748	14.0798	13.4167	19.8798	17.4094	1.76261	22.4999	31.8344	11.3703	34.0872	16.3054	22.6106	12.021	18.8277	17.6818	4.5417
12.0249	22.2147	19.6403	8.17233	16.8688	20.2606	15.4373	22.2253	18.151	7.97459	10.5908	5.61641	7.47483	7.34929	12.5679	14.6241	11.3723	13.9873	6.41332	29.6473	13.337	17.6213	5.31122	18.942	17.3543	13.4605	8.29395	20.8154	17.0419	5.21614	10.5524	14.3417	12.5411	12.9593	18.2808	5.4446	13.215	13.1534	7.73528	14.3118	12.505	12.405	9.7892	24.7477	18.5409	18.6098	8.52143	12.9409	12.4848	8.23666
19.2771	4.86917	3.41789	6.07847	8.60716	3.76112	7.12054	1.46877	2.02654	5.0512	26.7133	8.72431	10.2247	9.06945	6.67242	10.148	9.98994	15.1349	7.71553	2.30312	5.70214	8.2653	8.75244	5.1	4.07673	14.7587	7.40326	16.5155	6.24406	8.09073	14.6043	5.17911	5.0838	1.56164	1.97669	4.06505	14.2076	11.6468	7.74056	6.09481	11.2618	16.7088	9.46185	13.6026	9.16556	6.80622	9.2497	4.47689	14.4082	12.7882
4.06378	14.6252	26.1695	18.2815	5.09747	4.32347	5.44506	8.43898	7.26051	5.67757	15.7474	10.5604	12.6327	7.59795	12.302	4.60598	6.94252	5.20152	9.97033	8.02673	3.26571	15.2673	11.1777	6.03446	12.0146	14.7305	5.17609	8.5009	9.55153	19.0277	2.24212	5.61921	10.3354	11.7824	7.87779	7.90278	5.95858	7.04365	5.30954	4.52401	9.85416	7.12858	9.78908	22.5438	5.17434	3.21188	7.9645	9.65469	8.17834	17.14
9.36562	11.6673	9.62052	13.9799	12.5615	9.96395	6.67909	9.72818	12.1101	19.4914	17.5479	16.4811	4.37255	11.537	8.70286	2.63595	9.4524	6.70351	22.566	6.05627	19.3149	2.11158	9.45617	15.6492	8.79192	10.3597	7.68537	12.077	14.3027	11.6814	11.0022	14.8782	15.593	9.70945	3.40217	6.8976	7.80246	9.24798	14.9437	9.57437	4.5109	20.1784	9.77352	12.3185	28.0258	10.0403	13.4642	22.1778	12.8349	15.9756
18.314	7.83095	8.38669	9.29404	17.3358	8.41708	6.56688	4.28976	16.6251	13.2335	8.86435	6.22874	14.2639	9.73691	11.3215	4.21615	35.7313	9.54512	4.18295	6.08981	14.7978	3.9806	2.75101	8.0519	12.5499	20.6206	7.7659	6.5279	9.45912	15.5963	11.5071	5.18297	6.98492	8.473	13.2167	13.5957	14.4946	11.2173	19.7389	10.0616	10.3638	6.62056	4.38069	14.2482	8.78482	15.5521	5.16045	10.6334	16.7861	11.9597
16.5674	10.9003	9.0816	2.27956	13.6723	8.96237	4.7291	9.76748	9.18971	15.231	19.7501	2.97689	13.2275	12.8681	5.32732	12.841	16.3788	5.68029	15.1285	9.4885	16.456	3.97955	20.8461	8.92815	9.71366	12.782	9.67738	10.4023	14.7189	7.25104	7.51433	5.03886	18.2543	13.2491	6.30349	4.16288	20.1506	6.05757	16.303	12.972	5.02309	5.18822	14.2267	18.8048	13.0537	8.36921	9.89707	9.97994	16.2987	12.588
3.36638	4.02059	10.4924	7.35849	2.19365	5.05765	2.93062	3.88716	5.64599	12.0736	4.20796	12.6064	16.4496	6.42	3.13198	16.2447	12.1575	14.9977	10.9934	2.07082	8.04801	15.7704	6.815	5.79222	12.8099	9.88464	2.47535	16.8285	4.47563	12.7073	9.12806	1.58763	5.86265	17.2735	9.10032	16.9554	14.1762	4.83658	0.745724	13.8885	10.7997	21.1746	6.45868	5.08621	17.8452	12.3154	15.329	14.4056	20.2804	3.60674
6.49675	8.13579	2.20359	7.73752	17.8641	8.62356	7.93445	8.97696	8.04855	10.4037	10.079	7.61992	11.5501	13.9577	9.08865	14.2158	8.03683	4.49595	13.5265	8.84274	5.54106	1.69271	3.02967	2.75373	10.2238	9.92494	6.71173	8.69242	9.67433	9.73351	3.77488	4.52996	1.70348	1.02077	6.21796	5.09773	7.81312	12.6072	1.15052	6.34413	10.3695	6.10128	10.1587	7.12491	1.75466	6.81333	11.2492	4.5403	11.1744	10.9012
0.752772	12.922	10.2828	12.4407	13.1621	2.21876	7.59662	15.0705	8.1296	5.26753	14.3542	12.2362	8.89582	9.49171	10.5928	15.2537	11.643	5.95666	11.8161	8.52156	8.81257	11.1628	6.58728	14.5969	12.2583	16.9675	10.2059	13.4615	10.2121	16.8669	1.53566	9.09972	13.2311	9.0657	9.97745	11.7756	1.21863	7.75456	14.9695	13.1978	3.09493	16.0544	12.5095	5.95128	2.95614	21.2224	17.0513	11.1358	6.11516	5.91104
11.2381	11.5168	5.98454	6.37384	12.9691	6.11958	5.54513	12.7417	10.0294	3.02102	19.1288	6.66075	6.0771	6.86954	3.26694	4.67799	18.297	6.19981	6.21966	7.32642	3.3253	7.19523	11.4503	7.04224	14.9785	12.1273	2.60292	4.65061	6.97601	9.86945	10.8343	4.51679	5.57933	8.18449	2.9108	12.9196	4.27089	6.23391	9.60519	14.6838	2.20626	2.81514	11.8036	6.90707	12.937	8.81691	0.607607	13.1028	9.12794	9.34555
13.4912	11.3352	14.8965	10.8644	7.08779	12.8558	9.89481	6.31093	13.2333	8.72312	11.5679	4.66484	7.45093	6.94124	10.227	18.0122	6.17382	10.4762	3.00948	0.78572	18.8971	13.4354	15.801	13.6297	5.90468	12.9086	13.6371	8.17493	16.4621	10.0559	3.9441	14.6526	11.8251	4.93191	8.55836	3.75916	1.98901	14.656	8.98975	6.12121	4.84655	15.8107	16.1379	10.6023	12.1338	12.385	12.1667	13.8408	11.6781	6.9401
6.66163	13.4477	9.93045	5.39524	9.30467	8.33796	8.86291	1.22555	8.21978	9.35202	17.6638	11.3233	3.98852	10.4277	12.6425	12.1781	4.68833	5.3832	17.0127	2.83393	14.7556	17.2905	10.9843	9.75714	7.90249	10.8945	10.6115	5.35325	16.7164	6.9863	2.8295	9.20435	11.9736	4.4265	23.8978	10.6575	6.7207	11.6458	18.7804	2.80072	2.60623	23.3061	2.99448	23.5771	20.1876	18.2656	10.3398	14.6308	26.4676	4.91173
10.4862	6.88863	3.61129	10.7756	11.4875	7.07577	11.0832	6.24281	1.89265	9.58195	8.27855	2.26275	12.4748	11.382	7.12154	19.9794	16.6697	5.77944	11.0795	11.0006	5.18039	10.2143	7.05131	7.06447	10.8352	10.8151	10.193	5.42076	7.50546	9.6994	8.43648	2.48327	8.93376	18.8296	7.52203	6.93802	10.1978	9.04711	3.67309	7.75772	3.31114	9.10823	16.8679	8.67794	11.5808	7.13375	13.4301	20.6716	18.7771	22.801
13.1723	3.96873	6.99859	9.73828	10.2904	6.17357	14.3881	3.56654	7.9048	6.35025	4.79977	9.12065	0.655142	5.34894	0.912735	1.91372	7.64433	4.94348	5.20688	9.07234	18.2779	10.1066	4.73009	9.52297	13.0112	8.13259	6.7802	5.11281	10.3076	4.6685	8.36168	8.64639	11.0284	5.44485	5.69152	3.4914	5.38876	8.15771	4.84762	7.50707	8.60414	3.7781	13.8227	12.233	7.20069	7.4745	1.61665	0.855232	20.8916	14.1264
9.85841	9.70326	10.6253	4.00711	10.7585	11.6146	8.85544	3.54133	4.7628	10.3403	9.42292	7.29371	13.2793	7.53564	16.9932	12.6592	5.05628	14.8534	7.4342	4.7184	3.67788	11.8435	15.9468	8.54482	5.81958	13.6556	11.1252	4.92834	14.0637	12.0746	5.59124	14.2423	7.07559	0.948686	9.76406	9.2981	6.92249	14.5887	6.56151	5.10652	2.88714	6.05834	14.491	16.8501	14.1129	8.40382	14.6401	7.30328	7.67882	6.81608
9.16075	12.7246	11.2363	10.8749	0.334985	5.26407	13.8724	7.58815	15.9831	7.31134	7.81537	8.61654	13.1026	14.2543	15.8966	9.54477	1.88981	10.1832	8.1258	5.06713	10.0984	9.48902	6.86663	6.51915	7.71516	7.64136	5.67809	6.81365	11.7999	17.082	12.9431	7.2207	14.7061	18.0998	18.2347	17.268	5.02143	5.73754	11.7452	18.9576	11.5573	4.72882	6.04053	29.2908	16.0625	12.7662	22.0525	10.4718	12.4076	2.72808
16.5058	3.94493	3.10503	5.00997	6.75985	4.15204	0.44208	0.972532	13.0381	3.04414	2.53148	2.49792	2.60275	6.51297	4.40135	3.55638	10.5443	3.55867	6.2994	7.91131	4.32236	7.31618	5.98522	11.7231	6.92179	4.70429	13.0071	14.0858	9.39279	6.91114	4.31031	6.72738	5.61768	6.17518	5.12333	4.35559	5.05828	7.70576	12.5402	3.3481	10.1554	16.4381	7.58071	9.91512	7.16099	10.7098	6.17247	13.7572	7.89185	4.71754
9.78196	6.35183	11.5056	7.37624	7.92542	0.931937	8.43885	3.3659	7.53511	7.51908	4.3628	4.55976	10.6265	0.905652	1.19411	13.975	1.71472	8.61503	12.072	7.82835	7.90023	4.99563	10.4462	9.71334	10.4382	15.4363	9.38112	14.5403	12.4297	9.30798	3.15402	9.00857	5.05391	1.07895	16.1087	3.80329	5.84213	17.2741	9.46952	11.852	6.21575	12.2798	20.776	8.21031	6.25672	13.5315	5.56976	6.3816	12.0868	13.467
16.1163	9.91579	8.16491	12.9717	14.5217	5.99306	8.9622	2.84289	9.10088	14.7091	9.26568	6.65154	8.44152	9.0785	8.43822	9.04633	2.78343	8.47694	7.735	4.06248	2.21517	11.9686	5.33383	18.1999	13.6887	9.45059	5.88013	11.6773	13.2201	4.28301	4.50642	1.81505	11.2512	9.25327	12.9784	18.8277	3.14121	2.20399	7.17354	1.90129	10.802	14.6884	16.8035	7.55898	14.3496	10.2056	5.27429	15.6373	13.7911	12.2553
10.4605	12.6431	12.1087	7.6637	3.72665	3.80404	3.38221	9.09906	6.77954	12.1066	9.10746	6.61707	5.67846	4.35866	4.7296	12.0501	4.50092	3.50469	5.28438	19.8445	14.9323	3.87976	8.84817	9.25766	4.37426	5.05525	17.7992	7.85484	12.7626	21.3493	3.10497	7.76796	6.35166	6.72398	13.5724	17.3458	8.92161	15.9137	6.55474	6.83534	4.42451	6.05635	3.39361	11.3833	11.4615	18.4411	9.88842	13.7849	12.1085	5.72494
9.49652	4.88713	18.6705	5.34743	3.6517	8.80883	9.87527	5.41968	2.56412	11.3645	4.80171	9.29371	2.68956	7.25826	4.07334	2.60015	1.57125	5.06106	1.94784	6.00674	9.45529	7.28247	6.99949	6.86337	7.30794	5.32127	11.9447	7.02634	15.905	8.23173	10.7424	4.6879	9.58191	1.57067	4.02159	10.4014	6.93545	11.9276	4.37896	5.66169	3.51859	11.004	9.05147	10.9301	5.09605	5.22734	6.24862	10.46	3.76173	20.387
4.78794	13.0118	11.9104	20.8189	3.36482	1.53169	10.5613	11.3498	8.52561	8.98101	9.40003	2.86192	8.42633	4.06286	4.85464	10.6962	18.0014	13.5706	6.74759	10.1752	8.11099	10.674	15.0089	8.27182	6.1472	7.15746	6.54799	6.27579	5.3272	5.77535	10.7123	6.58464	17.2788	11.5081	4.70843	11.0774	18.9004	8.98742	17.579	3.69062	5.43264	18.361	4.17988	5.6699	14.8351	4.40366	7.26808	15.3976	12.9078	6.50403
11.8798	18.5989	3.82498	4.23732	5.05314	12.2686	20.1454	10.3138	16.5797	9.38978	5.44844	6.86984	19.7514	12.7369	3.48305	6.07558	20.3879	16.8417	8.88293	10.2385	17.1579	14.5886	10.628	7.63555	10.9486	3.77544	14.9041	13.6635	9.18861	12.7383	11.8989	7.58056	11.8006	5.21921	11.6402	5.80745	20.436	23.5437	13.7844	11.2322	13.7748	7.90807	15.3368	11.9585	16.6137	8.58202	23.6115	18.4571	10.4472	14.99
19.9731	30.1892	22.5262	28.6389	28.8157	27.7781	24.2624	23.5005	27.4527	23.9107	20.2922	23.8624	26.9466	25.7657	23.7788	31.3046	20.716	28.3548	20.8398	21.3687	22.9962	34.3031	22.0358	24.1467	24.8605	21.5839	21.4592	33.114	28.0348	24.8556	21.4021	15.6534	40.0811	25.6622	21.8044	27.7334	26.9972	28.1705	26.2152	34.755	39.6832	25.3524	37.227	31.773	8.70516	24.242	31.006	43.0025	33.542	32.9295
16.9436	11.8404	14.8554	13.0621	8.6858	13.7307	20.2552	11.6442	12.1188	13.8515	11.2051	18.7171	14.0476	19.8432	16.7504	17.2207	4.77943	17.5681	22.9497	16.3789	6.97333	17.8794	14.2062	20.0207	7.75765	15.1945	23.0844	11.5986	17.544	12.4625	20.1079	15.6049	8.0809	4.09889	12.8226	14.6076	9.22442	21.0328	22.8769	10.9986	14.5754	11.9422	13.2755	13.3152	8.32778	23.1633	31.5693	7.81186	20.2246	6.63605
8.66732	4.7574	9.23237	3.08998	8.51978	5.54505	3.41944	7.80271	13.2438	10.2449	7.31178	5.28008	1.84353	0.472062	11.1524	8.93095	13.1927	11.8204	5.60195	4.88795	11.4607	17.1653	2.45153	5.68955	1.07165	5.07973	6.85916	9.26391	19.1083	9.87813	8.44697	4.95634	1.96377	4.47728	11.7578	3.17792	8.06662	7.64519	14.0907	8.64149	1.74715	12.0913	12.2102	3.6808	5.9518	9.66741	10.3817	14.1869	12.1832	7.66929
6.37904	2.44023	8.45699	9.99437	14.0125	4.55586	5.44411	8.45387	5.45479	3.22898	6.73353	6.30966	5.10742	8.50283	7.77893	5.5888	3.80514	7.94754	15.4586	5.7214	8.94176	10.0732	3.93777	11.1389	3.09776	7.49778	20.3308	8.54238	7.33866	8.43178	9.19372	8.49971	8.33733	17.7139	13.358	14.3297	6.58872	5.90825	4.64435	13.3052	8.10536	4.33574	9.95596	4.33363	12.6469	5.98854	11.7444	6.07886	19.0041	8.93664
2.0524	1.99181	11.0036	9.86192	5.41388	8.99119	6.00097	5.01252	3.8031	7.33632	12.599	11.2891	9.08179	5.82466	3.9136	8.61338	4.23308	13.7878	10.7906	5.20265	4.33518	14.7162	12.6015	6.26782	2.26306	10.9342	8.06708	3.00982	9.17025	3.65259	6.19842	8.32347	13.9875	12.6692	11.9064	13.3429	10.05	24.9052	7.63906	5.6609	16.1096	9.93591	16.6514	3.94721	7.27198	12.0602	6.50226	7.68701	4.31844	11.3472
6.66583	6.99436	1.3325	1.87434	8.87224	3.23829	4.99405	9.79355	4.95499	4.52273	3.73014	7.72363	5.15352	6.85234	8.19508	11.1179	4.17803	2.47747	3.19933	10.425	5.76664	14.649	8.74249	6.43072	3.03819	10.473	3.15787	11.3149	1.76696	6.30076	6.55939	4.3145	12.2403	8.30645	12.7724	8.75926	3.29007	8.28667	6.8037	2.23042	7.21343	3.94943	8.32781	12.3542	4.39142	9.86192	14.5671	20.7064	13.1533	13.0126
4.84412	4.03017	3.50546	2.84862	7.53705	6.78892	4.94285	9.39063	4.72298	6.01942	7.32084	13.0916	0.553554	6.51795	9.63843	8.6476	3.5259	5.18651	5.48015	9.86212	5.29568	5.00621	11.9531	2.74146	7.50436	9.9674	7.47727	3.54466	2.6374	3.67116	9.13674	3.60392	6.01528	13.8153	7.81227	4.47004	8.17492	5.28277	13.1422	3.84302	7.18304	4.81266	3.78769	10.254	11.7122	7.625	8.14328	5.96051	6.36931	4.50877
4.89984	6.91842	9.09375	4.61882	5.59292	8.36939	8.81289	6.183	2.49064	10.9449	1.66841	9.39454	5.80997	6.40258	7.83815	10.4838	12.8325	2.87216	1.40625	9.06768	10.9085	8.22382	11.1093	3.72155	5.93941	7.01954	3.36018	4.33224	8.45094	5.97195	7.19157	6.11916	11.3784	12.9494	6.73829	10.2425	4.17699	11.0854	7.56438	6.41468	4.09658	7.06901	2.73516	4.88262	6.04344	5.25214	8.42323	7.5114	12.1167	12.5295
5.0971	5.57226	6.88026	8.87894	1.4891	8.31396	1.35342	6.79417	3.64126	0.674339	5.84713	10.0356	9.79372	2.30072	6.94999	4.63595	8.29587	4.24832	13.8605	8.79408	6.28614	3.26772	3.08148	10.5076	18.4269	9.04775	13.9044	7.82776	5.43814	16.9659	7.15234	5.00103	12.1057	3.37082	6.78251	5.50012	4.95873	6.60499	1.06607	6.37326	12.8687	10.5136	8.87027	4.42133	2.7897	15.4907	16.4482	12.3018	9.21638	3.83373
5.13883	7.40853	5.45479	9.76419	5.62926	6.52129	13.3805	5.43347	4.29388	2.86086	3.84866	7.85297	8.37233	1.16255	7.59959	8.59336	8.78614	2.82383	7.03623	2.68609	5.73371	7.87982	10.3816	16.3672	4.76088	3.98663	4.96647	5.75539	6.65888	7.58565	1.27487	3.09971	2.2642	5.92666	2.49742	7.40505	5.30313	6.13367	16.4988	9.60661	10.1676	5.06554	4.98809	5.5073	4.20285	5.87922	4.23222	9.79466	3.19286	8.14463
5.12173	4.19448	8.01298	13.5885	5.37252	10.7489	2.22934	12.9115	5.8874	5.23177	6.89531	8.19401	7.22997	4.49562	8.05847	3.09015	1.09448	4.07508	6.60797	6.72282	2.96112	6.10211	3.82547	8.94652	4.97618	2.98866	4.15434	2.68333	11.9298	14.1421	3.17887	6.16794	10.7284	6.53282	5.92074	1.48631	2.86786	9.57902	4.72477	2.53773	11.4938	8.82861	7.52023	3.37991	8.21119	9.05652	10.0672	8.70024	7.78618	4.10395
6.16951	13.7349	2.08268	4.12325	9.00826	9.54486	11.9793	8.25479	8.67273	4.7374	4.47107	3.87992	1.81348	3.80294	7.05052	7.83382	0.871845	6.79501	6.4684	5.84752	4.13424	9.85473	3.0909	3.16672	4.57023	2.29812	11.0943	6.48746	6.54792	7.96289	10.1147	6.48659	5.79196	5.08659	4.70048	3.98077	14.2282	2.67851	5.75447	4.8992	9.76747	3.90448	0.747079	11.6891	4.70236	12.0825	3.05086	7.36791	4.04353	9.35762
12.3133	14.4151	5.6518	10.2616	7.64941	13.3873	6.68603	15.3962	12.6298	3.8133	3.34193	14.9876	5.25815	5.30132	4.82199	5.13715	11.4454	7.34559	6.82288	7.17413	4.73857	9.20477	4.00793	2.94382	2.44102	3.50253	10.4289	7.5842	4.30312	3.20248	5.30985	12.0182	10.9451	4.71465	16.7597	8.40764	12.9047	12.4084	1.4617	3.51575	5.65835	5.10512	7.72901	13.1796	5.98336	12.6444	8.16456	9.7956	12.6655	6.20739
10.3482	5.60642	9.32853	6.00483	4.19276	7.52044	7.74989	6.67069	1.64291	4.22473	15.8073	8.45811	10.5062	2.24545	9.68044	2.09749	1.56355	5.51425	1.61641	1.51504	8.21837	5.04157	5.48701	13.4831	5.55942	7.70248	5.36189	5.00955	5.52514	7.10402	1.07486	1.50299	2.74178	8.29646	4.70067	3.43439	5.44854	8.41433	14.6358	9.19506	2.57901	8.16206	13.6833	9.55876	9.68352	3.23276	7.48657	9.34617	10.9542	7.12203
8.64831	5.43313	2.56402	9.2659	1.92254	6.69019	3.4296	1.84486	7.84516	3.08545	14.459	3.40394	6.51088	2.28413	10.6758	8.75369	9.8927	5.79741	8.39657	9.49695	5.49925	10.4222	1.13386	1.00988	7.67256	5.41905	6.1596	4.78065	6.82364	5.85833	7.0208	4.03719	7.02587	4.99019	7.39768	18.5423	8.24001	7.73568	2.50618	17.6785	6.8136	5.50538	2.3092	10.4906	7.04881	8.43269	5.52894	4.82359	8.60783	10.4439
11.1276	8.35946	12.3847	6.19296	8.25428	7.93106	12.8467	4.27351	5.33333	9.03106	6.25101	5.76407	1.85446	13.6354	4.20519	11.7631	9.70912	5.89103	9.80655	11.2239	0.793325	5.49291	5.50993	5.26125	7.55449	9.48736	2.47313	5.59456	6.2183	6.36465	14.1666	14.0625	6.02465	1.3997	4.63455	15.3	3.87363	7.11816	6.22274	16.9308	3.08547	5.96793	5.01608	1.04179	7.95733	7.78345	10.0967	7.16009	2.19311	7.35245
9.37032	7.83241	3.04277	5.25744	8.6746	3.49735	4.13311	6.09288	2.21478	3.89643	8.47243	4.14423	8.80268	6.53142	6.69157	9.40924	1.8356	8.64185	4.66859	10.1403	5.83054	4.08888	3.60403	5.52975	5.95689	2.65108	6.42737	7.67248	5.58016	7.46101	16.0518	25.9451	5.01041	9.05297	6.14244	8.63388	3.59398	5.55409	5.39401	0.721337	4.14324	4.71796	7.972	5.16077	2.69554	12.2491	7.45173	8.20739	3.54167	1.07992
7.77999	4.47804	3.14386	7.4302	4.19534	9.6967	7.09718	11.0866	6.99735	9.04369	8.81534	9.86728	1.10869	8.53711	4.06326	0.745942	13.6152	5.94215	5.973	0.486199	6.02669	4.9749	3.50862	3.17615	3.81939	9.67437	7.81059	13.1778	6.73245	10.7865	8.2442	12.3169	12.4799	7.12309	11.7211	3.93181	4.30685	12.8296	8.6874	8.75848	7.59981	5.11455	12.2227	5.7152	2.53039	2.78613	3.1832	7.86135	3.77149	2.01079
15.871	9.61068	8.46593	7.05063	8.79842	8.89133	7.61701	6.527	7.9712	6.37565	10.7787	9.59544	7.21227	3.24359	3.03664	5.22917	8.53456	3.54644	2.32829	1.70092	15.1205	11.4824	5.15402	1.40629	6.60707	8.46649	2.18354	12.5199	2.92424	3.04544	7.72074	6.98272	5.9312	12.1383	6.63935	5.61713	7.05467	16.4532	7.20179	4.26265	4.88461	6.02272	1.03561	7.63341	10.8396	8.00423	5.53342	11.9749	3.833	10.2922
7.52777	5.8591	5.16517	1.97014	5.79108	4.71004	6.95617	4.47331	5.37164	4.40607	3.84582	4.32128	2.17633	8.42585	7.65439	4.5642	5.94082	5.54605	7.24293	4.55584	5.4039	9.71433	12.7101	10.8269	4.69662	5.17783	12.0634	7.82926	9.55763	9.69151	4.172	8.5068	4.75148	1.96071	4.85107	8.40536	3.61452	10.0904	8.93577	4.20197	14.4053	6.61417	4.67628	5.24721	11.9038	10.4278	14.6033	5.05044	2.4151	6.80376
7.68195	7.72842	8.39942	9.1004	1.96013	8.06477	3.3597	2.97354	6.39812	2.87576	3.10351	8.14141	2.76472	5.45792	3.31737	17.4022	6.91071	8.98558	5.86331	4.60351	7.85684	5.99993	6.06482	2.08514	7.27645	8.28353	4.42622	3.95209	5.9363	9.33782	10.3969	12.7132	6.36437	12.2299	7.45011	7.46187	11.6484	0.797566	11.4167	5.07437	1.81544	9.78777	5.60068	7.8487	4.14041	8.54527	16.4386	7.62928	6.81054	8.72143
11.5045	9.60788	6.32492	7.24976	14.7726	4.26575	1.73363	7.03216	8.23605	9.04649	5.33466	7.44413	4.24261	4.24514	8.52085	6.89442	9.21448	10.8759	8.36516	5.20228	2.3196	11.2348	2.92853	8.2532	2.43801	9.56893	5.9634	1.69924	8.15527	6.36899	4.25454	6.88826	8.39504	10.539	1.82238	2.9206	2.14055	4.93555	6.10478	9.24824	10.4083	11.5279	3.66242	10.9528	11.6478	20.1967	3.85054	2.62968	2.98143	4.13697
3.0217	3.01992	9.41601	6.30495	3.49248	1.31495	2.19916	13.3868	8.66259	4.4507	6.20619	7.292	4.59988	4.7071	7.11438	10.1129	3.10219	5.58673	1.29515	9.06863	8.02057	6.68365	6.15515	6.45652	14.7036	9.48099	3.29894	7.85032	2.61166	5.28961	4.29996	12.6644	5.71097	8.85382	2.78659	15.6189	10.0768	5.77632	9.67125	6.28177	6.32345	10.517	3.83445	5.06199	6.47347	3.86615	9.58819	5.78865	12.1912	10.5533
4.06426	10.8721	11.5057	10.6398	4.05847	6.20182	6.04578	2.65872	4.28684	14.1632	10.6812	8.47016	7.84801	12.3015	5.87917	4.27188	4.82127	4.22246	9.2643	7.3859	1.7807	9.53512	10.2187	4.45707	10.0117	5.5907	14.9546	1.69365	2.89994	10.7657	8.53802	14.4738	11.6693	10.2396	3.14749	15.2723	3.15604	7.20604	6.44661	5.92655	3.47475	9.61305	13.1264	1.79859	5.4398	7.10304	8.89032	1.01702	5.75743	7.38614
5.32242	8.99273	9.70456	2.77536	6.8335	4.35019	9.2151	6.10545	4.26146	3.80463	9.40968	0.976702	9.8068	6.29895	4.76147	3.29014	7.44888	8.9007	5.42527	9.88501	10.9717	5.65173	3.42857	8.20594	3.54834	3.90981	5.28496	13.2961	5.74191	9.07572	7.63418	8.82994	9.97119	10.3406	3.20037	10.2926	2.1046	6.25884	11.1864	8.20341	2.98173	3.20457	3.04459	10.3372	10.3452	11.2376	4.59241	15.6092	3.99526	7.28451
4.81414	3.28659	2.45995	7.75449	4.93767	8.29801	2.8069	3.11602	2.19668	8.12198	14.6112	5.18866	1.07822	8.3339	12.0041	7.31557	8.89401	1.10653	5.48741	3.81792	4.57039	5.86512	4.52888	3.30394	2.17387	7.15884	2.53782	8.98944	6.31305	9.63918	1.50296	6.92572	6.65252	1.77516	9.73756	8.09686	10.4169	6.82477	6.2561	6.25369	13.6998	6.00874	17.3103	9.22532	10.4205	9.93892	11.572	6.10624	5.79582	6.8538
6.7918	2.65329	4.92518	4.8974	0.932789	8.25007	3.90918	7.53493	7.74082	7.1962	7.90878	5.579	6.77534	1.99702	6.0996	8.55541	7.44829	7.86554	5.68219	8.7593	4.11843	6.86052	8.90733	1.86306	4.94531	6.79935	6.90362	6.14035	11.8353	4.31042	11.7374	9.79368	3.21146	8.93849	3.98201	8.57935	4.038	4.1982	9.48984	6.95371	2.69383	0.88197	5.7013	3.4882	9.43205	3.07429	11.8343	14.1736	6.52977	2.98164
8.4117	11.2583	10.9074	14.2009	5.82059	10.686	6.77056	14.8437	6.01233	10.6146	1.57644	5.61594	7.21606	8.73038	10.1812	6.319	6.74265	5.68406	5.65381	4.81893	7.12495	9.4243	11.5798	6.37231	4.43417	3.53255	5.49109	4.84037	1.77293	6.38288	7.86943	10.0498	7.00202	8.58408	6.53551	8.5368	15.9866	7.60635	8.11067	0.71333	8.12217	5.60917	13.1349	7.80248	7.45278	10.2006	8.70197	5.97148	12.2471	12.5071
8.83364	7.47922	7.74201	4.03603	7.52818	14.5865	4.94198	5.4433	7.40441	6.75413	5.09959	9.47559	3.9333	4.67605	3.15739	1.79968	6.89992	8.51991	0.990877	5.90784	7.14446	2.2594	4.99142	7.84142	5.0239	8.52416	1.7445	6.76069	3.58807	4.15463	2.7546	5.53098	4.95542	8.95764	11.4825	7.86508	2.07689	1.91335	7.67959	3.98013	9.8741	5.12055	6.56192	15.5852	11.8134	4.52274	2.15072	9.93392	4.09143	7.68526
4.85267	4.2221	5.07783	3.01473	2.31467	6.5412	11.3779	10.8001	7.73662	2.3604	7.48006	3.02765	16.6853	6.19886	3.28046	4.17028	9.19343	14.1262	4.8607	3.20375	3.18088	11.5186	1.90709	7.31007	8.33101	4.00439	7.67235	8.82167	2.97619	4.88107	4.0666	8.8142	3.61015	7.99779	6.10722	11.6892	2.36519	1.95919	2.87536	2.43354	4.14845	5.42582	5.96298	7.67205	3.17043	5.8883	4.84686	9.68827	5.00366	5.62457
12.396	11.8571	8.96761	6.51096	11.7394	7.37821	5.89116	11.1127	10.7961	11.2478	12.9708	6.01358	4.35582	4.0773	2.19349	4.73913	8.59232	3.63033	4.43682	3.54272	6.43141	8.23778	3.24079	2.62933	6.15326	3.19647	7.63124	8.76401	6.01116	10.0237	6.07767	9.16134	10.7629	6.06871	3.88659	14.1206	3.25761	6.04321	3.66987	14.116	3.34763	3.75111	8.14829	4.48437	11.9999	3.24596	3.42731	8.59558	3.6115	5.93487
4.49577	2.77426	3.34773	8.40539	4.45351	3.84129	2.25657	2.30367	3.329	17.0373	5.22775	2.4882	5.18757	5.72125	11.8038	1.62953	8.61575	10.4014	7.26849	8.25915	7.25925	7.07816	2.49417	4.20856	6.43142	1.40621	3.8574	4.30952	4.84669	16.5741	5.46746	3.5692	7.31058	10.2822	7.73725	5.33483	6.54755	4.53205	16.8294	13.0857	4.74289	6.67045	9.82719	6.37683	8.81536	9.83063	7.74278	11.5037	7.66568	6.29518
1.24264	2.13594	6.15579	5.88786	7.63909	10.0414	23.1424	9.01725	28.1657	11.0939	7.16932	3.25837	7.37311	9.02523	5.27534	2.42237	3.17621	4.86044	11.5077	2.16286	3.60289	9.56821	6.24259	10.0521	4.51635	4.30001	10.7	9.26646	9.60663	6.61781	12.4891	6.22393	0.819171	8.5802	5.45093	4.62642	12.7344	6.91238	6.45818	2.23887	9.69418	1.34329	10.7859	10.7618	5.88775	8.55236	5.24326	5.65489	9.41043	5.14153
12.0457	8.45683	10.4151	9.02293	9.69228	19.2949	30.9612	18.8836	5.75893	2.76884	4.78161	6.73078	1.5699	9.63293	2.50203	5.07055	5.86746	8.38784	3.04041	5.17792	8.78806	8.00247	7.97784	2.93829	8.96408	2.69139	2.84156	2.36323	4.16708	4.87284	4.92755	1.4296	1.51004	11.7871	11.2216	3.29122	4.99942	9.02102	13.6147	5.22116	4.97247	9.69966	5.1851	10.8556	6.94299	2.32324	8.38174	6.06032	7.88877	6.74266
4.08876	0.444387	7.87678	13.5322	11.4193	5.31202	7.50205	13.2978	9.77925	2.9448	4.01278	3.13859	5.83498	4.65653	14.0099	9.34006	6.62531	3.95721	5.88484	7.76147	5.06219	1.84518	1.90004	2.02739	3.22825	9.07574	6.174	5.32008	3.95624	10.9202	4.96271	4.39389	8.7517	10.4189	2.11323	3.35842	5.64264	4.63591	10.3995	10.7166	7.20339	6.93634	3.70312	9.48125	7.14553	11.4064	5.32899	6.2463	1.09468	9.86125
6.51471	10.0544	3.42314	9.04008	6.10055	12.34	5.6896	8.67263	4.89391	4.36396	5.09621	5.28269	7.92248	3.70507	10.5164	9.70206	8.01698	3.37746	0.793574	3.27856	2.64112	7.4153	0.703098	4.41056	2.89551	7.39313	5.27968	7.16544	9.21719	9.57551	5.01299	10.7692	5.88031	6.02856	4.84835	10.2189	7.33126	9.17733	1.63185	3.09311	11.8156	8.40988	9.24249	10.6009	6.50884	6.37361	4.9659	7.12276	10.8289	7.87989
7.13516	6.71499	8.3496	0.929749	2.1454	3.93167	5.50764	5.42649	1.59976	5.19439	1.35093	3.75301	7.41473	8.69476	5.42604	2.97879	5.02187	2.49693	4.70421	4.86122	6.4551	0.881645	6.56565	4.47372	8.9787	7.58675	5.9735	6.50462	7.59572	6.00643	6.24088	7.35367	7.6087	3.17815	6.89279	3.16753	10.6839	4.81149	2.00929	14.9572	11.126	8.152	8.80328	6.01764	9.35117	14.6993	3.70404	6.8481	10.9558	6.82526
6.72125	0.812228	3.6186	8.62241	4.13118	5.30835	4.99389	5.57747	5.11649	7.99096	4.25719	1.87061	6.05907	8.01145	2.8409	6.62056	2.69563	3.69492	5.23618	5.92475	7.81131	5.16076	4.09304	7.25145	5.09926	11.7046	7.451	4.91988	5.86178	12.4636	3.13819	5.6608	12.6077	0.832507	9.46458	9.97922	5.02326	2.19971	5.65641	9.04705	13.749	4.25596	9.12387	7.59503	13.4301	5.03816	7.86687	7.36514	5.06322	2.65837
6.36442	4.46544	5.71426	3.87561	4.84561	7.37241	4.57545	2.94648	4.92283	4.31516	7.02646	6.96383	2.87692	6.25131	2.78377	2.82089	2.50539	5.33962	8.15805	2.66945	2.04034	4.61037	5.65935	8.73173	8.93215	7.78157	4.69318	3.28265	6.72072	6.27746	8.95608	4.71216	7.3235	4.36077	5.41837	3.12826	10.5195	15.5984	3.37744	6.06636	8.34666	1.8824	6.24155	2.17211	14.751	5.22695	5.23916	3.84994	14.2092	14.2646
3.44573	3.84124	8.5926	3.00451	5.72158	2.42636	8.86199	1.31529	3.6554	2.60527	9.86403	5.33096	6.85925	2.55073	5.46605	13.4345	4.50716	12.6136	4.11566	8.76368	1.68323	6.8707	14.4427	10.6937	4.03788	7.04157	7.50318	5.24154	1.26668	12.6331	8.19676	2.71972	6.4088	4.38121	8.87351	13.4786	3.93716	1.15159	1.59452	12.506	6.18513	8.45052	5.2134	1.9282	9.21312	15.5568	14.6575	3.85257	5.2627	8.60584
3.86761	6.98894	2.96466	5.02908	5.88116	3.20274	2.60961	6.46288	1.43325	8.48198	7.05183	5.98585	9.94969	5.44928	4.75949	2.24143	6.41536	8.17553	7.9254	1.96549	5.56131	7.73678	3.53093	2.96173	4.83782	2.34424	2.19935	6.35871	6.97054	10.5951	2.9547	4.85413	2.51688	2.22912	4.5222	7.65191	6.02957	8.98274	2.64719	4.17594	10.5048	2.37119	5.07519	6.6016	10.0752	7.37765	3.18081	10.7786	7.88485	7.86284
2.79882	3.97441	6.06534	4.00942	8.15487	2.69243	8.02038	0.886939	2.38382	5.97292	9.49874	5.74472	2.98749	5.3215	4.15175	1.14601	5.7869	8.77311	4.56375	5.31588	4.28618	6.76887	4.47332	7.56262	5.67118	1.20001	3.5633	7.6962	3.84511	8.35585	16.3308	2.85019	11.5779	2.52262	0.426992	6.11256	11.5468	3.10591	4.22273	3.79675	8.16162	10.3046	10.272	3.57677	7.88997	6.83639	2.69769	6.64443	6.97663	3.8892
9.20273	1.16508	6.53116	2.90819	4.82198	6.36474	3.10399	0.420085	3.54746	5.16859	4.23123	2.30972	5.31905	5.18784	9.78325	5.98364	7.86561	7.58204	1.41305	5.88863	8.80346	4.14994	13.789	4.15123	12.8187	2.33887	7.53316	8.00688	4.71407	6.38544	9.53008	7.37957	1.23431	11.4968	4.00107	0.307101	13.3211	6.33587	3.31899	4.94352	4.87013	6.97103	3.2122	8.48647	7.85922	4.56185	2.78824	8.41586	8.7043	8.04313
11.4625	2.86769	8.30456	8.75215	9.46165	10.6231	1.55937	8.44042	9.05702	6.00847	6.86997	1.62136	2.74261	8.13891	2.90778	4.19152	5.59762	7.83137	3.05071	5.47502	11.5156	8.93141	7.49198	11.4457	3.89617	8.21929	2.04925	2.89081	6.27	4.7743	9.54483	5.8145	8.82812	2.27773	7.84055	3.5618	11.8784	10.0739	6.27094	4.1782	8.77802	5.2907	8.74759	13.0528	0.761253	10.0037	2.68458	6.59998	16.0443	6.49974
3.53717	3.9993	7.16262	2.77141	3.91319	2.11067	2.56112	4.06116	3.3588	6.07584	3.79905	6.676	5.47403	4.87962	0.414032	5.56405	1.95983	8.71734	5.50384	4.82652	5.31812	5.76128	4.26705	5.69251	2.34396	3.6789	1.9455	1.98844	5.10087	5.95561	2.08806	2.92098	5.39609	3.80312	7.48406	2.99455	2.23725	2.62683	2.39916	4.99602	11.4318	5.72448	9.40744	1.67999	8.41893	1.01879	6.8584	9.74496	2.0884	0.21877
4.27299	2.23836	1.01764	5.01412	3.37428	0.750659	4.32473	3.44904	4.95775	6.90484	2.04362	3.50134	2.89765	12.6386	10.0731	6.90752	4.62789	5.03266	8.18683	4.65539	7.072	8.20916	2.74757	0.870736	11.6077	3.84688	1.7168	6.55901	4.5187	5.02544	6.08777	2.55016	0.691355	5.22926	5.96005	12.7066	4.69576	4.94813	7.85614	2.74773	13.9238	4.38059	12.7736	5.72024	11.9639	10.1381	2.40743	13.2362	6.94316	8.46766
6.58299	4.62566	5.87725	10.0261	5.52374	3.38324	10.9762	7.71632	7.84445	4.37506	9.10507	4.99582	5.58622	2.62244	1.77772	4.25145	2.1989	3.67122	4.52884	11.5905	7.53844	8.38348	4.22321	4.68343	2.13498	7.67572	2.08248	10.1975	4.16917	11.1998	7.18612	2.88555	3.45839	9.8893	8.36004	4.70929	4.88244	3.00781	8.76997	9.96297	3.21689	8.4416	7.86574	8.61031	7.99521	4.82561	7.36416	7.28089	10.9534	3.69408
1.10244	4.29982	5.06813	3.7361	1.02211	6.59558	5.87452	6.44695	5.94213	4.61784	9.35619	5.77511	5.00062	4.52153	5.21705	8.18616	8.33996	6.62079	7.91964	3.22572	2.13822	5.36852	4.58588	2.56742	5.25679	5.88735	5.8128	7.31676	2.7492	4.20302	5.20166	1.18705	4.89843	11.0856	4.87678	4.94592	2.22766	2.78684	5.53532	9.45639	7.05456	1.79811	12.5827	6.55571	8.46191	4.54404	5.22976	6.72179	2.61502	9.61597
3.14343	3.29916	2.23615	6.18352	5.09648	2.38662	3.62178	10.9278	4.21669	7.10417	2.84361	9.67728	3.85495	1.07652	4.2695	8.47384	6.14884	3.29965	0.941788	7.60522	3.22273	6.61987	4.56474	3.19388	3.07962	8.059	4.60339	5.66774	7.11301	4.10352	12.2186	3.17075	11.1341	8.28026	7.23158	8.16586	4.85561	7.47664	5.2307	3.54158	6.86015	3.64988	3.63615	10.0089	3.72347	4.93128	10.6156	6.2864	4.38462	9.10431
3.41417	3.6027	8.95406	10.5819	9.83246	10.1808	7.80015	4.31344	1.63956	7.5006	3.88534	7.12073	8.27875	4.64145	6.00621	1.82024	5.02743	8.82481	3.57645	4.17194	3.43747	7.19391	4.93349	10.7416	10.0062	1.32715	8.37662	3.47603	4.5104	2.58509	1.96552	5.14438	5.04567	3.79012	7.48455	4.66398	4.03138	4.15216	8.52792	3.08467	3.2115	3.51511	12.6116	14.0132	8.03606	9.14864	5.84203	9.34559	9.62352	6.86743
4.20671	3.20353	8.3146	4.02636	6.35708	0.149425	7.56221	8.03606	5.35234	5.7326	3.98467	6.25125	1.74395	3.24856	2.64344	3.57682	5.21069	3.87697	4.25337	3.30393	8.21072	3.9201	6.31656	3.79753	2.57524	9.90725	1.48842	10.8767	6.76128	4.98078	5.69134	3.63493	7.08444	11.8697	3.05215	8.07301	10.3255	4.59386	5.03292	7.87384	5.10165	4.02721	6.98579	3.86133	3.39392	3.80028	5.73963	6.0364	10.436	9.30016
7.76192	2.1723	4.3879	2.51033	3.05137	4.12444	5.7079	8.26369	4.29564	7.78033	6.86386	3.08273	8.66209	14.8149	5.82809	5.53772	8.76412	6.9939	5.58872	3.86987	2.74152	5.72036	2.31712	8.13412	6.30655	8.15029	4.27771	5.60358	3.09363	2.65255	7.24423	7.09381	8.90814	5.58154	5.54363	3.32367	2.24101	4.4382	4.33948	5.78976	1.22077	6.37698	9.89243	10.4146	4.89503	7.57	3.62023	10.3099	4.48373	4.72535
10.723	7.78577	2.93263	6.36581	5.04847	5.16118	5.84201	5.20718	6.00932	5.76608	1.01599	0.471134	6.88265	3.41671	8.44085	5.9344	4.13834	5.81813	5.17504	7.98896	1.6193	3.95183	2.97818	4.65191	4.47152	2.24234	7.53218	2.17455	4.51102	3.14305	4.83521	5.19839	9.11459	5.7958	5.32684	3.01242	4.50804	9.88554	4.2435	7.62274	2.23143	5.95403	4.79182	8.48706	1.82861	5.97526	7.36537	6.99656	8.70338	1.58767
3.18901	3.54456	2.67237	7.39688	0.199842	5.78528	9.42668	5.04438	4.33773	1.99947	6.3366	1.12839	8.15021	5.51888	4.56974	4.25872	5.38129	0.934729	3.7036	5.21468	3.29285	3.81781	11.0122	4.03815	3.70535	3.48182	5.47939	2.29501	3.31622	13.7687	4.43828	6.14233	3.08653	1.77774	8.13137	3.48389	3.67441	4.34753	3.91069	5.83473	1.02872	6.99066	0.594076	7.19967	6.26343	7.04619	3.0445	3.05124	7.26973	11.4208
2.00502	3.77877	3.50259	6.22228	4.36961	0.725341	2.73273	3.25044	4.12993	1.1968	1.13038	8.77193	4.11467	1.94708	5.71153	3.03909	5.05087	0.805132	7.74831	0.867539	6.33268	8.75796	5.81896	3.26629	2.67846	2.3139	0.578218	2.54397	7.16725	1.98627	8.4941	5.41842	1.42164	13.9419	4.25404	4.30995	4.16094	4.48043	1.35514	11.7874	5.93079	4.68794	7.97784	3.49328	6.80245	1.6926	8.2291	6.95799	2.30357	5.8107
1.08173	3.51393	3.34748	3.9183	4.502	6.12502	5.08372	4.45521	8.23646	3.00812	5.27578	8.91741	4.88061	2.34915	2.59893	4.81986	11.2392	2.32556	3.35154	3.65996	4.97918	5.91539	2.83157	3.75023	4.2364	4.05629	3.73566	3.19942	7.83573	4.87475	3.82498	7.71835	3.87519	2.62404	0.773546	2.13364	2.10584	3.78128	2.23037	4.3754	7.1249	3.92952	6.77083	5.17001	11.9116	8.24278	0.560218	4.76922	1.49035	3.07844
4.56666	5.83	6.2927	10.8153	5.15489	5.84674	4.47181	3.77015	5.29634	1.21969	4.29569	3.6784	6.34557	4.65301	3.7766	3.56224	2.33987	4.29765	2.45976	5.17414	1.33145	4.94575	6.31261	4.69682	3.57902	5.26821	7.97131	7.1894	4.4344	3.58315	3.66272	1.71954	0.43555	3.85418	4.31791	8.23579	3.59031	4.66824	1.28184	4.81987	7.02522	6.64925	7.49026	2.39346	8.48901	4.27491	10.4216	1.97106	8.28365	3.43436
2.99764	3.86566	1.1619	1.11179	1.65609	3.45691	5.15449	3.11069	6.89436	5.99169	3.02453	1.13207	6.42037	2.86993	2.63025	6.75416	4.75052	3.26473	1.70624	3.51147	6.03591	4.26173	1.92028	6.48036	3.22346	4.24474	6.68843	6.67263	4.06146	1.43085	5.28299	5.13534	5.10286	5.62536	9.68794	7.71298	6.00774	6.40291	1.32707	1.93576	8.30711	3.09178	5.51797	3.13403	9.30144	5.93373	3.09668	8.3908	3.72107	8.00156
4.50579	2.65858	4.99318	5.78982	3.31687	5.87559	3.10572	6.20851	3.05189	6.37335	5.19081	1.77327	6.46058	9.84005	8.33686	3.78387	6.28573	5.9766	4.1474	5.59462	3.33106	7.60536	2.3861	6.77201	2.37182	6.59132	6.29461	0.335503	11.196	5.33483	7.78677	10.5854	11.6597	3.28181	3.50682	9.17219	4.48977	5.33699	2.37076	9.29176	3.66881	2.94011	11.9437	2.93188	9.22941	4.2312	5.39296	7.19178	10.6655	10.1855
2.22635	2.3718	1.7896	0.970989	0.534842	3.90125	4.52992	4.88303	4.43611	4.26829	4.43271	6.26008	4.91594	7.23387	7.48408	4.58811	1.40086	3.79712	3.54674	3.472	3.22289	2.71742	2.85707	1.61124	9.83404	5.46297	1.67246	5.03747	3.93069	4.85821	3.69448	3.24823	3.66124	2.49231	6.0888	1.57009	4.13961	3.12329	6.73268	3.51306	1.66587	3.13962	6.67419	9.71521	5.64856	4.31139	2.43617	1.56606	7.84825	7.94264
1.35604	4.23349	4.80131	5.8151	5.99822	6.34277	6.35178	4.05204	4.67824	4.6927	8.18319	2.82026	2.43067	7.05326	4.25731	5.68776	4.01851	5.95253	1.70736	2.48128	9.67548	6.98922	5.12715	8.14771	3.29949	7.69632	2.58944	10.4928	5.68359	5.25538	5.45149	3.60599	2.7445	8.2714	1.69489	2.21642	3.2223	7.74074	7.89905	13.9006	1.25304	8.41325	6.24242	2.00419	11.6104	2.99476	2.22919	5.8019	5.51123	5.75045
1.16963	6.37943	3.7983	1.37293	5.96527	4.616	7.21122	6.79876	1.98942	6.04267	2.44042	7.9841	3.0067	2.97058	5.30554	6.81704	2.36706	4.09459	8.69262	6.11812	9.72082	10.7996	6.36387	4.60239	4.71799	3.51486	8.29325	0.734378	3.52514	2.96593	4.38748	1.59132	4.09369	0.956141	0.848859	5.12806	7.57667	5.88014	10.4098	3.20309	7.21576	8.29222	5.91496	5.86968	5.3093	7.90792	7.92795	5.69801	6.82729	1.15038
8.03583	6.90027	4.13913	6.50045	5.76108	5.31721	8.46849	6.58325	4.53465	2.3434	5.79746	5.60712	1.73029	10.5037	1.45689	5.64073	6.86006	2.32936	7.92709	8.197	9.9201	4.91861	4.53944	8.15113	3.47895	4.65482	2.69335	4.33035	8.04466	4.58395	4.06495	5.92429	7.29932	2.95577	7.52609	5.43948	3.53471	5.49845	4.55065	9.74101	6.18643	5.15854	10.8656	3.63695	9.5693	6.19805	10.9677	6.6742	6.38656	7.8882
6.82034	3.40311	2.55908	1.33819	3.88621	7.00214	0.931701	1.92136	0.15865	9.05196	6.87223	1.2848	0.934154	2.21236	4.61642	7.71353	6.34035	5.57659	6.02512	3.39562	6.6616	4.15128	2.02438	2.9019	5.45748	7.23734	4.87587	1.73766	3.54258	3.56953	6.81846	8.13889	5.73689	4.78399	5.50956	4.66142	1.41743	4.8506	3.9435	3.76675	4.92929	11.1949	9.29458	4.91744	8.51962	6.01702	7.21124	2.54858	8.57851	9.00651
4.05177	4.77313	7.15822	2.57503	1.55981	4.61551	3.39261	2.99721	2.60532	1.64581	10.7114	3.33646	3.1503	2.7542	8.6399	8.98079	1.97983	3.73741	4.30075	1.0002	4.62621	8.58058	4.34675	3.29712	5.37819	5.41957	2.56019	6.14158	3.88338	6.6506	4.89398	4.5303	7.20852	7.14024	6.50313	4.36826	2.37872	9.37351	1.92113	1.58734	4.48118	6.30207	6.23103	2.84744	1.28395	4.15259	6.85805	2.61705	3.22651	1.46652
4.30669	7.6375	5.32721	2.02169	5.12009	6.64843	1.30247	1.08427	2.33231	3.04424	2.18125	8.5118	4.01635	2.68989	5.38944	7.66721	3.28981	9.40954	2.89008	7.06502	5.67647	5.83524	2.90663	1.90576	2.96481	1.10683	4.28902	3.02697	3.48971	3.43104	5.49816	1.02855	5.98253	7.58451	6.73645	7.65454	6.24555	9.04103	4.32577	8.18407	9.10816	1.02935	4.77312	3.27199	0.842277	3.78595	3.09891	3.2361	5.94999	1.68749
6.39141	5.0745	6.20384	5.89686	1.71919	3.30533	1.70969	2.64588	5.75955	3.2642	3.8239	3.541	5.14534	4.63208	2.73911	4.3185	5.50393	4.19741	5.04038	2.86958	10.9151	4.59017	5.89688	8.31012	3.01046	6.981	5.73004	7.79054	2.86269	3.05976	6.36741	8.8611	6.45492	5.65549	6.72246	3.35819	3.29584	7.48627	5.77316	3.03587	4.36139	7.46248	8.61646	6.52339	1.19917	3.76105	6.8331	7.92594	1.81418	8.00604
2.88065	3.48789	1.4626	7.01353	1.98922	3.74017	6.98584	0.784082	7.22915	9.0407	1.38475	0.807995	2.0328	3.28294	5.8609	3.54051	2.78673	5.51662	4.93196	5.68571	3.66183	0.463103	2.46935	6.44727	3.79505	2.15792	3.80912	4.27291	2.85309	5.50576	3.13001	5.45184	9.1623	8.6736	2.431	2.74437	5.1226	4.58276	1.01838	0.771153	1.79655	2.81783	11.628	5.67967	5.08226	11.8727	9.7216	3.29616	3.46783	4.34112
7.01866	3.52131	2.21515	1.89831	4.42683	3.47022	0.226981	0.704387	6.81176	8.7291	3.46126	6.27455	6.25571	1.66436	5.33505	9.10077	3.79731	6.12322	6.56015	11.0324	5.56684	4.47744	3.04124	3.85483	4.82461	5.36261	4.45535	6.53222	6.63189	3.60449	2.39668	3.76398	5.32448	10.2775	3.25798	3.26667	4.2008	5.08139	4.60418	7.02062	4.05959	3.00438	1.45787	4.60805	8.4829	0.865104	5.08455	1.79904	9.91457	5.59109
2.68025	6.17532	6.31582	5.93644	2.41894	3.48822	6.62493	6.39466	1.8502	8.65937	0.774347	2.98598	1.19254	2.71315	6.23568	4.40187	5.23064	8.87909	5.43375	7.03902	3.96758	3.42465	1.33723	1.53529	2.21265	4.80492	5.40383	6.64297	6.12887	4.18311	6.01006	2.53563	5.28591	1.58009	4.47327	4.18762	1.97003	2.55017	2.81198	4.74121	2.634	7.8613	3.48137	1.763	5.20592	4.1495	4.30304	1.66613	2.64349	6.63863
1.88707	4.40003	6.3594	4.32742	4.21334	1.71265	1.83691	3.35421	2.62176	7.98344	4.62165	2.36643	7.41176	3.40772	0.506862	2.40674	3.15872	0.702258	2.67574	7.70825	2.42867	8.39704	6.93904	1.06304	6.87682	9.10106	4.91923	2.79671	3.97322	0.596121	8.52158	6.4462	3.77339	8.09323	4.71636	3.47678	5.12084	2.39632	5.47735	1.28066	4.11375	5.64522	11.0887	3.11114	1.30329	5.19045	4.16746	4.89969	2.76296	6.44744
3.74337	1.27909	7.02922	4.88568	5.9572	6.35261	2.56889	3.48432	2.1859	4.6914	3.22977	7.31113	5.52437	9.01663	2.85837	1.66279	7.73857	5.23809	4.14551	2.14354	4.65102	3.01513	4.09236	0.572696	5.58249	4.17798	8.57729	5.68561	4.34047	4.4375	8.92219	3.85998	2.37851	6.11225	2.47583	5.00302	3.48458	2.48964	9.37567	2.37232	5.45208	2.01697	6.65044	8.08995	7.94641	6.22249	3.27978	6.47356	6.82545	2.89709
6.97288	4.47565	13.1435	1.20618	1.51501	1.57923	8.87563	5.18072	2.28474	4.9365	5.96448	6.02396	4.9351	0.980002	9.67867	6.17016	10.9796	3.46542	2.30034	7.14954	4.52713	6.80186	1.98949	6.2663	7.88937	1.25786	2.20389	2.01799	3.71328	2.25062	5.91367	0.294866	5.19469	0.9225	5.12715	6.06742	10.0663	0.740805	1.46869	9.07877	6.90491	5.94619	1.8111	3.34891	9.144	4.30332	6.54623	4.15024	9.75233	3.49195
3.85319	2.55768	0.525582	3.07389	5.33166	5.90959	2.42804	3.28986	4.78412	5.46065	1.5969	4.93268	5.45175	0.510947	2.88486	2.76597	6.15652	1.02861	7.53724	7.91648	2.43314	5.22779	3.19229	2.68133	4.2381	9.57169	5.27677	7.64686	3.68937	2.45548	3.47029	9.13445	7.23932	2.93089	4.57286	4.34867	8.32935	12.3238	7.98802	1.87181	2.42637	3.64281	1.24582	7.44744	6.56899	1.30696	2.64533	1.83049	1.28725	0.729615
3.42697	6.71724	4.56689	3.0593	4.75841	5.49048	4.26481	3.09595	1.57286	4.37452	4.15597	2.93602	2.21558	2.48411	3.00253	2.67724	4.04933	3.67757	5.54329	2.72164	5.49713	3.50623	4.75146	3.42637	1.07635	5.80271	5.11355	7.34808	0.712914	2.25967	5.03266	0.700012	1.0577	2.65535	6.94123	1.77485	5.93252	2.4622	9.20596	5.71849	3.67686	2.3372	3.95902	7.02058	7.45517	7.53114	4.35779	4.73644	6.09112	1.96189
5.55914	6.07753	5.61524	5.76229	2.73696	4.45629	6.62592	6.25339	2.00485	1.47383	2.46446	4.40036	1.98288	2.72183	2.08446	3.0554	4.93311	4.70796	0.932639	4.56143	6.16346	4.10961	3.53779	7.01709	3.21595	3.42007	7.31242	5.46463	9.16433	1.02965	2.39978	6.44132	5.53095	3.55487	5.17924	1.95609	3.66497	4.12635	4.77765	3.49796	7.13338	2.60735	2.66163	3.28927	9.6643	3.70909	4.12757	5.10517	7.82323	5.79815
2.38059	4.51417	5.94398	1.8816	2.22038	4.77935	3.19491	5.78573	3.36683	4.00481	3.52259	1.9185	2.22966	3.58836	1.41238	6.4148	4.92029	1.27639	7.06572	3.25828	2.47351	7.7691	6.44361	2.39097	8.50392	0.844857	2.02106	1.50617	3.63844	2.42101	8.13642	6.57542	7.84391	4.43214	2.76507	0.734516	4.86292	7.49353	4.30753	3.15923	4.32635	3.36481	4.51836	3.12541	1.00226	3.2122	2.14591	7.98493	1.51284	7.3759
5.48626	6.81399	8.74027	4.06463	1.87048	4.95724	2.69195	7.06509	5.55413	4.42643	3.90607	4.29558	2.43287	2.2329	5.50572	5.71884	6.73789	4.72114	3.12162	3.32122	2.33008	4.39169	3.78193	9.4258	2.08878	6.2734	6.12876	4.37635	4.95085	8.95964	0.252299	1.05337	1.85078	5.8158	5.13728	0.759642	2.50403	3.08736	2.28777	3.59091	6.57373	1.65882	1.32216	3.19663	3.8758	3.66395	2.34846	2.26141	9.30489	3.86409
3.78736	2.86386	4.98844	4.60543	7.95686	4.89312	4.36268	5.37338	7.55493	6.14797	5.24983	3.62958	2.7705	4.38496	4.47023	3.98861	4.5364	5.81125	3.57855	8.04491	2.18344	5.26712	5.2784	2.06705	4.17254	5.16226	6.08312	1.68911	2.53287	1.59583	2.52385	3.12676	1.70267	2.89669	7.73094	5.9378	6.94489	5.3714	3.80105	3.07529	6.10848	5.55591	6.50396	1.89689	0.498009	0.812176	3.21127	5.57386	3.21685	4.9427
5.84601	5.25373	1.79124	4.07002	6.54531	4.40282	6.58083	1.90751	2.25771	0.951733	5.37809	1.47964	6.49521	4.78116	0.813719	5.11105	4.13893	1.69722	4.83454	2.75753	1.77676	4.45738	3.71365	6.29756	8.53674	4.76475	1.44474	1.94539	2.67606	3.98422	2.75604	2.39112	8.16981	4.47927	3.69483	4.54514	4.36856	1.29203	7.3901	6.03469	2.38958	4.64173	5.4148	4.97215	7.88689	6.13401	4.70106	6.83437	3.63874	6.0704
3.42894	4.3363	7.78593	7.55811	4.11951	5.06849	3.50926	3.27602	3.35275	2.72113	1.55242	5.74942	1.87039	4.34522	6.68114	1.1794	2.02177	2.57306	1.60329	6.49454	2.80894	0.549291	3.24535	2.7823	7.90898	0.600659	7.55855	3.85616	4.55842	3.13753	6.22668	1.5262	2.16942	8.18431	1.16597	6.01619	5.47164	8.97328	7.93187	5.26869	5.53281	6.21218	4.51543	3.75396	2.86043	1.40966	5.91667	5.7021	4.00048	6.0575
1.16291	2.62236	2.17011	3.65904	2.49091	2.38822	5.87534	5.22508	4.34715	2.08712	3.33768	8.17571	3.36773	4.28117	2.79535	4.49028	1.61235	7.74829	1.93126	6.10913	3.43281	3.79102	5.26329	1.68831	3.81048	5.1843	8.93517	8.97694	1.22871	1.99642	2.09502	1.81437	4.92349	2.56388	4.49049	3.71667	8.79936	2.87299	5.65737	3.51471	3.48229	3.44405	6.48411	3.01148	3.46735	2.73164	6.80249	5.50223	5.72738	0.569881
1.26101	4.81547	3.45646	3.96743	3.05035	2.49748	2.48632	4.97816	2.30882	8.11162	6.66824	7.41512	1.30023	5.31793	1.36666	7.96086	4.97706	3.60059	3.77347	2.09769	3.41271	2.38388	1.34735	4.55332	0.78021	2.55353	2.75754	9.65593	3.41374	5.00919	3.55477	7.40771	6.36696	4.78736	0.946476	3.20086	9.08643	2.47259	0.468131	3.69504	10.641	5.5584	7.735	3.05705	1.50436	8.46867	4.6675	4.99275	5.16406	3.68097
2.63234	6.03413	3.05527	5.45452	9.31148	4.19399	2.92241	6.79467	2.76738	3.3401	3.29932	2.48285	4.91984	4.49388	3.55123	2.15939	2.65026	5.79482	3.06015	1.2317	0.372578	8.66058	6.14808	4.02189	3.94157	6.74268	3.09869	0.570592	4.88579	6.87332	2.66616	4.80589	3.55272	2.58739	1.10308	2.09557	4.22966	8.86569	5.83686	1.81338	2.22641	1.43959	1.55587	0.859564	2.33937	5.6096	5.9329	1.48032	4.31628	3.52361
4.09588	0.909814	0.832096	6.95321	5.84907	2.91742	4.74585	1.76462	5.3775	6.08687	0.641492	4.00238	7.2841	7.28241	1.88784	2.64973	6.13951	1.25704	6.72538	4.27467	4.75863	2.59633	5.77552	6.27899	1.87084	2.08232	7.18071	2.0558	2.06641	1.39184	0.757155	5.95862	2.15247	2.08327	3.34105	6.20265	5.31466	6.48377	6.52713	1.97225	5.25287	1.29269	5.15508	4.36004	1.29408	7.41482	2.36569	5.45578	3.86584	4.1234
5.48924	3.98701	4.68073	5.09803	8.8017	5.52352	1.27502	1.09561	2.93583	9.27291	2.62104	4.84179	2.84324	1.8111	4.31188	3.85104	4.49932	8.72571	5.70046	1.92448	2.11	8.01569	5.10163	2.8122	1.40135	3.68274	1.46583	8.96452	7.19612	4.74332	7.64516	4.88531	8.29575	4.34744	2.6531	4.98255	4.35408	9.1397	4.37749	4.52812	3.47731	3.667	6.8452	7.52154	6.94258	5.2745	2.90822	3.39704	2.6838	3.90239
2.57197	3.22752	10.4698	6.94868	7.7242	7.14961	5.60625	0.67402	5.27511	3.58655	3.68357	3.02993	1.30312	4.12759	2.21044	6.94332	2.90959	1.01085	2.52181	5.15845	5.49756	5.66402	9.0425	5.01089	7.92161	2.08322	5.64013	0.824309	6.85509	1.91349	6.9457	5.79401	4.47075	1.79242	1.90772	2.36637	1.70434	3.68419	4.11926	4.27647	2.65473	4.45507	8.04173	3.03242	4.48622	5.97275	3.50881	4.95988	0.666197	7.40061
4.45792	3.63186	3.24133	3.60468	4.95521	4.53382	0.735284	6.12562	4.42397	3.40188	5.33107	2.83095	4.04784	4.08192	4.91232	5.81849	3.0036	3.05729	6.66913	4.96603	2.16998	2.55179	1.01163	5.63792	6.49591	4.97249	3.96206	7.49455	3.19992	5.34838	2.71157	3.21796	2.06405	1.06609	3.10612	1.67708	3.92042	4.58756	5.94257	0.418776	1.60861	4.37821	2.21386	8.63996	6.5058	3.64576	5.45412	3.00724	0.917344	2.86591
9.18744	3.71541	1.25371	1.55132	5.65153	2.05085	1.18942	4.55608	2.32335	2.51018	5.70312	3.13645	5.21328	5.42275	6.51979	3.36235	1.59095	5.05418	3.95059	1.72608	2.66428	8.80557	5.0788	5.55443	4.75151	4.30014	5.00696	3.92209	5.46426	3.21741	6.44903	3.71311	2.15559	3.6554	3.65139	3.58721	4.98229	5.31944	4.66368	3.19883	2.86397	7.70819	2.54067	2.23564	0.215565	3.13004	6.51822	8.14613	4.72245	2.57816
2.39536	1.43074	7.45604	8.19994	2.78197	2.03125	6.36926	1.58143	1.63315	1.73455	7.79833	7.54148	1.90878	0.667589	2.67274	3.39382	3.22881	6.53691	2.18289	5.70341	4.00616	4.00401	3.69811	4.70621	3.20335	2.453	6.80206	2.32971	4.24728	7.40123	5.12806	2.79517	2.77149	5.91892	1.41521	5.21797	3.88088	5.02486	3.68032	1.66089	5.552	0.664923	2.9675	1.85226	5.61356	4.93119	1.36804	4.62425	3.32328	1.81495
4.66942	4.08417	1.67542	6.34549	7.46142	4.05273	3.46669	4.06194	3.40568	1.75142	6.94408	7.99526	4.5449	3.98339	1.82707	3.41154	2.87071	3.59384	1.81668	6.4336	1.93318	1.43347	5.02081	1.3259	4.13508	6.4872	2.98427	0.90015	2.99656	0.847228	6.61334	7.29202	4.21426	4.37914	6.76974	3.17546	3.49541	1.55162	0.761039	2.03089	2.21558	3.19942	7.19312	2.59723	3.96549	4.51474	7.23158	3.19818	4.11987	1.86771
4.01844	7.53755	4.55162	7.42856	6.19188	6.57642	7.86666	9.3408	1.57545	2.9984	2.63361	7.03917	1.26752	1.93544	1.4552	4.73367	6.46323	2.1981	3.41181	4.03642	3.40158	2.39144	5.78309	7.7194	2.82623	3.82613	3.56843	4.32494	4.45931	3.42045	4.7486	1.14337	6.47814	7.22169	3.39946	5.66649	3.94062	3.06744	11.6627	0.691317	1.54522	5.52621	8.57935	2.17647	0.471606	2.96876	4.84257	6.81168	3.01443	0.630588
7.91611	3.25347	2.93332	3.09867	4.55059	5.01581	0.200491	1.65361	5.98586	4.9141	3.98922	2.41365	2.18631	3.39893	6.27331	3.45816	6.49803	2.47481	4.47558	4.75361	2.12943	2.73402	4.90696	4.23606	1.72985	3.98548	3.85288	2.10036	5.35501	3.0225	2.10515	6.90228	6.07795	2.54442	4.97548	1.84864	0.759463	4.68995	4.3353	1.67618	4.7241	6.54703	2.67777	4.3743	5.50361	5.32398	13.194	3.13752	3.07566	1.59481
5.0838	3.26147	7.17767	5.44696	2.58443	5.66266	2.09666	1.86721	3.51124	7.00967	0.902257	3.12172	2.21879	1.77251	4.84486	2.24165	5.9579	7.31582	6.4283	2.33699	5.65484	1.9222	4.83116	2.12913	3.55071	2.76738	1.16531	5.84443	0.891022	5.40891	5.50847	3.58207	6.00596	7.35145	4.29523	4.10268	3.15932	3.90297	3.7612	5.73762	0.480355	3.90144	1.81762	5.41701	5.34222	3.2356	3.13882	9.26412	4.85884	2.3936
0.803468	6.32855	2.00316	2.98582	2.31831	5.50545	4.08533	6.57528	3.88341	5.04228	2.60155	6.47085	6.78986	4.08116	4.78365	3.57245	7.86494	3.43691	4.69764	4.16812	7.49519	4.80024	0.702027	2.1074	8.27092	5.31402	3.81873	4.20397	0.066417	7.14445	6.64193	1.62309	10.2573	9.71953	2.54531	1.26441	3.66932	3.39148	3.65983	3.7808	2.31614	6.22245	4.83	5.78104	4.86247	7.02985	9.21955	5.18488	8.58876	3.14639
11.5069	4.47957	13.5234	10.5271	11.5354	10.962	8.74888	2.44515	7.49175	3.83099	3.32042	5.14532	9.93652	5.98015	6.91521	6.90857	7.95184	6.61716	2.95578	6.48802	8.22819	5.04373	7.98156	11.2442	5.05145	4.82385	3.81534	8.90284	3.31005	4.89166	7.85796	17.4826	3.30179	5.10314	4.49776	7.5773	6.60003	3.52041	4.01632	4.18885	9.65283	6.22881	5.50887	11.9445	2.7766	4.84696	13.8801	7.98685	11.4539	9.06773
2.68407	2.49669	7.25099	9.19256	4.11865	4.8225	3.64236	2.85568	3.15097	10.0768	2.09048	3.49592	5.04414	5.42757	5.20826	1.62668	5.34035	1.29646	4.15291	4.60339	6.69113	7.05002	4.82153	2.14559	3.31809	1.47007	1.46429	5.90379	4.40047	3.61946	1.81384	3.92015	6.88073	1.34781	10.7896	5.22525	5.21625	2.55055	3.84451	8.61533	3.29044	7.21445	2.73601	4.48284	5.99416	0.150707	5.57094	2.09189	4.69309	9.735
1.52537	4.56473	2.72337	2.682	2.61763	3.32277	1.4479	5.11061	7.96837	5.25794	4.31586	8.43219	3.83583	1.18122	4.26849	2.778	6.30909	3.42855	6.15622	6.39896	5.14674	2.99611	1.84409	3.39593	1.79776	4.24936	2.75495	1.39	11.1455	5.86649	1.75758	0.935428	3.68741	0.708914	2.65046	0.31869	6.76902	3.9878	5.25488	4.87878	5.06886	5.18399	3.26011	4.40632	3.0515	4.19598	3.25857	4.10113	5.67542	6.41842
4.03099	3.50398	6.10663	3.67236	3.63659	0.36871	2.61943	5.64571	5.85355	5.68962	1.16758	4.78298	5.20835	2.76611	1.11773	6.07446	2.94543	11.5401	2.6412	5.10832	1.82866	5.53093	4.46729	4.14597	5.06985	7.91594	4.46769	8.5807	3.93735	9.14566	4.82807	2.49488	6.59241	1.37741	2.56784	3.27116	5.8942	0.653219	2.53807	1.10321	0.249304	6.85985	1.30173	0.651702	2.44026	1.92882	6.00037	0.505342	2.24674	5.50223
5.81224	6.23162	2.3001	3.2926	3.08836	1.37401	3.86156	0.812169	3.51199	3.99106	3.0225	2.34414	1.15541	1.93875	4.44157	3.58491	3.25657	4.30234	4.74384	5.84225	6.81442	3.03458	4.29276	3.5188	8.56078	3.98733	5.0927	1.67045	0.90963	4.84703	5.00133	2.09985	6.83416	3.83553	4.09147	4.11229	2.82076	2.31001	4.09251	4.81513	3.07806	5.33927	2.90616	3.02498	4.60076	4.96316	1.15367	7.1674	3.57456	7.42532
4.00751	5.47369	3.99613	5.31466	1.71885	5.5561	6.22641	2.05777	3.43465	7.77457	4.28404	4.39857	5.93831	3.71525	3.44086	3.81635	5.53729	1.71528	3.29696	4.29512	5.27698	3.78134	4.8676	5.95802	3.41065	1.1767	2.13883	3.63462	3.29893	2.09573	5.67585	7.01853	2.81111	8.83651	1.10327	3.04126	2.59276	2.82079	3.37783	3.60381	1.6966	8.1124	4.22158	3.66372	7.75483	5.99436	1.95731	2.92566	4.9583	1.12628
3.88493	3.96862	0.190659	3.24105	1.349	6.73877	3.44172	1.45133	4.61586	4.20155	7.74311	0.727677	2.61267	1.321	1.59557	4.73666	5.04494	9.04736	4.8114	2.76149	2.4588	4.14663	1.28621	3.04503	6.36698	6.88969	9.59141	2.82031	0.57227	1.12584	3.63513	7.13901	3.5746	1.91618	9.71095	3.72811	4.54097	3.55979	4.64086	7.23108	5.69856	1.58519	3.0751	0.338586	3.20444	5.88444	0.65753	3.54651	7.58958	0.586217
3.37034	5.99138	2.72194	2.23499	2.22445	1.80007	0.34022	1.84368	5.54621	0.997343	4.60959	3.50876	5.03973	0.81405	4.14646	3.24513	4.85439	5.42467	3.33551	2.45575	5.47908	6.87329	7.5774	9.2547	7.47016	2.4113	4.65862	2.59649	1.59783	3.02788	1.98992	5.29033	1.73553	0.858733	4.80843	3.35641	6.9864	6.71822	1.73173	4.28022	1.7651	3.8306	9.15966	3.89117	7.28313	5.24179	0.942965	6.04457	5.74268	6.43212
2.42332	5.00389	5.24817	3.71063	4.672	4.44594	6.05987	2.42626	1.53815	9.15459	2.11955	0.783292	3.04497	5.65817	2.66627	5.60828	2.79131	2.55446	4.21366	3.54898	2.25184	4.78329	4.18402	5.6898	8.08351	2.85679	4.52227	5.6526	6.26559	5.20959	3.07345	6.47105	7.27932	4.04515	6.49039	0.632648	2.92743	5.24444	5.94152	1.59772	1.52435	1.05507	7.22037	6.40683	3.48374	3.54242	0.671838	2.99594	3.43471	4.81995
3.40008	4.54072	6.3312	3.13293	9.02567	3.41438	4.00436	2.42912	3.35111	6.95682	3.36792	5.78108	2.50785	0.519135	2.63368	5.09582	9.65237	4.75433	3.44162	6.52128	7.95866	3.39131	1.71362	6.06997	2.55563	2.6502	0.719543	4.91017	6.39524	2.66521	0.923156	4.2694	2.79746	4.18541	4.97221	2.59972	0.365845	2.56456	5.86811	5.01614	4.38266	2.28009	1.59037	2.58402	5.23841	1.51651	5.23841	4.11445	4.53378	3.09533
4.37068	5.28764	4.40561	4.10633	0.584204	4.33679	2.57432	2.53184	8.61108	4.61675	5.46166	0.732677	4.89632	4.71779	1.0907	3.72488	1.10158	3.62854	5.57616	0.62684	4.37368	6.27133	3.22414	5.35219	4.06631	6.33633	0.555777	2.76209	3.28981	2.56972	2.37882	1.17821	1.50036	5.44201	3.79867	5.00154	3.12219	3.56467	4.34576	0.916287	3.15832	2.52875	5.34458	5.07799	3.49299	2.95255	3.26072	2.73414	4.74304	5.60371
4.35413	6.48976	4.53607	3.0364	7.84353	0.82631	0.395106	3.49363	3.66528	3.62016	4.541	9.59756	0.407309	5.12768	2.86424	3.08117	4.75437	3.98948	1.62288	6.41707	6.83269	4.08468	1.72766	7.36244	1.26665	5.91728	3.34026	6.57873	4.01852	5.01454	0.907365	2.75962	8.6665	5.39192	7.04746	6.05245	4.14196	2.56267	0.768676	0.632576	2.27607	7.98436	3.1445	4.81595	2.80277	5.00491	1.0732	2.4148	4.20075	5.61425
4.25555	3.39709	2.95566	8.23292	1.8988	1.80474	4.37372	5.85948	1.90541	3.32357	6.79165	5.70269	6.34724	9.45504	5.00366	2.09864	4.76464	2.49748	5.9161	3.42019	2.69516	2.37663	4.39454	4.36887	5.22845	0.520885	1.96188	1.48257	2.78321	5.5637	2.55914	3.98412	5.42801	2.32402	1.7268	3.73169	4.52168	4.31689	2.84052	1.6075	3.93889	2.29696	3.25916	3.06939	5.72942	4.97576	6.72179	0.873196	3.02302	5.15945
7.98642	2.17812	0.895679	1.24731	3.26463	3.84791	2.32125	3.91752	1.10039	7.83471	1.1116	5.77422	6.30621	1.0047	2.71241	2.55956	5.25967	4.04814	0.930208	10.2006	2.08011	2.05809	0.892212	4.1466	3.5932	1.19525	1.62999	3.33141	8.05973	4.09499	2.46805	4.42151	0.285529	1.44877	1.68301	4.24956	3.52769	5.31293	6.84435	5.66717	5.16439	6.03794	4.05768	3.56811	4.78134	2.84031	5.68156	5.03001	0.557441	0.743528
0.35323	1.32416	4.41282	1.82759	1.29953	6.03084	2.52783	3.44072	11.3356	1.27405	6.01935	4.22463	3.38543	1.06983	3.91315	4.80135	2.02298	4.48088	4.1451	5.22695	3.06811	3.6335	5.67927	1.83955	5.7125	4.86243	2.01704	3.59316	4.17148	6.82705	0.979115	1.38324	4.10956	2.05109	2.60133	5.82952	10.0242	1.36051	4.45597	7.52449	1.85836	1.36378	6.36904	5.2221	3.04348	1.95076	2.35617	3.51749	2.73473	0.781879
6.4225	7.51488	2.79247	1.53254	5.26986	1.41889	2.81821	4.37188	2.45574	2.69455	8.44057	0.758781	6.36189	4.68426	1.26124	3.7387	4.75066	2.92127	6.15874	8.85245	5.88107	7.82753	6.04943	4.53364	1.65719	3.75253	5.04031	2.13982	2.66965	3.02421	2.87431	6.41288	2.94911	2.80203	5.11998	3.71533	4.38838	2.32683	1.30506	3.26343	2.44071	1.3841	2.61055	2.79801	0.909747	2.42588	3.55974	4.11019	8.40589	1.40464
7.61088	2.19195	4.51653	3.88989	1.83496	1.83987	4.96354	3.93859	1.12247	2.49928	2.15586	1.66336	2.4727	4.46838	5.79418	4.70945	4.66794	1.23895	4.08262	3.20272	5.77919	1.20491	4.58453	4.38552	3.18623	1.50772	3.91338	2.0008	4.24165	4.78026	0.995688	1.85422	2.90167	4.55168	2.56004	4.18182	1.16502	4.97017	4.20217	4.10003	5.83241	5.11221	3.61707	4.70991	3.54218	5.68613	4.14355	0.984584	2.59179	4.18556
3.17547	0.549327	3.21353	9.09712	1.19398	2.12534	3.49328	3.19087	7.84939	6.17	1.84738	6.48358	2.55286	1.8513	5.217	5.5349	6.57864	2.4431	1.24531	3.87613	8.63012	5.5226	3.88904	2.76228	3.9646	6.2885	6.7503	5.38947	5.26783	1.04804	5.55691	4.10878	2.4798	4.95483	2.93413	6.17245	2.64643	3.4888	2.45455	2.88215	2.74787	3.55428	7.19405	6.55299	3.70772	4.08781	0.89895	2.54086	1.79829	0.556522
5.04648	2.61664	3.70083	4.28823	1.40433	7.40545	6.52342	4.3723	4.29023	11.1909	7.1778	4.21076	2.69757	4.35964	4.04566	4.06587	4.25606	4.68624	1.2279	3.65136	4.34438	2.89544	3.93928	5.68437	4.05083	1.14521	6.21805	4.51251	8.07397	3.98981	5.17949	2.83276	3.4718	0.72003	4.76052	3.28033	3.4273	2.9366	3.73606	1.98011	4.90849	1.53311	0.533399	4.70044	3.00797	7.67678	4.31263	6.87121	1.89458	1.13458
2.00723	1.05529	6.35943	1.06095	1.97062	3.37471	3.93144	2.09107	4.7324	6.39189	4.29533	4.33116	5.38666	4.06653	2.08317	3.14199	6.04979	0.53622	6.30236	1.68493	4.75689	6.20076	3.85652	3.30928	1.25603	0.74431	1.52585	3.11226	3.28513	3.42273	4.8529	4.58181	3.97918	7.11452	1.28213	1.17764	2.30487	3.51289	1.08751	2.53538	4.01696	5.4238	4.21024	3.12636	2.25725	7.80866	4.55517	3.94176	3.72402	5.50541
3.33969	9.19481	2.55522	5.85625	1.37784	2.87909	1.88494	7.87322	1.87389	1.74849	2.80353	1.83928	1.3295	1.35974	3.40414	4.1099	1.22779	5.69574	5.15208	2.7562	2.61223	2.09188	3.89475	4.48957	1.82561	4.26888	5.55472	3.08035	4.46025	1.04967	5.58564	4.3322	3.51801	4.96745	2.03777	4.70751	2.58957	2.68256	2.78983	2.08349	2.60276	6.26557	6.39701	4.0888	0.644771	1.36903	0.386124	7.30589	2.60128	1.71189
4.64836	3.63533	3.63647	2.36227	3.12844	2.90895	3.16295	3.39674	4.72489	2.79764	2.33964	1.49992	2.22205	1.90048	2.61199	1.03784	3.41223	4.02103	2.80191	0.530568	1.96761	3.37962	3.75914	5.26145	1.40194	4.42152	0.407894	3.32058	5.53314	2.89382	2.97305	6.47926	3.40832	3.99185	1.79263	6.8648	2.09984	2.85283	1.4642	3.46242	5.9107	2.74391	4.68144	3.3576	4.17333	3.02601	2.68915	3.82204	6.56395	3.55969
2.0092	2.62829	1.2327	2.46648	2.84455	6.78302	3.9147	4.4503	7.64284	3.46624	6.2974	5.20808	2.42736	1.78704	0.387875	3.87891	5.18387	4.11595	1.25132	1.92755	5.38018	4.62694	1.32576	3.21319	5.33602	2.26599	1.25594	2.86845	2.04058	2.85338	1.94804	2.52137	3.90808	4.61897	5.62178	2.84527	4.30335	0.274598	3.07642	1.94339	2.51984	2.56121	1.39306	3.8421	3.09504	7.53178	1.1431	4.1023	6.69085	2.57846
6.82001	3.62744	5.84391	3.38743	3.03989	4.90771	1.69214	9.3886	2.77081	6.15552	8.77084	3.21882	1.6261	2.57209	2.82648	5.81764	7.24557	1.51767	2.95894	4.8318	3.68696	6.93016	0.91164	2.52028	1.4094	1.81295	7.29513	0.751974	3.35542	2.80797	5.61134	1.85468	1.65796	3.37207	2.40258	3.05421	4.37905	3.85873	2.26814	2.30757	1.4487	5.40133	5.34059	3.61472	6.01753	5.36499	4.66322	2.34385	9.33107	5.64325
5.85443	1.89674	4.42599	4.4389	1.97364	3.46596	1.53407	9.76165	2.28688	1.91389	2.20867	2.12073	3.36314	4.25732	4.75869	3.84413	5.59981	3.92917	3.82463	2.08537	6.40079	1.90504	5.96296	4.23623	2.99121	1.62649	0.889175	2.49499	5.13811	4.17399	0.542612	3.68523	3.47115	2.81867	5.47005	2.11477	4.83191	6.03189	3.50256	5.88924	4.91709	4.40577	2.88967	2.38685	4.60372	0.717846	5.67636	3.68192	5.07242	2.34406
4.18559	1.81562	4.41786	0.886404	6.49073	6.09586	3.00793	7.21425	3.57479	0.957554	5.36646	2.52896	3.32472	4.97962	3.3857	5.17821	2.23855	3.13682	3.25474	1.95627	11.4976	6.4406	0.957446	8.69153	2.32007	2.81157	2.53846	2.53786	3.16809	3.37089	0.92529	2.26874	5.15733	0.470419	5.91578	4.28036	0.760186	3.0445	5.23548	4.44801	1.45089	1.15099	2.69177	1.89356	6.83931	3.01118	3.72366	4.80219	5.29675	2.47958
3.99148	3.39882	3.40383	4.16335	1.85079	2.32368	1.97763	5.43705	8.33906	4.48193	2.25942	2.59266	3.3889	2.84124	3.91661	8.78691	5.23802	0.939306	5.74741	7.31985	3.1819	6.0405	4.65034	4.64995	4.72226	7.47545	3.02073	5.02453	4.03219	4.97096	4.65046	6.02711	3.2281	8.36371	0.72982	4.57537	6.28403	4.72105	4.58934	6.24491	5.96715	4.01448	4.31985	3.14504	3.81824	3.64823	3.97108	3.17033	2.09378	1.13625
1.96139	3.66955	4.23148	1.78679	4.83811	2.84732	0.716756	1.38028	2.3453	5.22343	2.54145	2.72658	4.85533	3.68041	3.90132	6.93716	6.046	2.14486	6.97602	2.99973	2.14874	5.35661	1.67467	3.7503	1.28271	4.34871	1.57221	10.5611	5.90945	3.37355	3.18691	3.42492	3.90023	5.94996	1.48141	5.6216	7.84318	1.78353	2.27754	1.96439	2.20417	4.2782	0.299896	3.40824	1.37476	3.88169	1.5196	5.44405	3.50377	2.98604
3.98571	1.4855	2.28529	3.08903	4.90773	6.08651	8.57212	0.25266	1.01337	2.61981	4.0392	2.23686	3.45491	4.389	6.02696	3.37604	5.2019	1.03996	0.42767	3.03195	1.00332	5.31217	3.53847	0.531208	3.65704	2.0455	7.45837	1.03266	2.21465	1.80499	1.26107	3.2787	5.5617	1.84086	2.02025	1.05089	5.08873	5.63194	2.11642	5.00721	4.8916	3.55157	0.483349	4.53436	2.73712	0.771866	5.74196	2.68357	4.44147	3.92559
5.99415	5.6239	2.91966	4.34442	5.01922	6.65017	6.56935	2.65725	2.76116	5.56698	2.53791	4.96908	2.67329	5.64782	4.38687	6.20508	1.44051	0.360299	2.86648	5.28836	4.82745	3.28089	1.74509	4.71202	6.38052	4.67946	2.76983	1.88763	5.19144	7.61062	8.65878	7.00311	0.938271	1.68273	4.6657	3.31138	1.73731	3.526	4.75137	2.76474	6.49551	1.37616	2.20988	1.34642	3.97832	4.34734	7.00523	4.42398	8.46795	3.79975
2.86704	5.19958	2.97439	5.63669	2.93325	0.790084	4.78747	8.45826	3.87761	2.13973	6.65178	1.9272	0.742942	3.81202	3.82243	2.65595	2.43879	2.6644	1.50483	4.62751	1.14797	6.59022	4.46727	3.31253	4.51053	1.86991	4.85994	1.41066	3.07169	4.17363	6.31412	1.5703	2.10069	5.08162	2.44641	2.47307	5.24828	3.55962	1.23588	1.4731	1.21249	2.95392	5.05524	4.11816	3.68896	3.51302	0.723444	2.27511	5.03532	5.87154
3.50734	2.53856	5.45674	2.17508	8.61944	5.07246	7.79487	2.7221	4.003	3.25661	5.49243	4.10547	1.96848	2.43531	4.02986	4.00885	1.15128	0.599202	5.26349	1.10109	2.22135	5.91716	1.48808	0.973024	3.42715	3.37417	1.88186	1.23337	3.8453	3.64455	6.32923	6.13481	2.54034	5.88794	4.5477	1.27204	5.59698	6.45103	5.20994	1.5004	4.29087	2.06425	6.30599	2.9728	4.26371	1.72367	4.41163	0.405941	1.42044	2.66877
3.29005	3.06358	1.59014	0.315754	1.80323	2.94685	3.7717	5.48058	3.04801	4.30484	6.66011	4.22251	5.76713	3.39083	2.58798	6.10351	0.79107	3.67285	2.58456	3.15755	3.57222	5.22148	3.2925	7.40906	1.70818	2.14922	3.25238	0.441906	4.8381	3.88836	4.1724	7.38567	4.16299	7.23803	2.05873	5.99806	5.32973	4.36948	2.33209	3.5914	3.84799	0.826152	2.99034	3.17138	1.67422	1.63974	5.02006	2.22245	5.61644	3.59211
5.13552	1.35858	4.18615	3.40783	4.17829	2.72377	1.38076	4.12277	2.32175	4.83978	2.15739	3.69204	0.688847	1.79126	1.72836	0.913402	2.98961	4.77094	0.431465	3.07071	4.31965	4.36661	2.15709	3.34241	2.85596	3.55442	3.02276	3.69917	5.19195	3.85454	6.58068	2.68183	0.957367	2.07806	3.56933	6.22563	2.73793	1.49504	7.56985	3.2774	2.90735	4.95289	2.76849	4.86621	2.52041	1.68849	4.68415	4.90992	3.54775	2.92851
1.56505	3.71039	7.40911	4.05164	3.82703	5.92259	9.02077	6.19939	6.45846	6.46725	4.16466	1.87828	5.57368	7.0771	5.6389	4.77829	2.26727	2.97802	3.51081	3.00769	3.16418	3.26381	1.38045	1.10333	6.33018	0.96155	3.09453	6.42168	1.77751	4.4526	2.37247	2.14742	2.38074	1.24064	6.65032	2.03169	5.00135	2.04455	2.83597	3.89401	4.10041	4.577	4.69685	6.6349	0.640098	5.32728	4.84016	4.15623	3.55564	2.74602
6.83358	9.24118	3.82915	1.18377	0.675499	3.75854	8.00003	1.31853	3.43594	3.15098	3.44061	6.21113	9.19183	5.05772	4.04475	3.47266	0.605293	1.49261	1.80163	5.43117	4.31347	4.12962	3.52984	3.50598	1.66297	1.33171	6.13208	2.70828	4.42874	7.51	1.85502	1.74727	8.0805	3.13742	6.03049	4.42592	1.22066	1.08795	3.35612	2.06483	4.84832	2.41281	6.13697	7.1467	5.09494	3.15067	5.03485	2.16171	3.57082	7.43539
1.72424	4.70624	1.28656	1.43342	1.95903	3.8261	6.5261	4.50837	2.1878	7.33402	5.00703	2.1667	1.10668	1.04084	6.65839	2.82667	2.98928	2.34474	2.47777	7.89794	6.59925	1.17717	5.38168	4.80628	4.01912	6.44631	0.717435	4.15116	4.0178	2.42669	6.49427	5.11309	7.20898	3.18622	5.39097	1.92767	5.14598	3.32898	1.63932	1.21472	5.9995	3.23823	5.6174	6.99793	1.91885	5.94474	7.53367	6.31815	2.99047	1.72259
1.18811	3.38235	4.51364	2.27201	2.36743	1.88035	3.996	0.674813	4.78784	5.16817	4.77629	4.79431	5.99358	6.29219	1.93486	1.3214	0.920648	4.15075	2.57998	3.15702	2.38071	8.59103	0.888529	5.06325	2.79967	2.22512	6.72409	4.3272	6.54896	7.11919	3.22659	4.40216	2.81865	5.2457	3.82529	2.5483	6.64632	3.35898	4.99155	2.19004	2.37574	7.37386	0.543052	4.36249	4.59976	1.18944	2.48675	3.26102	2.19575	1.18452
[truncated: 350 more columns]

## Sheet: Fig. 2d
Phi_1 (pi), corresponding to optimised Bragg location (Kx, Ky) = (166.83, 131.07)
0.299949	0.300867	0.302177	0.303901	0.306059	0.308663	0.311718	0.315218	0.319148	0.323474	0.32815	0.33311	0.33827	0.343528	0.348766	0.35385	0.358637	0.362977	0.366718	0.369711	0.371811	0.372883	0.372802	0.371453	0.368728	0.364527	0.358755	0.351318	0.342122	0.331075	0.318085	0.30307	0.285964	0.266738	0.245415	0.222105	0.197023	0.170515	0.143056	0.115228	0.0876727	0.0610281	0.0358632	0.0126318	-0.00835076	-0.0269034	-0.0429613	-0.0565473	-0.067745	-0.0766763
0.296452	0.297374	0.298674	0.300375	0.302492	0.305036	0.308011	0.311409	0.315214	0.319393	0.3239	0.32867	0.333622	0.338659	0.343667	0.348519	0.353079	0.357202	0.360744	0.363562	0.365518	0.366484	0.366339	0.364971	0.362279	0.358168	0.352547	0.345328	0.336425	0.325754	0.313231	0.298784	0.282354	0.263915	0.243492	0.221183	0.197182	0.171799	0.145465	0.11871	0.0921267	0.0663179	0.0418326	0.0191226	-0.0014845	-0.0197871	-0.0356972	-0.0492165	-0.0604117	-0.0693927
0.293052	0.293972	0.295259	0.29693	0.299	0.301479	0.304369	0.307661	0.311336	0.315364	0.319697	0.324274	0.329016	0.333829	0.338606	0.343223	0.347552	0.351456	0.354798	0.35744	0.359253	0.360112	0.359902	0.358518	0.355863	0.351847	0.346383	0.339392	0.330794	0.32051	0.308469	0.294602	0.27886	0.261221	0.241708	0.220408	0.197496	0.17325	0.148055	0.122394	0.0968124	0.0718742	0.0481065	0.0259555	0.00575756	-0.0122678	-0.0280111	-0.0414529	-0.0526431	-0.0616787
0.289762	0.290675	0.29194	0.293576	0.295594	0.298002	0.300801	0.303981	0.307523	0.311395	0.315551	0.319932	0.324461	0.329048	0.333591	0.337973	0.342071	0.345755	0.348896	0.351362	0.35303	0.353783	0.353512	0.352115	0.349501	0.345585	0.340288	0.333533	0.32525	0.315367	0.303818	0.290545	0.275503	0.258674	0.24008	0.219797	0.197982	0.174882	0.15084	0.126294	0.101741	0.0777079	0.0546961	0.0331427	0.0133892	-0.00432985	-0.0198852	-0.0332375	-0.0444189	-0.0535134
0.286593	0.287492	0.288729	0.290322	0.292282	0.294613	0.297315	0.300378	0.303781	0.307494	0.31147	0.315651	0.319965	0.324326	0.328634	0.33278	0.336647	0.340112	0.343051	0.345342	0.346868	0.347517	0.347186	0.34578	0.343212	0.339404	0.334281	0.327773	0.319815	0.310344	0.299301	0.286633	0.272303	0.256294	0.238626	0.219368	0.198656	0.17671	0.153834	0.130421	0.106924	0.0838297	0.0616121	0.0406956	0.0214233	0.00404144	-0.0113031	-0.0245519	-0.0357197	-0.0448766
0.283557	0.284433	0.285636	0.287179	0.289073	0.291321	0.29392	0.29686	0.30012	0.303668	0.307461	0.311441	0.315538	0.319671	0.323744	0.327655	0.331291	0.334538	0.337279	0.339397	0.340783	0.341331	0.340945	0.339535	0.33702	0.333326	0.328386	0.322135	0.314514	0.305467	0.294941	0.28289	0.269282	0.254102	0.237367	0.219139	0.199536	0.17875	0.157052	0.13479	0.112374	0.0902503	0.0688645	0.0486247	0.0298713	0.0128589	-0.00225025	-0.0153801	-0.0265283	-0.0357502
0.280663	0.281508	0.282668	0.284154	0.285974	0.288131	0.290621	0.293433	0.296545	0.299925	0.303531	0.307307	0.311187	0.315092	0.318931	0.322608	0.326016	0.329047	0.331591	0.333541	0.33479	0.335242	0.334806	0.333398	0.330943	0.327373	0.322625	0.316641	0.309368	0.300756	0.290759	0.279337	0.26646	0.252117	0.236323	0.219129	0.200639	0.18102	0.160509	0.139414	0.118102	0.0969806	0.0764634	0.0569396	0.0387434	0.0221341	0.00728639	-0.00570758	-0.0168287	-0.0261176
0.277918	0.278725	0.279834	0.281254	0.282993	0.285052	0.287426	0.290103	0.293061	0.29627	0.299686	0.303257	0.306919	0.310596	0.314203	0.317647	0.320831	0.32365	0.326003	0.327787	0.328906	0.329268	0.328789	0.32739	0.325003	0.321566	0.31702	0.311314	0.304401	0.296237	0.28678	0.275996	0.26386	0.250362	0.235513	0.219358	0.201985	0.183538	0.164222	0.144308	0.124122	0.104031	0.0844181	0.0656491	0.0480484	0.0318764	0.0173173	0.00447746	-0.00660807	-0.0159647
0.275331	0.27609	0.277138	0.278484	0.280133	0.282086	0.284338	0.286875	0.289675	0.292707	0.295932	0.299296	0.30274	0.30619	0.309567	0.312783	0.315745	0.318358	0.320525	0.322151	0.323146	0.323425	0.32291	0.32153	0.319221	0.315926	0.311594	0.306178	0.299636	0.291931	0.283026	0.272892	0.261505	0.248858	0.23496	0.219846	0.203593	0.186321	0.168208	0.149487	0.130446	0.111413	0.0927374	0.0747605	0.0577931	0.042093	0.0278504	0.0151839	0.00414359	-0.0052809
0.272906	0.273608	0.274586	0.275848	0.2774	0.27924	0.281362	0.283752	0.286389	0.289242	0.292272	0.295429	0.298655	0.30188	0.30503	0.308022	0.310769	0.313181	0.315169	0.316644	0.317524	0.317729	0.317188	0.315836	0.313616	0.310474	0.306368	0.301254	0.295096	0.287862	0.27952	0.270045	0.259417	0.247628	0.234684	0.220616	0.205483	0.18939	0.172484	0.154966	0.137087	0.119137	0.10143	0.0842802	0.0679825	0.0527882	0.0388902	0.0264171	0.0154324	0.00594095
0.270646	0.271281	0.27218	0.27335	0.274795	0.276514	0.278499	0.280737	0.283206	0.285877	0.288711	0.29166	0.294668	0.297672	0.300599	0.303372	0.305909	0.308128	0.309945	0.311279	0.312053	0.312195	0.311639	0.310327	0.308206	0.305232	0.301363	0.296564	0.290804	0.284053	0.276286	0.26748	0.257619	0.246695	0.23471	0.221687	0.207678	0.192763	0.177069	0.160763	0.14406	0.127214	0.110502	0.0942129	0.0786194	0.0639635	0.0504379	0.0381782	0.0272602	0.0177034
0.268553	0.269111	0.269921	0.27099	0.27232	0.27391	0.275752	0.277832	0.280129	0.282614	0.28525	0.287991	0.290784	0.293569	0.296278	0.298838	0.301174	0.303208	0.304864	0.306067	0.306746	0.306836	0.306278	0.305019	0.303012	0.300218	0.296601	0.29213	0.28678	0.280526	0.273346	0.26522	0.256134	0.246079	0.235057	0.223083	0.210196	0.196462	0.181981	0.166892	0.151377	0.135652	0.119961	0.104561	0.0897037	0.075617	0.0624903	0.0504637	0.0396234	0.0300035
0.266624	0.267095	0.267808	0.268767	0.269974	0.271428	0.27312	0.275037	0.277157	0.279454	0.281891	0.284425	0.287006	0.289576	0.292072	0.294426	0.296569	0.298428	0.299934	0.301018	0.301615	0.301667	0.30112	0.299928	0.298049	0.29545	0.2921	0.287973	0.283048	0.277303	0.270721	0.263286	0.254983	0.245805	0.235748	0.224825	0.21306	0.200505	0.187238	0.173371	0.159051	0.144462	0.129812	0.115326	0.101232	0.0877425	0.0750391	0.0632643	0.0525129	0.0428324
0.264856	0.265232	0.265838	0.266679	0.267755	0.269066	0.270602	0.27235	0.274291	0.276397	0.278635	0.280964	0.283334	0.285694	0.287984	0.290141	0.2921	0.293796	0.295164	0.296142	0.296671	0.296699	0.29618	0.29507	0.293336	0.290948	0.28788	0.284112	0.279626	0.274405	0.268434	0.2617	0.254189	0.245892	0.236806	0.226933	0.21629	0.204912	0.192857	0.180212	0.167093	0.153649	0.140055	0.126504	0.113197	0.100328	0.0880699	0.0765637	0.0659114	0.0561731
0.263242	0.263515	0.264007	0.264721	0.26566	0.26682	0.268195	0.269771	0.271529	0.273444	0.275483	0.277607	0.279772	0.281928	0.284019	0.285988	0.287774	0.289319	0.290562	0.291448	0.291925	0.291946	0.291469	0.290459	0.288887	0.286727	0.283959	0.280566	0.276535	0.271852	0.266505	0.260482	0.253771	0.246363	0.238249	0.229427	0.219904	0.2097	0.198855	0.18743	0.175512	0.163218	0.150689	0.138087	0.125585	0.113356	0.101561	0.0903384	0.0797944	0.070001
0.261776	0.261937	0.262306	0.262887	0.263682	0.264687	0.265896	0.267297	0.26887	0.270592	0.272433	0.274356	0.27632	0.278278	0.280178	0.281969	0.283595	0.285001	0.286134	0.286944	0.287385	0.287416	0.287001	0.286109	0.284716	0.282802	0.280352	0.277352	0.273792	0.269661	0.264951	0.259651	0.253749	0.247235	0.240096	0.232324	0.223918	0.214884	0.205242	0.195032	0.184311	0.173168	0.161708	0.150063	0.138377	0.126802	0.115484	0.104556	0.0941274	0.0842817
0.260445	0.260489	0.260729	0.261171	0.261816	0.262661	0.263701	0.264922	0.26631	0.26784	0.269485	0.27121	0.272978	0.274745	0.276465	0.278088	0.279566	0.280848	0.281887	0.282638	0.283061	0.28312	0.282785	0.28203	0.280837	0.279189	0.277074	0.274484	0.271412	0.26785	0.26379	0.259224	0.254139	0.248523	0.242362	0.23564	0.228347	0.220475	0.212028	0.203022	0.193491	0.183491	0.173098	0.162411	0.151545	0.140631	0.129798	0.119172	0.108865	0.0989698
0.259237	0.259158	0.259264	0.259562	0.260053	0.260735	0.261602	0.262644	0.263845	0.265184	0.266636	0.268169	0.269747	0.271332	0.272881	0.274349	0.275692	0.276865	0.277826	0.278535	0.278959	0.279066	0.278831	0.278234	0.27726	0.275897	0.274137	0.271976	0.269409	0.26643	0.263034	0.259212	0.254953	0.250241	0.245058	0.239384	0.233197	0.226478	0.219213	0.211399	0.203043	0.194173	0.184835	0.175099	0.165051	0.154797	0.144452	0.134132	0.123951	0.114008
0.258139	0.257931	0.2579	0.258051	0.258385	0.258901	0.259595	0.260456	0.261472	0.262623	0.263885	0.26523	0.266627	0.268039	0.269427	0.270753	0.271975	0.273055	0.273956	0.274643	0.275086	0.275261	0.275147	0.274728	0.273994	0.272936	0.271552	0.269838	0.267792	0.265412	0.262693	0.259626	0.256199	0.252395	0.24819	0.243559	0.238469	0.23289	0.226791	0.220149	0.212948	0.205188	0.196887	0.188085	0.178843	0.169243	0.159382	0.149369	0.139315	0.129327
0.257133	0.256795	0.256624	0.256625	0.2568	0.25715	0.25767	0.258353	0.259185	0.260151	0.261229	0.262394	0.263616	0.264865	0.266105	0.267302	0.268419	0.269422	0.27028	0.270963	0.271447	0.271711	0.271738	0.271519	0.271045	0.270314	0.269324	0.268076	0.266569	0.264803	0.262773	0.260471	0.257882	0.254987	0.251758	0.248161	0.244156	0.2397	0.234745	0.22925	0.223175	0.216497	0.209206	0.201315	0.192858	0.183897	0.174511	0.1648	0.154874	0.144844
0.256202	0.255733	0.255421	0.255272	0.255289	0.255473	0.255821	0.256327	0.25698	0.257765	0.258665	0.259657	0.260715	0.261811	0.262916	0.263997	0.265025	0.265969	0.266802	0.267501	0.268045	0.268418	0.268609	0.26861	0.268418	0.268034	0.267458	0.266693	0.265741	0.264602	0.263273	0.261742	0.259996	0.258009	0.25575	0.253177	0.250241	0.246884	0.243046	0.238664	0.23368	0.228047	0.221729	0.214715	0.207016	0.198671	0.189745	0.180329	0.170528	0.160461
0.255328	0.254729	0.254277	0.253979	0.25384	0.25386	0.254039	0.254372	0.25485	0.255461	0.25619	0.257018	0.257921	0.258877	0.259859	0.26084	0.261794	0.262696	0.263524	0.264258	0.264882	0.265385	0.26576	0.266003	0.266113	0.266095	0.265951	0.265687	0.265305	0.264806	0.264186	0.263433	0.262529	0.261447	0.260148	0.258583	0.256691	0.254405	0.251647	0.248339	0.244402	0.239767	0.234377	0.228198	0.221219	0.213462	0.204977	0.195845	0.186168	0.176069
0.254493	0.253765	0.253176	0.252732	0.25244	0.252301	0.252315	0.25248	0.25279	0.253235	0.253801	0.254474	0.255234	0.256061	0.256934	0.25783	0.258726	0.259604	0.260444	0.261233	0.261957	0.262611	0.26319	0.263694	0.264127	0.264493	0.264799	0.26505	0.265251	0.265402	0.265498	0.265525	0.265461	0.265274	0.26492	0.264339	0.263464	0.26221	0.260489	0.258205	0.255261	0.251569	0.247053	0.241658	0.235357	0.228153	0.220084	0.211223	0.20167	0.191547
0.253676	0.252824	0.252102	0.251517	0.251077	0.250784	0.25064	0.250645	0.250794	0.251081	0.251494	0.252023	0.252651	0.253363	0.254141	0.254966	0.255822	0.256692	0.257563	0.258424	0.259269	0.260092	0.260895	0.261679	0.262452	0.26322	0.26399	0.264771	0.265565	0.266373	0.267186	0.26799	0.268758	0.269453	0.27002	0.270395	0.270497	0.270231	0.269494	0.268175	0.266161	0.263349	0.259644	0.254976	0.249301	0.242612	0.234934	0.226331	0.2169	0.206765
0.252859	0.251888	0.25104	0.250321	0.249739	0.2493	0.249006	0.248859	0.248857	0.248995	0.249266	0.249662	0.250172	0.250781	0.251478	0.252248	0.253079	0.253958	0.254877	0.255829	0.256811	0.257822	0.258866	0.259948	0.261077	0.262261	0.263509	0.264829	0.266223	0.26769	0.26922	0.270793	0.272379	0.273932	0.275392	0.276684	0.277716	0.278383	0.278567	0.278144	0.276989	0.274983	0.27202	0.268015	0.262915	0.256697	0.249382	0.241024	0.231718	0.221586
0.252023	0.250942	0.249974	0.249129	0.248415	0.247839	0.247404	0.247115	0.246972	0.246973	0.247114	0.24739	0.247792	0.248313	0.248944	0.249674	0.250494	0.251399	0.252383	0.253442	0.254578	0.255793	0.257094	0.258489	0.259987	0.261599	0.263334	0.265198	0.267195	0.269319	0.271557	0.273886	0.276267	0.278649	0.280964	0.283125	0.285031	0.286564	0.287597	0.287994	0.287618	0.28634	0.284043	0.280634	0.27605	0.270262	0.263281	0.255157	0.245979	0.23587
0.251151	0.249968	0.248891	0.24793	0.247094	0.246391	0.245827	0.245407	0.245135	0.24501	0.245034	0.245202	0.245511	0.245958	0.246535	0.247239	0.248065	0.24901	0.250073	0.251254	0.252559	0.253993	0.255564	0.257283	0.259161	0.261209	0.263436	0.265848	0.268444	0.271217	0.274149	0.277211	0.280359	0.283531	0.286651	0.289624	0.292337	0.294663	0.296463	0.297594	0.29791	0.297275	0.295566	0.292684	0.28856	0.283158	0.276484	0.268584	0.259542	0.249478
0.250226	0.248953	0.247778	0.246713	0.245767	0.244949	0.244268	0.24373	0.243341	0.243105	0.243023	0.243097	0.243327	0.243712	0.24425	0.244942	0.245786	0.246785	0.24794	0.249257	0.250743	0.252406	0.254258	0.256311	0.258576	0.261064	0.263784	0.266739	0.269926	0.273333	0.276938	0.280703	0.284578	0.288493	0.292361	0.296077	0.29952	0.302555	0.305034	0.306807	0.307725	0.307646	0.306444	0.304018	0.300296	0.295239	0.288848	0.281165	0.27227	0.262277
[truncated: 372 more rows]
[truncated: 350 more columns]

## Sheet: Fig. 2D inset
Standard deviation (pi), for phi_1 around pixel (Kx, Ky) = (167,131)
[truncated: 31 more rows]

## Sheet: Fig. 2e
Phi_2 (pi), corresponding to optimised Bragg location (Kx, Ky) = (267.42, 164.17)
[truncated: 400 more rows]
[truncated: 350 more columns]

[truncated: 2 more sheets: Fig. 2e inset, Fig. 2f]
