# Supplementary material for: Topologically trivial gap-filling in superconducting Fe(Se,Te) by one-dimensional defects
Source: Nat Commun. 2024 May 6;15:3774. doi: 10.1038/s41467-024-48047-0 (PMC11074306; doi:10.1038/s41467-024-48047-0)
Supplement: Supplementary file 3 — Source data [file 41467_2024_48047_MOESM3_ESM.zip › Figure S1.xlsx]

## Sheet: Fig. S1j
Height (nm)
-0.186858	-0.420602	-0.630664	-0.41641	-0.0512769	0.235487	0.321323	0.183282	-0.0717018	-0.319606	-0.35877	-0.179183	-0.0618532	-0.0956459	-0.18437	-0.307763	-0.395022	-0.433698	-0.561729	-0.638978	-0.375408	0.145487	0.624389	0.920675	1.10319	1.35822	1.72408	2.33287	2.40137	2.54995	2.4373	2.1247	1.80648	1.71239	1.78431	1.89212	1.9489	1.92219	2.11764	2.36827	2.60938	2.69571	2.64775	2.831	3.39389	3.99877	4.43641	4.58939	4.55584	4.47053
0.0411338	-0.210432	-0.415124	-0.283389	0.00483978	0.193947	0.241454	0.0606882	-0.184286	-0.378968	-0.388102	-0.32253	-0.429565	-0.522928	-0.601398	-0.539976	-0.475136	-0.44594	-0.55737	-0.499122	-0.065385	0.383732	0.688563	0.816147	0.884649	1.22561	1.68352	2.32697	2.43966	2.44445	2.25367	1.90689	1.67656	1.74848	1.92319	1.82445	1.8119	1.82742	2.10271	2.44905	2.62912	2.62609	2.52418	2.64005	3.31329	3.93867	4.37558	4.5039	4.52699	4.51664
0.0948091	-0.0937688	-0.155638	-0.0414812	0.131513	0.160709	0.047082	-0.16591	-0.403316	-0.472265	-0.383255	-0.349421	-0.534581	-0.59352	-0.502557	-0.383762	-0.36189	-0.485527	-0.588899	-0.33485	0.143564	0.59317	0.796926	0.78242	0.764496	1.02465	1.4972	1.93167	2.17742	2.16292	1.98703	1.80969	1.77125	1.90348	2.221	1.89937	1.75522	1.8103	2.1017	2.51493	2.71527	2.64998	2.51511	2.57361	3.10451	3.67472	4.0191	4.26778	4.38291	4.58252
0.124559	0.0744085	0.119717	0.194811	0.261605	0.137724	-0.140454	-0.366873	-0.507355	-0.474498	-0.394033	-0.40512	-0.573923	-0.439747	-0.187407	-0.0586019	-0.1505	-0.375455	-0.614814	-0.344652	0.173313	0.58703	0.723648	0.700841	0.623592	0.761186	1.15317	1.51147	1.66835	1.6702	1.62567	1.722	1.85496	2.02038	2.14553	1.96086	1.66486	1.63302	1.99986	2.4231	2.6144	2.58598	2.4914	2.50692	2.86473	3.29383	3.56594	3.78313	4.13385	4.5754
0.0476187	0.0445877	0.176322	0.310498	0.268649	0.0324637	-0.182237	-0.36105	-0.359442	-0.314865	-0.343531	-0.507207	-0.530746	-0.285241	0.0110439	0.177202	-0.0279771	-0.284914	-0.580914	-0.417441	0.0499867	0.410481	0.587382	0.567993	0.468527	0.486736	0.715639	0.952109	1.02232	1.04615	1.2355	1.58354	1.8769	2.00863	2.00877	1.8534	1.60012	1.507	1.7735	2.10983	2.30528	2.27686	2.2709	2.37383	2.60664	2.84262	2.99974	3.32289	3.86356	4.46258
-0.118432	-0.134647	0.0344411	0.208412	0.169736	0.00264293	-0.135154	-0.208986	-0.101909	-0.0651453	-0.232727	-0.504313	-0.520527	-0.253051	0.055686	0.216229	0.0017724	-0.217567	-0.449602	-0.441158	-0.127295	0.0955042	0.207463	0.13705	0.0910498	0.131964	0.321804	0.467455	0.513984	0.722867	1.14244	1.563	1.84195	1.87578	1.77192	1.61923	1.37792	1.25672	1.41678	1.60491	1.78181	1.80857	1.93151	2.1277	2.34903	2.51275	2.66377	3.13804	3.74145	4.3058
-0.226134	-0.318276	-0.169208	-0.0535865	-0.106422	-0.148272	-0.122494	0.0214476	0.12828	0.128667	-0.109227	-0.351516	-0.392145	-0.170078	0.0368516	0.0833812	-0.108859	-0.287915	-0.443778	-0.415803	-0.319469	-0.299307	-0.42099	-0.477732	-0.468068	-0.298003	-0.0195401	0.21571	0.480501	0.885429	1.35579	1.69944	1.859	1.74855	1.47916	1.20098	0.949173	0.850683	0.962887	1.12001	1.23759	1.43841	1.68709	1.90672	2.12878	2.32863	2.64152	3.22906	3.75802	4.18223
-0.232762	-0.38716	-0.391411	-0.444003	-0.616712	-0.507682	-0.265108	0.0829355	0.287912	0.258514	0.0567526	-0.123769	-0.120452	-0.00116861	0.0607418	-0.0716838	-0.376717	-0.546252	-0.589566	-0.505683	-0.444261	-0.6011	-0.87293	-0.922348	-0.805262	-0.626896	-0.376021	0.058448	0.57446	1.21401	1.61478	1.86688	1.91048	1.64817	1.17639	0.688497	0.386149	0.330628	0.491904	0.737164	1.04907	1.41079	1.69145	1.86005	1.94076	2.18016	2.67591	3.3262	3.82121	4.13215
-0.25892	-0.401356	-0.489836	-0.744087	-1.0147	-0.925931	-0.453864	-0.0228131	0.211461	0.189631	0.140213	0.101537	0.120723	0.172624	0.103919	-0.228458	-0.646772	-0.900047	-0.904299	-0.777203	-0.682089	-0.871644	-1.01652	-0.892354	-0.712036	-0.673074	-0.627522	-0.148131	0.620323	1.31871	1.77344	1.93716	1.87163	1.52216	0.949549	0.330307	-0.0264839	-0.0607649	0.288499	0.592109	1.0776	1.49425	1.78492	1.88809	1.87163	1.97968	2.51572	3.2351	3.76551	4.0596
-0.374678	-0.424829	-0.544803	-0.836896	-1.14608	-0.990908	-0.589154	-0.21572	-0.0307625	0.00478077	0.0684001	0.154969	0.253989	0.294659	0.141237	-0.219216	-0.719805	-1.01654	-1.07914	-1.06239	-1.01294	-1.04722	-0.958939	-0.717341	-0.520665	-0.57521	-0.684198	-0.412326	0.437914	1.17854	1.66549	1.75939	1.70533	1.36539	0.806203	0.153025	-0.217193	-0.261728	0.0855825	0.534944	1.09026	1.52546	1.81198	1.88073	1.73121	1.75333	2.28741	2.99507	3.51963	3.76538
-0.40279	-0.469542	-0.647866	-0.956805	-1.14782	-0.932594	-0.629717	-0.450619	-0.366003	-0.30629	-0.0861765	0.121242	0.273484	0.250678	0.0391506	-0.25221	-0.669548	-0.898165	-0.987866	-1.11761	-1.20316	-1.13978	-0.861807	-0.561371	-0.367624	-0.532521	-0.680815	-0.489755	0.20863	0.85184	1.3073	1.37312	1.28318	0.982782	0.537856	0.0277454	-0.234319	-0.215133	0.0779785	0.545895	1.08632	1.46757	1.70306	1.69026	1.63059	1.6991	2.11428	2.68473	3.10138	3.33394
-0.24975	-0.454197	-0.766554	-1.05596	-1.05582	-0.817883	-0.58776	-0.54709	-0.493968	-0.349294	-0.077179	0.162466	0.27003	0.156404	-0.0507288	-0.370654	-0.649564	-0.726814	-0.772326	-0.902554	-0.949042	-0.833176	-0.551784	-0.355108	-0.338851	-0.604334	-0.739445	-0.563032	-0.0719228	0.442868	0.720599	0.735635	0.56732	0.331379	0.0282993	-0.192261	-0.274394	-0.0257156	0.290589	0.81124	1.23497	1.45313	1.50845	1.43339	1.48212	1.64413	1.96043	2.31336	2.57913	2.74114
0.00314438	-0.288949	-0.666004	-0.868009	-0.830269	-0.665575	-0.539212	-0.578131	-0.391953	-0.0668594	0.202326	0.350418	0.33518	0.0841025	-0.225081	-0.541833	-0.668643	-0.653852	-0.610008	-0.666994	-0.570171	-0.255087	-0.0466921	-0.00504541	-0.190449	-0.525268	-0.691629	-0.559406	-0.229673	0.0761337	0.0806711	0.0129428	-0.156592	-0.346635	-0.469539	-0.50797	-0.405533	0.0177059	0.518093	1.01262	1.31696	1.40841	1.32946	1.24586	1.36123	1.60845	1.90962	2.03964	2.13744	2.19691
0.189388	-0.0470414	-0.374047	-0.507937	-0.445539	-0.405601	-0.523622	-0.470745	-0.207174	0.17749	0.498922	0.535686	0.400819	0.0879732	-0.335468	-0.587278	-0.638893	-0.634356	-0.624447	-0.524939	-0.149552	0.236577	0.41128	0.328903	0.0546321	-0.305821	-0.475844	-0.391473	-0.259982	-0.216871	-0.317802	-0.409944	-0.510876	-0.550528	-0.636811	-0.743113	-0.665334	-0.0602106	0.574942	1.00575	1.25199	1.28045	1.20002	1.27976	1.52258	1.7505	1.9794	1.88604	1.89644	1.9459
0.298972	0.118939	-0.0613384	-0.0729144	0.0143867	-0.0694549	-0.298804	-0.349199	-0.0966144	0.306605	0.615097	0.5669	0.38467	0.078172	-0.238336	-0.383945	-0.406263	-0.490837	-0.572969	-0.326245	0.150949	0.542449	0.732533	0.566661	0.371003	0.104056	-0.0505867	-0.0235884	-0.0500569	-0.238635	-0.41525	-0.628486	-0.632005	-0.563015	-0.583868	-0.816635	-0.712	-0.302434	0.369584	0.702002	0.958493	1.13906	1.2996	1.51459	1.79769	1.97874	2.09485	1.77858	1.74357	1.85162
0.324571	0.264411	0.23013	0.316698	0.373482	0.246672	-0.061047	-0.284537	-0.0800484	0.263844	0.522776	0.415009	0.296744	0.0715445	-0.0652755	-0.106393	-0.133349	-0.309964	-0.429206	-0.186876	0.283238	0.653742	0.802566	0.725805	0.601924	0.437272	0.398108	0.388729	0.266558	-0.0821763	-0.450198	-0.738629	-0.738974	-0.620912	-0.610027	-0.886495	-0.770874	-0.393534	0.102215	0.271059	0.626914	1.07139	1.34912	1.72988	1.98613	2.10883	2.1722	1.66087	1.53699	1.69827
0.172436	0.204073	0.37902	0.553479	0.554354	0.349663	0.0990737	-0.123196	-0.0483457	0.166885	0.266881	0.181331	0.0769814	-0.032739	0.00378072	0.0700856	0.0231093	-0.174013	-0.298382	-0.0497044	0.366942	0.677144	0.76005	0.716004	0.641439	0.650371	0.736207	0.724876	0.487958	0.151675	-0.297157	-0.736956	-0.858395	-0.798682	-0.799271	-0.961726	-0.743566	-0.395278	-0.0740906	-0.0783423	0.197435	0.812568	1.24582	1.69176	2.00538	2.08731	2.1126	1.58808	1.42245	1.57641
-0.0873657	-0.00958616	0.270098	0.529274	0.542112	0.342059	0.151284	0.000303924	0.0526928	0.153177	0.0803223	-0.148783	-0.343953	-0.35504	-0.147866	0.0446594	0.0145288	-0.172584	-0.152666	0.116031	0.443811	0.611923	0.593999	0.558253	0.600388	0.74848	0.884121	0.886705	0.70716	0.408231	-0.0518312	-0.500419	-0.769807	-0.896618	-1.00902	-0.964447	-0.660838	-0.348439	-0.151031	-0.295663	-0.257679	0.410921	0.95916	1.47249	1.76731	1.82824	1.92189	1.56095	1.49761	1.60201
-0.328124	-0.264749	0.0498472	0.304385	0.341148	0.238264	0.148563	0.101587	0.158126	0.16364	-0.0727895	-0.412002	-0.713861	-0.684666	-0.414015	-0.22271	-0.200107	-0.167981	-0.00206697	0.229521	0.453541	0.504221	0.382782	0.403676	0.575206	0.802888	0.96929	0.94917	0.768404	0.453117	0.0609261	-0.249234	-0.533027	-0.761888	-0.965602	-0.798956	-0.476791	-0.231531	-0.173283	-0.482955	-0.492089	0.16821	0.719378	1.18852	1.38128	1.31307	1.59129	1.39514	1.5071	1.6547
-0.44022	-0.473769	-0.264397	-0.127048	-0.154981	-0.188285	-0.112215	0.0551644	0.13978	0.0708308	-0.146067	-0.502126	-0.848663	-0.926401	-0.772938	-0.661467	-0.590767	-0.361132	-0.0577667	0.234857	0.375624	0.342076	0.289728	0.391678	0.649877	0.899044	0.990739	0.88639	0.650937	0.356646	0.0782245	-0.121096	-0.383404	-0.620566	-0.610169	-0.356608	-0.112813	-0.0672601	-0.172586	-0.579426	-0.540709	0.0441509	0.50572	0.848636	0.8854	0.772994	1.10297	1.11288	1.36595	1.54871
-0.487131	-0.585865	-0.569853	-0.648323	-0.801501	-0.783047	-0.502631	-0.202195	0.0127911	-0.0427302	-0.236679	-0.56637	-0.898747	-1.07097	-1.13528	-1.19446	-1.11497	-0.743492	-0.295839	0.0548894	0.209085	0.231445	0.290914	0.508342	0.808777	0.992026	0.975323	0.763796	0.460472	0.197919	0.0283842	-0.113319	-0.338274	-0.428219	-0.192968	0.101364	0.292425	0.131923	-0.0390768	-0.515496	-0.575412	-0.0620859	0.289375	0.515836	0.428089	0.318368	0.789458	0.853078	1.10884	1.28305
-0.58116	-0.619836	-0.704166	-0.968916	-1.25588	-1.224	-0.880108	-0.527426	-0.347352	-0.394817	-0.579488	-0.820556	-1.02012	-1.14791	-1.30621	-1.48966	-1.53591	-1.16736	-0.681617	-0.347246	-0.161312	0.0502566	0.290146	0.593023	0.903712	1.04765	0.96601	0.676602	0.382311	0.228401	0.127958	-0.0366942	-0.264823	-0.227815	0.119984	0.401133	0.601471	0.328909	0.101268	-0.415434	-0.592538	-0.18883	0.013949	0.175713	0.101393	0.169407	0.788446	0.794204	0.973302	1.02203
-0.539204	-0.584471	-0.804543	-1.1379	-1.52301	-1.37516	-1.09133	-0.934933	-0.905005	-0.990799	-1.10003	-1.13895	-1.14638	-1.23022	-1.3851	-1.57442	-1.68682	-1.40079	-1.09718	-0.892203	-0.786103	-0.379711	0.0772192	0.554901	0.90563	1.01319	0.885652	0.667777	0.486035	0.441988	0.364495	0.120497	-0.172573	-0.132636	0.283279	0.505834	0.60876	0.405778	0.267737	-0.226505	-0.440962	-0.266259	-0.292239	-0.179303	-0.019004	0.2536	0.951496	0.882547	1.00452	1.16628
-0.305841	-0.469517	-0.877089	-1.2788	-1.51889	-1.3542	-1.15264	-1.194	-1.2649	-1.30309	-1.24558	-1.13508	-1.13543	-1.26419	-1.48792	-1.62841	-1.68564	-1.47602	-1.33501	-1.35806	-1.30518	-0.857041	-0.206019	0.365168	0.695633	0.796362	0.807247	0.706072	0.643959	0.633359	0.54317	0.255471	-0.0371108	0.0128367	0.40629	0.504333	0.557699	0.420146	0.303102	-0.0824978	-0.229328	-0.144224	-0.282997	-0.215227	0.134281	0.488672	1.1602	0.991643	1.16488	1.51634
-0.0319509	-0.287423	-0.767505	-1.18948	-1.391	-1.29491	-1.17831	-1.26484	-1.36504	-1.19619	-1.01026	-0.910019	-0.981409	-1.2757	-1.6093	-1.82717	-1.79309	-1.572	-1.49642	-1.58295	-1.55473	-1.07192	-0.496338	-0.0228068	0.288127	0.424012	0.542075	0.624005	0.683718	0.717064	0.593427	0.323306	0.164025	0.262313	0.590092	0.548243	0.484421	0.277532	0.183681	-0.012221	-0.0286797	0.0530061	-0.00642145	0.231758	0.603483	0.87389	1.00245	1.03531	1.3709	1.9416
0.155025	-0.103133	-0.548791	-0.929751	-1.08146	-1.11282	-1.25159	-1.4431	-1.37435	-1.07098	-0.782267	-0.708638	-0.864013	-1.18076	-1.62862	-1.92535	-1.92594	-1.803	-1.74304	-1.79002	-1.56307	-1.11273	-0.671423	-0.372696	-0.205561	-0.0655255	0.197557	0.471137	0.639004	0.63402	0.488899	0.407988	0.438648	0.550363	0.710174	0.645864	0.421641	0.182038	0.085501	0.0753899	0.0740678	0.181633	0.37074	0.849887	1.19158	1.40144	1.37033	1.28845	1.54909	2.23478
0.207724	-0.0235785	-0.358153	-0.615334	-0.704791	-0.831357	-1.16495	-1.49123	-1.46765	-1.08811	-0.753006	-0.620051	-0.856724	-1.14784	-1.52856	-1.82553	-1.91987	-2.02276	-2.02335	-1.83741	-1.47961	-1.02707	-0.697826	-0.578542	-0.45047	-0.193003	0.146252	0.453768	0.619682	0.523877	0.398532	0.404778	0.581679	0.794468	0.828791	0.67659	0.483861	0.325313	0.317399	0.340735	0.253476	0.258013	0.699074	1.28662	1.65322	1.78227	1.71161	1.6119	1.87962	2.47205
0.165452	0.00104409	-0.209018	-0.303602	-0.398674	-0.591402	-1.03853	-1.49444	-1.63345	-1.29274	-0.937368	-0.781219	-0.98469	-1.19597	-1.46023	-1.68958	-1.79662	-1.95858	-1.98945	-1.63457	-1.23965	-0.881109	-0.686631	-0.671839	-0.424626	-0.0272666	0.371802	0.622677	0.686785	0.491615	0.249815	0.274372	0.546487	0.805907	0.810933	0.699503	0.614441	0.581137	0.656475	0.653932	0.471946	0.390302	0.870181	1.47433	1.88292	1.97144	1.92813	1.96538	2.2353	2.69393
-0.0652965	-0.221892	-0.268624	-0.201098	-0.25076	-0.542121	-0.974108	-1.4122	-1.6579	-1.48418	-1.28067	-1.24439	-1.40343	-1.55245	-1.61847	-1.62712	-1.66311	-1.73352	-1.55931	-1.12801	-0.788514	-0.612346	-0.645895	-0.599854	-0.260844	0.220745	0.640321	0.812583	0.776349	0.501833	0.159203	0.117109	0.398258	0.672815	0.755477	0.720952	0.754786	0.795212	0.889105	0.862392	0.600572	0.445198	0.828397	1.40496	1.8216	2.03879	2.15172	2.34181	2.61856	2.92193
-0.323389	-0.548099	-0.48448	-0.343468	-0.319644	-0.55827	-0.922141	-1.28479	-1.59788	-1.63509	-1.65155	-1.79887	-1.99038	-2.04126	-1.94785	-1.81026	-1.74078	-1.48014	-1.03273	-0.609249	-0.339331	-0.281571	-0.423518	-0.437536	-0.0990139	0.385504	0.76968	0.861375	0.759467	0.492032	0.120105	-0.00865877	0.170439	0.35857	0.399729	0.460174	0.650747	0.863292	0.941804	0.888724	0.581738	0.353853	0.635246	1.15931	1.59452	1.92742	2.27156	2.70359	2.98376	3.16945
-0.513366	-0.803994	-0.745502	-0.590818	-0.604347	-0.837603	-1.13556	-1.39762	-1.56886	-1.66882	-1.82712	-2.11751	-2.34612	-2.32206	-2.20277	-2.10644	-1.88852	-1.28584	-0.645316	-0.23575	-0.00977695	-0.00206578	-0.158417	-0.202708	0.0762435	0.444306	0.717887	0.766369	0.680819	0.446586	0.17793	-0.0333525	-0.0786198	-0.13292	-0.185756	-0.0418144	0.297196	0.614721	0.730343	0.65822	0.388343	0.195371	0.329791	0.762795	1.22363	1.71254	2.33769	2.90619	3.23885	3.35203
-0.595188	-0.937331	-1.02044	-1.01468	-1.13978	-1.40697	-1.65293	-1.75019	-1.74175	-1.80777	-1.9568	-2.19176	-2.24191	-2.2447	-2.26506	-2.32498	-2.03651	-1.24291	-0.513028	-0.0289984	0.136428	0.153172	0.0759223	0.0831451	0.321081	0.569759	0.636308	0.58982	0.442014	0.186053	-0.0183942	-0.136415	-0.273724	-0.548483	-0.720948	-0.521098	-0.0917561	0.255555	0.37728	0.260479	0.100221	-0.0546651	0.0192082	0.319888	0.766076	1.42174	2.25538	2.94717	3.35039	3.45942
-0.760019	-1.04088	-1.2131	-1.43757	-1.70623	-2.06228	-2.16956	-2.11229	-2.06723	-2.05805	-2.13725	-2.19131	-2.06226	-2.0377	-2.15695	-2.30402	-2.10393	-1.32619	-0.562624	-0.0510067	0.154703	0.245422	0.268269	0.354838	0.588135	0.734518	0.6497	0.431825	0.149253	-0.183612	-0.328	-0.383277	-0.526201	-0.773128	-0.949988	-0.701798	-0.355952	-0.120458	-0.100295	-0.274225	-0.39957	-0.443128	-0.292107	-0.0290245	0.354419	1.02888	1.99728	2.75939	3.22364	3.36734
-1.16777	-1.30532	-1.38623	-1.68345	-1.98019	-2.34406	-2.31242	-2.24831	-2.29651	-2.41014	-2.39876	-2.22406	-1.99638	-1.87343	-2.06787	-2.18565	-2.03511	-1.39557	-0.726234	-0.293962	-0.0921593	0.0898683	0.310958	0.57282	0.771937	0.8004	0.711188	0.430813	0.00834846	-0.37188	-0.571688	-0.733166	-0.891227	-1.07663	-1.04036	-0.691091	-0.447052	-0.401011	-0.528065	-0.729827	-0.79194	-0.688281	-0.562406	-0.332771	0.00916874	0.578892	1.50237	2.29451	2.7949	2.97082
-1.5699	-1.66937	-1.71317	-2.03749	-2.20825	-2.29893	-2.14083	-2.15728	-2.30436	-2.45924	-2.35192	-2.09104	-1.91243	-1.8659	-2.10477	-2.1996	-1.96996	-1.44297	-0.988477	-0.707084	-0.564851	-0.273937	0.145151	0.571075	0.839041	0.910472	0.809541	0.469352	0.00953364	-0.344327	-0.615913	-0.95122	-1.30215	-1.3794	-1.1671	-0.744594	-0.492742	-0.588546	-0.770044	-0.91785	-0.889876	-0.772789	-0.752871	-0.646771	-0.29824	0.219481	0.932759	1.62553	2.08954	2.2889
-1.78039	-1.98093	-2.18611	-2.51556	-2.49417	-2.32118	-2.04491	-2.03354	-2.10859	-2.10308	-1.89078	-1.67335	-1.63219	-1.80905	-2.16877	-2.29143	-1.97073	-1.49647	-1.21459	-1.1976	-1.07831	-0.672166	-0.0946304	0.425288	0.707169	0.777624	0.695248	0.378496	0.0138925	-0.282596	-0.523419	-0.874839	-1.34882	-1.56449	-1.25307	-0.925293	-0.750834	-0.93282	-0.984923	-0.90104	-0.777118	-0.741087	-0.852028	-0.920977	-0.57684	0.0370723	0.598739	1.04908	1.33999	1.52104
-1.72598	-2.02979	-2.42028	-2.95602	-2.81208	-2.48723	-2.2156	-2.14271	-2.04393	-1.72689	-1.4433	-1.27422	-1.3146	-1.65162	-2.06993	-2.31564	-2.07917	-1.70915	-1.59768	-1.54822	-1.42698	-0.979819	-0.37201	0.104696	0.329936	0.366456	0.271384	0.0998957	-0.0818462	-0.247963	-0.501971	-0.841916	-1.22727	-1.22908	-1.09857	-1.05253	-1.18056	-1.33007	-1.28013	-0.99385	-0.745172	-0.68912	-0.874769	-1.0321	-0.710665	-0.0403558	0.446603	0.728973	0.812123	0.932139
-1.58515	-1.93095	-2.3478	-2.73658	-2.70982	-2.56002	-2.47199	-2.47673	-2.03713	-1.50794	-1.1179	-0.95223	-1.05243	-1.39066	-1.81069	-2.13965	-2.10606	-1.9355	-1.87188	-1.82218	-1.62599	-1.14953	-0.63352	-0.294754	-0.166682	-0.164586	-0.2079	-0.192132	-0.208835	-0.321241	-0.595268	-0.949129	-1.02662	-0.926138	-0.842011	-1.03938	-1.35174	-1.65018	-1.51966	-1.16942	-0.841887	-0.805123	-0.976123	-1.01626	-0.712165	-0.174425	0.240025	0.431818	0.384598	0.485815
-1.65305	-1.98055	-2.3266	-2.36454	-2.35463	-2.44067	-2.62949	-2.696	-2.09722	-1.45695	-1.03249	-0.889765	-0.967991	-1.23225	-1.61883	-1.8682	-1.94545	-2.03271	-2.1622	-2.09443	-1.75225	-1.24869	-0.779796	-0.641225	-0.515838	-0.41511	-0.287037	-0.141142	-0.133431	-0.34154	-0.674649	-0.897407	-0.850633	-0.706692	-0.640143	-0.965683	-1.23556	-1.40949	-1.35808	-1.13918	-1.03577	-1.11302	-1.21688	-1.15961	-0.79765	-0.401023	-0.108644	-0.0682176	-0.105917	0.0214235
-1.95753	-2.23693	-2.22776	-2.08967	-2.03851	-2.22806	-2.56678	-2.65209	-2.12021	-1.52388	-1.14116	-1.0397	-1.08204	-1.30358	-1.53976	-1.64753	-1.72234	-1.87259	-2.18055	-2.04906	-1.66244	-1.23066	-0.957078	-0.881251	-0.660649	-0.408553	-0.0985961	0.077328	0.00862312	-0.242211	-0.564822	-0.768292	-0.67147	-0.580018	-0.655315	-0.901022	-1.10107	-1.11143	-0.962605	-0.926085	-1.05924	-1.35451	-1.51965	-1.38181	-0.998857	-0.648617	-0.536902	-0.560685	-0.468501	-0.245946
-2.11504	-2.30606	-2.11988	-1.9171	-1.87961	-2.19782	-2.44011	-2.4468	-2.04578	-1.61766	-1.37533	-1.38007	-1.44853	-1.56631	-1.55225	-1.52769	-1.57369	-1.76227	-1.80754	-1.54397	-1.25232	-1.03099	-0.991537	-0.94574	-0.688273	-0.286275	0.0961925	0.27822	0.20097	-0.00665057	-0.270668	-0.40822	-0.337765	-0.367896	-0.585526	-0.86346	-1.04935	-0.935684	-0.73266	-0.686131	-0.998244	-1.27789	-1.48844	-1.39576	-1.16906	-0.991914	-0.990307	-0.913015	-0.695099	-0.389536
-1.97836	-1.9599	-1.79204	-1.74258	-1.86963	-2.16929	-2.36739	-2.23273	-1.88273	-1.63479	-1.64368	-1.77122	-1.81112	-1.71454	-1.53983	-1.48012	-1.61645	-1.62461	-1.4626	-1.07769	-0.811194	-0.713883	-0.815303	-0.869115	-0.618972	-0.17132	0.205044	0.376817	0.303962	0.201322	0.0457028	0.0351034	0.0569748	-0.0727652	-0.442251	-0.90329	-1.09016	-0.909596	-0.67459	-0.680063	-0.913807	-1.0892	-1.16547	-1.08843	-1.04507	-1.06275	-1.14513	-1.00485	-0.71491	-0.425461
-1.6029	-1.4199	-1.32235	-1.42132	-1.75468	-2.21742	-2.42871	-2.18662	-1.8149	-1.64801	-1.80314	-1.80739	-1.67712	-1.46579	-1.30305	-1.35296	-1.61136	-1.63612	-1.29076	-0.800386	-0.477001	-0.48638	-0.590241	-0.626719	-0.393666	-0.0126641	0.254569	0.315014	0.292696	0.260612	0.296155	0.383945	0.358209	0.115432	-0.347805	-0.831548	-1.08897	-0.977503	-0.871159	-0.835128	-0.946069	-0.974979	-0.848371	-0.735924	-0.771181	-0.969036	-0.969138	-0.729981	-0.457377	-0.292684
-1.18229	-0.938735	-0.896356	-1.15232	-1.62288	-2.23186	-2.56473	-2.30775	-1.99145	-1.88876	-1.8061	-1.60186	-1.28702	-1.03907	-0.990345	-1.1738	-1.53254	-1.69353	-1.27493	-0.714728	-0.404771	-0.309414	-0.331732	-0.318161	-0.0782722	0.212154	0.320207	0.253211	0.188412	0.213457	0.364479	0.494261	0.411396	0.186197	-0.214295	-0.65092	-0.927877	-0.953369	-1.00865	-1.13643	-1.12799	-0.935219	-0.634539	-0.469846	-0.598853	-0.607744	-0.485531	-0.206335	-0.00795007	-0.0143991
-0.925485	-0.668018	-0.631254	-0.983651	-1.43517	-1.97458	-2.38044	-2.32585	-2.18533	-2.08655	-1.84544	-1.42538	-0.98261	-0.709762	-0.738427	-0.992435	-1.39976	-1.65353	-1.31354	-0.786786	-0.457785	-0.279908	-0.17039	-0.0218099	0.213196	0.407919	0.378521	0.250978	0.106101	0.191449	0.37543	0.511071	0.440169	0.227421	-0.13352	-0.458573	-0.671076	-0.832799	-1.01674	-1.26293	-1.13462	-0.846388	-0.544731	-0.422274	-0.404309	-0.257926	0.0434865	0.290944	0.434641	0.329071
-0.833724	-0.593835	-0.621524	-0.856245	-1.24014	-1.70044	-2.00621	-2.14059	-2.22492	-2.33586	-1.94509	-1.35046	-0.851786	-0.564778	-0.631773	-0.8704	-1.24745	-1.53735	-1.36045	-0.991899	-0.753475	-0.53092	-0.284195	0.0716603	0.359401	0.434739	0.409979	0.284878	0.146105	0.250984	0.439847	0.503711	0.313424	0.0257251	-0.290538	-0.505239	-0.530487	-0.702708	-0.986012	-1.05765	-0.794076	-0.493396	-0.329191	-0.33686	-0.342577	-0.0633814	0.341058	0.673476	0.715123	0.511164
-0.763935	-0.59973	-0.673806	-0.911945	-1.24994	-1.57572	-1.71376	-1.85034	-2.08359	-2.29414	-1.82598	-1.25895	-0.817642	-0.617792	-0.697483	-0.910231	-1.23016	-1.42533	-1.37904	-1.26586	-1.2142	-1.01289	-0.584768	-0.0963441	0.272451	0.417613	0.382356	0.290213	0.270581	0.424288	0.573357	0.493666	0.192539	-0.228705	-0.553025	-0.64297	-0.604741	-0.711532	-0.817591	-0.625309	-0.350996	-0.0854727	-0.0223416	-0.217511	-0.363853	-0.0643936	0.419148	0.781839	0.77539	0.655904
-0.626764	-0.653721	-0.874525	-1.17565	-1.52146	-1.63264	-1.59368	-1.65433	-1.8661	-1.79125	-1.39658	-0.992381	-0.732228	-0.714995	-0.890634	-1.15685	-1.37301	-1.41804	-1.40935	-1.50198	-1.60853	-1.51268	-1.00058	-0.417669	-0.0452116	0.135595	0.19189	0.252092	0.399696	0.585385	0.639483	0.505105	0.107054	-0.391827	-0.711752	-0.771668	-0.809611	-0.85146	-0.70996	-0.288919	0.0310482	0.221621	0.169517	-0.11281	-0.337033	-0.126685	0.302413	0.634831	0.747767	0.6129
-0.457122	-0.683542	-1.12798	-1.57559	-1.88819	-1.87486	-1.72165	-1.701	-1.66936	-1.34548	-0.958623	-0.676742	-0.605066	-0.791203	-1.10234	-1.46767	-1.56568	-1.51133	-1.47066	-1.6507	-1.77458	-1.70778	-1.28162	-0.844462	-0.596028	-0.442321	-0.234415	0.0550349	0.401613	0.628563	0.6685	0.481632	0.0808954	-0.361833	-0.687374	-0.836157	-1.00618	-1.12347	-0.760777	-0.220839	0.180182	0.286526	0.228076	-0.0408247	-0.281893	-0.206555	0.104623	0.330596	0.395925	0.23054
-0.370488	-0.759993	-1.25424	-1.73456	-2.02543	-2.00674	-2.00366	-1.90562	-1.60299	-1.0921	-0.656657	-0.451925	-0.50769	-0.753152	-1.12532	-1.45575	-1.4932	-1.47719	-1.55957	-1.81992	-1.93697	-1.78277	-1.39518	-1.15602	-1.11608	-1.06272	-0.757644	-0.259942	0.199673	0.455187	0.438484	0.33267	0.036182	-0.278861	-0.548005	-0.782237	-1.13976	-1.32565	-0.869943	-0.305592	0.113252	0.259391	0.228284	0.0226163	-0.25312	-0.293016	-0.151272	-0.071539	-0.171006	-0.272181
-0.441324	-0.820332	-1.25085	-1.64817	-1.88021	-2.01312	-2.19681	-2.2831	-1.74658	-1.06797	-0.585648	-0.408503	-0.433018	-0.656997	-1.00622	-1.18552	-1.16585	-1.25799	-1.56619	-1.98304	-2.19457	-1.94785	-1.5312	-1.35747	-1.44644	-1.43873	-1.07116	-0.568083	-0.133614	0.0608644	0.0717494	0.0181813	-0.120592	-0.256191	-0.438177	-0.711472	-1.05923	-1.31006	-0.969589	-0.456018	-0.0725744	0.0149708	-0.0620348	-0.218142	-0.364728	-0.380698	-0.364442	-0.450481	-0.578512	-0.531494
-0.624709	-1.0003	-1.37784	-1.64943	-1.7401	-1.93186	-2.27107	-2.45623	-1.97049	-1.23671	-0.747793	-0.565033	-0.572214	-0.75005	-0.922515	-0.906258	-0.857043	-1.00778	-1.44782	-2.02556	-2.41458	-2.17737	-1.81004	-1.65463	-1.72944	-1.54106	-1.10708	-0.690677	-0.414167	-0.326378	-0.339663	-0.309247	-0.208762	-0.187623	-0.356182	-0.711263	-1.12592	-1.19926	-0.924702	-0.630126	-0.428567	-0.488727	-0.624326	-0.749428	-0.746111	-0.616818	-0.548071	-0.679276	-0.609797	-0.407995
-0.939442	-1.44223	-1.78974	-1.83525	-1.80508	-1.94337	-2.29943	-2.50314	-2.08674	-1.49187	-1.10134	-1.01209	-1.05467	-1.05453	-0.944767	-0.757124	-0.671776	-0.859378	-1.24131	-1.79855	-2.21954	-2.24235	-2.16286	-2.06311	-1.90476	-1.53841	-1.05487	-0.6746	-0.525043	-0.445799	-0.351417	-0.185747	0.00360453	0.0403684	-0.232438	-0.697871	-1.10447	-1.13313	-0.884455	-0.736363	-0.835097	-1.03613	-1.22177	-1.22383	-1.09014	-0.971346	-0.91798	-0.82189	-0.504853	-0.2093
-1.21438	-1.83631	-2.19456	-2.16512	-2.0683	-2.15727	-2.42715	-2.50098	-2.09532	-1.738	-1.5755	-1.62882	-1.63723	-1.41565	-1.06443	-0.788654	-0.69232	-0.873573	-1.25868	-1.68286	-1.97324	-2.12471	-2.28204	-2.28409	-1.9402	-1.44128	-0.989475	-0.684645	-0.60833	-0.389438	-0.0680058	0.219735	0.371245	0.325245	-0.0264189	-0.558503	-1.03541	-1.12243	-0.932098	-0.881174	-1.08586	-1.23221	-1.30921	-1.30126	-1.24423	-1.28461	-1.34721	-1.07412	-0.623296	-0.163925
-1.35284	-1.91984	-2.2444	-2.31677	-2.41038	-2.54964	-2.71942	-2.4578	-2.07729	-1.86694	-1.89756	-2.06709	-1.87164	-1.47477	-1.10451	-0.92199	-0.956027	-1.16804	-1.48089	-1.75565	-1.86903	-1.9768	-2.0477	-1.92524	-1.43413	-1.03506	-0.812265	-0.754505	-0.592497	-0.22712	0.240552	0.599582	0.680291	0.569106	0.174229	-0.359075	-0.886032	-1.07315	-1.0691	-1.15367	-1.31027	-1.36481	-1.25358	-1.15481	-1.16883	-1.45506	-1.74373	-1.53314	-0.867717	-0.359761
-1.44785	-1.86372	-2.0584	-2.25797	-2.53492	-2.76208	-2.7529	-2.39363	-2.10564	-2.00052	-2.12855	-2.07103	-1.67929	-1.26948	-1.03081	-1.01993	-1.24732	-1.63414	-1.9526	-2.10383	-2.00041	-1.91262	-1.7494	-1.3037	-0.849207	-0.555607	-0.492965	-0.590478	-0.520511	-0.0799385	0.421669	0.789732	0.849201	0.727517	0.417846	-0.128154	-0.611898	-0.904235	-1.10893	-1.41103	-1.59106	-1.51768	-1.25972	-1.04864	-1.13297	-1.46535	-1.79553	-1.65403	-1.06892	-0.637873
-1.62733	-1.83055	-1.89291	-2.10395	-2.34209	-2.47671	-2.29835	-2.08214	-2.05001	-2.20612	-2.30803	-1.99807	-1.4845	-1.0869	-0.962976	-1.08319	-1.43754	-1.92641	-2.29273	-2.41465	-2.34762	-2.05402	-1.48381	-0.860372	-0.424682	-0.184793	-0.208821	-0.367857	-0.302285	0.0848207	0.511721	0.81289	0.818159	0.717228	0.390466	-0.0222325	-0.389033	-0.661107	-0.996413	-1.46624	-1.78324	-1.64027	-1.34032	-1.16342	-1.35225	-1.62871	-1.74918	-1.52662	-1.1505	-0.899628
-2.09611	-2.03201	-1.92102	-2.03538	-2.08968	-1.98871	-1.73613	-1.65517	-1.79321	-2.1793	-2.45504	-2.12164	-1.50138	-1.08083	-0.972533	-1.14011	-1.48812	-1.92523	-2.28348	-2.46108	-2.57006	-2.24497	-1.40743	-0.657527	-0.171544	-0.00782716	-0.0118347	-0.077854	0.0565661	0.369697	0.685026	0.781848	0.710702	0.528472	0.247609	-0.027151	-0.235748	-0.470225	-0.914174	-1.31418	-1.50666	-1.44792	-1.34183	-1.38416	-1.61937	-1.74423	-1.64838	-1.34575	-1.07949	-0.990484
-2.5273	-2.37945	-2.2382	-2.14186	-1.98059	-1.60569	-1.31819	-1.27264	-1.50883	-1.97743	-2.48681	-2.32798	-1.72139	-1.28375	-1.20035	-1.34938	-1.63073	-1.93259	-2.19685	-2.38665	-2.59989	-2.33656	-1.47167	-0.698578	-0.200388	0.0192368	0.124116	0.217765	0.431775	0.727816	0.894951	0.829664	0.628879	0.351678	0.14479	-0.00179589	-0.162786	-0.492477	-0.856104	-1.10425	-1.16051	-1.10348	-1.18293	-1.37614	-1.66433	-1.67883	-1.43699	-1.15389	-1.04218	-1.0308
-2.66039	-2.68369	-2.68867	-2.47588	-1.97696	-1.43556	-1.10607	-1.08103	-1.34285	-1.74456	-2.272	-2.39002	-2.01439	-1.73251	-1.71821	-1.81353	-2.0043	-2.09718	-2.19762	-2.35031	-2.51057	-2.33782	-1.59695	-0.898321	-0.459457	-0.209314	0.0349691	0.33809	0.679542	0.952634	0.987933	0.917763	0.667662	0.393147	0.293924	0.233764	0.0373738	-0.33553	-0.776305	-0.972696	-0.885151	-0.794188	-0.997414	-1.22188	-1.32281	-1.23502	-1.05617	-0.936885	-1.00144	-0.981522
-2.58304	-2.7743	-2.95238	-2.67026	-1.97944	-1.42974	-1.1188	-1.094	-1.29259	-1.70358	-2.16584	-2.34612	-2.26443	-2.24207	-2.50145	-2.68563	-2.73065	-2.58915	-2.44961	-2.50611	-2.5233	-2.29928	-1.71027	-1.21598	-0.886006	-0.621459	-0.226297	0.303875	0.753725	0.987754	1.06236	0.977298	0.7604	0.595748	0.607853	0.553553	0.312973	-0.116572	-0.605443	-0.753981	-0.687432	-0.656284	-0.902967	-0.943596	-0.856539	-0.699658	-0.597708	-0.647614	-0.902843	-1.01207
-2.47345	-2.69182	-2.8196	-2.52039	-1.92991	-1.50033	-1.3078	-1.34965	-1.57754	-1.92676	-2.24107	-2.342	-2.41583	-2.63883	-2.98977	-3.25964	-3.1013	-2.99861	-2.89984	-2.89506	-2.69643	-2.25927	-1.7584	-1.47627	-1.33892	-1.02945	-0.451186	0.150275	0.647732	0.920336	1.00105	0.981169	0.879505	0.812997	0.878325	0.816701	0.557322	0.125092	-0.278818	-0.38097	-0.393767	-0.502755	-0.693286	-0.673612	-0.468879	-0.276598	-0.234707	-0.475531	-0.819138	-1.10122
-2.45811	-2.58541	-2.54693	-2.22648	-1.79665	-1.55554	-1.56077	-1.81258	-2.09759	-2.31083	-2.35487	-2.38867	-2.53574	-2.821	-3.00713	-3.07828	-2.94459	-3.06286	-3.19138	-3.41218	-3.04192	-2.43729	-1.87098	-1.63915	-1.52206	-1.11421	-0.504689	0.0545363	0.492912	0.699109	0.7681	0.775811	0.831618	0.96262	0.998895	0.913101	0.651525	0.322078	0.11934	0.101172	0.0366175	-0.193464	-0.474816	-0.484194	-0.226239	-0.0285864	-0.0968029	-0.361797	-0.693441	-1.03241
-2.52968	-2.60131	-2.41806	-1.96943	-1.60284	-1.52017	-1.70216	-2.02013	-2.26096	-2.26203	-2.24871	-2.38943	-2.65736	-3.01024	-2.98764	-2.86738	-2.75176	-2.95547	-3.19239	-3.40074	-3.10617	-2.60334	-2.21697	-1.95217	-1.53235	-0.942367	-0.370935	0.0938073	0.383989	0.430763	0.362058	0.366595	0.588662	0.845885	0.926106	0.798319	0.653931	0.475851	0.481853	0.521302	0.425498	0.115582	-0.19531	-0.25254	-0.0536672	0.0768467	-0.000158906	-0.264176	-0.614619	-0.932592
-2.60466	-2.80374	-2.46912	-1.89525	-1.53402	-1.5102	-1.7022	-1.91739	-2.00147	-1.9276	-1.98507	-2.26886	-2.72258	-3.10501	-2.95008	-2.75633	-2.68099	-2.85492	-3.00761	-3.02846	-2.80029	-2.62339	-2.52291	-2.23688	-1.60392	-0.848897	-0.212768	0.144065	0.290448	0.215639	-0.00199127	-0.0352957	0.236087	0.555078	0.699019	0.631535	0.618495	0.622788	0.701788	0.771755	0.631517	0.370673	0.120572	0.0765254	0.188241	0.237211	0.0503426	-0.312552	-0.733552	-0.94044
-2.58492	-2.88556	-2.50578	-1.99392	-1.71717	-1.64329	-1.72469	-1.78925	-1.7227	-1.64931	-1.74634	-2.12217	-2.65523	-2.88458	-2.73356	-2.64528	-2.7052	-2.83762	-2.93001	-2.71624	-2.46537	-2.43031	-2.61132	-2.58017	-1.82832	-0.939753	-0.280186	0.0466169	0.159064	0.0273713	-0.220044	-0.310478	-0.128938	0.0948372	0.163584	0.192047	0.345021	0.623485	0.827485	0.901358	0.811413	0.609652	0.435966	0.433668	0.505344	0.412469	0.088393	-0.404872	-0.88471	-1.04765
-2.51367	-2.85044	-2.571	-2.21661	-2.04655	-1.98952	-1.95056	-1.83323	-1.63533	-1.56243	-1.6912	-2.03798	-2.34985	-2.36191	-2.29854	-2.39019	-2.68375	-2.97682	-3.00329	-2.61399	-2.31355	-2.31023	-2.62674	-2.72084	-2.01073	-1.15927	-0.539499	-0.263233	-0.13394	-0.240731	-0.423693	-0.522672	-0.457343	-0.429368	-0.483913	-0.402227	-0.0197603	0.451574	0.803523	0.87349	0.850928	0.761471	0.689104	0.714394	0.710386	0.485431	0.133767	-0.455689	-1.02171	-1.25423
-2.57084	-2.80702	-2.68847	-2.52768	-2.50776	-2.49151	-2.2421	-1.938	-1.72863	-1.6904	-1.7862	-1.9616	-2.07107	-1.94373	-1.90722	-2.11703	-2.52705	-3.06499	-3.12491	-2.74903	-2.46593	-2.49386	-2.69245	-2.55461	-2.00881	-1.39197	-0.958968	-0.850427	-0.747257	-0.82768	-0.854881	-0.77344	-0.714215	-0.794883	-0.929749	-0.850261	-0.343771	0.140503	0.471945	0.554363	0.594301	0.651328	0.739362	0.777346	0.706688	0.534956	0.138371	-0.446692	-1.00514	-1.31628
-2.83039	-2.90984	-2.82669	-2.76356	-2.68798	-2.49496	-2.07465	-1.80596	-1.75625	-1.90137	-2.08702	-2.05831	-1.92902	-1.71379	-1.70022	-1.93128	-2.40867	-2.85116	-3.00165	-2.86992	-2.74453	-2.80762	-2.82042	-2.45308	-1.93756	-1.52677	-1.38454	-1.45911	-1.51878	-1.56307	-1.37323	-1.14115	-1.03896	-1.07251	-1.21714	-0.983353	-0.597712	-0.238439	-0.0188135	0.0609192	0.164089	0.402513	0.639473	0.726774	0.698596	0.522225	0.110015	-0.387401	-0.903616	-1.24698
-3.25694	-3.17281	-3.01154	-2.8549	-2.53884	-2.12439	-1.74632	-1.58895	-1.67719	-2.00663	-2.33828	-2.22925	-1.93565	-1.71822	-1.70831	-1.98502	-2.3467	-2.6571	-2.77805	-2.87972	-3.06805	-3.17362	-2.92494	-2.37402	-1.87681	-1.58589	-1.65679	-1.76651	-1.87135	-1.79504	-1.59812	-1.50569	-1.5407	-1.52933	-1.49842	-1.12084	-0.706635	-0.52656	-0.421193	-0.383696	-0.136972	0.221814	0.516634	0.568047	0.473463	0.248996	-0.14588	-0.524888	-0.842616	-1.15522
-3.31533	-3.35718	-3.22373	-2.90547	-2.35431	-1.85758	-1.48976	-1.41223	-1.59397	-1.97713	-2.25408	-2.16678	-1.93861	-1.84594	-1.92344	-2.20625	-2.42071	-2.57755	-2.61207	-2.75256	-2.96018	-3.00373	-2.53948	-2.11111	-1.82923	-1.72631	-1.82162	-1.925	-1.89946	-1.67886	-1.5564	-1.67931	-1.93014	-2.04621	-1.80266	-1.34158	-0.927373	-0.791488	-0.683191	-0.389591	-0.0476518	0.264014	0.476804	0.408343	0.125527	-0.243715	-0.582928	-0.842062	-0.945679	-1.09031
-3.09661	-3.33231	-3.39101	-3.04028	-2.41001	-1.82393	-1.45464	-1.41983	-1.62721	-1.89513	-2.00876	-1.90583	-1.80047	-1.90555	-2.20277	-2.62084	-2.80234	-2.75019	-2.62456	-2.65127	-2.65748	-2.40978	-1.97799	-1.68	-1.601	-1.73342	-2.00599	-2.09959	-1.92001	-1.60102	-1.49565	-1.67983	-1.94385	-2.07701	-1.84347	-1.49469	-1.23478	-1.13503	-0.784301	-0.287332	0.166668	0.419985	0.518028	0.332136	-0.0771455	-0.581397	-0.980424	-1.20709	-1.30582	-1.31349
-2.91574	-3.15827	-3.46965	-3.29129	-2.69202	-2.09545	-1.74545	-1.6579	-1.82182	-1.89273	-1.79419	-1.63731	-1.63034	-1.90314	-2.36662	-2.87844	-3.14295	-3.05418	-2.88534	-2.68891	-2.45024	-1.93545	-1.50879	-1.28794	-1.34542	-1.67047	-2.12858	-2.32326	-2.06164	-1.7031	-1.59163	-1.77728	-1.90189	-1.77113	-1.61206	-1.46714	-1.47578	-1.3421	-0.833897	-0.213637	0.26966	0.491727	0.508715	0.296211	-0.130648	-0.642224	-1.10473	-1.41123	-1.6352	-1.60113
-2.90918	-3.11803	-3.43868	-3.31598	-2.84196	-2.45364	-2.25623	-2.18162	-2.13338	-1.99139	-1.71098	-1.52163	-1.53418	-1.81309	-2.33223	-2.85138	-3.13517	-3.17604	-3.24182	-2.96799	-2.347	-1.69818	-1.23124	-1.05238	-1.18676	-1.47959	-1.93794	-2.21783	-2.10636	-1.95607	-2.07214	-2.06955	-1.87312	-1.55413	-1.29666	-1.25306	-1.41405	-1.34726	-0.820261	-0.189991	0.255464	0.373771	0.404431	0.221713	-0.171699	-0.606615	-1.03225	-1.45594	-1.80077	-1.84432
-3.08207	-3.22451	-3.35156	-3.13242	-2.77706	-2.63189	-2.67985	-2.7632	-2.5155	-2.13108	-1.76497	-1.55364	-1.59549	-1.83852	-2.29345	-2.71469	-2.92354	-3.10967	-3.40909	-3.30983	-2.48254	-1.72751	-1.25276	-1.09026	-1.12747	-1.37977	-1.72631	-1.90854	-1.93672	-2.04399	-2.41324	-2.51685	-2.07311	-1.55685	-1.22932	-1.26872	-1.23464	-0.972783	-0.521224	-0.0596558	0.233944	0.22603	0.137794	-0.129885	-0.462018	-0.775108	-1.02985	-1.42375	-1.7549	-1.92224
-3.25618	-3.40423	-3.30863	-2.94057	-2.6538	-2.65341	-2.77559	-2.81451	-2.42203	-2.02272	-1.77721	-1.70969	-1.84162	-2.06926	-2.40237	-2.66859	-2.80858	-3.03158	-3.39155	-3.35039	-2.58706	-1.86011	-1.42467	-1.27291	-1.31183	-1.49773	-1.63796	-1.65638	-1.71556	-1.97811	-2.44696	-2.58037	-2.13857	-1.72437	-1.3983	-1.31417	-1.0545	-0.622721	-0.165547	0.159791	0.226584	0.100018	-0.2077	-0.574745	-0.909319	-1.08178	-1.19004	-1.52046	-1.79351	-1.85709
-3.1737	-3.26413	-2.99177	-2.66887	-2.52566	-2.60584	-2.739	-2.49716	-2.0666	-1.75591	-1.68521	-1.80762	-2.17076	-2.51534	-2.80011	-2.88225	-2.87624	-3.02722	-3.25902	-3.11556	-2.58905	-2.08476	-1.80044	-1.78101	-1.80406	-1.79952	-1.7171	-1.57951	-1.61672	-1.93957	-2.25925	-2.26058	-1.97284	-1.75614	-1.65004	-1.41528	-0.919775	-0.335647	0.116156	0.320888	0.341051	0.157844	-0.261935	-0.797193	-1.17522	-1.35623	-1.5287	-1.82177	-2.08237	-1.85517
-2.82852	-2.73829	-2.3922	-2.25778	-2.35944	-2.60759	-2.65896	-2.24939	-1.8054	-1.53426	-1.56097	-1.80693	-2.2604	-2.77856	-3.03159	-3.08956	-3.11456	-3.14347	-3.1548	-2.8739	-2.46433	-2.21834	-2.21624	-2.29667	-2.17348	-1.93237	-1.70786	-1.61006	-1.76592	-1.97232	-2.09205	-1.93566	-1.72507	-1.67414	-1.70379	-1.35623	-0.726939	-0.147939	0.230866	0.427054	0.435009	0.1915	-0.28077	-0.806018	-1.16476	-1.40681	-1.76604	-2.20242	-2.33265	-1.95775
-2.42865	-2.15238	-1.88027	-1.8374	-2.06358	-2.467	-2.57061	-2.16642	-1.70998	-1.45764	-1.55759	-1.82307	-2.23895	-2.616	-2.81996	-3.03637	-3.23276	-3.27974	-3.03667	-2.64395	-2.33546	-2.25939	-2.35642	-2.26838	-1.9096	-1.60648	-1.45643	-1.53222	-1.87485	-2.15034	-2.10698	-1.76968	-1.4983	-1.5089	-1.34567	-0.901678	-0.334885	0.0903068	0.326289	0.385026	0.316565	0.031796	-0.401411	-0.77285	-1.02149	-1.35801	-1.7734	-2.33942	-2.41471	-2.08303
-2.18747	-1.74007	-1.52068	-1.5286	-1.83998	-2.2517	-2.37021	-2.09077	-1.75982	-1.59512	-1.71974	-1.97301	-2.26877	-2.47004	-2.57732	-2.82913	-3.03822	-2.94847	-2.63974	-2.36225	-2.26787	-2.29385	-2.26929	-1.90782	-1.4609	-1.17975	-1.1635	-1.397	-1.83997	-2.30955	-2.3016	-1.90204	-1.55717	-1.31826	-0.860597	-0.300151	0.135538	0.421326	0.420248	0.275127	0.0474868	-0.275124	-0.575519	-0.765317	-0.933143	-1.3456	-1.72314	-2.17734	-2.15816	-2.04791
-2.12379	-1.58385	-1.34128	-1.41633	-1.65081	-1.92874	-1.99207	-1.85033	-1.75888	-1.83637	-2.01469	-2.27383	-2.40552	-2.40807	-2.46725	-2.62995	-2.55217	-2.30935	-2.03504	-1.93431	-2.05501	-2.28217	-2.15947	-1.65786	-1.17749	-0.877787	-0.942097	-1.21295	-1.69035	-2.16896	-2.28332	-2.08543	-1.69148	-1.14911	-0.459021	0.153427	0.557866	0.69839	0.578171	0.302435	-0.108555	-0.411146	-0.555291	-0.675753	-0.926587	-1.44598	-1.8013	-1.92103	-1.84472	-1.82211
-2.25566	-1.70571	-1.46241	-1.47496	-1.59689	-1.71002	-1.67228	-1.58449	-1.63318	-1.92405	-2.28377	-2.52435	-2.46562	-2.3937	-2.39087	-2.37876	-2.1462	-1.76422	-1.52848	-1.553	-1.80676	-2.19041	-2.19099	-1.64642	-1.10795	-0.801162	-0.900141	-1.1456	-1.55537	-1.9356	-2.0817	-2.11451	-1.95129	-1.10471	-0.243236	0.416086	0.761688	0.85143	0.755626	0.425202	0.0295932	-0.187061	-0.236234	-0.423347	-0.866076	-1.44845	-1.72468	-1.68401	-1.57522	-1.62122
-2.37288	-1.96698	-1.76981	-1.75551	-1.76782	-1.67466	-1.4836	-1.40802	-1.49772	-1.8279	-2.09875	-2.18918	-2.16365	-2.23797	-2.35233	-2.27455	-1.86523	-1.43344	-1.19063	-1.2857	-1.61221	-2.02076	-2.1859	-1.74582	-1.24568	-1.02898	-1.07815	-1.28016	-1.55321	-1.72299	-1.80097	-1.93852	-1.96255	-1.12134	-0.202012	0.444615	0.778498	0.859696	0.78684	0.509639	0.233415	0.13053	0.0818452	-0.190473	-0.615623	-1.19361	-1.4149	-1.39986	-1.44537	-1.59049
-2.36486	-2.21555	-2.21223	-2.2199	-2.03568	-1.72206	-1.44091	-1.34409	-1.42134	-1.63872	-1.74503	-1.71949	-1.74865	-1.92673	-2.21125	-2.22014	-1.72146	-1.2743	-1.07225	-1.24081	-1.51093	-1.82915	-1.98745	-1.74805	-1.45518	-1.37863	-1.49347	-1.68767	-1.72634	-1.62097	-1.61326	-1.78377	-1.84125	-1.09575	-0.289938	0.288574	0.608541	0.644572	0.607361	0.42269	0.322979	0.331179	0.231956	-0.0413386	-0.451108	-0.830115	-0.940324	-0.989742	-1.17002	-1.46968
-2.23697	-2.26783	-2.40148	-2.3276	-1.99812	-1.66301	-1.45633	-1.44788	-1.50292	-1.55844	-1.47577	-1.3831	-1.46011	-1.69165	-1.97569	-1.90475	-1.52179	-1.20598	-1.09402	-1.22815	-1.49144	-1.75008	-1.77875	-1.6851	-1.65737	-1.79248	-1.98814	-1.97213	-1.78131	-1.58976	-1.61305	-1.76696	-1.56638	-0.980546	-0.383968	0.0570927	0.207138	0.169195	0.0768082	0.050828	0.160102	0.29208	0.18651	-0.0860519	-0.364229	-0.503247	-0.507743	-0.584016	-0.872691	-1.32519
-2.14887	-2.21538	-2.21011	-1.917	-1.58165	-1.39449	-1.38507	-1.56926	-1.68947	-1.66174	-1.42747	-1.25374	-1.31952	-1.50785	-1.65517	-1.46435	-1.18394	-1.04854	-1.11773	-1.34098	-1.60207	-1.71569	-1.66746	-1.63973	-1.7824	-1.96903	-1.94105	-1.677	-1.47983	-1.46626	-1.59551	-1.72623	-1.39991	-0.828238	-0.359346	-0.180492	-0.211843	-0.385284	-0.580942	-0.486073	-0.174651	0.0273963	0.00483406	-0.140531	-0.252693	-0.27257	-0.238003	-0.337469	-0.70012	-1.13674
-2.24241	-2.21175	-1.89325	-1.47489	-1.18251	-1.12964	-1.2877	-1.65816	-1.98297	-1.95109	-1.63844	-1.41394	-1.32663	-1.39656	-1.30413	-1.05912	-0.842665	-0.827385	-1.05503	-1.41597	-1.63335	-1.61539	-1.54029	-1.58092	-1.79953	-1.83235	-1.53069	-1.21756	-1.10218	-1.21166	-1.50424	-1.65351	-1.29302	-0.774075	-0.406989	-0.335068	-0.426478	-0.713201	-0.974288	-0.903101	-0.613651	-0.484358	-0.498619	-0.51166	-0.402142	-0.222068	-0.166993	-0.289898	-0.595663	-0.880188
-2.26149	-2.19714	-1.74924	-1.29036	-0.977227	-1.03006	-1.25038	-1.62182	-1.98081	-2.06489	-1.8648	-1.73648	-1.58766	-1.45787	-1.10177	-0.751779	-0.563159	-0.629423	-0.932503	-1.20336	-1.2933	-1.23945	-1.25493	-1.45596	-1.72852	-1.63536	-1.19747	-0.871403	-0.823897	-0.994896	-1.28723	-1.40574	-1.11043	-0.726015	-0.495891	-0.439596	-0.587403	-0.878275	-1.09151	-1.09137	-1.03678	-1.09719	-1.2157	-1.07859	-0.734698	-0.396664	-0.281043	-0.299455	-0.483394	-0.618505
-2.0794	-2.12271	-1.73194	-1.27159	-0.98776	-1.05671	-1.28679	-1.60818	-1.88807	-2.00658	-2.00228	-2.07245	-2.00371	-1.61416	-1.07593	-0.6649	-0.479943	-0.532046	-0.690351	-0.83718	-0.819215	-0.762676	-0.887045	-1.23676	-1.61796	-1.50454	-1.03662	-0.708352	-0.682575	-0.867002	-1.09538	-1.1072	-0.869504	-0.646705	-0.638017	-0.715755	-0.948278	-1.18666	-1.26	-1.23447	-1.32271	-1.56841	-1.78092	-1.56691	-1.09045	-0.744112	-0.583813	-0.575858	-0.556916	-0.47523
-1.70565	-1.72504	-1.50395	-1.24136	-1.11743	-1.28282	-1.47335	-1.77081	-1.91105	-1.9136	-2.01379	-2.22972	-2.34066	-1.83929	-1.20463	-0.781879	-0.613768	-0.58799	-0.575884	-0.535458	-0.435706	-0.386247	-0.57336	-0.955297	-1.4012	-1.35955	-1.00199	-0.733779	-0.71264	-0.891452	-0.974561	-0.886039	-0.684237	-0.601818	-0.787222	-1.12741	-1.51887	-1.68181	-1.58694	-1.45667	-1.53881	-1.76132	-1.86933	-1.69585	-1.37491	-1.18653	-1.11778	-1.08493	-0.859442	-0.575608
-1.33215	-1.24461	-1.10457	-1.03851	-1.18363	-1.5519	-1.86987	-2.09116	-2.02974	-1.96392	-2.07242	-2.28273	-2.33898	-1.9404	-1.43465	-1.09051	-0.960483	-0.85243	-0.602287	-0.37192	-0.200146	-0.174857	-0.351716	-0.726329	-1.05309	-1.06613	-0.888254	-0.841236	-0.941435	-1.08387	-1.04735	-0.802579	-0.589057	-0.577928	-0.88467	-1.35206	-1.82481	-2.00753	-1.93195	-1.83171	-1.89016	-2.02967	-1.88695	-1.65902	-1.47724	-1.52006	-1.66128	-1.6648	-1.25499	-0.841024
-1.12027	-0.923598	-0.775018	-0.823947	-1.16609	-1.66009	-2.15921	-2.38905	-2.30297	-2.19052	-2.21553	-2.33745	-2.22476	-1.86891	-1.58141	-1.41818	-1.31867	-1.10442	-0.675565	-0.325813	-0.128893	-0.169277	-0.389593	-0.63115	-0.772608	-0.774419	-0.766708	-0.923303	-1.26056	-1.41716	-1.22952	-0.906618	-0.676007	-0.715659	-1.05536	-1.44194	-1.80068	-1.95093	-2.06358	-2.27218	-2.39361	-2.41911	-2.06154	-1.69934	-1.53635	-1.65242	-1.94574	-1.98026	-1.59413	-1.2041
-1.08125	-0.801075	-0.617095	-0.745614	-1.10167	-1.57712	-2.05231	-2.29827	-2.36795	-2.40931	-2.41698	-2.35189	-2.11054	-1.76445	-1.60049	-1.52027	-1.30919	-0.91256	-0.512759	-0.236493	-0.15676	-0.30359	-0.48167	-0.618246	-0.623718	-0.589884	-0.677632	-0.993163	-1.35899	-1.51021	-1.28937	-1.01749	-0.925554	-1.00183	-1.27097	-1.56599	-1.74237	-1.81962	-2.03847	-2.42382	-2.79526	-2.72847	-2.28643	-1.89859	-1.761	-1.91662	-2.13913	-2.02717	-1.72771	-1.52396
-1.24705	-0.891443	-0.706241	-0.828413	-1.11831	-1.53833	-1.87632	-2.04464	-2.19269	-2.38444	-2.376	-2.15881	-1.85667	-1.62532	-1.54974	-1.41679	-0.992328	-0.513425	-0.190773	-0.0565969	-0.168026	-0.454016	-0.696305	-0.751338	-0.628881	-0.540603	-0.679132	-1.00174	-1.24623	-1.26904	-1.11777	-1.02363	-1.13116	-1.39493	-1.64747	-1.75524	-1.73288	-1.76789	-2.06316	-2.43289	-2.6327	-2.49559	-2.26108	-2.17475	-2.2564	-2.34878	-2.39625	-2.12047	-1.77731	-1.64777
-1.36062	-1.03918	-0.949685	-1.10042	-1.38885	-1.67362	-1.7936	-1.80932	-1.94517	-2.00557	-1.89752	-1.59391	-1.40138	-1.38952	-1.47361	-1.22273	-0.678887	-0.192172	0.106799	0.084969	-0.111177	-0.480419	-0.824759	-0.835358	-0.710948	-0.676869	-0.85617	-1.07331	-1.15667	-1.05813	-0.920784	-0.943346	-1.21103	-1.60639	-1.81719	-1.74038	-1.71802	-1.82774	-2.16183	-2.45807	-2.47429	-2.2029	-2.11243	-2.26487	-2.68734	-2.85956	-2.74125	-2.33266	-1.94214	-1.73643
-1.30816	-1.17521	-1.25734	-1.59313	-1.95993	-2.09822	-1.97674	-1.80667	-1.77748	-1.6494	-1.30795	-1.02632	-0.935353	-1.10147	-1.28443	-1.03868	-0.488005	-0.00177789	0.262525	0.174045	-0.0308905	-0.380113	-0.674892	-0.71845	-0.697311	-0.838038	-1.14454	-1.33385	-1.23654	-0.967349	-0.773603	-0.843529	-1.09607	-1.41258	-1.44271	-1.3913	-1.52275	-1.87758	-2.32178	-2.6085	-2.39278	-2.05963	-1.98405	-2.24758	-2.67248	-2.92283	-2.78743	-2.46356	-2.20023	-2.04921
-1.19467	-1.22138	-1.47832	-1.98721	-2.51685	-2.59703	-2.36911	-2.03303	-1.78533	-1.34475	-0.894659	-0.626206	-0.559412	-0.789006	-1.00493	-0.815332	-0.367679	0.032122	0.163368	0.0966166	-0.0995296	-0.340598	-0.451051	-0.488261	-0.586995	-0.891296	-1.39823	-1.71572	-1.47436	-1.09434	-0.843707	-0.880674	-1.02262	-1.1404	-1.06311	-1.07126	-1.31599	-1.79876	-2.44657	-2.75526	-2.42968	-2.13486	-2.09956	-2.37627	-2.59146	-2.60768	-2.48962	-2.37863	-2.43171	-2.34759
-1.16541	-1.24388	-1.53524	-2.09272	-2.53178	-2.66348	-2.58423	-2.35679	-1.87716	-1.18512	-0.688884	-0.388448	-0.396362	-0.535624	-0.592121	-0.41693	-0.133096	0.0648012	0.0122097	-0.0662608	-0.255327	-0.345028	-0.325354	-0.293961	-0.463984	-0.834935	-1.41658	-1.83807	-1.69071	-1.36683	-1.15527	-1.10459	-1.09346	-1.00567	-0.885408	-0.926036	-1.20958	-1.71164	-2.29646	-2.52214	-2.3826	-2.30042	-2.40453	-2.60092	-2.66035	-2.42998	-2.22354	-2.22071	-2.44908	-2.55075
-1.25675	-1.33913	-1.60412	-2.04417	-2.26766	-2.39789	-2.46488	-2.3163	-1.86474	-1.17197	-0.708695	-0.425593	-0.377111	-0.375259	-0.248651	-0.0202368	0.157396	0.164131	-0.0779138	-0.294324	-0.444083	-0.382905	-0.264598	-0.241018	-0.445709	-0.875742	-1.38927	-1.76193	-1.81086	-1.68572	-1.64212	-1.58656	-1.3369	-1.07626	-0.921576	-0.969773	-1.21157	-1.6565	-2.08287	-2.17062	-2.21808	-2.38029	-2.74905	-3.17102	-2.91795	-2.48275	-2.21137	-2.26005	-2.45864	-2.51123
-1.46089	-1.62701	-1.83365	-2.05714	-2.08166	-2.12497	-2.15608	-1.98479	-1.54837	-1.03944	-0.722403	-0.561371	-0.482615	-0.301808	-0.0177296	0.258536	0.401501	0.254427	-0.00788105	-0.318041	-0.419705	-0.326544	-0.25145	-0.289638	-0.618596	-1.0247	-1.41299	-1.67701	-1.79991	-1.91378	-1.96149	-1.85002	-1.47805	-1.17859	-1.08323	-1.2076	-1.44867	-1.75883	-1.96108	-1.93896	-2.06553	-2.39449	-2.90045	-3.3588	-3.0381	-2.67102	-2.42844	-2.46761	-2.50897	-2.42313
-1.62523	-1.97348	-2.15669	-2.14653	-2.00992	-1.97828	-1.88268	-1.58517	-1.09894	-0.768479	-0.650905	-0.678838	-0.643783	-0.317957	0.0649984	0.36812	0.47544	0.387692	0.168841	-0.0690532	-0.152895	-0.112225	-0.158713	-0.410035	-0.807109	-1.21956	-1.46185	-1.61674	-1.75258	-1.92773	-1.82627	-1.55586	-1.2359	-1.09244	-1.17384	-1.49768	-1.85569	-2.04036	-2.03362	-1.89823	-1.98402	-2.35131	-2.86924	-2.98359	-2.80352	-2.69425	-2.68458	-2.80114	-2.71823	-2.43
-1.64285	-1.95813	-2.05443	-1.9952	-1.98481	-1.93535	-1.78603	-1.26587	-0.764996	-0.523642	-0.527161	-0.695231	-0.676534	-0.326293	0.0854706	0.361492	0.442934	0.366661	0.197126	0.101077	0.108788	0.0991656	-0.0574299	-0.379797	-0.826187	-1.18298	-1.32419	-1.44466	-1.62713	-1.78763	-1.55263	-1.1953	-0.920259	-0.930859	-1.14898	-1.64029	-2.13233	-2.33556	-2.21164	-2.16023	-2.23601	-2.55227	-2.71888	-2.55638	-2.44003	-2.51826	-2.71269	-2.8627	-2.65601	-2.32823
-1.57867	-1.6862	-1.69216	-1.68738	-1.84422	-2.00399	-1.75042	-1.1453	-0.63051	-0.403072	-0.504003	-0.607376	-0.53155	-0.171788	0.16356	0.311164	0.248562	0.192065	0.116768	0.150358	0.238147	0.232675	0.00894082	-0.304637	-0.662893	-0.867584	-0.956797	-1.14904	-1.42746	-1.61433	-1.38225	-0.959989	-0.735481	-0.807115	-1.11972	-1.61933	-2.04619	-2.26089	-2.29932	-2.40367	-2.67745	-2.86896	-2.71647	-2.34328	-2.16492	-2.26439	-2.42196	-2.4057	-2.18705	-2.01723
-1.56113	-1.47285	-1.36212	-1.40958	-1.6587	-1.97155	-1.81394	-1.23079	-0.744315	-0.504182	-0.479381	-0.456777	-0.280853	0.0662136	0.293407	0.294771	0.117912	-0.0362425	-0.0363438	0.122002	0.25569	0.205784	-0.0135558	-0.247056	-0.403407	-0.527287	-0.633346	-0.889062	-1.26538	-1.4647	-1.19161	-0.857485	-0.721112	-0.821067	-1.2301	-1.58567	-1.8492	-1.97137	-2.17167	-2.50844	-2.95093	-3.25596	-2.81661	-2.38653	-2.17985	-2.21218	-2.13659	-1.92722	-1.73152	-1.67889
-1.62098	-1.3579	-1.18588	-1.23994	-1.47954	-1.82828	-1.86402	-1.4586	-1.09005	-0.895819	-0.713059	-0.488551	-0.107305	0.233658	0.419592	0.350155	0.14229	-0.0631336	-0.00293219	0.163226	0.230264	0.0634142	-0.167644	-0.315939	-0.314819	-0.316141	-0.455159	-0.725768	-1.07279	-1.1603	-0.958006	-0.789162	-0.800982	-1.05279	-1.38395	-1.61672	-1.71569	-1.76194	-1.99715	-2.40765	-2.86722	-3.05238	-2.729	-2.47202	-2.36445	-2.2752	-2.01187	-1.6443	-1.39831	-1.36813
-1.76604	-1.40603	-1.2179	-1.2556	-1.48153	-1.81879	-1.87895	-1.70693	-1.54736	-1.50157	-1.17794	-0.674866	-0.115885	0.302471	0.448121	0.375022	0.227704	0.138979	0.211632	0.342146	0.288822	-0.012549	-0.395707	-0.564265	-0.450353	-0.332046	-0.436884	-0.696507	-0.901442	-0.839043	-0.683627	-0.652722	-0.840324	-1.23178	-1.51777	-1.66411	-1.64664	-1.66627	-1.92345	-2.33005	-2.67219	-2.62224	-2.49002	-2.46815	-2.57567	-2.53744	-2.10248	-1.59429	-1.27774	-1.29664
-1.69527	-1.45953	-1.40592	-1.48781	-1.72766	-1.93601	-1.91048	-1.87494	-1.92704	-1.99794	-1.66503	-0.9437	-0.307815	0.111273	0.250576	0.302232	0.289924	0.334012	0.473315	0.534737	0.400358	-0.0247917	-0.541983	-0.826508	-0.727732	-0.619679	-0.686675	-0.845224	-0.772571	-0.620329	-0.491768	-0.519213	-0.837674	-1.22938	-1.45702	-1.48617	-1.50947	-1.64922	-1.98403	-2.36768	-2.51842	-2.27438	-2.18317	-2.34343	-2.66921	-2.71228	-2.24778	-1.71712	-1.40546	-1.36064
-1.47851	-1.42002	-1.58443	-1.84234	-2.14786	-2.23707	-2.11388	-2.09299	-2.21125	-2.21355	-1.86697	-1.20448	-0.661367	-0.325042	-0.22529	0.0136224	0.22983	0.445793	0.618543	0.630405	0.439874	0.00788748	-0.54153	-0.914434	-0.989487	-1.04013	-1.17475	-1.12309	-0.846582	-0.552493	-0.423933	-0.520958	-0.820376	-1.08342	-1.13918	-1.13025	-1.24241	-1.53939	-2.11102	-2.54887	-2.46035	-2.12256	-2.0189	-2.32149	-2.60797	-2.62101	-2.27419	-1.90564	-1.71799	-1.65535
-1.28616	-1.36463	-1.66137	-2.05868	-2.47187	-2.55303	-2.45865	-2.4148	-2.44029	-2.24972	-1.86115	-1.37273	-1.03665	-0.871464	-0.720687	-0.372644	0.0476652	0.410113	0.595558	0.533201	0.356342	-0.000448942	-0.449525	-0.879802	-1.1487	-1.39148	-1.69187	-1.56356	-1.12103	-0.723672	-0.591937	-0.628171	-0.765968	-0.870317	-0.838192	-0.813147	-0.994156	-1.42785	-2.04856	-2.55305	-2.44232	-2.19144	-2.1703	-2.38061	-2.51718	-2.42402	-2.1795	-2.02945	-2.10182	-2.14831
-1.22516	-1.34514	-1.66482	-2.06116	-2.44334	-2.59188	-2.71918	-2.73417	-2.652	-2.28394	-1.80113	-1.41768	-1.27301	-1.16593	-0.919453	-0.475218	0.0041725	0.330731	0.446353	0.327355	0.121931	-0.235348	-0.579931	-0.870316	-1.24371	-1.56437	-1.94777	-1.80798	-1.38767	-1.0655	-0.946465	-0.938509	-0.912732	-0.790763	-0.652925	-0.644725	-0.873586	-1.3356	-1.90211	-2.27745	-2.3071	-2.30329	-2.35662	-2.53738	-2.51014	-2.25707	-2.05575	-2.08271	-2.31767	-2.3207
-1.38096	-1.50069	-1.79181	-2.07145	-2.27248	-2.38806	-2.63523	-2.75618	-2.60955	-2.18607	-1.77235	-1.45996	-1.39512	-1.17793	-0.729791	-0.260166	0.084215	0.289192	0.192899	-0.0874757	-0.373954	-0.718538	-0.909801	-1.03515	-1.35751	-1.61372	-1.82158	-1.6564	-1.45216	-1.35363	-1.41989	-1.48493	-1.24626	-0.908963	-0.673468	-0.639878	-0.833339	-1.27753	-1.72343	-1.98355	-2.09937	-2.27354	-2.50289	-2.62677	-2.41642	-2.10769	-1.96375	-2.09324	-2.24227	-2.06952
-1.81459	-1.89648	-2.1229	-2.24434	-2.24761	-2.28482	-2.43824	-2.37487	-2.13034	-1.774	-1.56072	-1.48685	-1.49891	-1.13915	-0.555266	-0.0497525	0.211621	0.228853	0.0173264	-0.396593	-0.802456	-1.14728	-1.32341	-1.4263	-1.65564	-1.79979	-1.7059	-1.42328	-1.35307	-1.44351	-1.73755	-1.8629	-1.55782	-1.13825	-0.889568	-0.889426	-1.08533	-1.43601	-1.64193	-1.73187	-1.87919	-2.09609	-2.35522	-2.24888	-1.98116	-1.82794	-1.88663	-2.10158	-2.06945	-1.78293
-2.25213	-2.58963	-2.71766	-2.64428	-2.47152	-2.35517	-2.26421	-2.00699	-1.58423	-1.30919	-1.22018	-1.39338	-1.54289	-1.18801	-0.536259	-0.0185381	0.219642	0.163144	-0.0718206	-0.506492	-0.936769	-1.265	-1.52144	-1.84503	-2.11198	-2.0823	-1.75769	-1.38548	-1.34261	-1.52582	-1.80228	-1.82582	-1.59863	-1.33091	-1.22701	-1.37188	-1.60978	-1.78175	-1.77673	-1.69089	-1.75813	-1.92547	-1.90897	-1.68934	-1.45629	-1.43588	-1.63398	-1.95196	-1.95645	-1.61476
-2.52218	-2.99665	-2.99357	-2.83523	-2.77112	-2.60618	-2.25692	-1.72064	-1.23832	-0.974997	-0.962403	-1.20103	-1.45846	-1.26178	-0.67399	-0.209492	-0.0858137	-0.040749	-0.249835	-0.613217	-0.949256	-1.17787	-1.47485	-1.90146	-2.39937	-2.30987	-1.91959	-1.61037	-1.55969	-1.77903	-1.83528	-1.68694	-1.47147	-1.40028	-1.53612	-1.84506	-2.1479	-2.13653	-1.97086	-1.86134	-1.9276	-1.86203	-1.54719	-1.22454	-1.0513	-1.11439	-1.40282	-1.70443	-1.76801	-1.51323
-2.59058	-2.83994	-2.80074	-2.75226	-2.87223	-2.90358	-2.35095	-1.63157	-1.10701	-0.861751	-0.905554	-1.07021	-1.28832	-1.24814	-0.882277	-0.540826	-0.48917	-0.528822	-0.64782	-0.823946	-0.964428	-1.10198	-1.3428	-1.73719	-2.15453	-2.10043	-1.9477	-1.88775	-2.00772	-2.04078	-1.90172	-1.58346	-1.37385	-1.38835	-1.59744	-1.92176	-2.1079	-2.10092	-2.02948	-2.07524	-2.19521	-1.88184	-1.35655	-0.935997	-0.763735	-0.873212	-1.09621	-1.3595	-1.40135	-1.2662
-2.7244	-2.63075	-2.52661	-2.57822	-2.73018	-2.70269	-2.12882	-1.51368	-1.08507	-0.912324	-0.934154	-1.08587	-1.21878	-1.17811	-1.00805	-0.884368	-0.994088	-1.07256	-1.09781	-1.02442	-1.03282	-1.12716	-1.42829	-1.81999	-1.88381	-1.76575	-1.75536	-1.90731	-2.18988	-2.09282	-1.78506	-1.48804	-1.32164	-1.42037	-1.74689	-1.88249	-1.85671	-1.82043	-1.93284	-2.16463	-2.38861	-2.02836	-1.3915	-0.910642	-0.773048	-0.816362	-0.950253	-1.07828	-1.05422	-0.988643
-3.02082	-2.70354	-2.45999	-2.45277	-2.45433	-2.20151	-1.70893	-1.27959	-1.04776	-1.03663	-1.12755	-1.25485	-1.27765	-1.14885	-1.05227	-1.08704	-1.22557	-1.15951	-1.04755	-0.920209	-0.956931	-1.21558	-1.65489	-1.85738	-1.69806	-1.49308	-1.50686	-1.74792	-1.77317	-1.58162	-1.33368	-1.19266	-1.25917	-1.58813	-1.86362	-1.90181	-1.71344	-1.59781	-1.7964	-2.08508	-2.35105	-2.04866	-1.48431	-1.09671	-0.953504	-0.936271	-0.987642	-0.945507	-0.82012	-0.775788
-3.29039	-2.95187	-2.67731	-2.49992	-2.27004	-1.79138	-1.32884	-1.02987	-0.962831	-1.13212	-1.36416	-1.48608	-1.39341	-1.21798	-1.14361	-1.23356	-1.17409	-0.923216	-0.689919	-0.625567	-0.783871	-1.15165	-1.65761	-1.92016	-1.72495	-1.51997	-1.51592	-1.53507	-1.29225	-0.986932	-0.784884	-0.793531	-1.11126	-1.54056	-1.95424	-2.00512	-1.74033	-1.57319	-1.72417	-2.04239	-2.13282	-1.91857	-1.57345	-1.36262	-1.34954	-1.34646	-1.2367	-0.986558	-0.764247	-0.727972
-3.0165	-2.98682	-2.95298	-2.75557	-2.2442	-1.60123	-1.11989	-0.892697	-0.942359	-1.13777	-1.36395	-1.39774	-1.31264	-1.25878	-1.29624	-1.26192	-1.0169	-0.655917	-0.37721	-0.363884	-0.540987	-0.918774	-1.47088	-1.84378	-1.77211	-1.66698	-1.59433	-1.32002	-0.898731	-0.533842	-0.356453	-0.482531	-0.837369	-1.31477	-1.78899	-1.9573	-1.85706	-1.79295	-2.03622	-2.15961	-1.9832	-1.69814	-1.55005	-1.57921	-1.75216	-1.73126	-1.4572	-1.11941	-0.916138	-0.917216
-2.60736	-2.73758	-3.03676	-3.13159	-2.45005	-1.68208	-1.16045	-0.960115	-0.943615	-1.06701	-1.14133	-1.08674	-1.049	-1.12698	-1.34461	-1.28881	-0.922697	-0.50898	-0.226367	-0.252835	-0.411384	-0.779893	-1.22311	-1.55427	-1.674	-1.78103	-1.77137	-1.26439	-0.688562	-0.302188	-0.186567	-0.295067	-0.577883	-1.0045	-1.42208	-1.72418	-1.86589	-2.11525	-2.40222	-2.4177	-2.03548	-1.64471	-1.5369	-1.68105	-1.74707	-1.60044	-1.32686	-1.10406	-1.04874	-1.16945
-2.27267	-2.48518	-2.90422	-3.28372	-2.68836	-1.92308	-1.42978	-1.20844	-1.10722	-1.06631	-0.96607	-0.809433	-0.758997	-0.938542	-1.18376	-1.12356	-0.776249	-0.416487	-0.224205	-0.323672	-0.466839	-0.768454	-1.00562	-1.21128	-1.45821	-1.67926	-1.69132	-1.16188	-0.614623	-0.25657	-0.181476	-0.213559	-0.484901	-0.865373	-1.18017	-1.41782	-1.73531	-2.14459	-2.6442	-2.59523	-2.15637	-1.80588	-1.71565	-1.70257	-1.56449	-1.26844	-1.02734	-0.940767	-1.04878	-1.29644
-2.13672	-2.43663	-2.8464	-3.04108	-2.72185	-2.2029	-1.84949	-1.6931	-1.47665	-1.24457	-0.917278	-0.672994	-0.560547	-0.741068	-0.881062	-0.735411	-0.453042	-0.269794	-0.263303	-0.428932	-0.624102	-0.797054	-0.894812	-1.00966	-1.3164	-1.50254	-1.30415	-0.847711	-0.442783	-0.208021	-0.260613	-0.398165	-0.666333	-0.934989	-1.08377	-1.21376	-1.59862	-2.1058	-2.44233	-2.38384	-2.15079	-2.00001	-1.9027	-1.75387	-1.41682	-1.00017	-0.732693	-0.723273	-0.877671	-1.10458
-2.12235	-2.48842	-2.79712	-2.78477	-2.53145	-2.31183	-2.22257	-2.19411	-1.89709	-1.42625	-0.989091	-0.694758	-0.591344	-0.627578	-0.514154	-0.284763	-0.0741713	-0.0335011	-0.225253	-0.49635	-0.68444	-0.717256	-0.769359	-0.903494	-1.18729	-1.17127	-0.839345	-0.4476	-0.197458	-0.172168	-0.383451	-0.662605	-0.98424	-1.17672	-1.22101	-1.27922	-1.72488	-2.05677	-2.1035	-1.94345	-1.8747	-1.95537	-2.01601	-1.75318	-1.29747	-0.871055	-0.595522	-0.61906	-0.706564	-0.817505
-1.97639	-2.44036	-2.75492	-2.63026	-2.35595	-2.23203	-2.29585	-2.22124	-1.81485	-1.37501	-1.02209	-0.862763	-0.762278	-0.573903	-0.269073	0.0643222	0.223645	0.154696	-0.100044	-0.353808	-0.465725	-0.422858	-0.46959	-0.677943	-0.955389	-0.860519	-0.471949	-0.110722	0.0288253	-0.0755241	-0.312198	-0.699506	-1.13882	-1.34839	-1.44346	-1.6086	-1.95465	-2.0258	-1.81545	-1.59631	-1.5742	-1.71663	-1.73089	-1.43656	-1.08217	-0.771725	-0.633155	-0.649614	-0.659725	-0.657629
-1.67589	-2.12204	-2.45002	-2.38127	-2.23514	-2.20423	-2.23314	-1.94442	-1.5434	-1.20464	-1.04946	-1.05274	-1.0482	-0.69723	-0.208073	0.196123	0.373267	0.241818	0.0744807	-0.102623	-0.0617083	-0.0149347	-0.103903	-0.385255	-0.689067	-0.58785	-0.216369	0.0638031	0.129376	0.029909	-0.228737	-0.636798	-1.05438	-1.29935	-1.52211	-1.79589	-2.18735	-1.99507	-1.63995	-1.37857	-1.42238	-1.41735	-1.26487	-0.963209	-0.726982	-0.613802	-0.703503	-0.770743	-0.794526	-0.670604
-1.32876	-1.67994	-1.9398	-2.02071	-2.10578	-2.26091	-2.20071	-1.818	-1.41185	-1.11434	-1.11298	-1.27836	-1.33632	-0.942871	-0.361917	0.088665	0.278505	0.218833	0.16673	0.142703	0.255639	0.33708	0.193913	-0.120886	-0.363907	-0.292475	0.00258946	0.173142	0.165473	0.0281644	-0.253187	-0.593376	-0.841769	-1.07502	-1.42205	-1.74613	-1.86634	-1.63109	-1.37631	-1.25752	-1.29253	-1.19498	-0.91578	-0.580432	-0.392057	-0.440498	-0.655199	-0.870876	-0.969122	-0.804428
-1.10077	-1.33793	-1.4999	-1.67651	-1.94883	-2.34102	-2.3963	-1.98869	-1.50514	-1.19983	-1.2385	-1.40804	-1.52069	-1.17997	-0.638076	-0.258539	-0.109958	-0.0402353	0.0746535	0.25839	0.457996	0.541391	0.41751	0.196217	0.0344948	0.112274	0.266226	0.275646	0.119295	-0.0897911	-0.353076	-0.535794	-0.712165	-0.933946	-1.24435	-1.41682	-1.2448	-1.04837	-0.958135	-1.03001	-1.17098	-1.06366	-0.712446	-0.357323	-0.187258	-0.336041	-0.522666	-0.757631	-0.853679	-0.754659
-1.04661	-1.18025	-1.28118	-1.47416	-1.85634	-2.43114	-2.70493	-2.31587	-1.79717	-1.46329	-1.45655	-1.58947	-1.65964	-1.40632	-1.02068	-0.752227	-0.608529	-0.432117	-0.107267	0.256157	0.494337	0.540623	0.477045	0.416396	0.425328	0.509211	0.553788	0.408423	0.128048	-0.155745	-0.349694	-0.435244	-0.569135	-0.80117	-1.12842	-1.00303	-0.6816	-0.499817	-0.528239	-0.721699	-0.955687	-0.934793	-0.620685	-0.326109	-0.211952	-0.269915	-0.436764	-0.558692	-0.549516	-0.542781
-1.23829	-1.22789	-1.22433	-1.3719	-1.81584	-2.32132	-2.6244	-2.47875	-2.13437	-1.88666	-1.85039	-1.9252	-1.9231	-1.66148	-1.34982	-1.15314	-0.945235	-0.562279	-0.153201	0.222674	0.42228	0.448302	0.471394	0.536478	0.673584	0.815816	0.746623	0.573915	0.30062	0.0524716	-0.0738504	-0.14402	-0.348467	-0.715512	-0.962928	-0.657853	-0.296626	-0.0955558	-0.194534	-0.374567	-0.550205	-0.588393	-0.42199	-0.27341	-0.273755	-0.345878	-0.440218	-0.424206	-0.329336	-0.335541
-1.49297	-1.36416	-1.31397	-1.46055	-1.87472	-2.24543	-2.47404	-2.45217	-2.38367	-2.40501	-2.48665	-2.58856	-2.41532	-2.02358	-1.65112	-1.27158	-0.895954	-0.422422	0.00911701	0.250715	0.355594	0.312768	0.365157	0.569157	0.788294	0.928818	0.892095	0.810939	0.611863	0.418647	0.336514	0.237048	-0.0950848	-0.525606	-0.770336	-0.481131	-0.11551	0.0833637	-0.00365174	-0.095794	-0.150095	-0.122364	-0.0836468	-0.149178	-0.381213	-0.569058	-0.602851	-0.423265	-0.251003	-0.245489
-1.44661	-1.36029	-1.40482	-1.63735	-2.0393	-2.34214	-2.48604	-2.4693	-2.51505	-2.70949	-2.91687	-2.97898	-2.75398	-2.46502	-1.95902	-1.37611	-0.766595	-0.206393	0.155322	0.32148	0.321623	0.234852	0.318735	0.577911	0.836354	0.929271	0.920624	0.849478	0.750012	0.714754	0.676323	0.505567	0.153171	-0.282966	-0.563341	-0.366665	-0.0564631	0.0933379	0.0744377	0.0560259	0.124772	0.252845	0.248349	0.0114311	-0.375633	-0.697024	-0.723736	-0.514609	-0.335267	-0.333659
-1.20007	-1.24436	-1.4593	-1.87518	-2.42826	-2.74428	-2.7329	-2.65122	-2.65254	-2.80108	-2.82999	-2.8235	-2.7296	-2.73703	-2.35578	-1.56682	-0.720976	-0.0868001	0.249036	0.350741	0.313775	0.259474	0.413426	0.682611	0.871719	0.827184	0.767757	0.709062	0.754126	0.840451	0.890154	0.671791	0.373594	-0.00468111	-0.257224	-0.183106	-0.0506394	-0.0270591	-0.0400999	0.062582	0.260723	0.461549	0.439475	0.162274	-0.195005	-0.534217	-0.58925	-0.466549	-0.437598	-0.568314
-1.00748	-1.12721	-1.47618	-1.96066	-2.65998	-3.02996	-3.01516	-2.92249	-2.85423	-2.89022	-2.70014	-2.5396	-2.53433	-2.68042	-2.55601	-1.79	-0.877994	-0.221113	0.107155	0.270383	0.311298	0.37565	0.599181	0.851521	0.926615	0.77002	0.589743	0.538372	0.673768	0.857993	0.888654	0.648562	0.400414	0.155928	0.0298499	0.0136353	-0.0213782	-0.176021	-0.243261	-0.0290064	0.278509	0.489102	0.468248	0.211067	-0.106417	-0.335767	-0.332694	-0.296174	-0.419078	-0.732901
-0.95258	-1.09868	-1.454	-1.94995	-2.58262	-2.8818	-3.04767	-3.19548	-3.13479	-2.93787	-2.60252	-2.337	-2.33417	-2.53324	-2.52797	-1.8977	-1.09678	-0.523151	-0.292539	-0.040199	0.148664	0.417118	0.732934	0.99504	1.0047	0.808802	0.565537	0.523199	0.693996	0.800585	0.728462	0.510831	0.293445	0.170785	0.193144	0.211598	0.0154516	-0.198273	-0.276499	-0.050038	0.232576	0.368216	0.316846	0.0791954	-0.163093	-0.211779	-0.0856594	-0.0764834	-0.278001	-0.611598
-1.04685	-1.20858	-1.58978	-1.99638	-2.43715	-2.63061	-2.87974	-3.05709	-2.98346	-2.68839	-2.39504	-2.27233	-2.32932	-2.5406	-2.43475	-1.89457	-1.30189	-0.93554	-0.737887	-0.505078	-0.0737832	0.374114	0.769032	1.02137	1.01932	0.937185	0.748363	0.712861	0.832389	0.823987	0.616366	0.291069	0.0897958	0.111667	0.248529	0.2433	0.0652206	-0.0833182	-0.111252	0.0407467	0.186886	0.174089	-0.0335319	-0.23627	-0.32182	-0.173484	0.0112288	0.00990677	-0.182333	-0.430726
-1.14967	-1.46862	-1.9094	-2.23225	-2.46307	-2.50907	-2.64735	-2.6328	-2.42368	-2.11592	-1.99785	-2.10098	-2.38893	-2.65197	-2.40695	-1.87898	-1.42864	-1.24563	-1.07655	-0.67943	-0.18295	0.309869	0.660842	0.810155	0.928461	0.907852	0.901892	0.937435	0.977861	0.888892	0.591672	0.18117	-0.00203669	0.115294	0.231403	0.197855	0.0363764	-0.0616254	0.00174987	0.131287	0.15853	0.00144589	-0.278685	-0.46653	-0.395587	-0.17767	-0.034217	-0.0601972	-0.238521	-0.310888
-1.15581	-1.6879	-2.2815	-2.60607	-2.67184	-2.57258	-2.4594	-2.27639	-1.91468	-1.62669	-1.58529	-1.80219	-2.26323	-2.69473	-2.50831	-1.99669	-1.61691	-1.39582	-1.03776	-0.583763	-0.0941181	0.29372	0.46647	0.527648	0.605916	0.761088	0.918213	1.05678	1.05961	0.890077	0.629722	0.298566	0.11951	0.201195	0.167403	-0.0338705	-0.198278	-0.248429	-0.0761666	0.126613	0.109422	-0.102105	-0.36246	-0.364759	-0.217399	-0.0895711	-0.0999264	-0.240164	-0.334748	-0.252574
-1.03549	-1.65668	-2.29643	-2.65762	-2.77881	-2.79258	-2.4692	-2.04938	-1.56974	-1.28493	-1.27747	-1.58811	-1.99618	-2.41229	-2.45854	-2.18398	-1.88476	-1.47715	-0.941607	-0.354795	0.0662466	0.348128	0.374882	0.294214	0.308029	0.580144	0.87057	1.00816	0.970954	0.827054	0.613573	0.420601	0.337492	0.318347	0.137338	-0.242402	-0.606761	-0.63738	-0.350128	-0.104624	-0.0771372	-0.260832	-0.310738	-0.158496	0.0159633	0.0546803	-0.102892	-0.351528	-0.408758	-0.257004
-1.00452	-1.58274	-2.10628	-2.46527	-2.70121	-2.829	-2.53003	-1.89097	-1.40865	-1.14801	-1.16862	-1.41115	-1.73718	-2.07908	-2.2054	-2.24261	-2.15116	-1.69276	-0.935051	-0.257418	0.186572	0.338327	0.340667	0.217274	0.26771	0.600128	0.896902	0.895824	0.771699	0.620719	0.44386	0.407382	0.43853	0.372023	0.100193	-0.369147	-0.840195	-0.983363	-0.7674	-0.592697	-0.50686	-0.547977	-0.316877	-0.0188831	0.194639	0.189899	-0.00966561	-0.244874	-0.265728	-0.165731
-1.13297	-1.62233	-1.97668	-2.22971	-2.50398	-2.56365	-2.22049	-1.67616	-1.30883	-1.15244	-1.21138	-1.40215	-1.65323	-1.82179	-1.95079	-2.14401	-2.37946	-1.98992	-1.08499	-0.356331	0.112318	0.262607	0.316949	0.285354	0.425389	0.764399	0.974991	0.878943	0.608578	0.329912	0.173316	0.264768	0.3716	0.270913	-0.0619521	-0.455364	-0.893942	-1.17188	-1.18736	-1.21016	-1.1795	-0.949136	-0.485858	-0.0433328	0.194359	0.192304	0.0244784	-0.0491092	-0.0247965	0.00952601
-1.35786	-1.76323	-1.94913	-2.08814	-2.28331	-2.17209	-1.79621	-1.40349	-1.19558	-1.20008	-1.35326	-1.55551	-1.65839	-1.66972	-1.73623	-2.02246	-2.37974	-2.08224	-1.30231	-0.624189	-0.272239	-0.0933853	0.0984079	0.286295	0.602111	0.908407	1.04649	0.908936	0.531638	0.14555	-0.0198344	0.0896834	0.170393	-0.017941	-0.326636	-0.70247	-1.04486	-1.26224	-1.43422	-1.59667	-1.61777	-1.196	-0.653619	-0.244784	-0.0141728	-0.0494304	-0.0636919	0.0182381	0.157297	0.173309
-1.50951	-1.80868	-1.95649	-2.05693	-2.13564	-1.92017	-1.45567	-1.16061	-1.09064	-1.24821	-1.44362	-1.57703	-1.57762	-1.54744	-1.68841	-2.04887	-2.28481	-2.0542	-1.47739	-1.00875	-0.773739	-0.650794	-0.305192	0.158574	0.610133	0.915451	0.952215	0.814418	0.455675	0.120856	-0.014743	0.0205561	-0.0769573	-0.382479	-0.810558	-1.15734	-1.35983	-1.43952	-1.54851	-1.61966	-1.50257	-1.06688	-0.673185	-0.449898	-0.378466	-0.363675	-0.246101	-0.0352644	0.18021	0.215021
-1.27297	-1.48572	-1.72459	-1.99202	-2.16693	-1.76493	-1.26845	-0.962399	-1.00864	-1.17037	-1.29351	-1.2963	-1.24782	-1.32092	-1.60642	-2.05501	-2.29217	-2.03373	-1.59706	-1.30956	-1.31113	-1.11226	-0.64556	-0.0616767	0.426259	0.68983	0.732453	0.619314	0.376049	0.151094	0.0679851	1.26362e-05	-0.227139	-0.698188	-1.25981	-1.66226	-1.7942	-1.7794	-1.76608	-1.59943	-1.2653	-0.853296	-0.612186	-0.547346	-0.628258	-0.656924	-0.497845	-0.223288	-0.00244236	0.0240676
-0.877009	-1.06827	-1.37648	-1.82629	-2.17331	-1.78694	-1.27801	-1.01126	-0.980114	-1.05224	-1.03183	-0.929637	-0.869924	-1.03702	-1.46314	-2.07848	-2.4216	-2.11604	-1.69939	-1.54373	-1.50989	-1.24071	-0.758877	-0.22846	0.169876	0.319677	0.315181	0.213517	0.087195	0.0734218	0.0872365	-0.048607	-0.342654	-0.86546	-1.42318	-1.80145	-2.0518	-2.13759	-2.0791	-1.69346	-1.18892	-0.729796	-0.565347	-0.583758	-0.686399	-0.696998	-0.553301	-0.371029	-0.296423	-0.352433
-0.569183	-0.758005	-1.11919	-1.64078	-2.05299	-1.87389	-1.45016	-1.20026	-1.1115	-1.0386	-0.862921	-0.676987	-0.625331	-0.842717	-1.34282	-1.98257	-2.42261	-2.2982	-2.01656	-1.81281	-1.56169	-1.12771	-0.619508	-0.270244	-0.0694177	-0.121033	-0.31254	-0.458149	-0.389891	-0.210305	-0.0753967	-0.210752	-0.527992	-0.939226	-1.42102	-1.78757	-2.06062	-2.38494	-2.43387	-2.01405	-1.35497	-0.832126	-0.610792	-0.619439	-0.63785	-0.577161	-0.440299	-0.362031	-0.47932	-0.691091
-0.475225	-0.651595	-0.972009	-1.49384	-1.8726	-1.90664	-1.70557	-1.56163	-1.44601	-1.18244	-0.836589	-0.596212	-0.551636	-0.805888	-1.25399	-1.76996	-2.14115	-2.25942	-2.24927	-2.14439	-1.71749	-1.08917	-0.547766	-0.280534	-0.255488	-0.422826	-0.786209	-1.00799	-0.869175	-0.610976	-0.524163	-0.652438	-0.87666	-1.22149	-1.51383	-1.76686	-2.04845	-2.36618	-2.57942	-2.24456	-1.63968	-1.20912	-0.965564	-0.881193	-0.722847	-0.470995	-0.312649	-0.296393	-0.501573	-0.754604
-0.620768	-0.77126	-1.17419	-1.52952	-1.77156	-1.8537	-1.88993	-1.88442	-1.70581	-1.28721	-0.881791	-0.663142	-0.669103	-0.938491	-1.30749	-1.6716	-1.92293	-2.12273	-2.39041	-2.52797	-2.02685	-1.25693	-0.699657	-0.404593	-0.445465	-0.650401	-1.0028	-1.26999	-1.23078	-1.11418	-1.15481	-1.37171	-1.65746	-1.85263	-1.88398	-1.93804	-2.15908	-2.3418	-2.4669	-2.17282	-1.8653	-1.65642	-1.50222	-1.34925	-0.961408	-0.548423	-0.29413	-0.28886	-0.477682	-0.646485
-0.919388	-1.15728	-1.5026	-1.75368	-1.82653	-1.82614	-1.89998	-1.80975	-1.53104	-1.10316	-0.816885	-0.737641	-0.901316	-1.22442	-1.56802	-1.75807	-1.82067	-1.97629	-2.35163	-2.69353	-2.23318	-1.52845	-0.997056	-0.776699	-0.813665	-0.997116	-1.29849	-1.49707	-1.51622	-1.59957	-1.79059	-2.16789	-2.39553	-2.36243	-2.32371	-2.30623	-2.42035	-2.44194	-2.35268	-2.04199	-1.92222	-1.96309	-2.04571	-1.84904	-1.34206	-0.868283	-0.580543	-0.481035	-0.588802	-0.560095
-1.21679	-1.64267	-2.02412	-2.15947	-2.06607	-1.93409	-1.84337	-1.56613	-1.13508	-0.803636	-0.640163	-0.751104	-1.07445	-1.52108	-1.91596	-1.98027	-1.94546	-2.07471	-2.41832	-2.6191	-2.25519	-1.76408	-1.40774	-1.32874	-1.47288	-1.69027	-1.84955	-1.85356	-1.82753	-1.95508	-2.19639	-2.45503	-2.49102	-2.42545	-2.50368	-2.66467	-2.81101	-2.59261	-2.26702	-1.95658	-1.94325	-2.10668	-2.21909	-2.00044	-1.59527	-1.267	-1.11891	-0.979117	-0.900849	-0.655833
-1.33572	-1.85999	-2.25243	-2.39803	-2.3664	-2.19658	-1.87807	-1.36719	-0.840924	-0.539756	-0.482484	-0.660808	-1.08205	-1.59314	-2.03733	-2.13924	-2.17889	-2.38749	-2.68007	-2.63012	-2.25523	-1.91036	-1.78741	-1.98185	-2.209	-2.40563	-2.36643	-2.27083	-2.19402	-2.35746	-2.46083	-2.42016	-2.29038	-2.24409	-2.42071	-2.61636	-2.59083	-2.31408	-2.08298	-1.9654	-2.0905	-2.26907	-2.23939	-1.9663	-1.68808	-1.60957	-1.66094	-1.61294	-1.33692	-0.885361
-1.41339	-1.85002	-2.15554	-2.32654	-2.52073	-2.52034	-2.06683	-1.32548	-0.742815	-0.41235	-0.390478	-0.583695	-1.01153	-1.51993	-1.92799	-2.12927	-2.41037	-2.81184	-3.17571	-2.8533	-2.38319	-2.11034	-2.1185	-2.38716	-2.51201	-2.47672	-2.40138	-2.44005	-2.58444	-2.82893	-2.75359	-2.48587	-2.25184	-2.18724	-2.30355	-2.31245	-2.03789	-1.78457	-1.69434	-1.84166	-2.15865	-2.40949	-2.35808	-2.00027	-1.76917	-1.8242	-1.95907	-1.89935	-1.55107	-1.12856
-1.53135	-1.85371	-2.0213	-2.17325	-2.5049	-2.69201	-2.28708	-1.48665	-0.899833	-0.595491	-0.636852	-0.783926	-1.15341	-1.51338	-1.80303	-2.0231	-2.42603	-2.93077	-3.33249	-3.0279	-2.65837	-2.44241	-2.48328	-2.58959	-2.49154	-2.28071	-2.22246	-2.41763	-2.73999	-3.07799	-2.97213	-2.68366	-2.43718	-2.30788	-2.25842	-2.00242	-1.59261	-1.33539	-1.32792	-1.58681	-2.0437	-2.40244	-2.4648	-2.16607	-1.98014	-2.05104	-2.11242	-1.87937	-1.47444	-1.19158
-1.82411	-1.99389	-2.01791	-2.13691	-2.46855	-2.58511	-2.30225	-1.65807	-1.19577	-0.986884	-1.06706	-1.21633	-1.43421	-1.59764	-1.7413	-1.97651	-2.34086	-2.74209	-2.91431	-2.79674	-2.71822	-2.81183	-2.83415	-2.76662	-2.46252	-2.18406	-2.16073	-2.37836	-2.67802	-2.86855	-2.76221	-2.65195	-2.61006	-2.62213	-2.39445	-1.83571	-1.32824	-1.04368	-1.08968	-1.3117	-1.68485	-2.08388	-2.30566	-2.30283	-2.24751	-2.32159	-2.2255	-1.75709	-1.30773	-1.12546
-2.00212	-2.05032	-2.09192	-2.22728	-2.51424	-2.47235	-2.17143	-1.71181	-1.48609	-1.46421	-1.55367	-1.5694	-1.52946	-1.54323	-1.68811	-2.00804	-2.32528	-2.59759	-2.46146	-2.37612	-2.51001	-2.7938	-2.92305	-2.68658	-2.3632	-2.18483	-2.23547	-2.40842	-2.6075	-2.5368	-2.39017	-2.43007	-2.58715	-2.73642	-2.36738	-1.75078	-1.25992	-0.994884	-0.997426	-1.16598	-1.4864	-1.77239	-1.96463	-2.18519	-2.39501	-2.37509	-2.08906	-1.6082	-1.20694	-1.06153
-1.73385	-1.78741	-2.02702	-2.29226	-2.61682	-2.46189	-2.02767	-1.695	-1.62968	-1.65956	-1.51855	-1.33018	-1.18965	-1.23321	-1.51993	-2.0547	-2.41735	-2.50583	-2.24885	-2.12688	-2.2847	-2.48329	-2.38061	-2.13974	-1.9958	-2.0501	-2.37198	-2.57887	-2.58019	-2.34616	-2.16926	-2.22185	-2.41897	-2.41102	-2.00609	-1.56015	-1.18744	-1.06548	-1.09683	-1.27124	-1.48204	-1.60201	-1.69587	-1.97209	-2.14895	-1.96448	-1.56297	-1.23031	-1.03607	-1.04765
-1.40844	-1.50278	-1.76338	-2.17291	-2.44278	-2.26344	-1.92956	-1.7529	-1.74421	-1.54534	-1.18143	-0.868541	-0.74999	-0.890228	-1.29707	-1.91533	-2.50625	-2.55811	-2.30382	-2.15646	-2.23786	-2.10661	-1.79495	-1.56214	-1.50633	-1.71249	-2.12006	-2.46123	-2.39785	-2.19702	-2.05479	-2.15621	-2.21369	-1.96086	-1.56081	-1.25354	-1.1157	-1.19149	-1.36835	-1.63456	-1.73598	-1.69971	-1.66001	-1.82784	-1.71441	-1.28947	-0.901384	-0.686886	-0.696753	-0.85286
-1.20877	-1.31996	-1.5952	-1.92001	-1.97602	-1.81743	-1.7128	-1.75025	-1.72765	-1.38986	-0.904608	-0.542649	-0.47732	-0.692998	-1.11253	-1.73739	-2.3476	-2.50883	-2.41982	-2.3584	-2.20958	-1.83126	-1.40534	-1.10319	-1.08498	-1.34973	-1.65745	-1.87923	-1.8703	-1.88822	-1.95742	-2.1206	-2.0294	-1.64131	-1.22003	-0.968176	-1.01857	-1.23132	-1.57541	-1.9344	-2.07635	-2.00248	-1.90736	-1.78368	-1.28867	-0.714795	-0.377738	-0.224031	-0.337414	-0.506704
-1.19684	-1.27336	-1.4678	-1.63221	-1.4741	-1.33968	-1.37226	-1.60917	-1.78115	-1.35864	-0.809673	-0.459677	-0.405579	-0.65568	-1.05471	-1.57922	-2.11546	-2.35482	-2.45819	-2.57475	-2.30556	-1.68994	-1.17783	-0.887406	-0.898494	-1.03873	-1.20509	-1.27404	-1.29294	-1.40852	-1.72308	-2.13895	-2.05702	-1.5415	-1.08701	-0.865185	-0.969534	-1.16373	-1.542	-1.9193	-2.16501	-2.26936	-2.26799	-1.82327	-1.01649	-0.363512	-0.00252974	0.070367	-0.00029099	-0.106349
-1.50328	-1.48604	-1.5069	-1.32194	-1.10622	-0.990354	-1.08494	-1.47054	-1.67865	-1.36991	-0.88588	-0.569087	-0.587743	-0.811966	-1.1856	-1.61979	-1.94826	-2.17761	-2.34812	-2.4488	-2.09661	-1.52591	-1.07045	-0.838614	-0.796723	-0.864451	-0.891652	-0.840484	-0.835458	-0.990345	-1.46652	-2.00007	-2.14592	-1.62039	-1.17005	-0.961656	-1.00546	-1.21308	-1.50835	-1.75186	-1.99537	-2.20518	-2.40719	-1.90802	-0.970136	-0.272239	0.120726	0.264179	0.292886	0.248596
-1.9933	-2.02343	-1.71445	-1.28486	-0.938775	-0.85123	-1.0049	-1.31066	-1.42624	-1.22395	-0.939871	-0.769806	-0.897593	-1.23241	-1.61044	-1.84516	-1.9168	-1.99722	-2.14869	-2.13439	-1.68185	-1.2425	-0.961351	-0.864772	-0.905401	-0.902328	-0.771326	-0.604191	-0.550582	-0.78457	-1.23853	-1.75035	-2.04171	-1.74835	-1.38469	-1.251	-1.28503	-1.43626	-1.57454	-1.61127	-1.79862	-2.01674	-2.29394	-1.89024	-1.02632	-0.378476	0.023278	0.176253	0.325321	0.46731
-2.53484	-2.56546	-2.04237	-1.44213	-1.01791	-0.907418	-0.991992	-1.15713	-1.17603	-0.983018	-0.844692	-0.919256	-1.23015	-1.67605	-2.09754	-2.22752	-2.11825	-2.07978	-2.07499	-1.75112	-1.32422	-1.01085	-0.883017	-0.979066	-1.09635	-1.0486	-0.797485	-0.560526	-0.506916	-0.735289	-1.10575	-1.55873	-1.83789	-1.79111	-1.68379	-1.74859	-1.8278	-1.85109	-1.73742	-1.61374	-1.71248	-1.89691	-2.05912	-1.75429	-1.14355	-0.635348	-0.308301	-0.0801305	0.234221	0.541493
-2.83273	-2.89338	-2.37297	-1.76174	-1.39099	-1.24119	-1.21932	-1.18183	-0.989544	-0.808493	-0.724122	-0.959575	-1.38936	-1.89313	-2.32267	-2.4634	-2.48596	-2.32102	-2.08431	-1.57416	-1.09623	-0.868547	-0.887936	-1.06846	-1.22139	-1.12579	-0.811925	-0.596694	-0.609735	-0.82883	-1.19954	-1.53924	-1.67826	-1.71229	-1.79638	-1.98227	-1.95747	-1.79058	-1.64566	-1.62501	-1.77623	-1.89865	-1.88728	-1.51042	-1.11844	-0.877815	-0.663072	-0.31332	0.143121	0.523147
-2.90601	-2.87388	-2.55367	-2.17804	-1.98747	-1.93752	-1.7799	-1.43967	-1.03987	-0.770443	-0.76615	-1.01454	-1.39575	-1.88315	-2.27046	-2.46832	-2.72696	-2.76076	-2.34875	-1.64353	-1.13948	-0.926932	-0.964387	-1.09901	-1.1726	-0.98764	-0.747507	-0.670704	-0.82144	-1.11378	-1.43834	-1.6318	-1.64558	-1.63054	-1.7615	-1.82215	-1.59886	-1.38998	-1.32221	-1.4644	-1.74111	-1.90528	-1.69737	-1.31686	-1.04352	-0.95744	-0.658225	-0.191041	0.253193	0.581949
-3.08109	-2.83461	-2.59472	-2.48496	-2.55171	-2.67657	-2.39493	-1.81056	-1.27184	-0.971895	-0.963207	-1.1469	-1.49881	-1.87782	-2.14623	-2.36264	-2.72773	-3.01665	-2.73038	-1.96754	-1.43273	-1.19088	-1.12922	-1.14324	-1.03567	-0.802862	-0.641342	-0.705652	-0.966984	-1.35454	-1.57217	-1.62305	-1.62559	-1.64376	-1.72418	-1.5717	-1.23147	-0.990601	-1.01487	-1.19515	-1.47308	-1.54814	-1.35219	-1.11059	-1.00449	-0.824419	-0.383603	0.145349	0.569075	0.762578
-3.32966	-2.94085	-2.68362	-2.6681	-2.83544	-3.05917	-2.71503	-2.10234	-1.64224	-1.43067	-1.50157	-1.64962	-1.93805	-2.08122	-2.20535	-2.36512	-2.67943	-2.92147	-2.80536	-2.2874	-1.87563	-1.68775	-1.58653	-1.38204	-1.02692	-0.686442	-0.508809	-0.651977	-0.955789	-1.24422	-1.31439	-1.34916	-1.4706	-1.68872	-1.77354	-1.45332	-1.02447	-0.730139	-0.801041	-0.954218	-1.07004	-1.00471	-0.827569	-0.748569	-0.812879	-0.646965	-0.133394	0.405811	0.840768	0.927093
-3.49425	-3.15133	-2.88971	-2.92546	-3.1116	-3.15808	-2.73607	-2.28524	-2.05853	-2.06327	-2.26308	-2.54785	-2.60191	-2.48995	-2.40338	-2.5507	-2.72048	-2.77185	-2.61741	-2.41658	-2.31268	-2.35575	-2.22524	-1.72021	-1.17563	-0.771683	-0.60406	-0.699376	-0.893325	-0.973504	-0.972873	-1.03132	-1.2658	-1.70633	-1.93251	-1.56957	-1.06918	-0.7541	-0.750539	-0.791412	-0.709726	-0.511097	-0.332976	-0.37922	-0.549487	-0.491483	0.00158	0.546156	0.946202	0.978571
-3.26748	-3.12793	-3.16001	-3.34127	-3.50445	-3.23356	-2.76515	-2.3905	-2.34788	-2.53084	-2.85858	-3.01322	-2.87148	-2.75659	-2.76206	-2.92329	-2.86871	-2.69303	-2.39332	-2.34582	-2.44675	-2.78791	-2.65789	-2.01029	-1.42567	-1.07348	-0.947113	-0.938181	-0.93169	-0.838286	-0.74952	-0.798694	-1.09616	-1.53547	-1.85661	-1.62942	-1.24207	-0.999497	-0.911952	-0.750676	-0.463668	-0.152246	0.0363735	-0.0154856	-0.26339	-0.302798	0.0742983	0.55784	0.810668	0.850606
-2.97454	-2.97001	-3.21596	-3.58471	-3.71689	-3.37861	-2.90728	-2.62686	-2.67946	-2.87462	-3.03854	-2.84455	-2.68157	-2.71878	-2.91883	-3.03124	-2.79208	-2.45673	-2.23345	-2.2604	-2.47608	-2.76769	-2.56393	-2.10456	-1.73601	-1.53909	-1.47498	-1.35106	-1.12069	-0.849064	-0.684126	-0.718895	-0.979006	-1.42735	-1.66988	-1.61041	-1.42228	-1.3301	-1.23816	-0.865702	-0.378987	0.011781	0.169639	0.127057	0.00903559	0.0584948	0.291059	0.572941	0.672937	0.632552
-2.80026	-2.85188	-3.16008	-3.52811	-3.5265	-3.28539	-3.08798	-2.99238	-3.13774	-3.18643	-3.042	-2.65611	-2.48214	-2.55793	-2.65666	-2.55471	-2.29187	-2.06663	-2.05135	-2.28266	-2.57206	-2.72915	-2.45166	-2.08042	-1.92818	-1.95587	-1.90983	-1.60231	-1.19714	-0.89573	-0.790607	-0.858335	-1.14506	-1.39882	-1.47216	-1.4376	-1.48628	-1.53863	-1.43375	-0.936538	-0.403192	-0.0307351	0.136644	0.162422	0.204312	0.372424	0.60328	0.705962	0.607716	0.417185
-2.75342	-2.89244	-3.19357	-3.2613	-3.06999	-2.88894	-2.97034	-3.21531	-3.50326	-3.42719	-3.0496	-2.62124	-2.41553	-2.39268	-2.33687	-2.01471	-1.75114	-1.65456	-1.79065	-2.19773	-2.6429	-2.8161	-2.49662	-2.17153	-2.0791	-2.06919	-1.79463	-1.34869	-0.996983	-0.824965	-0.883416	-1.124	-1.37336	-1.53338	-1.47855	-1.41151	-1.48412	-1.46127	-1.22602	-0.757131	-0.36563	-0.133554	-0.025745	0.0888997	0.289726	0.570387	0.814182	0.764764	0.616225	0.358555
-2.60697	-2.90542	-3.16968	-3.06455	-2.74166	-2.5794	-2.78898	-3.18019	-3.50207	-3.36057	-2.99397	-2.67694	-2.53837	-2.40419	-2.06884	-1.63218	-1.35444	-1.33575	-1.58976	-2.08668	-2.6029	-2.87937	-2.68098	-2.40716	-2.24149	-1.98207	-1.47631	-0.997894	-0.726999	-0.674122	-0.907621	-1.28272	-1.68517	-1.81808	-1.69221	-1.53996	-1.49173	-1.30164	-0.834213	-0.421473	-0.183537	-0.14775	-0.175439	-0.0769074	0.242571	0.592079	0.821714	0.78426	0.627908	0.420043
-2.26692	-2.74261	-3.04544	-2.84071	-2.552	-2.46909	-2.74824	-3.04253	-3.12711	-2.89576	-2.65661	-2.603	-2.61482	-2.40569	-1.88699	-1.41786	-1.1577	-1.22934	-1.51337	-1.89604	-2.38662	-2.64381	-2.70738	-2.69918	-2.4903	-1.92937	-1.27175	-0.786259	-0.520247	-0.559411	-0.827823	-1.25908	-1.70644	-1.89844	-1.90953	-1.77901	-1.54108	-1.10514	-0.53713	-0.116821	0.0332242	-0.00545132	-0.0951523	-0.0871969	0.19151	0.526126	0.683007	0.672163	0.534123	0.432215
-1.96056	-2.31882	-2.48738	-2.38469	-2.3323	-2.46473	-2.75389	-2.98837	-2.8017	-2.481	-2.31021	-2.36988	-2.36705	-2.06027	-1.61652	-1.26848	-1.12551	-1.26844	-1.51292	-1.84261	-2.15814	-2.30497	-2.47378	-2.76978	-2.6793	-1.9775	-1.24738	-0.767496	-0.529072	-0.614623	-0.845193	-1.23763	-1.56366	-1.74003	-1.91176	-1.9331	-1.59141	-0.960648	-0.358454	0.0454971	0.166734	0.122931	0.0644802	0.0997792	0.251045	0.419157	0.405383	0.305917	0.212554	0.258107
-1.70938	-1.84717	-1.85338	-1.81588	-1.95124	-2.30412	-2.77395	-2.94251	-2.59031	-2.22298	-2.06537	-2.13188	-1.89712	-1.48218	-1.15147	-0.977009	-1.0401	-1.29899	-1.60134	-1.86023	-1.96287	-2.03035	-2.22161	-2.51566	-2.45058	-1.82958	-1.25571	-0.88887	-0.807184	-0.867588	-1.05153	-1.28527	-1.41477	-1.52083	-1.70818	-1.74832	-1.36756	-0.78417	-0.290619	0.0476587	0.113719	0.150728	0.165519	0.272351	0.386752	0.367363	0.149488	-0.141629	-0.286749	-0.100571
-1.5285	-1.48515	-1.3539	-1.33447	-1.54185	-2.02193	-2.45514	-2.54288	-2.27638	-2.0736	-2.00608	-1.79768	-1.38421	-0.93485	-0.657852	-0.647211	-0.88657	-1.21504	-1.60455	-1.76602	-1.7693	-1.86608	-2.07199	-2.27082	-1.94134	-1.45779	-1.12586	-0.979725	-1.05234	-1.24433	-1.36919	-1.40616	-1.35938	-1.41661	-1.48629	-1.36848	-0.898118	-0.469752	-0.173223	-0.0576016	-0.030115	0.0210532	0.13936	0.317726	0.455075	0.32973	-0.0192484	-0.406068	-0.613933	-0.457785
-1.55173	-1.29744	-1.05584	-1.03641	-1.32411	-1.64941	-1.84384	-1.83467	-1.74541	-1.78165	-1.84986	-1.55919	-1.01828	-0.555491	-0.29485	-0.416289	-0.661264	-1.01561	-1.32944	-1.41914	-1.46489	-1.69693	-2.03882	-2.04991	-1.60421	-1.15583	-0.940597	-0.999781	-1.17884	-1.39525	-1.50912	-1.414	-1.37675	-1.42055	-1.41553	-1.02085	-0.526327	-0.163147	-0.0458171	-0.124532	-0.240112	-0.170877	0.0182307	0.238588	0.380089	0.220563	-0.164059	-0.519874	-0.727494	-0.681941
-1.69386	-1.28576	-1.02512	-0.983224	-1.17668	-1.28714	-1.25721	-1.14012	-1.12118	-1.30488	-1.56841	-1.35635	-0.813726	-0.372909	-0.20138	-0.287663	-0.497969	-0.798119	-0.928592	-0.939924	-1.05526	-1.40009	-1.90165	-1.96255	-1.45606	-1.00328	-0.84493	-0.955139	-1.1005	-1.21535	-1.17224	-1.1345	-1.25862	-1.4826	-1.40287	-0.825578	-0.301998	0.0379889	0.0098114	-0.105036	-0.208165	-0.172866	0.00574398	0.169949	0.146899	-0.0844038	-0.421175	-0.697155	-0.758292	-0.736909
-1.67216	-1.27554	-1.05054	-1.05138	-1.09591	-1.0235	-0.805341	-0.610618	-0.611696	-0.895001	-1.15365	-1.10858	-0.6934	-0.364156	-0.236328	-0.334085	-0.520466	-0.63629	-0.589272	-0.55202	-0.743527	-1.18943	-1.79549	-1.96405	-1.49662	-1.08632	-0.879877	-0.885594	-0.943557	-0.920465	-0.846347	-0.858411	-1.07384	-1.42649	-1.38923	-0.806815	-0.283967	-0.00843346	0.0261332	-0.0354916	-0.0746554	-0.00175869	0.13022	0.154045	-0.0794553	-0.415982	-0.823799	-0.997728	-0.930202	-0.855841
-1.40243	-1.18475	-1.10722	-1.19057	-1.17578	-0.885842	-0.542926	-0.325498	-0.372718	-0.564714	-0.736202	-0.721655	-0.531571	-0.403742	-0.421178	-0.580703	-0.693353	-0.585788	-0.409864	-0.350883	-0.629793	-1.05006	-1.62682	-1.87619	-1.57649	-1.26067	-1.11697	-1.04554	-0.974842	-0.783293	-0.64692	-0.680224	-0.956937	-1.23048	-1.17687	-0.757534	-0.370672	-0.150559	-0.0974376	-0.104863	-0.0209801	0.170081	0.243954	0.127642	-0.207909	-0.662356	-1.1317	-1.3088	-1.22321	-1.08635
-1.09411	-1.02048	-1.12385	-1.30193	-1.22416	-0.862684	-0.469719	-0.240816	-0.260937	-0.384574	-0.443757	-0.339366	-0.272817	-0.340301	-0.61677	-0.879567	-0.896758	-0.631478	-0.402331	-0.36215	-0.652046	-1.04717	-1.47305	-1.69312	-1.64415	-1.57492	-1.59113	-1.50822	-1.25955	-0.89368	-0.625227	-0.625328	-0.819522	-0.938275	-0.805076	-0.551271	-0.368511	-0.370565	-0.424622	-0.371745	-0.124287	0.148317	0.282981	0.0997741	-0.261899	-0.73661	-1.16298	-1.33715	-1.40928	-1.35054
-0.873688	-0.861582	-1.05797	-1.24264	-1.11115	-0.764087	-0.457548	-0.323127	-0.339342	-0.35165	-0.258734	-0.101121	-0.0250501	-0.23438	-0.576278	-0.873254	-0.862614	-0.610274	-0.453637	-0.525515	-0.83714	-1.21712	-1.4953	-1.61186	-1.68569	-1.87524	-2.09629	-2.09737	-1.62286	-1.16959	-0.837421	-0.751585	-0.844215	-0.70711	-0.500424	-0.309119	-0.28798	-0.522212	-0.759374	-0.754104	-0.413629	-0.100987	0.0451523	-0.140008	-0.497043	-0.801343	-1.02825	-1.17362	-1.33558	-1.44384
-0.883001	-0.870407	-1.03091	-1.07032	-0.845808	-0.593468	-0.464663	-0.477216	-0.555686	-0.451784	-0.209453	0.006998	0.0359494	-0.169962	-0.464497	-0.639403	-0.558938	-0.409626	-0.413633	-0.678871	-1.12282	-1.54528	-1.73801	-1.71468	-1.79876	-2.0806	-2.28871	-2.28173	-1.85776	-1.48848	-1.28106	-1.15982	-1.0066	-0.698112	-0.346895	-0.155346	-0.238699	-0.514679	-0.852183	-0.978505	-0.762542	-0.514108	-0.468311	-0.591215	-0.799568	-0.939562	-0.950162	-1.03498	-1.17156	-1.23831
-1.08836	-1.07308	-1.12421	-0.922891	-0.587055	-0.38159	-0.378273	-0.538531	-0.678769	-0.522376	-0.225846	-0.0308794	-0.0185295	-0.208084	-0.389094	-0.379429	-0.220595	-0.132317	-0.301364	-0.690381	-1.24444	-1.79679	-2.03517	-2.02355	-2.09006	-2.34553	-2.38591	-2.19046	-1.90956	-1.75121	-1.75424	-1.71528	-1.36602	-0.844632	-0.42945	-0.254991	-0.328823	-0.532293	-0.828293	-0.973658	-0.910527	-0.890609	-0.993493	-1.16547	-1.21415	-1.12197	-1	-1.01402	-1.08687	-1.04474
-1.45753	-1.41296	-1.27268	-0.870192	-0.473321	-0.243442	-0.287733	-0.487297	-0.536959	-0.381787	-0.157034	-0.105134	-0.254893	-0.399038	-0.40451	-0.193918	0.01643	0.0883501	-0.144906	-0.565173	-1.12265	-1.6916	-2.08379	-2.33047	-2.53931	-2.74693	-2.58077	-2.17804	-1.89543	-1.92043	-2.04456	-2.06761	-1.65878	-1.10761	-0.683636	-0.524802	-0.584718	-0.742778	-0.880819	-0.916565	-0.913736	-1.03664	-1.15295	-1.18406	-1.08431	-0.9848	-1.01835	-1.13027	-1.20312	-0.851172
-1.71392	-1.66104	-1.37061	-0.915394	-0.506071	-0.309395	-0.392505	-0.433377	-0.303108	-0.103014	-0.0205954	-0.107611	-0.419968	-0.594386	-0.461919	-0.130477	0.0908572	0.103207	-0.198164	-0.574974	-1.04773	-1.4929	-1.91585	-2.40643	-2.85722	-3.18007	-2.86719	-2.39756	-2.09273	-2.09918	-2.17643	-2.09401	-1.70495	-1.32102	-1.07356	-1.04119	-1.05961	-1.07484	-1.00927	-0.911229	-0.925246	-0.998346	-1.01017	-0.810316	-0.636345	-0.639864	-0.830395	-1.20061	-1.2869	-0.85316
-1.71078	-1.52631	-1.16679	-0.824853	-0.602298	-0.535505	-0.546593	-0.439028	-0.189862	0.0529567	0.131469	-0.0607713	-0.382406	-0.559753	-0.355265	-0.0758251	0.0332044	-0.0772485	-0.375201	-0.744199	-1.09513	-1.41139	-1.73278	-2.2844	-2.78133	-3.17254	-2.95658	-2.67055	-2.42919	-2.43027	-2.30415	-2.023	-1.63516	-1.41823	-1.37731	-1.36813	-1.28401	-1.1137	-0.935089	-0.863657	-0.927479	-0.918548	-0.81318	-0.477344	-0.262357	-0.322517	-0.57213	-1.01608	-1.28693	-0.989915
-1.51501	-1.21849	-0.82967	-0.643248	-0.633828	-0.767474	-0.785642	-0.571388	-0.223101	0.0568273	0.113122	-0.117936	-0.32458	-0.316137	-0.139724	0.00324082	-0.0449562	-0.342665	-0.720208	-0.994723	-1.19966	-1.40288	-1.67618	-2.22633	-2.57531	-2.68747	-2.58723	-2.6259	-2.69144	-2.68519	-2.38988	-2.00546	-1.61665	-1.48418	-1.46231	-1.33033	-1.00572	-0.728236	-0.627508	-0.673752	-0.873316	-0.931034	-0.656233	-0.285729	-0.0534085	-0.15727	-0.445701	-0.83423	-1.14097	-1.0776
-1.34147	-0.946304	-0.574579	-0.478733	-0.616774	-0.824883	-0.909701	-0.668592	-0.340812	-0.145845	-0.158642	-0.295462	-0.298981	-0.135508	0.0533554	0.0884103	-0.1009	-0.492603	-0.863798	-1.02601	-1.15257	-1.38534	-1.75947	-2.29765	-2.51919	-2.37427	-2.20055	-2.33639	-2.50299	-2.41057	-2.10671	-1.80115	-1.61766	-1.59505	-1.5224	-1.0977	-0.636374	-0.332032	-0.293315	-0.441121	-0.72174	-0.77897	-0.523212	-0.204954	-0.0593035	-0.163897	-0.462338	-0.748572	-0.959855	-0.990474
-1.25434	-0.862355	-0.498931	-0.409189	-0.641468	-0.795622	-0.814522	-0.601	-0.399441	-0.372443	-0.530503	-0.56039	-0.379339	-0.0840301	0.115331	0.0969196	-0.140242	-0.503869	-0.729312	-0.79704	-0.926536	-1.25501	-1.78953	-2.49691	-2.58832	-2.25688	-2.05068	-2.125	-2.03501	-1.75704	-1.49151	-1.38981	-1.45168	-1.65442	-1.47556	-0.933183	-0.401058	-0.071081	-0.0992585	-0.251948	-0.455907	-0.474563	-0.303521	-0.123203	-0.150892	-0.317009	-0.586886	-0.765698	-0.833914	-0.880402
-1.1909	-1.00326	-0.722844	-0.689986	-0.776025	-0.791019	-0.632185	-0.432823	-0.346987	-0.459149	-0.727805	-0.792847	-0.51707	-0.188802	-0.00237989	-0.0630281	-0.28896	-0.444578	-0.504006	-0.560015	-0.724668	-1.12662	-1.76051	-2.51403	-2.62839	-2.38582	-2.16082	-1.98758	-1.63856	-1.24511	-0.96738	-0.932569	-1.11724	-1.37931	-1.33717	-0.832144	-0.336396	-0.052562	-0.0558372	-0.143829	-0.220102	-0.186024	-0.0718675	-0.0338829	-0.194873	-0.462308	-0.712654	-0.810899	-0.803188	-0.822333
-1.11086	-1.20764	-1.12644	-1.11654	-1.11737	-0.917275	-0.571673	-0.320066	-0.270362	-0.439165	-0.67535	-0.707922	-0.481461	-0.289424	-0.244115	-0.418044	-0.566339	-0.561801	-0.451795	-0.447014	-0.662691	-1.08906	-1.73614	-2.32144	-2.5005	-2.46227	-2.36667	-2.03596	-1.43938	-0.940947	-0.628793	-0.645007	-0.819913	-0.96064	-0.880419	-0.558254	-0.261725	-0.16417	-0.17892	-0.234197	-0.184493	-0.0212646	0.105831	0.0319996	-0.229088	-0.448184	-0.565228	-0.578269	-0.627931	-0.777935
-1.02178	-1.34342	-1.55348	-1.71447	-1.66599	-1.21516	-0.696953	-0.360873	-0.286023	-0.465079	-0.545503	-0.453319	-0.315481	-0.276276	-0.467539	-0.804066	-0.990691	-0.829904	-0.607349	-0.543485	-0.770393	-1.16551	-1.67563	-2.07807	-2.27348	-2.40078	-2.40162	-2.08067	-1.39303	-0.871891	-0.552168	-0.540795	-0.601199	-0.570783	-0.384849	-0.196229	-0.0896412	-0.200094	-0.405029	-0.489115	-0.30074	-0.0178822	0.142905	0.0114561	-0.17053	-0.264625	-0.241533	-0.207943	-0.338904	-0.639054
-0.956635	-1.33686	-1.8499	-2.12393	-2.04151	-1.50646	-1.00973	-0.684883	-0.58684	-0.619168	-0.454962	-0.243394	-0.139491	-0.22846	-0.543991	-1.04922	-1.28077	-1.14293	-0.94796	-0.915347	-1.16667	-1.50075	-1.76673	-1.91331	-2.05526	-2.16937	-2.17289	-1.78994	-1.23315	-0.838723	-0.623493	-0.551573	-0.487953	-0.300799	-0.0447965	0.129907	0.0734091	-0.161311	-0.502233	-0.75209	-0.581781	-0.275486	-0.127394	-0.152886	-0.167148	-0.0788701	0.0550618	0.115019	-0.0784416	-0.422049
-0.884649	-1.32445	-1.98495	-2.2497	-2.13286	-1.70962	-1.39258	-1.19688	-1.08175	-0.899721	-0.509441	-0.215353	-0.0997318	-0.233622	-0.584798	-1.01947	-1.30839	-1.36	-1.33545	-1.44444	-1.76973	-2.04132	-2.13615	-2.0071	-1.97546	-1.96457	-1.8033	-1.39886	-1.01127	-0.808974	-0.74804	-0.761081	-0.561475	-0.213188	0.11923	0.283924	0.189829	-0.0229193	-0.413646	-0.78069	-0.840118	-0.649057	-0.546619	-0.473478	-0.294625	0.0124029	0.246433	0.315667	0.117324	-0.18478
-0.73527	-1.2195	-1.99597	-2.25364	-2.00911	-1.74725	-1.68241	-1.65956	-1.5144	-1.13047	-0.674272	-0.375545	-0.260412	-0.444107	-0.788447	-1.08445	-1.25496	-1.36102	-1.56375	-1.83607	-2.33031	-2.55673	-2.45234	-2.25323	-2.09854	-1.89186	-1.47814	-1.03805	-0.792795	-0.733814	-0.871855	-0.921028	-0.687243	-0.244229	0.111627	0.25801	0.175633	-0.0651911	-0.429794	-0.730677	-0.915349	-0.975997	-1.02371	-0.915408	-0.536604	-0.0826033	0.218077	0.274128	0.0660185	-0.0788583
-0.51973	-1.07769	-1.80655	-2.12477	-1.89074	-1.71311	-1.74299	-1.78094	-1.49686	-1.0995	-0.750968	-0.576997	-0.634715	-0.865041	-1.12442	-1.3047	-1.31993	-1.36984	-1.65241	-1.94963	-2.4075	-2.50306	-2.48168	-2.50814	-2.34223	-1.94414	-1.35317	-0.869145	-0.619002	-0.668664	-0.774234	-0.81584	-0.603294	-0.235476	0.0173526	0.048013	-0.0404673	-0.311076	-0.555318	-0.700683	-0.842142	-1.04488	-1.11261	-1.00065	-0.589129	-0.182248	0.0349355	0.0480177	-0.0416832	-0.0146849
-0.332998	-0.844329	-1.48091	-1.75298	-1.68326	-1.65772	-1.73107	-1.70773	-1.29792	-0.921068	-0.734402	-0.765265	-1.01732	-1.37265	-1.67865	-1.70976	-1.6	-1.58887	-1.82945	-2.01608	-2.21491	-2.16301	-2.25271	-2.44568	-2.55174	-2.13143	-1.44867	-0.949503	-0.725727	-0.670165	-0.663674	-0.557574	-0.312803	-0.0777966	-0.0254077	-0.199581	-0.36936	-0.641678	-0.774348	-0.799352	-0.871719	-1.01	-0.978123	-0.723097	-0.40313	-0.18497	-0.137708	-0.246451	-0.306611	-0.104564
-0.205592	-0.698857	-1.05418	-1.24838	-1.32099	-1.52739	-1.76357	-1.64917	-1.21617	-0.842734	-0.707582	-0.918132	-1.27224	-1.68884	-1.9868	-2.02034	-1.97259	-1.98856	-2.13832	-2.07202	-1.99766	-1.87813	-2.00958	-2.23307	-2.40529	-2.15148	-1.59787	-1.17805	-0.935968	-0.822056	-0.648573	-0.346673	-0.0313442	0.154101	0.0802696	-0.182771	-0.522716	-0.789419	-0.898651	-0.944163	-1.00286	-1.03641	-0.884896	-0.466785	-0.173673	-0.112495	-0.221239	-0.429837	-0.510993	-0.255479
-0.356995	-0.59611	-0.710469	-0.813353	-0.963845	-1.32357	-1.69623	-1.7664	-1.36489	-0.981686	-0.835059	-1.12105	-1.44049	-1.77652	-1.96559	-2.02209	-2.09616	-2.21834	-2.26238	-1.99491	-1.75673	-1.66088	-1.82871	-2.07808	-2.1397	-1.95865	-1.6941	-1.48351	-1.37521	-1.15632	-0.760425	-0.260038	0.0977707	0.282728	0.163974	-0.0844181	-0.38408	-0.588039	-0.757085	-0.952987	-1.20089	-1.2071	-0.867842	-0.353295	-0.024539	-0.0287907	-0.177818	-0.377138	-0.433636	-0.246237
-0.519384	-0.56343	-0.508356	-0.530186	-0.756361	-1.18127	-1.61203	-1.86287	-1.66155	-1.38504	-1.32045	-1.49828	-1.79623	-1.88423	-1.84014	-1.84488	-1.9441	-1.98253	-1.81613	-1.51887	-1.3759	-1.43289	-1.75819	-1.96922	-1.91488	-1.73163	-1.62627	-1.68521	-1.75757	-1.44493	-0.881799	-0.327212	0.0435358	0.157936	0.0850812	-0.0680963	-0.231039	-0.340027	-0.527385	-0.854879	-1.3064	-1.53013	-1.06099	-0.495421	-0.122475	-0.160906	-0.194455	-0.268043	-0.204912	-0.0802571
-0.72108	-0.655995	-0.515472	-0.526315	-0.813282	-1.20254	-1.60938	-1.89171	-1.92453	-1.8631	-1.99333	-2.13479	-2.22523	-2.06248	-1.85287	-1.81318	-1.73955	-1.59487	-1.22315	-0.9857	-0.956505	-1.17877	-1.53923	-1.80544	-1.77185	-1.60862	-1.57967	-1.77826	-1.77836	-1.37246	-0.847655	-0.397561	-0.142535	-0.108945	-0.124915	-0.173845	-0.181026	-0.174292	-0.30745	-0.709162	-1.23465	-1.57631	-1.29003	-0.798191	-0.509962	-0.417046	-0.372469	-0.230481	-0.00719333	0.137481
-0.731369	-0.729273	-0.635625	-0.67723	-1.01351	-1.42231	-1.73222	-1.87661	-2.0166	-2.22203	-2.45479	-2.77618	-2.70329	-2.40774	-2.1759	-1.92478	-1.691	-1.21307	-0.772255	-0.564105	-0.616696	-0.914649	-1.28438	-1.51373	-1.54215	-1.51149	-1.66467	-1.80173	-1.59138	-1.10638	-0.658725	-0.404188	-0.343498	-0.376803	-0.448925	-0.412162	-0.255769	-0.174083	-0.333852	-0.739715	-1.23591	-1.52166	-1.45389	-1.21571	-1.0642	-0.893644	-0.672309	-0.318651	0.025486	0.217279
-0.556356	-0.655578	-0.710367	-0.911884	-1.30652	-1.74339	-1.88387	-1.88861	-2.01249	-2.33461	-2.58178	-2.77451	-2.72676	-2.60382	-2.50138	-2.29909	-1.65051	-0.995334	-0.528639	-0.320244	-0.434115	-0.688611	-0.948478	-1.09921	-1.15864	-1.27837	-1.60367	-1.7815	-1.45275	-0.896208	-0.478585	-0.349048	-0.410917	-0.517952	-0.579088	-0.475186	-0.346136	-0.36699	-0.583888	-0.969976	-1.31041	-1.44576	-1.44196	-1.43034	-1.42605	-1.30506	-0.881574	-0.429526	-0.0836805	0.0646557
-0.379878	-0.525731	-0.722366	-1.04351	-1.46329	-1.82179	-1.86877	-1.8447	-1.99812	-2.33587	-2.4993	-2.53016	-2.49975	-2.55991	-2.60859	-2.35503	-1.62613	-0.966805	-0.52721	-0.357145	-0.383613	-0.509447	-0.630154	-0.691779	-0.76854	-1.01254	-1.49238	-1.75615	-1.46523	-0.880619	-0.462507	-0.407433	-0.411929	-0.482099	-0.463889	-0.37903	-0.361553	-0.539877	-0.86908	-1.2686	-1.45668	-1.42578	-1.41221	-1.43721	-1.43439	-1.2277	-0.798357	-0.458127	-0.250464	-0.251542
-0.300079	-0.443247	-0.718495	-1.06113	-1.34467	-1.52788	-1.58413	-1.68922	-1.93395	-2.33664	-2.46296	-2.3383	-2.30374	-2.35438	-2.40526	-2.08944	-1.47724	-0.968794	-0.662987	-0.58594	-0.543561	-0.563682	-0.512514	-0.456463	-0.503927	-0.852906	-1.28758	-1.61776	-1.49432	-1.01396	-0.650776	-0.584471	-0.52964	-0.469683	-0.342831	-0.256019	-0.3257	-0.663692	-1.0532	-1.36043	-1.40423	-1.35672	-1.37929	-1.42504	-1.33872	-1.02852	-0.627983	-0.43033	-0.43092	-0.539664
-0.397039	-0.504318	-0.768335	-1.06873	-1.15526	-1.2059	-1.30048	-1.50175	-1.84707	-2.23194	-2.28111	-2.13546	-2.12408	-2.17228	-2.105	-1.70373	-1.22068	-0.909259	-0.825865	-0.872597	-0.881487	-0.801999	-0.598487	-0.424516	-0.505428	-0.804601	-1.12477	-1.41638	-1.39133	-1.15486	-0.972588	-0.87601	-0.76991	-0.557853	-0.315279	-0.226269	-0.332083	-0.659333	-0.952159	-1.07848	-1.09299	-1.13654	-1.32024	-1.51907	-1.36634	-0.945056	-0.550382	-0.390082	-0.543748	-0.644191
-0.574809	-0.728475	-0.988342	-1.17448	-1.06813	-1.00134	-1.11253	-1.35774	-1.67498	-1.82645	-1.83925	-1.85815	-1.97349	-2.13399	-1.90167	-1.39884	-0.987319	-0.797967	-0.918185	-1.0804	-1.17986	-1.07669	-0.815563	-0.63793	-0.696137	-0.909373	-1.14727	-1.27652	-1.23878	-1.16027	-1.17721	-1.17414	-0.975512	-0.650418	-0.4076	-0.334215	-0.433681	-0.685492	-0.827683	-0.757227	-0.767583	-0.924422	-1.28195	-1.6341	-1.55827	-1.08157	-0.664431	-0.489483	-0.582358	-0.555116
-0.712784	-1.01831	-1.35532	-1.42158	-1.17217	-1.00504	-1.06056	-1.22936	-1.426	-1.43123	-1.40887	-1.52225	-1.81654	-2.11352	-1.84091	-1.30952	-0.895558	-0.792876	-0.920663	-1.10094	-1.27414	-1.25446	-1.08171	-1.00076	-1.12903	-1.25682	-1.34237	-1.28901	-1.20244	-1.17202	-1.23145	-1.07579	-0.805626	-0.572573	-0.445477	-0.48928	-0.683717	-0.820537	-0.774496	-0.59198	-0.55253	-0.795308	-1.16333	-1.59458	-1.644	-1.32354	-1.03043	-0.855974	-0.781857	-0.514624
-0.735769	-1.18509	-1.63832	-1.68016	-1.3995	-1.22016	-1.2332	-1.3085	-1.24317	-1.14122	-1.10397	-1.26935	-1.66106	-2.02297	-1.86072	-1.37718	-1.01669	-0.900821	-0.999556	-1.16909	-1.26685	-1.26768	-1.25338	-1.40143	-1.55705	-1.64773	-1.54822	-1.34251	-1.19588	-1.17767	-1.12187	-0.789447	-0.44946	-0.30381	-0.348589	-0.591122	-0.900305	-1.07399	-0.890254	-0.636449	-0.567703	-0.753107	-1.10892	-1.44618	-1.55151	-1.46298	-1.42085	-1.3482	-1.1315	-0.66212
-0.78683	-1.20392	-1.59611	-1.73074	-1.60779	-1.55272	-1.62142	-1.53583	-1.24662	-1.01064	-0.982423	-1.19908	-1.57442	-1.8819	-1.83903	-1.52297	-1.28699	-1.20432	-1.29427	-1.37762	-1.33915	-1.27992	-1.32153	-1.51987	-1.60616	-1.50299	-1.31315	-1.18727	-1.1676	-1.19504	-0.959791	-0.524834	-0.178744	-0.0423708	-0.200919	-0.48105	-0.89204	-1.12823	-1.02432	-0.847666	-0.809438	-1.06076	-1.2884	-1.43914	-1.46805	-1.53211	-1.73119	-1.86459	-1.59736	-0.957078
-0.955322	-1.25767	-1.50338	-1.64508	-1.74967	-1.89675	-2.07751	-1.90476	-1.48274	-1.17132	-1.13529	-1.3019	-1.58203	-1.76157	-1.73824	-1.61846	-1.58927	-1.65944	-1.7069	-1.65329	-1.49006	-1.36834	-1.41922	-1.45423	-1.35277	-1.02206	-0.858103	-0.863088	-0.998931	-1.09791	-0.827503	-0.386442	-0.0562211	0.0427986	-0.170926	-0.472785	-0.826158	-1.02963	-1.06635	-1.07939	-1.24673	-1.51758	-1.63414	-1.6108	-1.51862	-1.61174	-1.87868	-1.96179	-1.74974	-1.23421
-1.26835	-1.48988	-1.57031	-1.63169	-1.86787	-2.10308	-2.31168	-2.07936	-1.68542	-1.43479	-1.41926	-1.56634	-1.73123	-1.76942	-1.68993	-1.6622	-1.70698	-1.82964	-1.7233	-1.59327	-1.46495	-1.44381	-1.49982	-1.42009	-1.0552	-0.6471	-0.469223	-0.552088	-0.706486	-0.800582	-0.599755	-0.291751	-0.0728583	-0.0993268	-0.287172	-0.557537	-0.796164	-0.894898	-0.973857	-1.20003	-1.51361	-1.91313	-1.96572	-1.84888	-1.76011	-1.84053	-2.04474	-1.97013	-1.67995	-1.34265
-1.67097	-1.86223	-1.78152	-1.76356	-1.98217	-2.17636	-2.23335	-2.01689	-1.78701	-1.68995	-1.78087	-1.90499	-1.8924	-1.77849	-1.67752	-1.68641	-1.69603	-1.63387	-1.35175	-1.18754	-1.20205	-1.36597	-1.58409	-1.4941	-0.961488	-0.467204	-0.231221	-0.290405	-0.368631	-0.387043	-0.234068	-0.080605	-0.0882747	-0.273679	-0.496925	-0.72017	-0.791805	-0.802404	-0.890885	-1.26623	-1.5803	-1.88924	-1.83465	-1.8577	-1.9828	-2.17724	-2.30796	-2.02217	-1.63116	-1.33389
-1.84239	-2.0422	-2.0694	-2.09245	-2.2532	-2.36927	-2.18333	-1.88754	-1.78144	-1.82377	-1.91445	-1.83203	-1.63975	-1.51729	-1.54913	-1.65934	-1.65358	-1.36267	-0.994607	-0.775714	-0.878354	-1.09257	-1.46205	-1.4812	-0.97373	-0.524369	-0.31988	-0.260411	-0.204116	-0.0718931	0.107693	0.164477	6.85453e-05	-0.35013	-0.607068	-0.686026	-0.656587	-0.680614	-0.828176	-1.25284	-1.51539	-1.61193	-1.50485	-1.60456	-1.96941	-2.36575	-2.52991	-2.19579	-1.73959	-1.43305
-1.69472	-1.89111	-2.11387	-2.415	-2.65875	-2.65861	-2.2654	-1.88635	-1.76072	-1.75643	-1.66009	-1.38578	-1.13832	-1.1101	-1.29184	-1.59785	-1.5794	-1.15982	-0.753187	-0.522576	-0.661349	-0.903149	-1.21941	-1.36234	-1.07557	-0.746572	-0.572357	-0.390085	-0.1834	0.108979	0.313712	0.31654	0.0803552	-0.216865	-0.390551	-0.322293	-0.296271	-0.426255	-0.743251	-1.20795	-1.41142	-1.31338	-1.20655	-1.40709	-1.84933	-2.32379	-2.38762	-2.18117	-1.94812	-1.75779
-1.48089	-1.64237	-1.96425	-2.45092	-2.91489	-2.96358	-2.50591	-2.12784	-1.91847	-1.74547	-1.31003	-0.933666	-0.736013	-0.762238	-1.01063	-1.39721	-1.43613	-1.06782	-0.674365	-0.51016	-0.640877	-0.887072	-1.14254	-1.24958	-1.16643	-1.05154	-0.976201	-0.68309	-0.270105	0.104061	0.319048	0.338966	0.188962	0.0318784	0.0344627	0.125426	0.12386	-0.0969448	-0.521118	-0.981669	-1.05648	-0.974059	-1.00443	-1.28603	-1.83594	-2.01304	-1.9504	-1.85528	-1.91642	-2.06496
-1.34982	-1.47859	-1.80217	-2.22732	-2.65687	-2.68041	-2.54281	-2.41328	-2.2791	-1.79532	-1.1775	-0.702744	-0.517055	-0.588445	-0.831711	-1.12698	-1.1427	-0.883772	-0.673669	-0.665713	-0.794721	-1.04653	-1.20557	-1.192	-1.17135	-1.2525	-1.23063	-0.809102	-0.34143	0.0251681	0.217938	0.186586	0.129356	0.155866	0.338138	0.465966	0.418013	0.164738	-0.206213	-0.477798	-0.498407	-0.530735	-0.757643	-1.2077	-1.71146	-1.79042	-1.62035	-1.54819	-1.73237	-2.08648
-1.30372	-1.44054	-1.78243	-2.12946	-2.25773	-2.20705	-2.29676	-2.49632	-2.63241	-2.05316	-1.27153	-0.721579	-0.493897	-0.555278	-0.72115	-0.89215	-0.850503	-0.682392	-0.649046	-0.81321	-1.07503	-1.35247	-1.36674	-1.23695	-1.18652	-1.22886	-1.05269	-0.589167	-0.24088	-0.0124652	0.0282049	-0.131564	-0.133619	0.11335	0.447721	0.664417	0.582284	0.372466	0.11382	0.0333965	0.0530705	-0.0319917	-0.367298	-0.917692	-1.47273	-1.62395	-1.42752	-1.39564	-1.68456	-1.93051
-1.17265	-1.53994	-1.95752	-2.14829	-2.02169	-1.87091	-1.97746	-2.33913	-2.63464	-2.22092	-1.48006	-0.96722	-0.797644	-0.74379	-0.805659	-0.774998	-0.640578	-0.521783	-0.584384	-0.876722	-1.17467	-1.32883	-1.29939	-1.24798	-1.21976	-1.16981	-0.800771	-0.299896	0.00444615	0.0170401	-0.0995163	-0.40577	-0.44884	-0.064664	0.360528	0.576735	0.540745	0.474726	0.402847	0.436193	0.480525	0.359574	-0.0382322	-0.589603	-1.07335	-1.26778	-1.26593	-1.35417	-1.62722	-1.81336
-0.961258	-1.45086	-2.00712	-2.1913	-1.96703	-1.78818	-1.92256	-2.23248	-2.36392	-2.17067	-1.70568	-1.37277	-1.30329	-1.25945	-1.15677	-0.880259	-0.593739	-0.468108	-0.594674	-0.817431	-0.991361	-1.01588	-1.0045	-1.10885	-1.25837	-1.11882	-0.629664	-0.151982	0.142594	0.054114	-0.16254	-0.534468	-0.630272	-0.292971	0.0799745	0.270059	0.341735	0.386067	0.541727	0.675415	0.72048	0.553386	0.200258	-0.2725	-0.613666	-0.785642	-0.949318	-1.25557	-1.68829	-1.89103
-0.785268	-1.31564	-1.87605	-2.09514	-2.01248	-1.93397	-2.05443	-2.2706	-2.28071	-2.03423	-1.82827	-1.76099	-1.94835	-1.98312	-1.67023	-1.15568	-0.751978	-0.603885	-0.628157	-0.718102	-0.748477	-0.681928	-0.683982	-0.859864	-1.09239	-0.962362	-0.526672	-0.124674	0.0978808	-0.0477283	-0.282937	-0.575763	-0.642271	-0.491981	-0.276506	-0.156491	-0.047461	0.222213	0.53217	0.724696	0.762192	0.625616	0.358913	0.0323961	-0.20501	-0.357943	-0.605115	-1.10448	-1.6871	-1.99116
-0.725734	-1.17212	-1.65294	-1.88864	-1.97126	-2.14982	-2.45828	-2.61511	-2.37742	-2.01131	-1.8786	-2.01567	-2.34023	-2.45532	-2.05284	-1.46627	-1.1131	-0.998452	-0.905292	-0.813108	-0.618385	-0.435625	-0.410336	-0.556433	-0.764542	-0.641353	-0.33164	-0.0792996	-0.101862	-0.254795	-0.55934	-0.762566	-0.681369	-0.54524	-0.518485	-0.490999	-0.273571	0.144785	0.51773	0.715139	0.676707	0.502046	0.290274	0.128796	0.0688802	-0.0762407	-0.405199	-0.927518	-1.48792	-1.85985
-0.770203	-1.15312	-1.47988	-1.646	-1.84092	-2.19088	-2.80548	-2.96598	-2.57399	-2.20837	-2.09397	-2.28279	-2.45941	-2.41483	-2.07216	-1.75121	-1.60215	-1.63277	-1.47198	-1.14298	-0.725354	-0.42736	-0.376192	-0.461498	-0.443777	-0.24881	-0.0213726	0.0473738	-0.149505	-0.512887	-0.918506	-1.03018	-0.833016	-0.638049	-0.598843	-0.467353	-0.118089	0.2822	0.582148	0.654556	0.482824	0.19659	0.0282758	0.0215827	0.0844697	-0.0306219	-0.321251	-0.735659	-1.22526	-1.55666
-1.14499	-1.39656	-1.47943	-1.51639	-1.73695	-2.16186	-2.78159	-2.84981	-2.61773	-2.48282	-2.44923	-2.55651	-2.5195	-2.26887	-1.93621	-1.8367	-1.92567	-2.11718	-2.00766	-1.49873	-1.00444	-0.70889	-0.571784	-0.456163	-0.231411	0.044367	0.238846	0.195532	-0.128544	-0.626937	-1.09725	-1.25678	-1.11748	-0.890037	-0.694826	-0.350445	0.181192	0.530944	0.689046	0.61497	0.283814	-0.129617	-0.288898	-0.181822	-0.0557027	-0.148089	-0.409909	-0.761085	-1.07466	-1.27862
-1.6985	-1.75963	-1.66354	-1.64948	-1.91765	-2.29129	-2.59535	-2.4785	-2.40487	-2.48286	-2.68706	-2.71499	-2.44141	-2.08458	-1.83004	-1.84162	-2.01042	-2.20217	-2.10291	-1.7285	-1.40145	-1.22479	-0.999066	-0.603415	-0.174806	0.160787	0.308879	0.186463	-0.110025	-0.58205	-1.03625	-1.27464	-1.30159	-1.18792	-0.894813	-0.257707	0.314213	0.666651	0.733688	0.587102	0.205165	-0.270522	-0.52453	-0.43845	-0.381178	-0.512627	-0.756869	-0.993298	-1.09447	-1.16782
-2.05473	-1.93862	-1.82984	-1.92174	-2.23702	-2.461	-2.39763	-2.2029	-2.13758	-2.28441	-2.45125	-2.31488	-2.0164	-1.79921	-1.74585	-1.91294	-2.09371	-2.12872	-1.91374	-1.70265	-1.64807	-1.61814	-1.31917	-0.741146	-0.236609	0.10411	0.21729	0.1188	-0.187454	-0.583795	-0.91959	-1.14577	-1.29821	-1.39377	-0.978589	-0.290458	0.275847	0.629994	0.591318	0.426422	0.0352075	-0.364308	-0.593901	-0.637704	-0.706653	-0.925504	-1.09895	-1.11589	-1.10135	-1.17786
-1.92855	-1.83563	-1.89042	-2.13002	-2.54077	-2.55186	-2.2773	-2.0484	-2.02824	-2.11183	-1.9989	-1.72019	-1.46907	-1.42279	-1.61429	-1.92079	-2.0808	-2.00302	-1.76973	-1.61797	-1.66568	-1.57423	-1.12194	-0.591523	-0.210277	0.0174047	-0.0378724	-0.244761	-0.514638	-0.787932	-0.89277	-0.974658	-1.15249	-1.17554	-0.811876	-0.267544	0.147394	0.323806	0.264134	0.0753124	-0.280502	-0.495935	-0.575871	-0.661909	-0.79995	-0.985842	-0.956403	-0.851768	-0.865297	-1.06877
-1.67248	-1.59275	-1.78767	-2.05316	-2.30692	-2.18544	-1.97778	-1.92441	-2.01558	-1.98492	-1.68009	-1.32374	-1.08239	-1.13278	-1.42829	-1.69475	-1.8389	-1.73841	-1.57738	-1.52304	-1.56196	-1.2874	-0.747464	-0.288336	-0.0713968	-0.0734512	-0.315984	-0.734298	-1.07376	-1.18055	-1.09471	-1.04354	-1.11469	-0.928998	-0.48867	-0.0861832	0.143208	0.113321	-0.153382	-0.362467	-0.637959	-0.698363	-0.670144	-0.748859	-0.750181	-0.725136	-0.497942	-0.422848	-0.535498	-0.879838
-1.58926	-1.47364	-1.68322	-1.80173	-1.75935	-1.59246	-1.53103	-1.66297	-1.9995	-2.03573	-1.57001	-1.13408	-0.878566	-0.990484	-1.17735	-1.34616	-1.32306	-1.25481	-1.25881	-1.42322	-1.48192	-1.0494	-0.476015	-0.0757256	0.0213411	-0.150635	-0.518901	-1.0212	-1.39044	-1.49333	-1.4717	-1.37121	-1.20823	-0.702715	-0.206723	0.11007	0.19786	0.027348	-0.305761	-0.577591	-0.756647	-0.784337	-0.79518	-0.852166	-0.764621	-0.462965	-0.15789	-0.0857258	-0.301647	-0.727286
-1.72162	-1.57841	-1.7023	-1.56104	-1.27476	-1.08395	-1.08722	-1.34758	-1.80837	-1.99719	-1.56346	-1.15877	-0.946961	-0.946574	-1.03359	-1.03516	-0.884866	-0.816364	-0.930967	-1.24015	-1.28932	-0.915646	-0.412818	-0.075517	-0.0245929	-0.257116	-0.625382	-1.02978	-1.35459	-1.52022	-1.65313	-1.69962	-1.30177	-0.619499	-0.10422	0.180591	0.161691	0.0155936	-0.245494	-0.417959	-0.537201	-0.679636	-0.845997	-1.03335	-0.864266	-0.410022	-0.0524569	0.0695121	-0.22722	-0.645046
-1.895	-1.90584	-1.84833	-1.40531	-1.00258	-0.756102	-0.809182	-1.07808	-1.41852	-1.59879	-1.38991	-1.14758	-1.08689	-1.097	-1.05633	-0.843053	-0.611953	-0.514154	-0.684421	-0.948927	-0.984428	-0.724276	-0.399426	-0.199088	-0.317597	-0.540111	-0.865896	-1.07352	-1.18617	-1.35106	-1.57944	-1.67988	-1.31426	-0.661039	-0.185554	0.0518936	0.100376	-0.00714695	-0.120774	-0.187281	-0.271611	-0.457259	-0.812829	-1.09369	-0.932417	-0.472313	-0.1272	-0.0550352	-0.368369	-0.747377
-1.90382	-2.13561	-1.97654	-1.38899	-0.924493	-0.661655	-0.709608	-0.848625	-1.0455	-1.10664	-1.04961	-1.06143	-1.22853	-1.43712	-1.30246	-0.913889	-0.560231	-0.423125	-0.580941	-0.652331	-0.601407	-0.413764	-0.259569	-0.295315	-0.582281	-0.933701	-1.18087	-1.23615	-1.1447	-1.24221	-1.40808	-1.45384	-1.07284	-0.628848	-0.292279	-0.186667	-0.260743	-0.225688	-0.187948	-0.0862427	-0.0814612	-0.297627	-0.660765	-0.893777	-0.781818	-0.478452	-0.287636	-0.33803	-0.660153	-1.04111
-1.75176	-2.07559	-1.77613	-1.25621	-0.877654	-0.692696	-0.68938	-0.784696	-0.836067	-0.781969	-0.747891	-0.905951	-1.28935	-1.65127	-1.58643	-1.17174	-0.779504	-0.587955	-0.569502	-0.491234	-0.303347	-0.12132	-0.0628272	-0.299013	-0.732952	-1.19887	-1.5437	-1.52329	-1.34102	-1.31012	-1.37467	-1.16213	-0.770628	-0.492409	-0.387774	-0.50433	-0.715613	-0.701798	-0.485835	-0.243749	-0.139358	-0.291559	-0.57877	-0.624281	-0.483758	-0.332736	-0.349683	-0.603691	-1.03128	-1.39271
-1.5931	-1.6435	-1.34502	-0.985986	-0.784184	-0.761091	-0.86715	-0.917056	-0.827802	-0.662864	-0.603639	-0.831768	-1.24471	-1.55096	-1.637	-1.3976	-1.13599	-0.945169	-0.727008	-0.433653	-0.140297	0.0583323	0.0540805	-0.236548	-0.674638	-1.20111	-1.56351	-1.63148	-1.65942	-1.54111	-1.45845	-0.997124	-0.580966	-0.36427	-0.452262	-0.728731	-1.02278	-1.10247	-0.8638	-0.587046	-0.504872	-0.576995	-0.565866	-0.3875	-0.180326	-0.0771562	-0.204699	-0.643521	-1.09553	-1.43254
-1.52234	-1.27122	-0.930257	-0.681335	-0.624795	-0.798481	-1.00586	-1.06211	-0.889361	-0.69537	-0.657386	-0.901872	-1.16101	-1.40354	-1.4825	-1.44476	-1.41605	-1.28041	-0.93139	-0.484469	-0.141797	0.0272908	-0.0292071	-0.303478	-0.735709	-1.16794	-1.42268	-1.57757	-1.74954	-1.76551	-1.46263	-0.957121	-0.563423	-0.430468	-0.597806	-0.872077	-1.19713	-1.35812	-1.22687	-1.05168	-1.02346	-1.0116	-0.687239	-0.31405	-0.0272858	0.0255914	-0.185203	-0.542482	-0.883892	-1.08272
-1.55778	-1.07643	-0.646601	-0.414036	-0.478835	-0.658379	-0.891635	-0.970106	-0.841057	-0.747408	-0.798535	-1.03716	-1.24356	-1.33766	-1.33532	-1.3569	-1.39533	-1.18377	-0.765165	-0.387337	-0.117175	-0.0376862	-0.217475	-0.511033	-0.859523	-1.14234	-1.28209	-1.44088	-1.60529	-1.60197	-1.27493	-0.887821	-0.649397	-0.587974	-0.786562	-1.07719	-1.36147	-1.47608	-1.47593	-1.49581	-1.53961	-1.3527	-0.856709	-0.382933	-0.0917746	-0.0603818	-0.214292	-0.469276	-0.659319	-0.720455
-1.75361	-1.08648	-0.593902	-0.413584	-0.3922	-0.511442	-0.68586	-0.721362	-0.665799	-0.741828	-0.994127	-1.26693	-1.40034	-1.35551	-1.26699	-1.24634	-1.13609	-0.794885	-0.33234	-0.0695016	0.0156021	-0.102663	-0.447735	-0.803305	-1.09735	-1.20561	-1.22622	-1.36475	-1.40513	-1.28585	-0.932677	-0.721108	-0.657733	-0.816282	-1.10422	-1.40315	-1.57928	-1.56547	-1.58754	-1.71435	-1.71445	-1.43135	-0.929986	-0.519443	-0.306166	-0.359978	-0.464815	-0.582593	-0.557303	-0.485383
-1.87279	-1.21395	-0.750188	-0.551803	-0.495508	-0.553226	-0.591169	-0.519737	-0.488833	-0.659344	-0.953879	-1.22717	-1.23802	-1.1744	-1.16034	-1.13432	-0.915669	-0.431639	0.0235817	0.241254	0.165713	-0.0922008	-0.528093	-0.909786	-1.12302	-1.1866	-1.23553	-1.35135	-1.35219	-0.990716	-0.646335	-0.510206	-0.632378	-0.963534	-1.30055	-1.57409	-1.62448	-1.58796	-1.63665	-1.7598	-1.60072	-1.30028	-0.891692	-0.665475	-0.637744	-0.790922	-0.885505	-0.784777	-0.583706	-0.440985
-1.76027	-1.36438	-1.0781	-0.979817	-0.887633	-0.838662	-0.652728	-0.482419	-0.428322	-0.598589	-0.825741	-0.879309	-0.808366	-0.799434	-0.944799	-1.06844	-0.81463	-0.265903	0.177599	0.40699	0.213529	-0.0729493	-0.459769	-0.731599	-0.845226	-0.968862	-1.20456	-1.45124	-1.34465	-0.88919	-0.530404	-0.400867	-0.633146	-0.905952	-1.14971	-1.29824	-1.35157	-1.45641	-1.62814	-1.82258	-1.56755	-1.18557	-0.835819	-0.759505	-0.862877	-1.05048	-1.01982	-0.805076	-0.602541	-0.566021
-1.53717	-1.40006	-1.38063	-1.42272	-1.36252	-1.14949	-0.816094	-0.603305	-0.53407	-0.608146	-0.704683	-0.536083	-0.403616	-0.449127	-0.663096	-0.96935	-0.767058	-0.270822	0.125805	0.272433	0.121941	-0.0912955	-0.330899	-0.460639	-0.567918	-0.729884	-1.05103	-1.4276	-1.3403	-0.936589	-0.619795	-0.53811	-0.674441	-0.866681	-0.962974	-0.949159	-1.02128	-1.24306	-1.57837	-1.86143	-1.65572	-1.20978	-0.881753	-0.806171	-0.977171	-1.03269	-0.868487	-0.655453	-0.583533	-0.723039
-1.32919	-1.28608	-1.50982	-1.53335	-1.31129	-1.05065	-0.799284	-0.722969	-0.79436	-0.772488	-0.611213	-0.323228	-0.140468	-0.189642	-0.435837	-0.70669	-0.647953	-0.340926	-0.0304802	-0.0015288	-0.135175	-0.303245	-0.376345	-0.329571	-0.367758	-0.584168	-0.92631	-1.20498	-1.15381	-0.924905	-0.756306	-0.739805	-0.860512	-0.937029	-0.859006	-0.745337	-0.816728	-1.04461	-1.4412	-1.68422	-1.5227	-1.23471	-1.05025	-0.976617	-1.05948	-0.940443	-0.682976	-0.498018	-0.519848	-0.791922
-1.15223	-1.2827	-1.44808	-1.32392	-0.988814	-0.737206	-0.64429	-0.741559	-0.951378	-0.96808	-0.674725	-0.31423	-0.092652	-0.156474	-0.446614	-0.518249	-0.420206	-0.263569	-0.172117	-0.313332	-0.561236	-0.723203	-0.636146	-0.440446	-0.354854	-0.52561	-0.800125	-0.923518	-0.881871	-0.820205	-0.847894	-1.04941	-1.24116	-1.2	-0.93619	-0.727551	-0.765006	-0.965791	-1.25984	-1.34002	-1.25272	-1.17689	-1.22435	-1.32529	-1.258	-0.986621	-0.641996	-0.45655	-0.527696	-0.780239
-0.834636	-1.09108	-1.32141	-1.15696	-0.754719	-0.475767	-0.508095	-0.677874	-0.891599	-0.88047	-0.604204	-0.368954	-0.281897	-0.383805	-0.480097	-0.401829	-0.221999	-0.120294	-0.212924	-0.55702	-0.871086	-1.09604	-0.985302	-0.752738	-0.634675	-0.719493	-0.797719	-0.698211	-0.631418	-0.649586	-0.839385	-1.21253	-1.44457	-1.3414	-1.0705	-0.87578	-0.86758	-1.05543	-1.18468	-1.10031	-0.999089	-1.04045	-1.22463	-1.46741	-1.36693	-1.0328	-0.729189	-0.591107	-0.649558	-0.784425
-0.491166	-0.888728	-1.24747	-1.15407	-0.714715	-0.421848	-0.49275	-0.606377	-0.698519	-0.598767	-0.405997	-0.320893	-0.438182	-0.659475	-0.668854	-0.448496	-0.196156	-0.0981127	-0.310128	-0.634204	-0.989042	-1.25208	-1.26219	-1.14755	-1.12275	-1.12383	-0.9584	-0.715093	-0.530624	-0.562708	-0.767399	-1.13005	-1.25466	-1.15711	-1.04637	-1.05697	-1.19647	-1.3311	-1.27138	-1.03027	-0.866557	-0.941853	-1.08527	-1.19328	-1.05959	-0.864866	-0.768288	-0.802568	-0.923031	-0.85575
-0.257803	-0.70517	-1.18598	-1.29937	-0.937896	-0.638925	-0.646838	-0.611784	-0.512275	-0.351	-0.21365	-0.240363	-0.504136	-0.820399	-0.831975	-0.554733	-0.303858	-0.226078	-0.464461	-0.777794	-1.1026	-1.32658	-1.43362	-1.53113	-1.64036	-1.63509	-1.29779	-0.91923	-0.705952	-0.715087	-0.865335	-0.976032	-0.940733	-0.853432	-0.871355	-1.05188	-1.38914	-1.5826	-1.40936	-1.08548	-0.861953	-0.87475	-0.935154	-0.86714	-0.691949	-0.596103	-0.674329	-0.903434	-1.13669	-0.98933
-0.110622	-0.518682	-1.06663	-1.36678	-1.26313	-1.11186	-1.02944	-0.829837	-0.50694	-0.204551	-0.0850235	-0.162029	-0.529074	-0.802857	-0.79246	-0.575764	-0.434508	-0.481485	-0.742572	-1.07104	-1.29502	-1.37862	-1.48028	-1.74747	-1.97365	-2.0194	-1.61789	-1.23274	-1.03289	-0.983433	-1.02894	-0.940179	-0.742038	-0.619092	-0.660697	-0.90616	-1.24195	-1.43664	-1.32663	-1.13533	-1.02337	-0.969024	-0.881723	-0.653553	-0.423429	-0.363961	-0.53374	-0.828519	-0.986091	-0.801866
-0.161927	-0.566813	-1.02321	-1.37634	-1.52903	-1.65316	-1.65423	-1.23588	-0.709368	-0.297848	-0.150245	-0.234819	-0.532283	-0.684972	-0.620376	-0.496454	-0.504124	-0.747634	-1.08929	-1.42679	-1.52553	-1.49828	-1.58335	-1.87544	-2.03887	-2.03384	-1.71949	-1.53258	-1.45529	-1.42585	-1.2741	-0.988798	-0.684456	-0.515856	-0.555753	-0.757026	-1.01958	-1.1022	-1.09424	-1.10753	-1.18746	-1.18317	-0.929854	-0.582055	-0.331912	-0.290022	-0.468101	-0.648134	-0.593548	-0.387595
-0.479345	-0.823441	-1.10943	-1.36368	-1.66823	-1.93322	-2.07151	-1.61555	-1.0656	-0.676546	-0.507946	-0.604483	-0.714448	-0.611278	-0.416799	-0.32022	-0.419199	-0.736683	-1.09592	-1.38776	-1.50774	-1.57107	-1.68348	-2.00194	-2.05185	-1.93256	-1.679	-1.64688	-1.64673	-1.54405	-1.24825	-0.931217	-0.684248	-0.576195	-0.625612	-0.798565	-0.872641	-0.828797	-0.82841	-0.968404	-1.13525	-1.14414	-0.8774	-0.57379	-0.400307	-0.365497	-0.496213	-0.480934	-0.244951	-0.00506198
-0.917125	-1.10766	-1.23715	-1.40254	-1.74199	-2.03042	-2.11158	-1.75865	-1.41354	-1.18854	-1.1303	-1.10989	-0.960089	-0.623764	-0.361414	-0.253117	-0.387008	-0.691797	-0.924564	-1.11387	-1.25069	-1.43512	-1.68962	-2.02004	-2.02112	-1.84373	-1.62752	-1.59271	-1.57646	-1.27895	-0.922606	-0.709084	-0.633014	-0.721006	-0.867347	-0.980486	-0.875607	-0.713354	-0.675858	-0.791682	-0.902379	-0.798476	-0.575433	-0.427341	-0.44087	-0.588188	-0.6691	-0.416516	-0.0508947	0.210723
-1.07951	-1.15164	-1.2577	-1.4575	-1.87899	-2.17524	-2.09746	-1.80557	-1.64478	-1.62755	-1.62276	-1.39459	-1.01823	-0.658712	-0.427368	-0.391825	-0.564289	-0.720397	-0.77543	-0.817035	-0.970456	-1.19395	-1.52193	-1.73687	-1.71378	-1.62184	-1.5968	-1.58689	-1.3968	-0.950372	-0.580356	-0.444471	-0.542961	-0.759127	-1.00898	-1.05498	-0.895906	-0.733654	-0.673941	-0.693329	-0.687083	-0.45525	-0.254668	-0.233773	-0.441394	-0.771818	-0.78315	-0.416796	-0.00893819	0.234613
-0.945272	-0.954651	-1.12589	-1.53566	-2.05066	-2.40525	-2.22689	-1.91351	-1.76884	-1.78115	-1.61645	-1.24106	-0.853471	-0.59991	-0.52091	-0.617446	-0.787958	-0.826145	-0.750807	-0.704033	-0.834506	-1.01039	-1.21996	-1.20639	-1.17622	-1.2271	-1.38394	-1.49977	-1.20812	-0.728972	-0.383126	-0.2719	-0.479276	-0.679573	-0.843737	-0.838711	-0.731147	-0.703172	-0.763332	-0.785894	-0.615829	-0.268274	-0.0608561	-0.0831742	-0.389916	-0.676639	-0.658674	-0.333824	-0.0204484	0.0876045
-0.762691	-0.781835	-1.00655	-1.49517	-2.15177	-2.56764	-2.50353	-2.20066	-2.01814	-1.87859	-1.45365	-0.986706	-0.664053	-0.529633	-0.598582	-0.816701	-1.02188	-1.00074	-0.857776	-0.779753	-0.866524	-1.0092	-0.947049	-0.778205	-0.704087	-0.796962	-1.04413	-1.19853	-0.972315	-0.587162	-0.307234	-0.303918	-0.480777	-0.589521	-0.593284	-0.497682	-0.461407	-0.576987	-0.845643	-0.929972	-0.660054	-0.284179	-0.06846	-0.114704	-0.348448	-0.477211	-0.344988	-0.150021	-0.00974178	-0.0943158
-0.77884	-0.76063	-0.982167	-1.48154	-2.03803	-2.39727	-2.53433	-2.55445	-2.39879	-2.07467	-1.41144	-0.885179	-0.594753	-0.571905	-0.683334	-0.909998	-1.04242	-0.988814	-0.91787	-0.932376	-1.07408	-1.06271	-0.777651	-0.48161	-0.356711	-0.492066	-0.683574	-0.70931	-0.543884	-0.317667	-0.217426	-0.350584	-0.525734	-0.549029	-0.385068	-0.219642	-0.199479	-0.409786	-0.704077	-0.838211	-0.647883	-0.395543	-0.306044	-0.329827	-0.497409	-0.371778	-0.096733	0.0784587	0.0556523	-0.207144
-1.01032	-0.959885	-1.14773	-1.56238	-1.93577	-2.17147	-2.34052	-2.61064	-2.70254	-2.4375	-1.67686	-1.06881	-0.717103	-0.74821	-0.813985	-0.949584	-0.961405	-0.88802	-0.914976	-1.04325	-1.22084	-1.13867	-0.745704	-0.422807	-0.29742	-0.386389	-0.398941	-0.27038	-0.0671127	0.061204	-0.0197079	-0.298862	-0.521864	-0.515617	-0.284029	-0.0895505	-0.0940464	-0.310456	-0.479503	-0.504262	-0.444793	-0.400217	-0.521168	-0.715605	-0.744515	-0.38695	-0.00423932	0.20855	0.127394	-0.209133
-1.46495	-1.48409	-1.6629	-1.87736	-2.02785	-2.04626	-2.22996	-2.52571	-2.84906	-2.71293	-2.06069	-1.48242	-1.14683	-1.13887	-1.12237	-1.04923	-0.892837	-0.810907	-0.885715	-1.06795	-1.21648	-1.10282	-0.776013	-0.520499	-0.400727	-0.372264	-0.223196	0.0520937	0.310049	0.376842	0.196321	-0.086007	-0.368823	-0.401639	-0.241584	-0.120592	-0.159268	-0.311224	-0.31157	-0.225734	-0.187993	-0.294051	-0.607385	-1.02692	-1.03166	-0.571556	-0.140994	0.110126	-0.0445166	-0.355165
-2.00087	-2.1416	-2.38804	-2.46577	-2.37359	-2.2045	-2.30397	-2.53063	-2.7778	-2.56697	-2.24554	-1.96097	-1.80922	-1.72484	-1.62045	-1.3188	-1.0042	-0.848784	-0.877694	-1.04991	-1.12887	-0.993232	-0.766283	-0.664578	-0.619513	-0.507798	-0.186122	0.20196	0.484818	0.488135	0.354977	0.108782	-0.108361	-0.172183	-0.121014	-0.182883	-0.301881	-0.334942	-0.21932	-0.0631715	-0.0203041	-0.209614	-0.596923	-1.03745	-1.08712	-0.740049	-0.404457	-0.268816	-0.394406	-0.630835
-2.41765	-2.67801	-2.91957	-2.85521	-2.67807	-2.57832	-2.62358	-2.72354	-2.67945	-2.35558	-2.16671	-2.17512	-2.31657	-2.37356	-2.20618	-1.74828	-1.35555	-1.1496	-1.07792	-1.09683	-0.990969	-0.836774	-0.710899	-0.764223	-0.789226	-0.628439	-0.225464	0.199728	0.475017	0.521546	0.410117	0.237896	0.136477	0.0689926	0.0327585	-0.151425	-0.323157	-0.319352	-0.143428	0.0163827	0.0287325	-0.210138	-0.592076	-0.95204	-0.965081	-0.798434	-0.681592	-0.758598	-0.89615	-0.983166
-2.5881	-2.86091	-2.89348	-2.76272	-2.77405	-2.90697	-2.98031	-2.94208	-2.61747	-2.22256	-2.05737	-2.20616	-2.49654	-2.56671	-2.39128	-2.10524	-1.83337	-1.63841	-1.50154	-1.3078	-1.012	-0.746966	-0.635739	-0.718116	-0.752641	-0.557674	-0.237951	0.106186	0.273077	0.25906	0.205247	0.156318	0.200406	0.25133	0.148445	-0.0332965	-0.161816	-0.0898956	0.0523371	0.108144	-0.0233051	-0.355438	-0.715891	-0.925709	-0.834257	-0.749886	-0.819079	-0.962735	-1.02143	-0.89116
-2.63428	-2.82334	-2.69674	-2.53546	-2.65861	-2.85866	-2.89514	-2.68455	-2.38631	-2.16327	-2.14701	-2.36073	-2.53613	-2.50425	-2.28731	-2.17364	-2.17423	-2.15993	-2.03137	-1.67136	-1.23884	-0.919365	-0.741976	-0.735485	-0.629385	-0.366059	-0.122508	0.0375469	-0.0216364	-0.181162	-0.2047	-0.109587	0.118095	0.300123	0.192844	0.136834	0.12477	0.241368	0.336237	0.279251	-0.0113777	-0.463383	-0.849227	-0.934045	-0.780826	-0.727949	-0.826439	-0.846071	-0.636212	-0.482749
-2.59696	-2.71767	-2.5205	-2.35752	-2.47578	-2.61651	-2.48941	-2.19337	-2.00646	-1.98899	-2.13215	-2.41472	-2.60306	-2.43519	-2.15722	-2.09384	-2.25508	-2.39043	-2.28653	-1.90455	-1.52184	-1.2651	-1.03034	-0.87346	-0.553005	-0.197149	0.0219876	0.0423941	-0.169133	-0.473189	-0.593652	-0.417972	-0.137556	0.0557022	0.0460794	0.141437	0.305642	0.502563	0.573262	0.407633	0.034241	-0.437296	-0.753803	-0.802977	-0.760842	-0.761188	-0.845517	-0.719154	-0.334245	-0.106075
-2.3824	-2.4782	-2.37625	-2.34388	-2.40697	-2.47812	-2.12714	-1.77129	-1.64029	-1.74268	-2.0211	-2.31808	-2.45026	-2.28581	-2.08132	-2.08167	-2.25194	-2.39584	-2.17768	-1.91166	-1.71499	-1.60645	-1.33458	-0.99459	-0.539857	-0.148357	0.0783485	0.00988781	-0.283182	-0.576496	-0.690367	-0.614785	-0.431781	-0.37988	-0.208839	0.0542432	0.362736	0.597986	0.665511	0.438115	0.0669202	-0.275466	-0.458673	-0.495151	-0.591688	-0.83593	-0.979586	-0.663281	-0.204398	0.0533129
-1.89659	-2.02291	-2.11432	-2.2885	-2.56765	-2.44544	-1.9597	-1.53109	-1.38568	-1.56254	-1.76699	-1.948	-1.98375	-1.95284	-1.95709	-2.14738	-2.33596	-2.32995	-2.02805	-1.79891	-1.74554	-1.67338	-1.40615	-0.953366	-0.515967	-0.179154	-0.0588941	-0.198156	-0.421401	-0.609491	-0.643772	-0.597243	-0.584404	-0.62723	-0.476697	-0.0834877	0.279204	0.528126	0.526072	0.310638	0.0620017	-0.0750625	-0.112517	-0.182931	-0.380298	-0.790311	-1.09217	-0.789782	-0.327969	-0.0665957
-1.54409	-1.65186	-1.85801	-2.19063	-2.59772	-2.52165	-1.99245	-1.54846	-1.39866	-1.47273	-1.53607	-1.54496	-1.50136	-1.51269	-1.65879	-2.00313	-2.2293	-2.16568	-1.87355	-1.69372	-1.65842	-1.53938	-1.10516	-0.645052	-0.345592	-0.178701	-0.241547	-0.393748	-0.601369	-0.693267	-0.592538	-0.537464	-0.599333	-0.627022	-0.359301	-0.0381131	0.255975	0.393813	0.272618	0.0642648	-0.0818326	0.000829697	0.11401	0.0645919	-0.195519	-0.693423	-1.05339	-0.956321	-0.600221	-0.414288
-1.35199	-1.41215	-1.68471	-2.06347	-2.44272	-2.45039	-2.05425	-1.68058	-1.51857	-1.51476	-1.44089	-1.27742	-1.12517	-1.14578	-1.3661	-1.63353	-1.77841	-1.7226	-1.60356	-1.57925	-1.62086	-1.3026	-0.778775	-0.335029	-0.122972	-0.12527	-0.289922	-0.531235	-0.672938	-0.663761	-0.56938	-0.533349	-0.601077	-0.455427	-0.0590435	0.242369	0.344807	0.310037	0.0455316	-0.280009	-0.31136	-0.0897821	0.122031	0.0914117	-0.263914	-0.664162	-0.962359	-1.0318	-0.939124	-0.971696
-1.29782	-1.30891	-1.62761	-1.9888	-2.24671	-2.28173	-2.10751	-1.90449	-1.82793	-1.75161	-1.5066	-1.18321	-0.959194	-0.985174	-1.16008	-1.22903	-1.19861	-1.13792	-1.16952	-1.35981	-1.47172	-1.14077	-0.577394	-0.136578	0.0693755	-0.0293586	-0.195964	-0.369161	-0.43518	-0.417703	-0.447834	-0.59149	-0.63749	-0.288714	0.149173	0.46621	0.429732	0.271427	-0.0887814	-0.471207	-0.511591	-0.302464	-0.145095	-0.235772	-0.495395	-0.765516	-0.946037	-1.04355	-1.15303	-1.39678
-1.30103	-1.33043	-1.62643	-1.94416	-2.10564	-2.14456	-2.12635	-2.15721	-2.20126	-1.98822	-1.58256	-1.18471	-0.966554	-0.954692	-0.98287	-0.914611	-0.737955	-0.635761	-0.730589	-0.991921	-1.1993	-0.996518	-0.509071	-0.114885	-0.0134237	-0.0618649	-0.143021	-0.150446	-0.0458115	-0.0498191	-0.202752	-0.491672	-0.547193	-0.193535	0.22775	0.50011	0.408944	0.21231	-0.142284	-0.503713	-0.665924	-0.566416	-0.532337	-0.658659	-0.858224	-0.961596	-0.962919	-1.03846	-1.24242	-1.57235
-1.20463	-1.38857	-1.75244	-2.11485	-2.23384	-2.16437	-2.18205	-2.29567	-2.26477	-1.87888	-1.441	-1.14251	-1.00199	-1.02065	-0.962397	-0.723973	-0.434524	-0.27691	-0.413486	-0.633314	-0.774529	-0.694064	-0.419751	-0.193534	-0.176789	-0.164195	-0.125478	0.0743714	0.25176	0.282909	0.0704054	-0.175301	-0.334827	-0.111051	0.172783	0.357252	0.246555	0.0179383	-0.323228	-0.616053	-0.70429	-0.772506	-0.833154	-1.02027	-1.07066	-0.961876	-0.912905	-1.02141	-1.33596	-1.7135
-1.1136	-1.48138	-1.94266	-2.4015	-2.49926	-2.3414	-2.29048	-2.28008	-2.03287	-1.55446	-1.19054	-1.03317	-1.01594	-1.10222	-1.01907	-0.668345	-0.332264	-0.205901	-0.303903	-0.394336	-0.392728	-0.266609	-0.158068	-0.150845	-0.273993	-0.326096	-0.140162	0.17126	0.422379	0.474524	0.251278	0.0734422	0.00913191	0.0727513	0.1935	0.152383	-0.077455	-0.370281	-0.695822	-0.793091	-0.768046	-0.843343	-0.924987	-0.993448	-0.831928	-0.678221	-0.695168	-0.950396	-1.39557	-1.81705
-1.0443	-1.48825	-1.97737	-2.4345	-2.57596	-2.53016	-2.4431	-2.2623	-1.77973	-1.25762	-0.926663	-0.865973	-0.92003	-1.02658	-0.981267	-0.671554	-0.385279	-0.289189	-0.290511	-0.279626	-0.130313	0.0876034	0.152199	-0.0205094	-0.225933	-0.340048	-0.140198	0.170492	0.391093	0.380738	0.268088	0.205243	0.271059	0.3442	0.286726	0.0202669	-0.39292	-0.811723	-1.12823	-1.10294	-1.00026	-0.992304	-0.972386	-0.781081	-0.465508	-0.345492	-0.455457	-0.810783	-1.36508	-1.86714
-1.04605	-1.52173	-1.93175	-2.21481	-2.388	-2.53337	-2.51858	-2.23889	-1.64647	-1.10018	-0.774599	-0.762005	-0.808005	-0.84961	-0.75474	-0.591023	-0.491271	-0.503335	-0.458759	-0.286741	0.0122297	0.263349	0.315982	0.144738	-0.0721599	-0.169185	-0.0118157	0.183884	0.269232	0.209072	0.182115	0.257209	0.407498	0.495043	0.311837	-0.0415362	-0.498425	-0.959463	-1.26987	-1.29731	-1.27251	-1.19913	-1.05592	-0.594593	-0.243132	-0.148507	-0.313891	-0.689969	-1.1803	-1.59545
-1.25531	-1.6475	-1.89028	-1.94971	-2.11607	-2.27413	-2.26568	-1.89787	-1.40944	-0.998898	-0.788795	-0.776201	-0.759944	-0.669958	-0.519913	-0.438959	-0.547947	-0.697707	-0.663873	-0.356357	0.0309929	0.293831	0.353544	0.230396	0.0886931	0.0651543	0.137074	0.213389	0.138581	0.0100615	0.0102043	0.193453	0.374748	0.448133	0.282992	-0.0291207	-0.494798	-0.849636	-1.1449	-1.27733	-1.39584	-1.43085	-1.06059	-0.559716	-0.216312	-0.117048	-0.320518	-0.642397	-0.987713	-1.29787
-1.62937	-1.92708	-1.98992	-1.90824	-1.94423	-1.9414	-1.72104	-1.31587	-0.977104	-0.786776	-0.810559	-0.860465	-0.815888	-0.608226	-0.372976	-0.316192	-0.505991	-0.710438	-0.664397	-0.350533	-0.0203122	0.165377	0.149651	0.0706924	0.0093118	0.126398	0.238601	0.205297	0.047969	-0.123031	-0.0425657	0.165097	0.351275	0.367287	0.137449	-0.229596	-0.640097	-0.836488	-0.959636	-1.17458	-1.28967	-1.27195	-0.872883	-0.488463	-0.266396	-0.292132	-0.546872	-0.810646	-1.03121	-1.14386
-1.88014	-2.23253	-2.22409	-2.06281	-1.93059	-1.74222	-1.24281	-0.804675	-0.561368	-0.546577	-0.725145	-0.875393	-0.863287	-0.624375	-0.372767	-0.323796	-0.517501	-0.605005	-0.454715	-0.249495	-0.0618517	-0.0607323	-0.220746	-0.343406	-0.268312	-0.0452685	0.173868	0.145203	-0.032633	-0.0818066	0.0809338	0.259788	0.357342	0.210268	-0.164345	-0.575823	-0.877194	-0.938574	-0.929398	-1.03326	-1.05826	-0.843521	-0.511835	-0.269504	-0.253737	-0.478691	-0.841097	-1.14271	-1.18944	-1.15805
-1.80083	-2.14688	-2.3025	-2.31578	-2.08712	-1.5589	-0.921553	-0.461449	-0.258669	-0.345685	-0.554526	-0.749696	-0.74345	-0.552145	-0.441162	-0.516703	-0.662556	-0.586242	-0.324868	-0.0969422	-0.0704322	-0.268532	-0.591387	-0.819027	-0.688513	-0.3788	-0.133052	-0.134374	-0.124221	0.0446226	0.241787	0.38402	0.349739	0.0725377	-0.405835	-0.868339	-1.11527	-1.18934	-1.1162	-1.14536	-0.876658	-0.41216	-0.140288	-0.047128	-0.194202	-0.554899	-0.992012	-1.32927	-1.37112	-1.36732
-1.62142	-1.85443	-2.09306	-2.33681	-2.21142	-1.494	-0.812702	-0.356504	-0.178139	-0.208513	-0.378048	-0.501197	-0.497636	-0.401546	-0.472692	-0.735244	-0.902582	-0.767185	-0.40132	-0.126763	-0.135165	-0.426038	-0.806754	-1.03147	-0.969067	-0.76531	-0.64383	-0.598765	-0.398915	-0.0555106	0.245902	0.383252	0.257418	-0.099373	-0.569201	-0.934781	-1.11091	-1.25115	-1.38821	-1.34876	-0.782455	-0.239344	0.0769612	0.0934614	-0.0887688	-0.458987	-0.90611	-1.20162	-1.32428	-1.49186
-1.49328	-1.59275	-1.85359	-2.0661	-1.94535	-1.37074	-0.788811	-0.411471	-0.255811	-0.295707	-0.374422	-0.35548	-0.259146	-0.256806	-0.471019	-0.824147	-1.11697	-1.02162	-0.628406	-0.336027	-0.336617	-0.669482	-0.925931	-0.995368	-1.03429	-1.06613	-1.19221	-1.22209	-0.842066	-0.349247	0.0359051	0.177649	0.0237396	-0.315961	-0.616112	-0.846682	-0.971295	-1.17818	-1.41974	-1.45817	-0.844991	-0.277221	0.00758958	0.0177422	-0.128355	-0.452187	-0.769915	-0.953122	-1.10923	-1.39668
-1.53336	-1.51881	-1.70714	-1.75314	-1.4737	-1.02459	-0.678251	-0.521614	-0.528063	-0.614102	-0.579291	-0.388963	-0.192531	-0.197759	-0.464218	-0.829554	-1.13215	-1.14641	-0.909692	-0.766483	-0.809797	-1.04989	-1.12445	-1.08769	-1.07339	-1.19287	-1.40611	-1.55318	-1.17706	-0.713785	-0.360859	-0.2843	-0.460183	-0.677081	-0.784604	-0.79203	-0.830217	-1.03906	-1.33799	-1.42378	-0.96197	-0.484532	-0.236342	-0.296258	-0.384494	-0.571851	-0.68084	-0.746126	-0.885876	-1.2351
-1.6391	-1.59526	-1.69131	-1.52784	-1.04991	-0.669152	-0.480045	-0.559004	-0.774193	-0.985476	-0.940167	-0.634116	-0.364442	-0.364299	-0.64858	-0.9104	-1.09214	-1.13375	-1.10431	-1.24992	-1.44142	-1.63537	-1.55051	-1.34041	-1.23211	-1.37015	-1.51747	-1.54394	-1.22031	-0.951858	-0.834527	-0.924961	-1.1819	-1.29186	-1.14597	-0.945141	-0.953299	-1.09573	-1.38148	-1.2517	-0.9393	-0.654978	-0.559864	-0.657622	-0.701669	-0.662463	-0.600797	-0.62751	-0.811205	-1.20779
-1.5344	-1.69954	-1.77655	-1.36064	-0.801655	-0.434813	-0.36216	-0.511188	-0.789853	-1.10734	-1.20339	-0.976681	-0.786841	-0.819901	-1.01556	-1.12357	-1.11732	-1.09692	-1.20444	-1.47993	-1.81377	-1.88443	-1.75758	-1.62292	-1.582	-1.69465	-1.70379	-1.52298	-1.16517	-1.04589	-1.13901	-1.39643	-1.63262	-1.57266	-1.36182	-1.23668	-1.25241	-1.41071	-1.37395	-1.07498	-0.767217	-0.65599	-0.669519	-0.674503	-0.626753	-0.450585	-0.374026	-0.465436	-0.836631	-1.21002
-1.2903	-1.59777	-1.73972	-1.30086	-0.74212	-0.40897	-0.316298	-0.463372	-0.744723	-1.04951	-1.22662	-1.24234	-1.26173	-1.43053	-1.51022	-1.38386	-1.1906	-1.15457	-1.32093	-1.60228	-1.78232	-1.66499	-1.54766	-1.62198	-1.85987	-2.07213	-1.97067	-1.61945	-1.21672	-1.10696	-1.26453	-1.46507	-1.49813	-1.39545	-1.28813	-1.33608	-1.50244	-1.49791	-1.25948	-0.905579	-0.672282	-0.673115	-0.598266	-0.379617	-0.139972	-0.00506377	-0.00223541	-0.255266	-0.667965	-1.01231
-0.988577	-1.34586	-1.46241	-1.17003	-0.756316	-0.514474	-0.487964	-0.674833	-0.934456	-1.10155	-1.1788	-1.35175	-1.5435	-1.67642	-1.5398	-1.29869	-1.16158	-1.19001	-1.44328	-1.63064	-1.65247	-1.39256	-1.27645	-1.49799	-1.79472	-2.11123	-2.07886	-1.74986	-1.46578	-1.41412	-1.57218	-1.53054	-1.30432	-1.10838	-1.08455	-1.21942	-1.32572	-1.20253	-0.935787	-0.683202	-0.629104	-0.623346	-0.414219	-0.0598284	0.285041	0.416043	0.310473	0.019112	-0.362581	-0.669079
-0.842861	-1.08808	-1.06963	-0.892481	-0.698246	-0.69908	-0.849816	-1.1214	-1.33024	-1.30325	-1.2677	-1.36766	-1.48299	-1.39789	-1.1226	-0.919332	-0.916259	-1.12876	-1.47115	-1.60235	-1.48502	-1.2339	-1.15857	-1.41355	-1.71517	-1.77044	-1.70194	-1.61903	-1.67236	-1.93247	-1.88862	-1.66021	-1.21671	-0.929456	-0.872185	-0.961153	-0.91145	-0.640799	-0.37967	-0.290172	-0.444082	-0.556243	-0.282663	0.153271	0.524507	0.665031	0.556287	0.336215	0.0265434	-0.175462
-0.943726	-0.951396	-0.774007	-0.61029	-0.580362	-0.776508	-1.1438	-1.53355	-1.72554	-1.64972	-1.54606	-1.53151	-1.38049	-1.06931	-0.716873	-0.566096	-0.638707	-0.910293	-1.21606	-1.2872	-1.17378	-1.10577	-1.2128	-1.50148	-1.59411	-1.45798	-1.2862	-1.31316	-1.60281	-2.02528	-2.20873	-1.87314	-1.35835	-1.03398	-0.937162	-0.783698	-0.403917	-0.115932	0.10589	0.106277	-0.166041	-0.392705	-0.220199	0.239417	0.614315	0.698931	0.646828	0.491453	0.338031	0.29252
-1.20646	-0.97316	-0.665156	-0.469456	-0.503249	-0.802179	-1.16776	-1.56264	-1.81982	-1.85776	-1.91035	-1.81035	-1.44351	-0.922374	-0.493764	-0.334686	-0.406565	-0.591725	-0.732207	-0.712533	-0.682116	-0.829679	-1.1706	-1.55571	-1.56265	-1.29224	-1.06285	-1.17721	-1.51056	-1.80412	-1.87551	-1.70349	-1.44945	-1.28939	-1.20893	-0.731976	-0.181296	0.248778	0.400777	0.323527	0.115662	-0.149088	-0.0456737	0.290895	0.572288	0.59538	0.523745	0.462609	0.502791	0.568119
-1.51777	-1.11162	-0.726471	-0.550303	-0.637318	-0.906706	-1.2176	-1.47087	-1.65506	-1.84193	-2.09349	-2.20004	-1.68281	-0.985398	-0.543116	-0.344487	-0.359725	-0.369104	-0.320865	-0.241621	-0.240013	-0.485232	-0.988995	-1.39144	-1.45844	-1.20976	-1.09902	-1.20801	-1.44419	-1.57515	-1.46197	-1.31413	-1.34499	-1.43127	-1.38816	-0.773516	-0.139584	0.349817	0.47618	0.401616	0.261866	0.124558	0.238959	0.442959	0.516344	0.416633	0.315946	0.336352	0.500802	0.658415
-1.52806	-1.14413	-0.862493	-0.769576	-0.935449	-1.19703	-1.43638	-1.48629	-1.56061	-1.81389	-2.13601	-2.28919	-1.78538	-1.16341	-0.780701	-0.608927	-0.505269	-0.299559	-0.0752956	0.0757262	0.0590233	-0.296303	-0.726336	-1.01721	-1.04661	-0.958573	-1.0119	-1.24637	-1.43105	-1.38598	-1.13291	-0.958937	-1.12676	-1.40079	-1.4026	-0.894401	-0.247774	0.214527	0.370432	0.394745	0.348745	0.37086	0.487702	0.607474	0.48872	0.302584	0.124504	0.146375	0.378208	0.557305
-1.28908	-1.01819	-0.929911	-1.0367	-1.37347	-1.76957	-1.87734	-1.74487	-1.69834	-1.93648	-2.15387	-2.21036	-1.79103	-1.4237	-1.16355	-1.01179	-0.778986	-0.36063	-0.0389543	0.133796	0.106839	-0.114698	-0.397758	-0.548006	-0.546886	-0.558218	-0.786835	-1.19563	-1.42571	-1.28201	-0.968149	-0.840564	-1.08505	-1.27216	-1.30156	-0.959134	-0.480231	-0.153672	-0.03268	0.0553534	0.200272	0.434057	0.645626	0.646257	0.51432	0.292539	0.0814997	0.0657734	0.200438	0.280903
-1.05767	-0.862218	-0.939224	-1.1864	-1.60813	-2.04695	-2.1845	-2.14456	-2.09535	-2.19018	-2.24716	-2.029	-1.67071	-1.50552	-1.47657	-1.36461	-0.993621	-0.505685	-0.130543	0.0370807	-0.00159484	-0.150622	-0.254727	-0.188422	-0.126756	-0.202297	-0.560064	-0.929062	-1.14327	-1.08307	-0.929854	-0.885766	-1.06946	-1.24022	-1.15194	-0.907656	-0.661419	-0.631491	-0.602784	-0.485942	-0.141561	0.293396	0.606772	0.642071	0.566286	0.349632	0.173505	0.130435	0.108849	-0.0133224
-0.99936	-0.811229	-0.974172	-1.26309	-1.62208	-1.91906	-2.06711	-2.26594	-2.45256	-2.50589	-2.2992	-1.8701	-1.53866	-1.49897	-1.58012	-1.33096	-0.937504	-0.558944	-0.291711	-0.209537	-0.322187	-0.379173	-0.260378	-0.0395321	0.114419	-0.0314339	-0.289348	-0.558736	-0.698974	-0.679544	-0.721882	-0.896056	-1.1442	-1.29543	-1.10534	-0.826393	-0.703935	-0.934749	-1.02689	-0.906632	-0.478755	-0.0079087	0.298631	0.385443	0.363125	0.259752	0.217903	0.220243	0.118091	-0.109061
-1.11487	-0.973374	-1.11654	-1.39301	-1.58452	-1.65298	-1.77539	-2.09263	-2.31124	-2.26447	-1.89982	-1.60671	-1.47009	-1.5427	-1.47909	-1.12714	-0.710245	-0.445942	-0.398436	-0.508889	-0.715289	-0.710752	-0.388099	-0.0459154	0.127811	0.0420167	-0.101639	-0.238459	-0.271764	-0.255264	-0.414789	-0.800144	-1.12568	-1.27056	-1.05655	-0.865491	-0.866813	-1.07004	-1.20954	-1.08977	-0.722198	-0.384897	-0.207997	-0.163665	-0.0363245	0.0438964	0.180514	0.236809	0.120985	-0.150601
-1.1757	-1.21999	-1.401	-1.58421	-1.56429	-1.49921	-1.56815	-1.8705	-1.8645	-1.60361	-1.32955	-1.22418	-1.31315	-1.48976	-1.41809	-1.02146	-0.594314	-0.346857	-0.459019	-0.69203	-0.958489	-0.963229	-0.59834	-0.241996	-0.0951245	-0.126476	-0.139273	-0.092743	0.000661552	0.0501208	-0.198027	-0.587533	-0.859851	-0.943205	-0.855904	-0.85161	-0.973049	-1.23585	-1.35191	-1.12252	-0.793279	-0.677902	-0.631372	-0.566776	-0.392561	-0.125817	0.0994236	0.131061	-0.0116189	-0.330568
-1.10445	-1.27642	-1.51212	-1.61501	-1.48766	-1.40207	-1.47273	-1.65057	-1.5054	-1.09047	-0.836173	-0.8602	-1.12275	-1.41582	-1.40445	-1.01905	-0.602162	-0.38742	-0.539132	-0.778736	-1.01321	-1.06068	-0.864	-0.640469	-0.569525	-0.548631	-0.386623	-0.131353	0.0924228	0.126745	-0.0591471	-0.282637	-0.466332	-0.528201	-0.532209	-0.707603	-1.09979	-1.43803	-1.54384	-1.21314	-0.866068	-0.80074	-0.799377	-0.628824	-0.343036	-0.0704325	0.0737532	-0.0249809	-0.257504	-0.506873
-1.02294	-1.18149	-1.28413	-1.22588	-1.14908	-1.20777	-1.44152	-1.62082	-1.23273	-0.762865	-0.512234	-0.604132	-0.921861	-1.18368	-1.21235	-0.948288	-0.66543	-0.6106	-0.764998	-0.971886	-1.15802	-1.16154	-1.07278	-1.07532	-1.11229	-0.97518	-0.585633	-0.174601	0.0857954	0.107178	0.00527048	-0.154743	-0.183409	-0.172035	-0.230486	-0.546994	-1.0471	-1.4969	-1.67352	-1.37772	-1.07265	-1.02368	-0.865086	-0.501906	-0.128961	0.107754	0.126452	-0.0870283	-0.415743	-0.673901
-0.948512	-1.01429	-0.92186	-0.774012	-0.760685	-0.941207	-1.29971	-1.47242	-1.10118	-0.655723	-0.440493	-0.561932	-0.748556	-0.913453	-0.902568	-0.770589	-0.689391	-0.840128	-1.08339	-1.3833	-1.5023	-1.3398	-1.25641	-1.32682	-1.29372	-1.01574	-0.566381	-0.188553	-0.0258125	-0.0832868	-0.218154	-0.256829	-0.121189	-0.0163094	-0.122368	-0.511385	-0.903576	-1.32336	-1.51193	-1.43342	-1.36516	-1.26956	-0.89979	-0.378163	0.0462967	0.259086	0.20625	-0.0230989	-0.371101	-0.596056
-0.884339	-0.848796	-0.592794	-0.394897	-0.423563	-0.693439	-1.0639	-1.21342	-0.970111	-0.66528	-0.5167	-0.593706	-0.743709	-0.782141	-0.652359	-0.53039	-0.606663	-0.989089	-1.36566	-1.75565	-1.84266	-1.66943	-1.4979	-1.45649	-1.17437	-0.749421	-0.399913	-0.176626	-0.167694	-0.361399	-0.543141	-0.501738	-0.259652	-0.102527	-0.196866	-0.473335	-0.809862	-1.09463	-1.23707	-1.31163	-1.42233	-1.37482	-0.910323	-0.358423	0.0755581	0.253924	0.134437	-0.0736717	-0.268353	-0.365622
-0.802343	-0.758255	-0.452204	-0.218175	-0.282729	-0.569696	-0.821506	-0.827955	-0.723564	-0.627718	-0.677868	-0.859122	-0.964692	-0.826366	-0.583547	-0.423004	-0.583506	-0.977406	-1.35983	-1.74641	-1.88787	-1.92117	-1.85096	-1.63622	-1.19345	-0.6435	-0.258103	-0.13589	-0.237065	-0.511581	-0.754846	-0.722965	-0.486494	-0.372582	-0.531863	-0.717023	-0.924644	-0.992616	-1.02275	-1.13662	-1.25	-1.07188	-0.608601	-0.20172	0.0533056	0.0366027	-0.0167212	-0.142555	-0.203447	-0.192806
-0.735973	-0.707754	-0.440033	-0.287058	-0.368946	-0.57852	-0.605965	-0.507434	-0.456754	-0.54792	-0.825121	-1.20071	-1.34876	-1.09251	-0.751307	-0.554387	-0.752242	-1.02773	-1.35157	-1.59581	-1.7441	-1.97296	-2.20793	-2.03323	-1.37195	-0.711406	-0.279135	-0.23822	-0.34965	-0.596821	-0.816405	-0.816751	-0.747028	-0.813535	-1.04508	-1.26442	-1.27429	-1.15671	-1.00642	-1.06414	-0.930211	-0.576797	-0.167963	0.0917014	0.155321	-0.0203177	-0.163485	-0.241712	-0.183708	-0.0976273
-0.536301	-0.548854	-0.427617	-0.428695	-0.596765	-0.689884	-0.549116	-0.341698	-0.289309	-0.508405	-0.918174	-1.34918	-1.59123	-1.3655	-1.05359	-0.921122	-1.01009	-1.24188	-1.39164	-1.45937	-1.625	-1.90781	-2.3171	-2.27472	-1.56241	-0.938981	-0.561397	-0.541234	-0.602615	-0.771418	-0.846958	-0.817275	-0.857659	-1.09067	-1.43306	-1.63506	-1.55899	-1.41505	-1.29381	-1.103	-0.668284	-0.137868	0.204072	0.380728	0.303967	0.0731527	-0.136421	-0.193407	-0.120022	-0.0861882
-0.270224	-0.298889	-0.330729	-0.518086	-0.786254	-0.847146	-0.612629	-0.368589	-0.335487	-0.620501	-1.03711	-1.43223	-1.58931	-1.47442	-1.34318	-1.37038	-1.5299	-1.54953	-1.45247	-1.3847	-1.59134	-1.89882	-2.18505	-2.08335	-1.59248	-1.20049	-0.98697	-0.984385	-1.00914	-1.00583	-0.908273	-0.844166	-0.928984	-1.16175	-1.48143	-1.51864	-1.48676	-1.54106	-1.60757	-1.25953	-0.551132	0.0742548	0.466732	0.559404	0.470435	0.255246	0.0918145	0.0751116	0.088438	-0.0283625
-0.0317339	-0.0420892	-0.196732	-0.475153	-0.785313	-0.818618	-0.6195	-0.458469	-0.505445	-0.844658	-1.28275	-1.54994	-1.53783	-1.45688	-1.48091	-1.55254	-1.54117	-1.35157	-1.22033	-1.29416	-1.55671	-1.95525	-2.02639	-1.78358	-1.4453	-1.26083	-1.27949	-1.27959	-1.16055	-0.989995	-0.870467	-0.8984	-1.05573	-1.22575	-1.36721	-1.24304	-1.25975	-1.48202	-1.68085	-1.40361	-0.611715	0.0661625	0.453512	0.572307	0.556337	0.415367	0.330793	0.364383	0.34475	0.0980667
0.0986015	0.127797	-0.10497	-0.406097	-0.598825	-0.563526	-0.46353	-0.476815	-0.712756	-1.1965	-1.70661	-1.81975	-1.62942	-1.47108	-1.46873	-1.29794	-1.06366	-0.844771	-0.810693	-1.05933	-1.50694	-1.91036	-1.8963	-1.54142	-1.2654	-1.20764	-1.21873	-1.01693	-0.74945	-0.59672	-0.604389	-0.825682	-1.12071	-1.24532	-1.23053	-1.03141	-1.04494	-1.328	-1.57737	-1.36409	-0.720393	-0.121861	0.211289	0.305426	0.375881	0.39287	0.470894	0.581632	0.566638	0.30433
0.00945461	0.0323025	-0.216334	-0.431035	-0.408187	-0.272302	-0.236759	-0.40605	-0.773338	-1.37061	-1.97911	-2.06978	-1.83502	-1.60514	-1.3926	-1.03943	-0.647928	-0.435383	-0.494811	-0.821328	-1.24233	-1.57763	-1.49912	-1.27706	-1.18951	-1.19303	-1.011	-0.656123	-0.303441	-0.178542	-0.322198	-0.645786	-0.992567	-1.15282	-1.03696	-0.931103	-1.02788	-1.33585	-1.50123	-1.23742	-0.771454	-0.38801	-0.198414	-0.123809	0.0379553	0.251477	0.502841	0.645073	0.589308	0.338718
-0.219585	-0.289999	-0.506409	-0.533854	-0.347432	-0.131957	-0.0978784	-0.326251	-0.766294	-1.30033	-1.78823	-1.92114	-1.93101	-1.78413	-1.40411	-0.901525	-0.42897	-0.227167	-0.342747	-0.62776	-0.936699	-1.03421	-0.964246	-0.902091	-1.02207	-1.14643	-0.879202	-0.398346	-0.00464857	0.124889	-0.0788258	-0.378488	-0.638599	-0.67581	-0.603401	-0.685045	-0.998867	-1.37104	-1.44023	-1.11172	-0.756109	-0.592636	-0.55929	-0.415104	-0.121016	0.209693	0.469846	0.550311	0.439126	0.279112
-0.510392	-0.680903	-0.7916	-0.656692	-0.357233	-0.134922	-0.156019	-0.391228	-0.801974	-1.19441	-1.43548	-1.59598	-1.76014	-1.73925	-1.38876	-0.828562	-0.408498	-0.23062	-0.370614	-0.580677	-0.664274	-0.564034	-0.501635	-0.562527	-0.886115	-1.19042	-0.923183	-0.366399	0.0673373	0.206152	0.029537	-0.152693	-0.239465	-0.170474	-0.134443	-0.352073	-0.794313	-1.28514	-1.4764	-1.1723	-0.832804	-0.763814	-0.59082	-0.299905	0.0803645	0.387636	0.528404	0.448713	0.303104	0.190942
-0.673025	-0.740265	-0.697642	-0.504872	-0.30722	-0.231637	-0.342579	-0.625395	-0.922615	-1.14928	-1.22091	-1.36042	-1.5031	-1.37942	-1.01624	-0.590805	-0.358484	-0.355412	-0.572554	-0.708154	-0.55469	-0.30528	-0.193077	-0.347475	-0.79826	-1.11648	-0.962525	-0.495829	-0.14681	-0.0614617	-0.0832916	-0.0706976	0.0573749	0.216453	0.250776	-0.0237397	-0.49015	-1.04372	-1.42468	-1.29246	-1.07063	-0.878596	-0.496129	-0.0223529	0.361335	0.608304	0.626025	0.470162	0.277922	0.230945
-0.590541	-0.564276	-0.344406	-0.153101	-0.10999	-0.236556	-0.550134	-0.920352	-1.14726	-1.15908	-1.13281	-1.22593	-1.23727	-0.956116	-0.516765	-0.237081	-0.194213	-0.400369	-0.759113	-0.904967	-0.633828	-0.285296	-0.160397	-0.357764	-0.677202	-0.957576	-0.950598	-0.677262	-0.480097	-0.466771	-0.412673	-0.130548	0.204312	0.427599	0.439949	0.174467	-0.251904	-0.737845	-1.16934	-1.33253	-1.33947	-1.09689	-0.539133	0.0916251	0.557344	0.751823	0.698987	0.556308	0.437554	0.48091
-0.443116	-0.366069	-0.0441487	0.148133	0.079672	-0.139423	-0.516966	-0.824441	-0.967608	-0.968686	-1.05692	-1.17714	-1.10888	-0.581884	-0.138871	0.0758719	-0.0275009	-0.379409	-0.795038	-1.04856	-0.793775	-0.457939	-0.341341	-0.495984	-0.759757	-0.944673	-0.938426	-0.853811	-0.828766	-0.915049	-0.671986	-0.204314	0.194267	0.430249	0.435519	0.189812	-0.16527	-0.567715	-0.865912	-1.18584	-1.48745	-1.52295	-0.759383	3.67165e-05	0.520687	0.680742	0.746071	0.699827	0.685321	0.801919
-0.301062	-0.217911	0.093511	0.301662	0.1353	-0.1065	-0.336826	-0.445082	-0.484978	-0.554415	-0.803052	-1.1469	-0.970246	-0.40443	0.0275978	0.200348	-0.0070287	-0.330128	-0.753569	-0.998299	-0.894153	-0.748746	-0.75959	-0.940599	-1.11013	-1.13709	-1.00389	-0.968837	-1.02582	-1.0518	-0.646875	-0.16309	0.187151	0.321571	0.258237	0.03255	-0.269065	-0.500612	-0.682842	-1.05208	-1.47186	-1.64555	-1.00502	-0.284667	0.234763	0.372845	0.555605	0.662438	0.845686	1.03064
-0.136791	-0.191335	0.0597839	0.197866	-0.000721455	-0.153167	-0.169137	-0.0896485	-0.0458045	-0.157966	-0.50548	-0.898403	-0.827948	-0.389573	-0.023219	0.0574902	-0.114242	-0.413904	-0.750431	-0.903853	-0.901757	-0.973635	-1.24473	-1.58321	-1.68732	-1.49186	-1.24734	-1.16077	-1.10569	-0.884602	-0.426452	-0.035928	0.187604	0.173098	0.00893414	-0.216753	-0.404599	-0.507971	-0.665055	-1.0697	-1.46018	-1.524	-1.09637	-0.568638	-0.221327	-0.11303	0.19888	0.519091	0.84858	1.0582
0.00721662	-0.130336	-0.0149587	-0.0145717	-0.152124	-0.201298	-0.0549148	0.158607	0.246885	0.0561094	-0.259422	-0.527345	-0.523296	-0.308065	-0.143616	-0.184245	-0.408955	-0.695434	-0.852517	-0.851398	-0.861509	-1.12064	-1.47963	-1.84423	-1.85117	-1.70625	-1.60162	-1.49503	-1.24635	-0.786493	-0.261692	0.0975814	0.203193	0.121549	-0.073621	-0.210929	-0.266695	-0.355663	-0.58428	-1.048	-1.37452	-1.32018	-0.969939	-0.687814	-0.597339	-0.489531	-0.140267	0.288099	0.674716	0.87774
0.15098	0.0500484	0.0526327	-0.0924882	-0.296447	-0.308267	-0.0600773	0.197878	0.315452	0.152021	-0.0941741	-0.182654	-0.16298	-0.1123	-0.177831	-0.456741	-0.76568	-0.973301	-0.932631	-0.841912	-0.907199	-1.22883	-1.49676	-1.70218	-1.589	-1.59667	-1.78037	-1.8874	-1.54424	-0.847808	-0.218271	0.15028	0.243441	0.175712	0.0589117	0.0368377	0.0350274	-0.0964216	-0.427578	-0.937689	-1.22612	-1.07461	-0.804204	-0.669539	-0.736779	-0.529849	-0.140791	0.214089	0.489378	0.590595
0.212224	0.236292	0.14122	-0.0932562	-0.259129	-0.230422	-0.0320368	0.128018	0.130358	-0.0235517	-0.0888386	-0.0154536	0.105295	0.0995781	-0.11732	-0.499013	-0.737152	-0.779733	-0.716602	-0.757475	-0.931405	-1.35533	-1.51584	-1.49836	-1.30461	-1.36575	-1.68323	-1.99413	-1.75082	-1.00702	-0.397017	-0.0321285	0.0617643	0.138811	0.187294	0.26898	0.299396	0.12156	-0.240602	-0.676982	-0.868734	-0.760437	-0.662394	-0.659565	-0.65161	-0.355569	0.0532657	0.360537	0.437829	0.326887
0.161895	0.240651	0.109446	-0.0168758	-0.068735	-0.0392953	0.0489823	0.0430216	-0.143603	-0.307523	-0.268562	-0.0281845	0.178501	0.158869	-0.0912326	-0.317408	-0.410527	-0.341292	-0.320154	-0.511661	-0.861372	-1.39077	-1.51221	-1.33262	-1.14181	-1.19464	-1.54704	-1.81423	-1.57385	-1.10374	-0.664143	-0.417906	-0.29081	-0.0789977	0.177981	0.370018	0.453413	0.29047	-0.0431273	-0.315445	-0.348994	-0.286107	-0.342605	-0.497003	-0.543003	-0.201063	0.217293	0.486967	0.396533	0.146432
0.00975972	0.0999904	0.0178578	-0.0181322	0.0616005	0.149146	0.116085	-0.0461254	-0.397301	-0.642764	-0.5435	-0.229636	-0.00537223	-0.00986809	-0.161092	-0.215149	-0.128336	0.0190235	0.00305301	-0.284646	-0.7242	-1.1391	-1.22318	-1.10414	-1.08593	-1.27109	-1.63277	-1.64654	-1.36246	-1.05153	-0.876581	-0.792698	-0.670241	-0.30999	0.0829748	0.340686	0.398202	0.234526	0.0293468	0.0365697	0.122406	0.135244	-0.0115858	-0.355193	-0.440988	-0.145191	0.233126	0.449333	0.259291	-0.022549
-0.17509	-0.198629	-0.298096	-0.221537	-0.0211988	0.150575	0.112388	-0.163837	-0.550901	-0.804176	-0.71834	-0.481869	-0.328406	-0.382706	-0.361567	-0.231542	0.0200658	0.204779	0.178555	-0.127699	-0.474724	-0.675753	-0.686841	-0.70037	-0.92679	-1.36024	-1.76488	-1.67587	-1.27143	-0.998585	-0.934478	-0.838876	-0.586292	-0.233854	0.117363	0.268385	0.234836	0.107782	0.082778	0.270177	0.436579	0.427445	0.171728	-0.119877	-0.248641	-0.0790641	0.15936	0.217608	-0.0127177	-0.349489
-0.370194	-0.646663	-0.841833	-0.689834	-0.368891	-0.123142	-0.116408	-0.379204	-0.673983	-0.831311	-0.736686	-0.632295	-0.632885	-0.753348	-0.658966	-0.333872	0.0112411	0.206696	0.161673	-0.0908695	-0.285063	-0.275398	-0.253283	-0.352505	-0.706366	-1.3383	-1.91507	-1.9054	-1.42845	-1.13143	-0.97382	-0.649703	-0.252343	0.0842256	0.274066	0.275429	0.0822127	-0.0531425	0.071512	0.338745	0.536153	0.464519	0.285218	0.0822358	0.00303292	0.0839863	0.150535	-0.0148492	-0.395566	-0.860267
-0.48522	-0.849579	-1.17097	-1.11736	-0.835479	-0.617563	-0.594715	-0.795988	-0.924019	-0.870898	-0.702542	-0.66529	-0.752305	-0.774135	-0.531072	-0.200607	0.0419672	0.0855671	-0.0917804	-0.263268	-0.232608	-0.0701117	0.00351745	-0.147463	-0.627056	-1.18819	-1.79645	-1.97575	-1.74221	-1.39954	-1.02097	-0.511799	-0.00945872	0.340538	0.438825	0.313235	0.0741204	-0.0539106	0.106877	0.360682	0.511948	0.435674	0.297634	0.197923	0.239325	0.257046	0.191027	-0.179191	-0.73984	-1.26631
-0.53799	-0.890142	-1.23375	-1.27951	-1.19367	-1.15983	-1.19729	-1.32825	-1.2534	-0.992027	-0.747255	-0.698529	-0.658835	-0.492188	-0.11143	0.116008	0.183289	0.00569749	-0.361103	-0.553343	-0.380105	-0.0977352	0.0444975	-0.188514	-0.57094	-1.06347	-1.55405	-1.77925	-1.83184	-1.64127	-1.18947	-0.520868	0.0561795	0.430102	0.472237	0.393766	0.217884	0.156259	0.286773	0.443654	0.420359	0.227387	0.0834866	0.0941274	0.238313	0.323173	0.110669	-0.350614	-0.891975	-1.40477
-0.761414	-1.04179	-1.27627	-1.2605	-1.28526	-1.37374	-1.40802	-1.25675	-1.04714	-0.859494	-0.765357	-0.724199	-0.576107	-0.168738	0.248153	0.402837	0.307521	-0.0109397	-0.487359	-0.82291	-0.653334	-0.36657	-0.235812	-0.417798	-0.742606	-1.08426	-1.31556	-1.5017	-1.64462	-1.7021	-1.32647	-0.670561	-0.0922936	0.28822	0.302523	0.292412	0.267408	0.392307	0.525751	0.572036	0.383947	0.0129956	-0.238326	-0.190088	-0.00708377	0.0772876	-0.147179	-0.5423	-1.02092	-1.38039
-1.19211	-1.43684	-1.50994	-1.36332	-1.30653	-1.25732	-1.05747	-0.727003	-0.53814	-0.520663	-0.647473	-0.734488	-0.485566	0.0292249	0.418528	0.57077	0.378042	0.00757939	-0.502043	-0.892037	-0.847949	-0.68057	-0.66407	-0.878527	-1.12912	-1.26447	-1.24407	-1.30154	-1.39808	-1.44945	-1.07723	-0.651554	-0.296919	-0.0633778	-0.0297877	0.0404235	0.226113	0.533873	0.723225	0.676249	0.419311	-0.0314735	-0.411702	-0.477965	-0.343057	-0.339984	-0.612302	-1.00767	-1.33834	-1.40948
-1.52809	-1.89635	-1.83224	-1.60285	-1.39226	-1.09134	-0.684701	-0.274646	-0.10629	-0.145698	-0.370897	-0.543362	-0.310309	0.11293	0.430699	0.488948	0.222733	-0.145532	-0.585575	-0.832991	-0.86068	-0.90668	-1.03618	-1.34756	-1.4751	-1.39854	-1.2817	-1.30402	-1.34049	-1.12575	-0.731322	-0.434304	-0.296222	-0.342222	-0.397743	-0.287005	0.0922885	0.475	0.701217	0.611516	0.315272	-0.0944974	-0.434198	-0.60886	-0.694411	-0.924248	-1.35355	-1.7223	-1.75341	-1.59213
-1.48686	-1.8666	-1.917	-1.86461	-1.54879	-1.03229	-0.463057	0.00974211	0.202756	0.144793	-0.0210795	-0.0829484	0.090046	0.315775	0.447021	0.291402	0.0100509	-0.440002	-0.747232	-0.792255	-0.791136	-0.96946	-1.13631	-1.29535	-1.25101	-1.18569	-1.24194	-1.35996	-1.34639	-0.971979	-0.497715	-0.211684	-0.222039	-0.383273	-0.488355	-0.398857	-0.0542315	0.280384	0.425546	0.30899	0.0356952	-0.25298	-0.453765	-0.60914	-0.871448	-1.26388	-1.78571	-2.07927	-2.02224	-1.85364
-1.41561	-1.63129	-1.77055	-1.8976	-1.69043	-1.11875	-0.435993	0.0646381	0.285972	0.236555	0.228397	0.350854	0.54338	0.661198	0.574427	0.224472	-0.198725	-0.725438	-0.907912	-0.835259	-0.795322	-0.9839	-1.03747	-1.00461	-0.847485	-0.884451	-1.10281	-1.44349	-1.49144	-1.01962	-0.469675	-0.182667	-0.217924	-0.286141	-0.330676	-0.241666	-0.0496285	0.100417	0.0405009	-0.120001	-0.333969	-0.484705	-0.541447	-0.660201	-1.02529	-1.38697	-1.76256	-1.8337	-1.85773	-1.9196
-1.41418	-1.47776	-1.59383	-1.65472	-1.45804	-0.921035	-0.398431	-0.0315889	0.13457	0.195503	0.359953	0.631336	0.891244	0.952911	0.722829	0.328196	-0.161651	-0.625131	-0.791493	-0.810881	-0.864937	-1.0667	-0.965482	-0.781013	-0.593614	-0.64352	-1.00837	-1.38103	-1.57595	-1.21448	-0.686019	-0.384118	-0.327579	-0.316938	-0.236229	-0.0664084	0.0663028	0.0535061	-0.148255	-0.403484	-0.525167	-0.57605	-0.617899	-0.742512	-1.14838	-1.46513	-1.64589	-1.53491	-1.57383	-1.80757
-1.6337	-1.52858	-1.52013	-1.38473	-1.05134	-0.602467	-0.278838	-0.130746	-0.10863	0.0126065	0.366265	0.747023	1.03428	1.04516	0.869522	0.503209	0.0563308	-0.271896	-0.442651	-0.605838	-0.843489	-1.13827	-1.06171	-0.767132	-0.536033	-0.579835	-0.958843	-1.3398	-1.56451	-1.3986	-1.02248	-0.776976	-0.690408	-0.557696	-0.288022	-0.0151745	0.132185	0.0449256	-0.169531	-0.341508	-0.359675	-0.369298	-0.48146	-0.780389	-1.21482	-1.5157	-1.5324	-1.33768	-1.35194	-1.65258
-1.87202	-1.75176	-1.53457	-1.27466	-0.744979	-0.324426	-0.135563	-0.160078	-0.287377	-0.156619	0.26662	0.707681	0.972472	0.997273	0.802592	0.467529	0.195211	0.0559497	-0.0737903	-0.350747	-0.740741	-1.09851	-1.06736	-0.815508	-0.658383	-0.723914	-1.05751	-1.427	-1.57602	-1.51753	-1.38336	-1.31119	-1.18776	-0.926384	-0.518038	-0.136304	0.042794	-0.0378737	-0.190563	-0.149893	-0.0645449	-0.0866189	-0.260548	-0.653228	-1.13648	-1.35363	-1.28586	-1.18464	-1.27141	-1.64578
-1.85569	-1.92782	-1.74139	-1.18485	-0.589985	-0.172362	-0.0557643	-0.15694	-0.244688	-0.0987929	0.272688	0.593387	0.745386	0.667159	0.50031	0.295619	0.22789	0.237311	0.146145	-0.18257	-0.552788	-0.807528	-0.813733	-0.761344	-0.820528	-1.00251	-1.4157	-1.73904	-1.71888	-1.6516	-1.63339	-1.55683	-1.34941	-1.05337	-0.706795	-0.388048	-0.285367	-0.321845	-0.280931	-0.0617936	0.143672	0.109635	-0.13534	-0.528507	-0.818892	-0.867577	-0.823977	-0.910749	-1.20284	-1.66022
-1.66921	-1.85168	-1.69138	-1.10457	-0.56463	-0.219761	-0.114394	-0.105706	-0.0669889	0.147265	0.394234	0.54257	0.486317	0.267221	0.0149227	-0.0320536	0.0989485	0.228974	0.146353	-0.156971	-0.469084	-0.55024	-0.546679	-0.64346	-0.889167	-1.3546	-1.88351	-2.26325	-2.10027	-1.8782	-1.76014	-1.50316	-1.15292	-0.867374	-0.699994	-0.581932	-0.620851	-0.684673	-0.532919	-0.162171	0.127523	0.132548	-0.107055	-0.403055	-0.467853	-0.399351	-0.369179	-0.563861	-1.00439	-1.54136
-1.50078	-1.54507	-1.26588	-0.829701	-0.482391	-0.315744	-0.274586	-0.235868	-0.0423663	0.280042	0.541904	0.547906	0.330764	0.00351381	-0.240484	-0.166122	-0.012171	0.0580401	-0.0480182	-0.308373	-0.433963	-0.411359	-0.370445	-0.562929	-0.924603	-1.506	-2.08643	-2.50059	-2.48385	-2.16486	-1.86857	-1.47268	-1.00671	-0.655251	-0.595782	-0.651547	-0.796912	-0.937395	-0.799556	-0.416845	-0.157913	-0.180476	-0.358556	-0.359145	-0.185663	-0.055881	-0.0415781	-0.314873	-0.772249	-1.30116
-1.39047	-1.27802	-0.846726	-0.499415	-0.334965	-0.381209	-0.54342	-0.515445	-0.164472	0.263161	0.568968	0.56081	0.266031	-0.0546273	-0.172893	-0.0851034	-0.00805628	-0.0975131	-0.358845	-0.568175	-0.561684	-0.431659	-0.366819	-0.59568	-0.967851	-1.55682	-1.99149	-2.30824	-2.55834	-2.39682	-2.00093	-1.55865	-1.00113	-0.593031	-0.550163	-0.72629	-0.89729	-0.969169	-0.946565	-0.761363	-0.625967	-0.699798	-0.771433	-0.477101	-0.116118	0.0876381	0.061902	-0.202604	-0.616767	-1.06365
-1.49231	-1.08201	-0.57015	-0.231384	-0.187784	-0.388325	-0.667235	-0.732033	-0.384967	0.0468166	0.302331	0.251204	0.0533486	-0.0734617	-0.0191197	0.0806325	0.0744277	-0.149551	-0.510492	-0.695163	-0.663038	-0.569878	-0.568514	-0.746594	-1.16198	-1.56735	-1.80891	-2.07366	-2.35013	-2.35121	-1.95482	-1.55209	-1.07905	-0.698291	-0.640775	-0.869392	-1.01793	-1.0173	-0.973944	-1.03435	-1.10623	-1.28333	-1.25023	-0.76571	-0.288761	-0.0327588	-0.0526356	-0.295901	-0.636823	-0.909873
-1.67667	-1.12306	-0.525019	-0.176488	-0.186843	-0.348077	-0.634556	-0.821425	-0.630364	-0.310397	-0.176953	-0.191215	-0.267244	-0.171642	0.0528662	0.205597	0.157888	-0.106129	-0.413115	-0.535775	-0.539539	-0.616788	-0.788521	-1.07158	-1.48843	-1.75928	-1.78233	-1.91842	-2.09333	-2.02702	-1.60012	-1.26136	-1.02562	-0.848717	-0.838076	-1.06035	-1.21474	-1.07788	-0.994488	-1.17232	-1.46271	-1.64298	-1.52492	-1.04236	-0.593484	-0.363605	-0.421812	-0.61161	-0.7726	-0.836911
-1.72651	-1.2791	-0.712067	-0.378428	-0.315541	-0.467009	-0.709542	-0.838306	-0.752226	-0.648323	-0.69945	-0.747158	-0.614936	-0.309861	-0.0238296	0.151606	0.101212	-0.136438	-0.293278	-0.277754	-0.318383	-0.510867	-0.884015	-1.33602	-1.69037	-1.79863	-1.74941	-1.83789	-1.9271	-1.74459	-1.25299	-0.944742	-0.879413	-0.873167	-0.959206	-1.12923	-1.20868	-1.0872	-1.01601	-1.27661	-1.63828	-1.69209	-1.46002	-1.12418	-0.911635	-0.825555	-0.900363	-0.967115	-0.914482	-0.85721
-1.55174	-1.35775	-0.978704	-0.741012	-0.693995	-0.813481	-0.918807	-0.876427	-0.804263	-0.831464	-0.927513	-0.84485	-0.570293	-0.275961	-0.0795293	-0.0185954	-0.114888	-0.267821	-0.213968	-0.112507	-0.146299	-0.442787	-0.862078	-1.24255	-1.38157	-1.44051	-1.54242	-1.73417	-1.8661	-1.65258	-1.06406	-0.732375	-0.700982	-0.808017	-0.814954	-0.812858	-0.816133	-0.849926	-0.946951	-1.29666	-1.74208	-1.66649	-1.27841	-1.01704	-1.0064	-1.02554	-1.01612	-0.899279	-0.757047	-0.741523
-1.33694	-1.25696	-1.15647	-1.15462	-1.19794	-1.17509	-1.05483	-0.905516	-0.839455	-0.923297	-0.869931	-0.653724	-0.272966	-0.0765339	-0.0431879	-0.176346	-0.34466	-0.387974	-0.241835	-0.113275	-0.146579	-0.450391	-0.77935	-0.979403	-0.943615	-1.03625	-1.24948	-1.55574	-1.88836	-1.72464	-1.12196	-0.760487	-0.709074	-0.712105	-0.564013	-0.402249	-0.371345	-0.493028	-0.78854	-1.22639	-1.67033	-1.59475	-1.15125	-0.910628	-0.95614	-0.96088	-0.696333	-0.482079	-0.372072	-0.486676
-1.22271	-1.12589	-1.14943	-1.21447	-1.18943	-0.96321	-0.771417	-0.722446	-0.798231	-0.941643	-0.834566	-0.409375	-0.0168978	0.149016	0.0786027	-0.129751	-0.321502	-0.318186	-0.22234	-0.195097	-0.299691	-0.590075	-0.747892	-0.748969	-0.617967	-0.70303	-1.03663	-1.42101	-1.83541	-1.79889	-1.37199	-0.978052	-0.794803	-0.663557	-0.385338	-0.0954002	-0.0447203	-0.224753	-0.634767	-1.01915	-1.33004	-1.26031	-0.975016	-0.890889	-1.02917	-0.802712	-0.396075	-0.0905126	-0.0481335	-0.227678
-1.2496	-1.10493	-1.11089	-1.07559	-0.787607	-0.443959	-0.292693	-0.370675	-0.644946	-0.907743	-0.806526	-0.311266	0.0834084	0.226373	0.106399	-0.0318859	-0.0798388	-0.0579674	-0.0419555	-0.178776	-0.457685	-0.780297	-0.824587	-0.639142	-0.488364	-0.593934	-0.968059	-1.35561	-1.73462	-1.80479	-1.66085	-1.32013	-1.07414	-0.761249	-0.332883	0.0156482	0.0912304	-0.102963	-0.495154	-0.71254	-0.817378	-0.756444	-0.698928	-0.835504	-0.976719	-0.759291	-0.262566	0.0888952	0.131274	-0.059745
-1.18128	-1.14476	-1.09188	-0.879583	-0.423629	-0.0433594	0.087887	-0.0623609	-0.355431	-0.689517	-0.689862	-0.345725	-0.0294202	0.0534863	-0.0139979	0.00933832	0.110067	0.227397	0.194337	-0.0706568	-0.461871	-0.763731	-0.757728	-0.576922	-0.503537	-0.631079	-1.01985	-1.39544	-1.6265	-1.69496	-1.79467	-1.66318	-1.34151	-0.910698	-0.469394	-0.0979128	0.0106285	-0.195039	-0.510814	-0.496511	-0.347931	-0.299693	-0.355214	-0.671477	-0.935006	-0.820606	-0.333158	0.0380783	0.111707	0.0210299
-0.975506	-1.0945	-1.1449	-0.745341	-0.210042	0.191712	0.299033	0.16734	-0.0629861	-0.304542	-0.365679	-0.2337	-0.144446	-0.195817	-0.189326	-0.0378165	0.220383	0.385809	0.35519	0.0594345	-0.331048	-0.522799	-0.458692	-0.394584	-0.506746	-0.750011	-1.22741	-1.53464	-1.58796	-1.5927	-1.74051	-1.69007	-1.27806	-0.858488	-0.524849	-0.295214	-0.289944	-0.513923	-0.621446	-0.35934	-0.0608574	-0.00138843	-0.182642	-0.536015	-0.837874	-0.893395	-0.534854	-0.266645	-0.184959	-0.0532244
-0.766313	-0.957576	-1.03141	-0.626724	-0.139521	0.209743	0.28679	0.175361	0.0390291	-0.031873	0.00879714	0.00747514	-0.130077	-0.363577	-0.411042	-0.154307	0.163218	0.338898	0.280692	-0.0123785	-0.233183	-0.193733	-0.111559	-0.149014	-0.399116	-0.827195	-1.30093	-1.57886	-1.5692	-1.55221	-1.6319	-1.47014	-0.983422	-0.596561	-0.430646	-0.440513	-0.580263	-0.834027	-0.86489	-0.449219	-0.0477095	0.0413005	-0.151672	-0.452554	-0.754414	-0.901243	-0.822731	-0.694415	-0.611753	-0.284217
-0.623526	-0.790864	-0.718699	-0.385305	-0.0323786	0.132559	0.105847	0.0539874	0.0338665	0.137281	0.265842	0.205193	-0.051988	-0.292324	-0.367132	-0.195847	0.0113274	0.0864214	-0.00254709	-0.214807	-0.174625	0.0342583	0.168434	0.0784892	-0.25462	-0.728354	-1.0932	-1.28984	-1.38686	-1.49243	-1.54649	-1.28365	-0.766173	-0.372963	-0.294452	-0.517942	-0.784644	-1.03914	-1.02703	-0.613317	-0.227432	-0.150385	-0.315037	-0.55757	-0.761041	-0.884677	-0.987806	-1.08385	-1.12815	-0.649487
-0.625759	-0.63294	-0.410385	-0.0816292	0.122615	0.127152	-0.0326168	-0.145267	-0.0618722	0.172157	0.313413	0.198322	0.0412381	-0.123658	-0.143291	-0.0679526	-0.0407102	-0.164591	-0.374897	-0.433104	-0.17344	0.116254	0.248965	0.123864	-0.228532	-0.56921	-0.749487	-0.89412	-1.08734	-1.38578	-1.54237	-1.29052	-0.759861	-0.350294	-0.257134	-0.567782	-0.861584	-1.06408	-1.05808	-0.821605	-0.596853	-0.612335	-0.802134	-0.957508	-0.965422	-0.953561	-1.12847	-1.33658	-1.47535	-1.02843
-0.81598	-0.541423	-0.164327	0.139282	0.264914	0.135174	-0.0941758	-0.217568	-0.114154	0.119876	0.221825	0.133833	-0.00371936	-0.0223754	0.0732264	0.105352	0.00905895	-0.250564	-0.511407	-0.461216	-0.178602	0.0542066	0.123441	-0.0353515	-0.349906	-0.463289	-0.466075	-0.526235	-0.82785	-1.20368	-1.50213	-1.37527	-0.951791	-0.587878	-0.54257	-0.783149	-1.04375	-1.0895	-1.02125	-0.971543	-0.985805	-1.15803	-1.40373	-1.45291	-1.29798	-1.17039	-1.35189	-1.58686	-1.59306	-1.26479
-1.21592	-0.62349	-0.11114	0.230311	0.282212	0.150275	-0.0495337	-0.146559	-0.0631641	0.0964025	0.0599242	-0.130363	-0.234224	-0.134227	0.099558	0.205414	0.0212303	-0.23351	-0.400359	-0.23713	-0.0228761	0.0422081	-0.0689772	-0.31151	-0.498135	-0.446478	-0.340135	-0.36465	-0.679693	-1.06578	-1.38449	-1.35163	-1.19499	-1.03371	-1.02063	-1.18651	-1.38753	-1.21381	-1.01591	-1.03042	-1.19165	-1.4542	-1.61348	-1.56476	-1.49333	-1.47121	-1.64319	-1.82298	-1.6512	-1.29535
-1.6537	-0.896719	-0.315521	0.0498557	0.127879	0.059907	-0.028085	-0.0174441	0.0744956	0.110039	-0.0624258	-0.382596	-0.567755	-0.402329	-0.114833	0.0444894	-0.0659634	-0.230371	-0.17725	0.0450607	0.206092	0.154233	-0.127607	-0.500022	-0.602907	-0.460918	-0.345541	-0.395691	-0.739054	-1.08266	-1.29004	-1.24668	-1.29805	-1.46686	-1.71452	-1.90163	-1.86731	-1.51536	-1.19563	-1.23309	-1.40702	-1.50917	-1.44799	-1.33139	-1.39937	-1.54864	-1.76383	-1.79811	-1.54015	-1.22995
-1.97673	-1.25051	-0.690557	-0.37474	-0.279627	-0.278996	-0.209517	-0.0182121	0.144284	0.117083	-0.0961528	-0.481752	-0.793621	-0.740256	-0.546265	-0.485575	-0.451741	-0.375915	-0.0447174	0.244488	0.359865	0.230613	-0.114459	-0.451962	-0.4589	-0.360124	-0.360225	-0.529028	-0.918289	-1.20257	-1.25589	-1.15736	-1.28271	-1.73203	-2.08711	-2.16167	-1.9484	-1.69264	-1.50719	-1.53122	-1.65242	-1.52092	-1.24808	-1.08241	-1.21679	-1.3768	-1.45112	-1.32012	-1.12393	-1.01612
-2.01363	-1.50812	-1.14518	-0.983419	-0.909057	-0.768533	-0.483967	-0.171324	0.0287701	-0.0255305	-0.309323	-0.643409	-0.932573	-1.0733	-1.08585	-1.1758	-1.05334	-0.653782	-0.123122	0.253241	0.360806	0.167834	-0.130852	-0.308199	-0.225781	-0.165579	-0.296052	-0.635753	-1.04479	-1.29831	-1.25666	-1.17595	-1.35159	-1.82118	-2.03881	-1.85629	-1.61054	-1.57451	-1.6398	-1.7793	-1.7628	-1.51412	-1.15949	-0.988692	-1.12185	-1.23694	-1.03148	-0.771324	-0.650088	-0.711224
-1.97192	-1.58921	-1.46114	-1.41094	-1.27848	-1.01076	-0.707635	-0.430393	-0.3094	-0.417412	-0.660921	-0.922009	-1.11864	-1.26206	-1.5168	-1.69658	-1.61661	-1.00978	-0.43224	-0.0409837	0.0646279	-0.102466	-0.213651	-0.173713	-0.0368516	0.00186545	-0.195257	-0.632615	-0.959864	-1.10743	-1.13585	-1.19991	-1.44782	-1.8676	-1.88601	-1.55237	-1.29319	-1.33309	-1.487	-1.55815	-1.43154	-1.19336	-1.00962	-1.00972	-1.24933	-1.14689	-0.735858	-0.395139	-0.313942	-0.473223
-1.92679	-1.62587	-1.56151	-1.52939	-1.21943	-0.887989	-0.694731	-0.619882	-0.711047	-0.892301	-1.14997	-1.31511	-1.34744	-1.46546	-1.77098	-1.93881	-1.87665	-1.37675	-0.906641	-0.646976	-0.613874	-0.630333	-0.513003	-0.218915	0.0217065	0.0443103	-0.194072	-0.58016	-0.733337	-0.757609	-0.831685	-1.06494	-1.47666	-1.89229	-1.82721	-1.41569	-1.1509	-1.17468	-1.26267	-1.07869	-0.814876	-0.658727	-0.691055	-0.937738	-1.31064	-1.17549	-0.629693	-0.242343	-0.184339	-0.359733
-1.78205	-1.70696	-1.74319	-1.50306	-1.07127	-0.710046	-0.579533	-0.68022	-0.924462	-1.20459	-1.44127	-1.53683	-1.57941	-1.65641	-1.93557	-2.06311	-1.90574	-1.56282	-1.37762	-1.38212	-1.46889	-1.32983	-0.916359	-0.454058	-0.184872	-0.131995	-0.338639	-0.506465	-0.48557	-0.439041	-0.531427	-0.868687	-1.35731	-1.70751	-1.65683	-1.43159	-1.21954	-1.22965	-1.08497	-0.639761	-0.304169	-0.202708	-0.360036	-0.715606	-1.15589	-1.21752	-0.719572	-0.33979	-0.248583	-0.364895
-1.48497	-1.63814	-1.75226	-1.53947	-1.06081	-0.666625	-0.561258	-0.755695	-1.00433	-1.20951	-1.32045	-1.39453	-1.55576	-1.76167	-2.07598	-2.15421	-1.93556	-1.65026	-1.62864	-1.82649	-2.00066	-1.72489	-1.26161	-0.864494	-0.68564	-0.677197	-0.661917	-0.598786	-0.353526	-0.222035	-0.313689	-0.633371	-1.00286	-1.18582	-1.21302	-1.24901	-1.33603	-1.36884	-0.944871	-0.387844	0.0143988	0.0882721	-0.11471	-0.464177	-0.915694	-1.11501	-0.834598	-0.553693	-0.573326	-0.740908
-1.20546	-1.46582	-1.68906	-1.56709	-1.17901	-0.843907	-0.768813	-0.963738	-1.1157	-1.16072	-1.10809	-1.14456	-1.36341	-1.68163	-2.01132	-2.07832	-1.93462	-1.75015	-1.80714	-2.02892	-2.12814	-1.77912	-1.46062	-1.30008	-1.32899	-1.37401	-1.20492	-0.807318	-0.455612	-0.292872	-0.350346	-0.596541	-0.707482	-0.689761	-0.718183	-0.891624	-1.20056	-1.40428	-0.974448	-0.373719	0.0158281	0.0914104	-0.0556636	-0.378763	-0.742878	-0.906554	-0.874672	-0.85866	-1.06726	-1.33054
-1.09124	-1.28104	-1.45643	-1.42016	-1.24033	-1.09175	-1.13335	-1.24502	-1.3318	-1.18321	-0.994595	-1.00104	-1.2238	-1.48465	-1.6681	-1.67162	-1.69149	-1.81757	-2.00688	-2.246	-2.21631	-1.79136	-1.51217	-1.55475	-1.73576	-1.85891	-1.55335	-1.08958	-0.760091	-0.632751	-0.663126	-0.64687	-0.511961	-0.347024	-0.334185	-0.555966	-1.01237	-1.30397	-1.04382	-0.538794	-0.182694	-0.13299	-0.25858	-0.525527	-0.717523	-0.754734	-0.809523	-1.00225	-1.42301	-1.76637
-1.15499	-1.26862	-1.29655	-1.22683	-1.17762	-1.21922	-1.42709	-1.5766	-1.56694	-1.30874	-1.07666	-1.03965	-1.20748	-1.38141	-1.31266	-1.26369	-1.37878	-1.70506	-2.2076	-2.49969	-2.40434	-1.97548	-1.69238	-1.75474	-1.97798	-1.97125	-1.6547	-1.36891	-1.17956	-1.10862	-1.04939	-0.794122	-0.462925	-0.207899	-0.21386	-0.457858	-0.820996	-1.13872	-1.08878	-0.822765	-0.610464	-0.637909	-0.749583	-0.877125	-0.836455	-0.733285	-0.817615	-1.08969	-1.5395	-1.74321
-1.42041	-1.42564	-1.28341	-1.11456	-1.10417	-1.24221	-1.51086	-1.5305	-1.45223	-1.29413	-1.19706	-1.22109	-1.36206	-1.34116	-1.10762	-1.00714	-1.17325	-1.58498	-2.17468	-2.64182	-2.64656	-2.34075	-2.04691	-2.07484	-2.13427	-1.93466	-1.58223	-1.44073	-1.46085	-1.46046	-1.2108	-0.817351	-0.437081	-0.210864	-0.234403	-0.453743	-0.792223	-0.994961	-1.00141	-0.962205	-1.01553	-1.1792	-1.18175	-1.0986	-0.914371	-0.853194	-0.958031	-1.26746	-1.55394	-1.51498
-1.82841	-1.69447	-1.41406	-1.16343	-1.14693	-1.32598	-1.44693	-1.31935	-1.19103	-1.15622	-1.22029	-1.42644	-1.55936	-1.40785	-1.09789	-0.975434	-1.18745	-1.64531	-2.10855	-2.40797	-2.47057	-2.48678	-2.4383	-2.37444	-2.19314	-1.85096	-1.51219	-1.43368	-1.47114	-1.40971	-1.00918	-0.630131	-0.360701	-0.2734	-0.38605	-0.638349	-0.899192	-0.977174	-0.94627	-1.00692	-1.16937	-1.29374	-1.04433	-0.8562	-0.755227	-0.838092	-1.12042	-1.48234	-1.57619	-1.37219
-1.92463	-1.72088	-1.49783	-1.32728	-1.33837	-1.4559	-1.39008	-1.16216	-0.995756	-1.01221	-1.21715	-1.47311	-1.58967	-1.42302	-1.19851	-1.14661	-1.36034	-1.80648	-2.14423	-2.17143	-2.13809	-2.28028	-2.34605	-2.23214	-1.91583	-1.60466	-1.42483	-1.42297	-1.47288	-1.19295	-0.716491	-0.358194	-0.235492	-0.300535	-0.523537	-0.835406	-1.02227	-1.01432	-0.979997	-1.04016	-1.19114	-1.04109	-0.658137	-0.428013	-0.432509	-0.635736	-1.04135	-1.49458	-1.56841	-1.35636
-1.66759	-1.45163	-1.38093	-1.4196	-1.52419	-1.62244	-1.48973	-1.1495	-0.955752	-1.01152	-1.26333	-1.44702	-1.4127	-1.30294	-1.2276	-1.31535	-1.67263	-2.13147	-2.29905	-2.10921	-1.97699	-2.05351	-1.96303	-1.62988	-1.34531	-1.21065	-1.26471	-1.4672	-1.47609	-1.0675	-0.530736	-0.165847	-0.109796	-0.231723	-0.506239	-0.757561	-0.865572	-0.90791	-1.01177	-1.15787	-1.18629	-0.804067	-0.336883	-0.0772189	-0.161793	-0.379912	-0.745492	-1.041	-1.13461	-1.14033
-1.36782	-1.15601	-1.19346	-1.37398	-1.57184	-1.69547	-1.59865	-1.33484	-1.12937	-1.19295	-1.34662	-1.40556	-1.20497	-1.10254	-1.16025	-1.43208	-1.88775	-2.35416	-2.49171	-2.27551	-2.0322	-1.93928	-1.58733	-1.14285	-0.870007	-0.83837	-1.04404	-1.39473	-1.45391	-1.08365	-0.519297	-0.171986	-0.143767	-0.290353	-0.423266	-0.497586	-0.552131	-0.677965	-0.931484	-1.31318	-1.28642	-0.752833	-0.249028	0.0204018	-0.0785764	-0.263736	-0.47331	-0.585716	-0.63074	-0.770245
-1.20575	-0.972448	-1.08705	-1.27563	-1.41758	-1.43526	-1.41973	-1.39322	-1.38527	-1.46984	-1.53415	-1.39802	-1.09563	-0.975129	-1.13197	-1.44652	-1.8624	-2.29316	-2.46221	-2.39664	-2.28516	-1.96251	-1.35959	-0.858711	-0.572191	-0.596706	-0.861456	-1.13133	-1.19857	-0.942327	-0.552291	-0.345605	-0.356937	-0.404402	-0.412316	-0.316226	-0.280926	-0.438743	-0.817018	-1.25804	-1.2828	-0.798767	-0.341593	-0.130269	-0.204833	-0.274026	-0.265826	-0.200986	-0.215492	-0.39992
-1.21213	-0.994945	-1.11663	-1.23441	-1.21791	-1.10961	-1.10654	-1.25654	-1.47881	-1.6896	-1.74219	-1.46935	-1.13961	-1.00544	-1.17668	-1.50466	-1.86805	-2.11815	-2.3077	-2.44208	-2.42875	-2.10683	-1.37305	-0.848493	-0.55416	-0.577699	-0.70158	-0.815939	-0.764038	-0.605936	-0.4576	-0.478942	-0.616006	-0.621967	-0.476316	-0.251564	-0.167925	-0.361874	-0.665686	-1.05226	-1.05749	-0.769994	-0.515701	-0.43133	-0.505161	-0.422255	-0.201409	0.0104038	0.0322751	-0.251762
-1.23658	-1.17638	-1.29855	-1.27424	-1.09099	-0.870142	-0.82703	-1.072	-1.40267	-1.61298	-1.59037	-1.38784	-1.21021	-1.18296	-1.3879	-1.70172	-1.9196	-2.00979	-2.15246	-2.33958	-2.34017	-1.99725	-1.39945	-0.925677	-0.700924	-0.676856	-0.730912	-0.650203	-0.409093	-0.261245	-0.259149	-0.4697	-0.708571	-0.759209	-0.572543	-0.344861	-0.265861	-0.438081	-0.746532	-0.921683	-0.802887	-0.671641	-0.61852	-0.735564	-0.816476	-0.606861	-0.265898	-0.0133134	0.00953448	-0.210049
-1.13725	-1.31582	-1.49756	-1.39878	-1.08565	-0.805236	-0.746744	-0.979999	-1.25842	-1.36765	-1.24227	-1.15643	-1.16996	-1.3495	-1.72094	-2.10312	-2.24849	-2.11578	-2.15079	-2.23976	-2.04528	-1.67624	-1.25081	-0.974052	-0.895784	-0.95863	-0.889395	-0.590668	-0.206492	-0.00224787	-0.119781	-0.322763	-0.55431	-0.63278	-0.527169	-0.452319	-0.547879	-0.761115	-0.942857	-0.870693	-0.618109	-0.503708	-0.585596	-0.836918	-0.853621	-0.607385	-0.299869	-0.152021	-0.190941	-0.324831
-0.999101	-1.35614	-1.54447	-1.4081	-1.13915	-0.912938	-0.865187	-1.06939	-1.23355	-1.18678	-0.960319	-0.918184	-1.08284	-1.42132	-1.91531	-2.37123	-2.53661	-2.41196	-2.29975	-2.13677	-1.78653	-1.28956	-0.994494	-0.882779	-1.03669	-1.21965	-1.12185	-0.665899	-0.214096	-0.0332893	-0.0797774	-0.229537	-0.387353	-0.417484	-0.394636	-0.510704	-0.786196	-1.14738	-1.30984	-1.02747	-0.665019	-0.491048	-0.58905	-0.755899	-0.663227	-0.452879	-0.294289	-0.319781	-0.498593	-0.574134
-0.959586	-1.29538	-1.41902	-1.27654	-1.10403	-1.04603	-1.14721	-1.40732	-1.4416	-1.17534	-0.881009	-0.803474	-1.04479	-1.41549	-1.88776	-2.28728	-2.48318	-2.5907	-2.52684	-2.22836	-1.61249	-1.05815	-0.772606	-0.820071	-1.02525	-1.29342	-1.25592	-0.845622	-0.449239	-0.282593	-0.26951	-0.343342	-0.352721	-0.29789	-0.304095	-0.55322	-0.918067	-1.40718	-1.60431	-1.2653	-0.920182	-0.724971	-0.737279	-0.7303	-0.518976	-0.314487	-0.260633	-0.452141	-0.718356	-0.756787
-1.06167	-1.2605	-1.2213	-1.082	-1.01813	-1.12273	-1.43704	-1.76892	-1.74852	-1.3702	-1.02387	-0.917279	-1.14736	-1.45581	-1.8292	-2.07027	-2.25616	-2.49967	-2.65554	-2.3573	-1.61643	-1.07723	-0.821958	-0.871131	-1.06777	-1.28613	-1.32773	-1.0981	-0.861628	-0.82755	-0.770278	-0.679315	-0.49387	-0.34236	-0.333184	-0.583529	-0.962781	-1.52587	-1.69418	-1.50801	-1.30498	-1.17838	-1.11427	-0.885365	-0.545867	-0.328439	-0.323169	-0.549833	-0.780159	-0.694323
[truncated: 316 more columns]

## Sheet: Fig. S1j mask
Topo mask (1=R, 2=L, 0=defect)
1	1	1	1	1	1	1	1	1	1	1	1	1	1	1	1	1	1	1	0	0	0	0	0	0	0	0	0	0	0	0	0	0	0	0	0	0	0	0	0	0	0	0	0	0	0	0	0	0	0
1	1	1	1	1	1	1	1	1	1	1	1	1	1	1	1	1	1	1	0	0	0	0	0	0	0	0	0	0	0	0	0	0	0	0	0	0	0	0	0	0	0	0	0	0	0	0	0	0	0
1	1	1	1	1	1	1	1	1	1	1	1	1	1	1	1	1	1	1	1	0	0	0	0	0	0	0	0	0	0	0	0	0	0	0	0	0	0	0	0	0	0	0	0	0	0	0	0	0	0
1	1	1	1	1	1	1	1	1	1	1	1	1	1	1	1	1	1	1	1	1	0	0	0	0	0	0	0	0	0	0	0	0	0	0	0	0	0	0	0	0	0	0	0	0	0	0	0	0	0
1	1	1	1	1	1	1	1	1	1	1	1	1	1	1	1	1	1	1	1	1	1	0	0	0	0	0	0	0	0	0	0	0	0	0	0	0	0	0	0	0	0	0	0	0	0	0	0	0	0
1	1	1	1	1	1	1	1	1	1	1	1	1	1	1	1	1	1	1	1	1	1	0	0	0	0	0	0	0	0	0	0	0	0	0	0	0	0	0	0	0	0	0	0	0	0	0	0	0	0
1	1	1	1	1	1	1	1	1	1	1	1	1	1	1	1	1	1	1	1	1	1	1	0	0	0	0	0	0	0	0	0	0	0	0	0	0	0	0	0	0	0	0	0	0	0	0	0	0	0
1	1	1	1	1	1	1	1	1	1	1	1	1	1	1	1	1	1	1	1	1	1	1	1	0	0	0	0	0	0	0	0	0	0	0	0	0	0	0	0	0	0	0	0	0	0	0	0	0	0
1	1	1	1	1	1	1	1	1	1	1	1	1	1	1	1	1	1	1	1	1	1	1	1	0	0	0	0	0	0	0	0	0	0	0	0	0	0	0	0	0	0	0	0	0	0	0	0	0	0
1	1	1	1	1	1	1	1	1	1	1	1	1	1	1	1	1	1	1	1	1	1	1	1	1	0	0	0	0	0	0	0	0	0	0	0	0	0	0	0	0	0	0	0	0	0	0	0	0	0
1	1	1	1	1	1	1	1	1	1	1	1	1	1	1	1	1	1	1	1	1	1	1	1	1	1	0	0	0	0	0	0	0	0	0	0	0	0	0	0	0	0	0	0	0	0	0	0	0	0
1	1	1	1	1	1	1	1	1	1	1	1	1	1	1	1	1	1	1	1	1	1	1	1	1	1	0	0	0	0	0	0	0	0	0	0	0	0	0	0	0	0	0	0	0	0	0	0	0	0
1	1	1	1	1	1	1	1	1	1	1	1	1	1	1	1	1	1	1	1	1	1	1	1	1	1	1	0	0	0	0	0	0	0	0	0	0	0	0	0	0	0	0	0	0	0	0	0	0	0
1	1	1	1	1	1	1	1	1	1	1	1	1	1	1	1	1	1	1	1	1	1	1	1	1	1	1	1	0	0	0	0	0	0	0	0	0	0	0	0	0	0	0	0	0	0	0	0	0	0
1	1	1	1	1	1	1	1	1	1	1	1	1	1	1	1	1	1	1	1	1	1	1	1	1	1	1	1	0	0	0	0	0	0	0	0	0	0	0	0	0	0	0	0	0	0	0	0	0	0
1	1	1	1	1	1	1	1	1	1	1	1	1	1	1	1	1	1	1	1	1	1	1	1	1	1	1	1	1	0	0	0	0	0	0	0	0	0	0	0	0	0	0	0	0	0	0	0	0	0
1	1	1	1	1	1	1	1	1	1	1	1	1	1	1	1	1	1	1	1	1	1	1	1	1	1	1	1	1	1	0	0	0	0	0	0	0	0	0	0	0	0	0	0	0	0	0	0	0	0
1	1	1	1	1	1	1	1	1	1	1	1	1	1	1	1	1	1	1	1	1	1	1	1	1	1	1	1	1	1	0	0	0	0	0	0	0	0	0	0	0	0	0	0	0	0	0	0	0	0
1	1	1	1	1	1	1	1	1	1	1	1	1	1	1	1	1	1	1	1	1	1	1	1	1	1	1	1	1	1	1	0	0	0	0	0	0	0	0	0	0	0	0	0	0	0	0	0	0	0
1	1	1	1	1	1	1	1	1	1	1	1	1	1	1	1	1	1	1	1	1	1	1	1	1	1	1	1	1	1	1	1	0	0	0	0	0	0	0	0	0	0	0	0	0	0	0	0	0	0
1	1	1	1	1	1	1	1	1	1	1	1	1	1	1	1	1	1	1	1	1	1	1	1	1	1	1	1	1	1	1	1	0	0	0	0	0	0	0	0	0	0	0	0	0	0	0	0	0	0
1	1	1	1	1	1	1	1	1	1	1	1	1	1	1	1	1	1	1	1	1	1	1	1	1	1	1	1	1	1	1	1	1	0	0	0	0	0	0	0	0	0	0	0	0	0	0	0	0	0
1	1	1	1	1	1	1	1	1	1	1	1	1	1	1	1	1	1	1	1	1	1	1	1	1	1	1	1	1	1	1	1	1	1	0	0	0	0	0	0	0	0	0	0	0	0	0	0	0	0
1	1	1	1	1	1	1	1	1	1	1	1	1	1	1	1	1	1	1	1	1	1	1	1	1	1	1	1	1	1	1	1	1	1	0	0	0	0	0	0	0	0	0	0	0	0	0	0	0	0
1	1	1	1	1	1	1	1	1	1	1	1	1	1	1	1	1	1	1	1	1	1	1	1	1	1	1	1	1	1	1	1	1	1	1	0	0	0	0	0	0	0	0	0	0	0	0	0	0	0
1	1	1	1	1	1	1	1	1	1	1	1	1	1	1	1	1	1	1	1	1	1	1	1	1	1	1	1	1	1	1	1	1	1	1	1	0	0	0	0	0	0	0	0	0	0	0	0	0	0
1	1	1	1	1	1	1	1	1	1	1	1	1	1	1	1	1	1	1	1	1	1	1	1	1	1	1	1	1	1	1	1	1	1	1	1	0	0	0	0	0	0	0	0	0	0	0	0	0	0
1	1	1	1	1	1	1	1	1	1	1	1	1	1	1	1	1	1	1	1	1	1	1	1	1	1	1	1	1	1	1	1	1	1	1	1	1	0	0	0	0	0	0	0	0	0	0	0	0	0
1	1	1	1	1	1	1	1	1	1	1	1	1	1	1	1	1	1	1	1	1	1	1	1	1	1	1	1	1	1	1	1	1	1	1	1	1	1	0	0	0	0	0	0	0	0	0	0	0	0
1	1	1	1	1	1	1	1	1	1	1	1	1	1	1	1	1	1	1	1	1	1	1	1	1	1	1	1	1	1	1	1	1	1	1	1	1	1	0	0	0	0	0	0	0	0	0	0	0	0
1	1	1	1	1	1	1	1	1	1	1	1	1	1	1	1	1	1	1	1	1	1	1	1	1	1	1	1	1	1	1	1	1	1	1	1	1	1	1	0	0	0	0	0	0	0	0	0	0	0
1	1	1	1	1	1	1	1	1	1	1	1	1	1	1	1	1	1	1	1	1	1	1	1	1	1	1	1	1	1	1	1	1	1	1	1	1	1	1	1	0	0	0	0	0	0	0	0	0	0
1	1	1	1	1	1	1	1	1	1	1	1	1	1	1	1	1	1	1	1	1	1	1	1	1	1	1	1	1	1	1	1	1	1	1	1	1	1	1	1	0	0	0	0	0	0	0	0	0	0
1	1	1	1	1	1	1	1	1	1	1	1	1	1	1	1	1	1	1	1	1	1	1	1	1	1	1	1	1	1	1	1	1	1	1	1	1	1	1	1	1	0	0	0	0	0	0	0	0	0
1	1	1	1	1	1	1	1	1	1	1	1	1	1	1	1	1	1	1	1	1	1	1	1	1	1	1	1	1	1	1	1	1	1	1	1	1	1	1	1	1	1	0	0	0	0	0	0	0	0
1	1	1	1	1	1	1	1	1	1	1	1	1	1	1	1	1	1	1	1	1	1	1	1	1	1	1	1	1	1	1	1	1	1	1	1	1	1	1	1	1	1	0	0	0	0	0	0	0	0
1	1	1	1	1	1	1	1	1	1	1	1	1	1	1	1	1	1	1	1	1	1	1	1	1	1	1	1	1	1	1	1	1	1	1	1	1	1	1	1	1	1	1	0	0	0	0	0	0	0
1	1	1	1	1	1	1	1	1	1	1	1	1	1	1	1	1	1	1	1	1	1	1	1	1	1	1	1	1	1	1	1	1	1	1	1	1	1	1	1	1	1	1	1	0	0	0	0	0	0
1	1	1	1	1	1	1	1	1	1	1	1	1	1	1	1	1	1	1	1	1	1	1	1	1	1	1	1	1	1	1	1	1	1	1	1	1	1	1	1	1	1	1	1	0	0	0	0	0	0
1	1	1	1	1	1	1	1	1	1	1	1	1	1	1	1	1	1	1	1	1	1	1	1	1	1	1	1	1	1	1	1	1	1	1	1	1	1	1	1	1	1	1	1	1	0	0	0	0	0
1	1	1	1	1	1	1	1	1	1	1	1	1	1	1	1	1	1	1	1	1	1	1	1	1	1	1	1	1	1	1	1	1	1	1	1	1	1	1	1	1	1	1	1	1	1	0	0	0	0
1	1	1	1	1	1	1	1	1	1	1	1	1	1	1	1	1	1	1	1	1	1	1	1	1	1	1	1	1	1	1	1	1	1	1	1	1	1	1	1	1	1	1	1	1	1	0	0	0	0
1	1	1	1	1	1	1	1	1	1	1	1	1	1	1	1	1	1	1	1	1	1	1	1	1	1	1	1	1	1	1	1	1	1	1	1	1	1	1	1	1	1	1	1	1	1	1	0	0	0
1	1	1	1	1	1	1	1	1	1	1	1	1	1	1	1	1	1	1	1	1	1	1	1	1	1	1	1	1	1	1	1	1	1	1	1	1	1	1	1	1	1	1	1	1	1	1	1	0	0
1	1	1	1	1	1	1	1	1	1	1	1	1	1	1	1	1	1	1	1	1	1	1	1	1	1	1	1	1	1	1	1	1	1	1	1	1	1	1	1	1	1	1	1	1	1	1	1	0	0
1	1	1	1	1	1	1	1	1	1	1	1	1	1	1	1	1	1	1	1	1	1	1	1	1	1	1	1	1	1	1	1	1	1	1	1	1	1	1	1	1	1	1	1	1	1	1	1	1	0
1	1	1	1	1	1	1	1	1	1	1	1	1	1	1	1	1	1	1	1	1	1	1	1	1	1	1	1	1	1	1	1	1	1	1	1	1	1	1	1	1	1	1	1	1	1	1	1	1	1
1	1	1	1	1	1	1	1	1	1	1	1	1	1	1	1	1	1	1	1	1	1	1	1	1	1	1	1	1	1	1	1	1	1	1	1	1	1	1	1	1	1	1	1	1	1	1	1	1	1
1	1	1	1	1	1	1	1	1	1	1	1	1	1	1	1	1	1	1	1	1	1	1	1	1	1	1	1	1	1	1	1	1	1	1	1	1	1	1	1	1	1	1	1	1	1	1	1	1	1
1	1	1	1	1	1	1	1	1	1	1	1	1	1	1	1	1	1	1	1	1	1	1	1	1	1	1	1	1	1	1	1	1	1	1	1	1	1	1	1	1	1	1	1	1	1	1	1	1	1
1	1	1	1	1	1	1	1	1	1	1	1	1	1	1	1	1	1	1	1	1	1	1	1	1	1	1	1	1	1	1	1	1	1	1	1	1	1	1	1	1	1	1	1	1	1	1	1	1	1
1	1	1	1	1	1	1	1	1	1	1	1	1	1	1	1	1	1	1	1	1	1	1	1	1	1	1	1	1	1	1	1	1	1	1	1	1	1	1	1	1	1	1	1	1	1	1	1	1	1
1	1	1	1	1	1	1	1	1	1	1	1	1	1	1	1	1	1	1	1	1	1	1	1	1	1	1	1	1	1	1	1	1	1	1	1	1	1	1	1	1	1	1	1	1	1	1	1	1	1
1	1	1	1	1	1	1	1	1	1	1	1	1	1	1	1	1	1	1	1	1	1	1	1	1	1	1	1	1	1	1	1	1	1	1	1	1	1	1	1	1	1	1	1	1	1	1	1	1	1
1	1	1	1	1	1	1	1	1	1	1	1	1	1	1	1	1	1	1	1	1	1	1	1	1	1	1	1	1	1	1	1	1	1	1	1	1	1	1	1	1	1	1	1	1	1	1	1	1	1
1	1	1	1	1	1	1	1	1	1	1	1	1	1	1	1	1	1	1	1	1	1	1	1	1	1	1	1	1	1	1	1	1	1	1	1	1	1	1	1	1	1	1	1	1	1	1	1	1	1
1	1	1	1	1	1	1	1	1	1	1	1	1	1	1	1	1	1	1	1	1	1	1	1	1	1	1	1	1	1	1	1	1	1	1	1	1	1	1	1	1	1	1	1	1	1	1	1	1	1
1	1	1	1	1	1	1	1	1	1	1	1	1	1	1	1	1	1	1	1	1	1	1	1	1	1	1	1	1	1	1	1	1	1	1	1	1	1	1	1	1	1	1	1	1	1	1	1	1	1
1	1	1	1	1	1	1	1	1	1	1	1	1	1	1	1	1	1	1	1	1	1	1	1	1	1	1	1	1	1	1	1	1	1	1	1	1	1	1	1	1	1	1	1	1	1	1	1	1	1
1	1	1	1	1	1	1	1	1	1	1	1	1	1	1	1	1	1	1	1	1	1	1	1	1	1	1	1	1	1	1	1	1	1	1	1	1	1	1	1	1	1	1	1	1	1	1	1	1	1
1	1	1	1	1	1	1	1	1	1	1	1	1	1	1	1	1	1	1	1	1	1	1	1	1	1	1	1	1	1	1	1	1	1	1	1	1	1	1	1	1	1	1	1	1	1	1	1	1	1
1	1	1	1	1	1	1	1	1	1	1	1	1	1	1	1	1	1	1	1	1	1	1	1	1	1	1	1	1	1	1	1	1	1	1	1	1	1	1	1	1	1	1	1	1	1	1	1	1	1
1	1	1	1	1	1	1	1	1	1	1	1	1	1	1	1	1	1	1	1	1	1	1	1	1	1	1	1	1	1	1	1	1	1	1	1	1	1	1	1	1	1	1	1	1	1	1	1	1	1
1	1	1	1	1	1	1	1	1	1	1	1	1	1	1	1	1	1	1	1	1	1	1	1	1	1	1	1	1	1	1	1	1	1	1	1	1	1	1	1	1	1	1	1	1	1	1	1	1	1
1	1	1	1	1	1	1	1	1	1	1	1	1	1	1	1	1	1	1	1	1	1	1	1	1	1	1	1	1	1	1	1	1	1	1	1	1	1	1	1	1	1	1	1	1	1	1	1	1	1
1	1	1	1	1	1	1	1	1	1	1	1	1	1	1	1	1	1	1	1	1	1	1	1	1	1	1	1	1	1	1	1	1	1	1	1	1	1	1	1	1	1	1	1	1	1	1	1	1	1
1	1	1	1	1	1	1	1	1	1	1	1	1	1	1	1	1	1	1	1	1	1	1	1	1	1	1	1	1	1	1	1	1	1	1	1	1	1	1	1	1	1	1	1	1	1	1	1	1	1
1	1	1	1	1	1	1	1	1	1	1	1	1	1	1	1	1	1	1	1	1	1	1	1	1	1	1	1	1	1	1	1	1	1	1	1	1	1	1	1	1	1	1	1	1	1	1	1	1	1
1	1	1	1	1	1	1	1	1	1	1	1	1	1	1	1	1	1	1	1	1	1	1	1	1	1	1	1	1	1	1	1	1	1	1	1	1	1	1	1	1	1	1	1	1	1	1	1	1	1
1	1	1	1	1	1	1	1	1	1	1	1	1	1	1	1	1	1	1	1	1	1	1	1	1	1	1	1	1	1	1	1	1	1	1	1	1	1	1	1	1	1	1	1	1	1	1	1	1	1
1	1	1	1	1	1	1	1	1	1	1	1	1	1	1	1	1	1	1	1	1	1	1	1	1	1	1	1	1	1	1	1	1	1	1	1	1	1	1	1	1	1	1	1	1	1	1	1	1	1
1	1	1	1	1	1	1	1	1	1	1	1	1	1	1	1	1	1	1	1	1	1	1	1	1	1	1	1	1	1	1	1	1	1	1	1	1	1	1	1	1	1	1	1	1	1	1	1	1	1
1	1	1	1	1	1	1	1	1	1	1	1	1	1	1	1	1	1	1	1	1	1	1	1	1	1	1	1	1	1	1	1	1	1	1	1	1	1	1	1	1	1	1	1	1	1	1	1	1	1
1	1	1	1	1	1	1	1	1	1	1	1	1	1	1	1	1	1	1	1	1	1	1	1	1	1	1	1	1	1	1	1	1	1	1	1	1	1	1	1	1	1	1	1	1	1	1	1	1	1
1	1	1	1	1	1	1	1	1	1	1	1	1	1	1	1	1	1	1	1	1	1	1	1	1	1	1	1	1	1	1	1	1	1	1	1	1	1	1	1	1	1	1	1	1	1	1	1	1	1
1	1	1	1	1	1	1	1	1	1	1	1	1	1	1	1	1	1	1	1	1	1	1	1	1	1	1	1	1	1	1	1	1	1	1	1	1	1	1	1	1	1	1	1	1	1	1	1	1	1
1	1	1	1	1	1	1	1	1	1	1	1	1	1	1	1	1	1	1	1	1	1	1	1	1	1	1	1	1	1	1	1	1	1	1	1	1	1	1	1	1	1	1	1	1	1	1	1	1	1
1	1	1	1	1	1	1	1	1	1	1	1	1	1	1	1	1	1	1	1	1	1	1	1	1	1	1	1	1	1	1	1	1	1	1	1	1	1	1	1	1	1	1	1	1	1	1	1	1	1
1	1	1	1	1	1	1	1	1	1	1	1	1	1	1	1	1	1	1	1	1	1	1	1	1	1	1	1	1	1	1	1	1	1	1	1	1	1	1	1	1	1	1	1	1	1	1	1	1	1
1	1	1	1	1	1	1	1	1	1	1	1	1	1	1	1	1	1	1	1	1	1	1	1	1	1	1	1	1	1	1	1	1	1	1	1	1	1	1	1	1	1	1	1	1	1	1	1	1	1
1	1	1	1	1	1	1	1	1	1	1	1	1	1	1	1	1	1	1	1	1	1	1	1	1	1	1	1	1	1	1	1	1	1	1	1	1	1	1	1	1	1	1	1	1	1	1	1	1	1
1	1	1	1	1	1	1	1	1	1	1	1	1	1	1	1	1	1	1	1	1	1	1	1	1	1	1	1	1	1	1	1	1	1	1	1	1	1	1	1	1	1	1	1	1	1	1	1	1	1
1	1	1	1	1	1	1	1	1	1	1	1	1	1	1	1	1	1	1	1	1	1	1	1	1	1	1	1	1	1	1	1	1	1	1	1	1	1	1	1	1	1	1	1	1	1	1	1	1	1
1	1	1	1	1	1	1	1	1	1	1	1	1	1	1	1	1	1	1	1	1	1	1	1	1	1	1	1	1	1	1	1	1	1	1	1	1	1	1	1	1	1	1	1	1	1	1	1	1	1
1	1	1	1	1	1	1	1	1	1	1	1	1	1	1	1	1	1	1	1	1	1	1	1	1	1	1	1	1	1	1	1	1	1	1	1	1	1	1	1	1	1	1	1	1	1	1	1	1	1
1	1	1	1	1	1	1	1	1	1	1	1	1	1	1	1	1	1	1	1	1	1	1	1	1	1	1	1	1	1	1	1	1	1	1	1	1	1	1	1	1	1	1	1	1	1	1	1	1	1
1	1	1	1	1	1	1	1	1	1	1	1	1	1	1	1	1	1	1	1	1	1	1	1	1	1	1	1	1	1	1	1	1	1	1	1	1	1	1	1	1	1	1	1	1	1	1	1	1	1
1	1	1	1	1	1	1	1	1	1	1	1	1	1	1	1	1	1	1	1	1	1	1	1	1	1	1	1	1	1	1	1	1	1	1	1	1	1	1	1	1	1	1	1	1	1	1	1	1	1
1	1	1	1	1	1	1	1	1	1	1	1	1	1	1	1	1	1	1	1	1	1	1	1	1	1	1	1	1	1	1	1	1	1	1	1	1	1	1	1	1	1	1	1	1	1	1	1	1	1
1	1	1	1	1	1	1	1	1	1	1	1	1	1	1	1	1	1	1	1	1	1	1	1	1	1	1	1	1	1	1	1	1	1	1	1	1	1	1	1	1	1	1	1	1	1	1	1	1	1
1	1	1	1	1	1	1	1	1	1	1	1	1	1	1	1	1	1	1	1	1	1	1	1	1	1	1	1	1	1	1	1	1	1	1	1	1	1	1	1	1	1	1	1	1	1	1	1	1	1
1	1	1	1	1	1	1	1	1	1	1	1	1	1	1	1	1	1	1	1	1	1	1	1	1	1	1	1	1	1	1	1	1	1	1	1	1	1	1	1	1	1	1	1	1	1	1	1	1	1
1	1	1	1	1	1	1	1	1	1	1	1	1	1	1	1	1	1	1	1	1	1	1	1	1	1	1	1	1	1	1	1	1	1	1	1	1	1	1	1	1	1	1	1	1	1	1	1	1	1
1	1	1	1	1	1	1	1	1	1	1	1	1	1	1	1	1	1	1	1	1	1	1	1	1	1	1	1	1	1	1	1	1	1	1	1	1	1	1	1	1	1	1	1	1	1	1	1	1	1
1	1	1	1	1	1	1	1	1	1	1	1	1	1	1	1	1	1	1	1	1	1	1	1	1	1	1	1	1	1	1	1	1	1	1	1	1	1	1	1	1	1	1	1	1	1	1	1	1	1
1	1	1	1	1	1	1	1	1	1	1	1	1	1	1	1	1	1	1	1	1	1	1	1	1	1	1	1	1	1	1	1	1	1	1	1	1	1	1	1	1	1	1	1	1	1	1	1	1	1
1	1	1	1	1	1	1	1	1	1	1	1	1	1	1	1	1	1	1	1	1	1	1	1	1	1	1	1	1	1	1	1	1	1	1	1	1	1	1	1	1	1	1	1	1	1	1	1	1	1
1	1	1	1	1	1	1	1	1	1	1	1	1	1	1	1	1	1	1	1	1	1	1	1	1	1	1	1	1	1	1	1	1	1	1	1	1	1	1	1	1	1	1	1	1	1	1	1	1	1
1	1	1	1	1	1	1	1	1	1	1	1	1	1	1	1	1	1	1	1	1	1	1	1	1	1	1	1	1	1	1	1	1	1	1	1	1	1	1	1	1	1	1	1	1	1	1	1	1	1
1	1	1	1	1	1	1	1	1	1	1	1	1	1	1	1	1	1	1	1	1	1	1	1	1	1	1	1	1	1	1	1	1	1	1	1	1	1	1	1	1	1	1	1	1	1	1	1	1	1
1	1	1	1	1	1	1	1	1	1	1	1	1	1	1	1	1	1	1	1	1	1	1	1	1	1	1	1	1	1	1	1	1	1	1	1	1	1	1	1	1	1	1	1	1	1	1	1	1	1
1	1	1	1	1	1	1	1	1	1	1	1	1	1	1	1	1	1	1	1	1	1	1	1	1	1	1	1	1	1	1	1	1	1	1	1	1	1	1	1	1	1	1	1	1	1	1	1	1	1
1	1	1	1	1	1	1	1	1	1	1	1	1	1	1	1	1	1	1	1	1	1	1	1	1	1	1	1	1	1	1	1	1	1	1	1	1	1	1	1	1	1	1	1	1	1	1	1	1	1
1	1	1	1	1	1	1	1	1	1	1	1	1	1	1	1	1	1	1	1	1	1	1	1	1	1	1	1	1	1	1	1	1	1	1	1	1	1	1	1	1	1	1	1	1	1	1	1	1	1
1	1	1	1	1	1	1	1	1	1	1	1	1	1	1	1	1	1	1	1	1	1	1	1	1	1	1	1	1	1	1	1	1	1	1	1	1	1	1	1	1	1	1	1	1	1	1	1	1	1
1	1	1	1	1	1	1	1	1	1	1	1	1	1	1	1	1	1	1	1	1	1	1	1	1	1	1	1	1	1	1	1	1	1	1	1	1	1	1	1	1	1	1	1	1	1	1	1	1	1
1	1	1	1	1	1	1	1	1	1	1	1	1	1	1	1	1	1	1	1	1	1	1	1	1	1	1	1	1	1	1	1	1	1	1	1	1	1	1	1	1	1	1	1	1	1	1	1	1	1
1	1	1	1	1	1	1	1	1	1	1	1	1	1	1	1	1	1	1	1	1	1	1	1	1	1	1	1	1	1	1	1	1	1	1	1	1	1	1	1	1	1	1	1	1	1	1	1	1	1
1	1	1	1	1	1	1	1	1	1	1	1	1	1	1	1	1	1	1	1	1	1	1	1	1	1	1	1	1	1	1	1	1	1	1	1	1	1	1	1	1	1	1	1	1	1	1	1	1	1
1	1	1	1	1	1	1	1	1	1	1	1	1	1	1	1	1	1	1	1	1	1	1	1	1	1	1	1	1	1	1	1	1	1	1	1	1	1	1	1	1	1	1	1	1	1	1	1	1	1
1	1	1	1	1	1	1	1	1	1	1	1	1	1	1	1	1	1	1	1	1	1	1	1	1	1	1	1	1	1	1	1	1	1	1	1	1	1	1	1	1	1	1	1	1	1	1	1	1	1
1	1	1	1	1	1	1	1	1	1	1	1	1	1	1	1	1	1	1	1	1	1	1	1	1	1	1	1	1	1	1	1	1	1	1	1	1	1	1	1	1	1	1	1	1	1	1	1	1	1
1	1	1	1	1	1	1	1	1	1	1	1	1	1	1	1	1	1	1	1	1	1	1	1	1	1	1	1	1	1	1	1	1	1	1	1	1	1	1	1	1	1	1	1	1	1	1	1	1	1
1	1	1	1	1	1	1	1	1	1	1	1	1	1	1	1	1	1	1	1	1	1	1	1	1	1	1	1	1	1	1	1	1	1	1	1	1	1	1	1	1	1	1	1	1	1	1	1	1	1
1	1	1	1	1	1	1	1	1	1	1	1	1	1	1	1	1	1	1	1	1	1	1	1	1	1	1	1	1	1	1	1	1	1	1	1	1	1	1	1	1	1	1	1	1	1	1	1	1	1
1	1	1	1	1	1	1	1	1	1	1	1	1	1	1	1	1	1	1	1	1	1	1	1	1	1	1	1	1	1	1	1	1	1	1	1	1	1	1	1	1	1	1	1	1	1	1	1	1	1
1	1	1	1	1	1	1	1	1	1	1	1	1	1	1	1	1	1	1	1	1	1	1	1	1	1	1	1	1	1	1	1	1	1	1	1	1	1	1	1	1	1	1	1	1	1	1	1	1	1
1	1	1	1	1	1	1	1	1	1	1	1	1	1	1	1	1	1	1	1	1	1	1	1	1	1	1	1	1	1	1	1	1	1	1	1	1	1	1	1	1	1	1	1	1	1	1	1	1	1
1	1	1	1	1	1	1	1	1	1	1	1	1	1	1	1	1	1	1	1	1	1	1	1	1	1	1	1	1	1	1	1	1	1	1	1	1	1	1	1	1	1	1	1	1	1	1	1	1	1
1	1	1	1	1	1	1	1	1	1	1	1	1	1	1	1	1	1	1	1	1	1	1	1	1	1	1	1	1	1	1	1	1	1	1	1	1	1	1	1	1	1	1	1	1	1	1	1	1	1
1	1	1	1	1	1	1	1	1	1	1	1	1	1	1	1	1	1	1	1	1	1	1	1	1	1	1	1	1	1	1	1	1	1	1	1	1	1	1	1	1	1	1	1	1	1	1	1	1	1
1	1	1	1	1	1	1	1	1	1	1	1	1	1	1	1	1	1	1	1	1	1	1	1	1	1	1	1	1	1	1	1	1	1	1	1	1	1	1	1	1	1	1	1	1	1	1	1	1	1
1	1	1	1	1	1	1	1	1	1	1	1	1	1	1	1	1	1	1	1	1	1	1	1	1	1	1	1	1	1	1	1	1	1	1	1	1	1	1	1	1	1	1	1	1	1	1	1	1	1
1	1	1	1	1	1	1	1	1	1	1	1	1	1	1	1	1	1	1	1	1	1	1	1	1	1	1	1	1	1	1	1	1	1	1	1	1	1	1	1	1	1	1	1	1	1	1	1	1	1
1	1	1	1	1	1	1	1	1	1	1	1	1	1	1	1	1	1	1	1	1	1	1	1	1	1	1	1	1	1	1	1	1	1	1	1	1	1	1	1	1	1	1	1	1	1	1	1	1	1
1	1	1	1	1	1	1	1	1	1	1	1	1	1	1	1	1	1	1	1	1	1	1	1	1	1	1	1	1	1	1	1	1	1	1	1	1	1	1	1	1	1	1	1	1	1	1	1	1	1
1	1	1	1	1	1	1	1	1	1	1	1	1	1	1	1	1	1	1	1	1	1	1	1	1	1	1	1	1	1	1	1	1	1	1	1	1	1	1	1	1	1	1	1	1	1	1	1	1	1
1	1	1	1	1	1	1	1	1	1	1	1	1	1	1	1	1	1	1	1	1	1	1	1	1	1	1	1	1	1	1	1	1	1	1	1	1	1	1	1	1	1	1	1	1	1	1	1	1	1
1	1	1	1	1	1	1	1	1	1	1	1	1	1	1	1	1	1	1	1	1	1	1	1	1	1	1	1	1	1	1	1	1	1	1	1	1	1	1	1	1	1	1	1	1	1	1	1	1	1
1	1	1	1	1	1	1	1	1	1	1	1	1	1	1	1	1	1	1	1	1	1	1	1	1	1	1	1	1	1	1	1	1	1	1	1	1	1	1	1	1	1	1	1	1	1	1	1	1	1
1	1	1	1	1	1	1	1	1	1	1	1	1	1	1	1	1	1	1	1	1	1	1	1	1	1	1	1	1	1	1	1	1	1	1	1	1	1	1	1	1	1	1	1	1	1	1	1	1	1
1	1	1	1	1	1	1	1	1	1	1	1	1	1	1	1	1	1	1	1	1	1	1	1	1	1	1	1	1	1	1	1	1	1	1	1	1	1	1	1	1	1	1	1	1	1	1	1	1	1
1	1	1	1	1	1	1	1	1	1	1	1	1	1	1	1	1	1	1	1	1	1	1	1	1	1	1	1	1	1	1	1	1	1	1	1	1	1	1	1	1	1	1	1	1	1	1	1	1	1
1	1	1	1	1	1	1	1	1	1	1	1	1	1	1	1	1	1	1	1	1	1	1	1	1	1	1	1	1	1	1	1	1	1	1	1	1	1	1	1	1	1	1	1	1	1	1	1	1	1
1	1	1	1	1	1	1	1	1	1	1	1	1	1	1	1	1	1	1	1	1	1	1	1	1	1	1	1	1	1	1	1	1	1	1	1	1	1	1	1	1	1	1	1	1	1	1	1	1	1
1	1	1	1	1	1	1	1	1	1	1	1	1	1	1	1	1	1	1	1	1	1	1	1	1	1	1	1	1	1	1	1	1	1	1	1	1	1	1	1	1	1	1	1	1	1	1	1	1	1
1	1	1	1	1	1	1	1	1	1	1	1	1	1	1	1	1	1	1	1	1	1	1	1	1	1	1	1	1	1	1	1	1	1	1	1	1	1	1	1	1	1	1	1	1	1	1	1	1	1
1	1	1	1	1	1	1	1	1	1	1	1	1	1	1	1	1	1	1	1	1	1	1	1	1	1	1	1	1	1	1	1	1	1	1	1	1	1	1	1	1	1	1	1	1	1	1	1	1	1
1	1	1	1	1	1	1	1	1	1	1	1	1	1	1	1	1	1	1	1	1	1	1	1	1	1	1	1	1	1	1	1	1	1	1	1	1	1	1	1	1	1	1	1	1	1	1	1	1	1
1	1	1	1	1	1	1	1	1	1	1	1	1	1	1	1	1	1	1	1	1	1	1	1	1	1	1	1	1	1	1	1	1	1	1	1	1	1	1	1	1	1	1	1	1	1	1	1	1	1
1	1	1	1	1	1	1	1	1	1	1	1	1	1	1	1	1	1	1	1	1	1	1	1	1	1	1	1	1	1	1	1	1	1	1	1	1	1	1	1	1	1	1	1	1	1	1	1	1	1
1	1	1	1	1	1	1	1	1	1	1	1	1	1	1	1	1	1	1	1	1	1	1	1	1	1	1	1	1	1	1	1	1	1	1	1	1	1	1	1	1	1	1	1	1	1	1	1	1	1
1	1	1	1	1	1	1	1	1	1	1	1	1	1	1	1	1	1	1	1	1	1	1	1	1	1	1	1	1	1	1	1	1	1	1	1	1	1	1	1	1	1	1	1	1	1	1	1	1	1
1	1	1	1	1	1	1	1	1	1	1	1	1	1	1	1	1	1	1	1	1	1	1	1	1	1	1	1	1	1	1	1	1	1	1	1	1	1	1	1	1	1	1	1	1	1	1	1	1	1
1	1	1	1	1	1	1	1	1	1	1	1	1	1	1	1	1	1	1	1	1	1	1	1	1	1	1	1	1	1	1	1	1	1	1	1	1	1	1	1	1	1	1	1	1	1	1	1	1	1
1	1	1	1	1	1	1	1	1	1	1	1	1	1	1	1	1	1	1	1	1	1	1	1	1	1	1	1	1	1	1	1	1	1	1	1	1	1	1	1	1	1	1	1	1	1	1	1	1	1
1	1	1	1	1	1	1	1	1	1	1	1	1	1	1	1	1	1	1	1	1	1	1	1	1	1	1	1	1	1	1	1	1	1	1	1	1	1	1	1	1	1	1	1	1	1	1	1	1	1
1	1	1	1	1	1	1	1	1	1	1	1	1	1	1	1	1	1	1	1	1	1	1	1	1	1	1	1	1	1	1	1	1	1	1	1	1	1	1	1	1	1	1	1	1	1	1	1	1	1
1	1	1	1	1	1	1	1	1	1	1	1	1	1	1	1	1	1	1	1	1	1	1	1	1	1	1	1	1	1	1	1	1	1	1	1	1	1	1	1	1	1	1	1	1	1	1	1	1	1
1	1	1	1	1	1	1	1	1	1	1	1	1	1	1	1	1	1	1	1	1	1	1	1	1	1	1	1	1	1	1	1	1	1	1	1	1	1	1	1	1	1	1	1	1	1	1	1	1	1
1	1	1	1	1	1	1	1	1	1	1	1	1	1	1	1	1	1	1	1	1	1	1	1	1	1	1	1	1	1	1	1	1	1	1	1	1	1	1	1	1	1	1	1	1	1	1	1	1	1
1	1	1	1	1	1	1	1	1	1	1	1	1	1	1	1	1	1	1	1	1	1	1	1	1	1	1	1	1	1	1	1	1	1	1	1	1	1	1	1	1	1	1	1	1	1	1	1	1	1
1	1	1	1	1	1	1	1	1	1	1	1	1	1	1	1	1	1	1	1	1	1	1	1	1	1	1	1	1	1	1	1	1	1	1	1	1	1	1	1	1	1	1	1	1	1	1	1	1	1
1	1	1	1	1	1	1	1	1	1	1	1	1	1	1	1	1	1	1	1	1	1	1	1	1	1	1	1	1	1	1	1	1	1	1	1	1	1	1	1	1	1	1	1	1	1	1	1	1	1
1	1	1	1	1	1	1	1	1	1	1	1	1	1	1	1	1	1	1	1	1	1	1	1	1	1	1	1	1	1	1	1	1	1	1	1	1	1	1	1	1	1	1	1	1	1	1	1	1	1
1	1	1	1	1	1	1	1	1	1	1	1	1	1	1	1	1	1	1	1	1	1	1	1	1	1	1	1	1	1	1	1	1	1	1	1	1	1	1	1	1	1	1	1	1	1	1	1	1	1
1	1	1	1	1	1	1	1	1	1	1	1	1	1	1	1	1	1	1	1	1	1	1	1	1	1	1	1	1	1	1	1	1	1	1	1	1	1	1	1	1	1	1	1	1	1	1	1	1	1
1	1	1	1	1	1	1	1	1	1	1	1	1	1	1	1	1	1	1	1	1	1	1	1	1	1	1	1	1	1	1	1	1	1	1	1	1	1	1	1	1	1	1	1	1	1	1	1	1	1
1	1	1	1	1	1	1	1	1	1	1	1	1	1	1	1	1	1	1	1	1	1	1	1	1	1	1	1	1	1	1	1	1	1	1	1	1	1	1	1	1	1	1	1	1	1	1	1	1	1
1	1	1	1	1	1	1	1	1	1	1	1	1	1	1	1	1	1	1	1	1	1	1	1	1	1	1	1	1	1	1	1	1	1	1	1	1	1	1	1	1	1	1	1	1	1	1	1	1	1
1	1	1	1	1	1	1	1	1	1	1	1	1	1	1	1	1	1	1	1	1	1	1	1	1	1	1	1	1	1	1	1	1	1	1	1	1	1	1	1	1	1	1	1	1	1	1	1	1	1
1	1	1	1	1	1	1	1	1	1	1	1	1	1	1	1	1	1	1	1	1	1	1	1	1	1	1	1	1	1	1	1	1	1	1	1	1	1	1	1	1	1	1	1	1	1	1	1	1	1
1	1	1	1	1	1	1	1	1	1	1	1	1	1	1	1	1	1	1	1	1	1	1	1	1	1	1	1	1	1	1	1	1	1	1	1	1	1	1	1	1	1	1	1	1	1	1	1	1	1
1	1	1	1	1	1	1	1	1	1	1	1	1	1	1	1	1	1	1	1	1	1	1	1	1	1	1	1	1	1	1	1	1	1	1	1	1	1	1	1	1	1	1	1	1	1	1	1	1	1
1	1	1	1	1	1	1	1	1	1	1	1	1	1	1	1	1	1	1	1	1	1	1	1	1	1	1	1	1	1	1	1	1	1	1	1	1	1	1	1	1	1	1	1	1	1	1	1	1	1
1	1	1	1	1	1	1	1	1	1	1	1	1	1	1	1	1	1	1	1	1	1	1	1	1	1	1	1	1	1	1	1	1	1	1	1	1	1	1	1	1	1	1	1	1	1	1	1	1	1
1	1	1	1	1	1	1	1	1	1	1	1	1	1	1	1	1	1	1	1	1	1	1	1	1	1	1	1	1	1	1	1	1	1	1	1	1	1	1	1	1	1	1	1	1	1	1	1	1	1
1	1	1	1	1	1	1	1	1	1	1	1	1	1	1	1	1	1	1	1	1	1	1	1	1	1	1	1	1	1	1	1	1	1	1	1	1	1	1	1	1	1	1	1	1	1	1	1	1	1
1	1	1	1	1	1	1	1	1	1	1	1	1	1	1	1	1	1	1	1	1	1	1	1	1	1	1	1	1	1	1	1	1	1	1	1	1	1	1	1	1	1	1	1	1	1	1	1	1	1
1	1	1	1	1	1	1	1	1	1	1	1	1	1	1	1	1	1	1	1	1	1	1	1	1	1	1	1	1	1	1	1	1	1	1	1	1	1	1	1	1	1	1	1	1	1	1	1	1	1
1	1	1	1	1	1	1	1	1	1	1	1	1	1	1	1	1	1	1	1	1	1	1	1	1	1	1	1	1	1	1	1	1	1	1	1	1	1	1	1	1	1	1	1	1	1	1	1	1	1
1	1	1	1	1	1	1	1	1	1	1	1	1	1	1	1	1	1	1	1	1	1	1	1	1	1	1	1	1	1	1	1	1	1	1	1	1	1	1	1	1	1	1	1	1	1	1	1	1	1
1	1	1	1	1	1	1	1	1	1	1	1	1	1	1	1	1	1	1	1	1	1	1	1	1	1	1	1	1	1	1	1	1	1	1	1	1	1	1	1	1	1	1	1	1	1	1	1	1	1
1	1	1	1	1	1	1	1	1	1	1	1	1	1	1	1	1	1	1	1	1	1	1	1	1	1	1	1	1	1	1	1	1	1	1	1	1	1	1	1	1	1	1	1	1	1	1	1	1	1
1	1	1	1	1	1	1	1	1	1	1	1	1	1	1	1	1	1	1	1	1	1	1	1	1	1	1	1	1	1	1	1	1	1	1	1	1	1	1	1	1	1	1	1	1	1	1	1	1	1
1	1	1	1	1	1	1	1	1	1	1	1	1	1	1	1	1	1	1	1	1	1	1	1	1	1	1	1	1	1	1	1	1	1	1	1	1	1	1	1	1	1	1	1	1	1	1	1	1	1
1	1	1	1	1	1	1	1	1	1	1	1	1	1	1	1	1	1	1	1	1	1	1	1	1	1	1	1	1	1	1	1	1	1	1	1	1	1	1	1	1	1	1	1	1	1	1	1	1	1
1	1	1	1	1	1	1	1	1	1	1	1	1	1	1	1	1	1	1	1	1	1	1	1	1	1	1	1	1	1	1	1	1	1	1	1	1	1	1	1	1	1	1	1	1	1	1	1	1	1
1	1	1	1	1	1	1	1	1	1	1	1	1	1	1	1	1	1	1	1	1	1	1	1	1	1	1	1	1	1	1	1	1	1	1	1	1	1	1	1	1	1	1	1	1	1	1	1	1	1
1	1	1	1	1	1	1	1	1	1	1	1	1	1	1	1	1	1	1	1	1	1	1	1	1	1	1	1	1	1	1	1	1	1	1	1	1	1	1	1	1	1	1	1	1	1	1	1	1	1
1	1	1	1	1	1	1	1	1	1	1	1	1	1	1	1	1	1	1	1	1	1	1	1	1	1	1	1	1	1	1	1	1	1	1	1	1	1	1	1	1	1	1	1	1	1	1	1	1	1
1	1	1	1	1	1	1	1	1	1	1	1	1	1	1	1	1	1	1	1	1	1	1	1	1	1	1	1	1	1	1	1	1	1	1	1	1	1	1	1	1	1	1	1	1	1	1	1	1	1
1	1	1	1	1	1	1	1	1	1	1	1	1	1	1	1	1	1	1	1	1	1	1	1	1	1	1	1	1	1	1	1	1	1	1	1	1	1	1	1	1	1	1	1	1	1	1	1	1	1
1	1	1	1	1	1	1	1	1	1	1	1	1	1	1	1	1	1	1	1	1	1	1	1	1	1	1	1	1	1	1	1	1	1	1	1	1	1	1	1	1	1	1	1	1	1	1	1	1	1
1	1	1	1	1	1	1	1	1	1	1	1	1	1	1	1	1	1	1	1	1	1	1	1	1	1	1	1	1	1	1	1	1	1	1	1	1	1	1	1	1	1	1	1	1	1	1	1	1	1
1	1	1	1	1	1	1	1	1	1	1	1	1	1	1	1	1	1	1	1	1	1	1	1	1	1	1	1	1	1	1	1	1	1	1	1	1	1	1	1	1	1	1	1	1	1	1	1	1	1
1	1	1	1	1	1	1	1	1	1	1	1	1	1	1	1	1	1	1	1	1	1	1	1	1	1	1	1	1	1	1	1	1	1	1	1	1	1	1	1	1	1	1	1	1	1	1	1	1	1
1	1	1	1	1	1	1	1	1	1	1	1	1	1	1	1	1	1	1	1	1	1	1	1	1	1	1	1	1	1	1	1	1	1	1	1	1	1	1	1	1	1	1	1	1	1	1	1	1	1
1	1	1	1	1	1	1	1	1	1	1	1	1	1	1	1	1	1	1	1	1	1	1	1	1	1	1	1	1	1	1	1	1	1	1	1	1	1	1	1	1	1	1	1	1	1	1	1	1	1
1	1	1	1	1	1	1	1	1	1	1	1	1	1	1	1	1	1	1	1	1	1	1	1	1	1	1	1	1	1	1	1	1	1	1	1	1	1	1	1	1	1	1	1	1	1	1	1	1	1
1	1	1	1	1	1	1	1	1	1	1	1	1	1	1	1	1	1	1	1	1	1	1	1	1	1	1	1	1	1	1	1	1	1	1	1	1	1	1	1	1	1	1	1	1	1	1	1	1	1
1	1	1	1	1	1	1	1	1	1	1	1	1	1	1	1	1	1	1	1	1	1	1	1	1	1	1	1	1	1	1	1	1	1	1	1	1	1	1	1	1	1	1	1	1	1	1	1	1	1
1	1	1	1	1	1	1	1	1	1	1	1	1	1	1	1	1	1	1	1	1	1	1	1	1	1	1	1	1	1	1	1	1	1	1	1	1	1	1	1	1	1	1	1	1	1	1	1	1	1
1	1	1	1	1	1	1	1	1	1	1	1	1	1	1	1	1	1	1	1	1	1	1	1	1	1	1	1	1	1	1	1	1	1	1	1	1	1	1	1	1	1	1	1	1	1	1	1	1	1
1	1	1	1	1	1	1	1	1	1	1	1	1	1	1	1	1	1	1	1	1	1	1	1	1	1	1	1	1	1	1	1	1	1	1	1	1	1	1	1	1	1	1	1	1	1	1	1	1	1
1	1	1	1	1	1	1	1	1	1	1	1	1	1	1	1	1	1	1	1	1	1	1	1	1	1	1	1	1	1	1	1	1	1	1	1	1	1	1	1	1	1	1	1	1	1	1	1	1	1
1	1	1	1	1	1	1	1	1	1	1	1	1	1	1	1	1	1	1	1	1	1	1	1	1	1	1	1	1	1	1	1	1	1	1	1	1	1	1	1	1	1	1	1	1	1	1	1	1	1
1	1	1	1	1	1	1	1	1	1	1	1	1	1	1	1	1	1	1	1	1	1	1	1	1	1	1	1	1	1	1	1	1	1	1	1	1	1	1	1	1	1	1	1	1	1	1	1	1	1
1	1	1	1	1	1	1	1	1	1	1	1	1	1	1	1	1	1	1	1	1	1	1	1	1	1	1	1	1	1	1	1	1	1	1	1	1	1	1	1	1	1	1	1	1	1	1	1	1	1
1	1	1	1	1	1	1	1	1	1	1	1	1	1	1	1	1	1	1	1	1	1	1	1	1	1	1	1	1	1	1	1	1	1	1	1	1	1	1	1	1	1	1	1	1	1	1	1	1	1
1	1	1	1	1	1	1	1	1	1	1	1	1	1	1	1	1	1	1	1	1	1	1	1	1	1	1	1	1	1	1	1	1	1	1	1	1	1	1	1	1	1	1	1	1	1	1	1	1	1
1	1	1	1	1	1	1	1	1	1	1	1	1	1	1	1	1	1	1	1	1	1	1	1	1	1	1	1	1	1	1	1	1	1	1	1	1	1	1	1	1	1	1	1	1	1	1	1	1	1
1	1	1	1	1	1	1	1	1	1	1	1	1	1	1	1	1	1	1	1	1	1	1	1	1	1	1	1	1	1	1	1	1	1	1	1	1	1	1	1	1	1	1	1	1	1	1	1	1	1
1	1	1	1	1	1	1	1	1	1	1	1	1	1	1	1	1	1	1	1	1	1	1	1	1	1	1	1	1	1	1	1	1	1	1	1	1	1	1	1	1	1	1	1	1	1	1	1	1	1
1	1	1	1	1	1	1	1	1	1	1	1	1	1	1	1	1	1	1	1	1	1	1	1	1	1	1	1	1	1	1	1	1	1	1	1	1	1	1	1	1	1	1	1	1	1	1	1	1	1
1	1	1	1	1	1	1	1	1	1	1	1	1	1	1	1	1	1	1	1	1	1	1	1	1	1	1	1	1	1	1	1	1	1	1	1	1	1	1	1	1	1	1	1	1	1	1	1	1	1
1	1	1	1	1	1	1	1	1	1	1	1	1	1	1	1	1	1	1	1	1	1	1	1	1	1	1	1	1	1	1	1	1	1	1	1	1	1	1	1	1	1	1	1	1	1	1	1	1	1
1	1	1	1	1	1	1	1	1	1	1	1	1	1	1	1	1	1	1	1	1	1	1	1	1	1	1	1	1	1	1	1	1	1	1	1	1	1	1	1	1	1	1	1	1	1	1	1	1	1
1	1	1	1	1	1	1	1	1	1	1	1	1	1	1	1	1	1	1	1	1	1	1	1	1	1	1	1	1	1	1	1	1	1	1	1	1	1	1	1	1	1	1	1	1	1	1	1	1	1
1	1	1	1	1	1	1	1	1	1	1	1	1	1	1	1	1	1	1	1	1	1	1	1	1	1	1	1	1	1	1	1	1	1	1	1	1	1	1	1	1	1	1	1	1	1	1	1	1	1
1	1	1	1	1	1	1	1	1	1	1	1	1	1	1	1	1	1	1	1	1	1	1	1	1	1	1	1	1	1	1	1	1	1	1	1	1	1	1	1	1	1	1	1	1	1	1	1	1	1
1	1	1	1	1	1	1	1	1	1	1	1	1	1	1	1	1	1	1	1	1	1	1	1	1	1	1	1	1	1	1	1	1	1	1	1	1	1	1	1	1	1	1	1	1	1	1	1	1	1
1	1	1	1	1	1	1	1	1	1	1	1	1	1	1	1	1	1	1	1	1	1	1	1	1	1	1	1	1	1	1	1	1	1	1	1	1	1	1	1	1	1	1	1	1	1	1	1	1	1
1	1	1	1	1	1	1	1	1	1	1	1	1	1	1	1	1	1	1	1	1	1	1	1	1	1	1	1	1	1	1	1	1	1	1	1	1	1	1	1	1	1	1	1	1	1	1	1	1	1
1	1	1	1	1	1	1	1	1	1	1	1	1	1	1	1	1	1	1	1	1	1	1	1	1	1	1	1	1	1	1	1	1	1	1	1	1	1	1	1	1	1	1	1	1	1	1	1	1	1
1	1	1	1	1	1	1	1	1	1	1	1	1	1	1	1	1	1	1	1	1	1	1	1	1	1	1	1	1	1	1	1	1	1	1	1	1	1	1	1	1	1	1	1	1	1	1	1	1	1
1	1	1	1	1	1	1	1	1	1	1	1	1	1	1	1	1	1	1	1	1	1	1	1	1	1	1	1	1	1	1	1	1	1	1	1	1	1	1	1	1	1	1	1	1	1	1	1	1	1
1	1	1	1	1	1	1	1	1	1	1	1	1	1	1	1	1	1	1	1	1	1	1	1	1	1	1	1	1	1	1	1	1	1	1	1	1	1	1	1	1	1	1	1	1	1	1	1	1	1
1	1	1	1	1	1	1	1	1	1	1	1	1	1	1	1	1	1	1	1	1	1	1	1	1	1	1	1	1	1	1	1	1	1	1	1	1	1	1	1	1	1	1	1	1	1	1	1	1	1
1	1	1	1	1	1	1	1	1	1	1	1	1	1	1	1	1	1	1	1	1	1	1	1	1	1	1	1	1	1	1	1	1	1	1	1	1	1	1	1	1	1	1	1	1	1	1	1	1	1
1	1	1	1	1	1	1	1	1	1	1	1	1	1	1	1	1	1	1	1	1	1	1	1	1	1	1	1	1	1	1	1	1	1	1	1	1	1	1	1	1	1	1	1	1	1	1	1	1	1
1	1	1	1	1	1	1	1	1	1	1	1	1	1	1	1	1	1	1	1	1	1	1	1	1	1	1	1	1	1	1	1	1	1	1	1	1	1	1	1	1	1	1	1	1	1	1	1	1	1
1	1	1	1	1	1	1	1	1	1	1	1	1	1	1	1	1	1	1	1	1	1	1	1	1	1	1	1	1	1	1	1	1	1	1	1	1	1	1	1	1	1	1	1	1	1	1	1	1	1
1	1	1	1	1	1	1	1	1	1	1	1	1	1	1	1	1	1	1	1	1	1	1	1	1	1	1	1	1	1	1	1	1	1	1	1	1	1	1	1	1	1	1	1	1	1	1	1	1	1
1	1	1	1	1	1	1	1	1	1	1	1	1	1	1	1	1	1	1	1	1	1	1	1	1	1	1	1	1	1	1	1	1	1	1	1	1	1	1	1	1	1	1	1	1	1	1	1	1	1
1	1	1	1	1	1	1	1	1	1	1	1	1	1	1	1	1	1	1	1	1	1	1	1	1	1	1	1	1	1	1	1	1	1	1	1	1	1	1	1	1	1	1	1	1	1	1	1	1	1
1	1	1	1	1	1	1	1	1	1	1	1	1	1	1	1	1	1	1	1	1	1	1	1	1	1	1	1	1	1	1	1	1	1	1	1	1	1	1	1	1	1	1	1	1	1	1	1	1	1
1	1	1	1	1	1	1	1	1	1	1	1	1	1	1	1	1	1	1	1	1	1	1	1	1	1	1	1	1	1	1	1	1	1	1	1	1	1	1	1	1	1	1	1	1	1	1	1	1	1
1	1	1	1	1	1	1	1	1	1	1	1	1	1	1	1	1	1	1	1	1	1	1	1	1	1	1	1	1	1	1	1	1	1	1	1	1	1	1	1	1	1	1	1	1	1	1	1	1	1
1	1	1	1	1	1	1	1	1	1	1	1	1	1	1	1	1	1	1	1	1	1	1	1	1	1	1	1	1	1	1	1	1	1	1	1	1	1	1	1	1	1	1	1	1	1	1	1	1	1
1	1	1	1	1	1	1	1	1	1	1	1	1	1	1	1	1	1	1	1	1	1	1	1	1	1	1	1	1	1	1	1	1	1	1	1	1	1	1	1	1	1	1	1	1	1	1	1	1	1
1	1	1	1	1	1	1	1	1	1	1	1	1	1	1	1	1	1	1	1	1	1	1	1	1	1	1	1	1	1	1	1	1	1	1	1	1	1	1	1	1	1	1	1	1	1	1	1	1	1
1	1	1	1	1	1	1	1	1	1	1	1	1	1	1	1	1	1	1	1	1	1	1	1	1	1	1	1	1	1	1	1	1	1	1	1	1	1	1	1	1	1	1	1	1	1	1	1	1	1
1	1	1	1	1	1	1	1	1	1	1	1	1	1	1	1	1	1	1	1	1	1	1	1	1	1	1	1	1	1	1	1	1	1	1	1	1	1	1	1	1	1	1	1	1	1	1	1	1	1
1	1	1	1	1	1	1	1	1	1	1	1	1	1	1	1	1	1	1	1	1	1	1	1	1	1	1	1	1	1	1	1	1	1	1	1	1	1	1	1	1	1	1	1	1	1	1	1	1	1
1	1	1	1	1	1	1	1	1	1	1	1	1	1	1	1	1	1	1	1	1	1	1	1	1	1	1	1	1	1	1	1	1	1	1	1	1	1	1	1	1	1	1	1	1	1	1	1	1	1
1	1	1	1	1	1	1	1	1	1	1	1	1	1	1	1	1	1	1	1	1	1	1	1	1	1	1	1	1	1	1	1	1	1	1	1	1	1	1	1	1	1	1	1	1	1	1	1	1	1
1	1	1	1	1	1	1	1	1	1	1	1	1	1	1	1	1	1	1	1	1	1	1	1	1	1	1	1	1	1	1	1	1	1	1	1	1	1	1	1	1	1	1	1	1	1	1	1	1	1
1	1	1	1	1	1	1	1	1	1	1	1	1	1	1	1	1	1	1	1	1	1	1	1	1	1	1	1	1	1	1	1	1	1	1	1	1	1	1	1	1	1	1	1	1	1	1	1	1	1
1	1	1	1	1	1	1	1	1	1	1	1	1	1	1	1	1	1	1	1	1	1	1	1	1	1	1	1	1	1	1	1	1	1	1	1	1	1	1	1	1	1	1	1	1	1	1	1	1	1
1	1	1	1	1	1	1	1	1	1	1	1	1	1	1	1	1	1	1	1	1	1	1	1	1	1	1	1	1	1	1	1	1	1	1	1	1	1	1	1	1	1	1	1	1	1	1	1	1	1
1	1	1	1	1	1	1	1	1	1	1	1	1	1	1	1	1	1	1	1	1	1	1	1	1	1	1	1	1	1	1	1	1	1	1	1	1	1	1	1	1	1	1	1	1	1	1	1	1	1
1	1	1	1	1	1	1	1	1	1	1	1	1	1	1	1	1	1	1	1	1	1	1	1	1	1	1	1	1	1	1	1	1	1	1	1	1	1	1	1	1	1	1	1	1	1	1	1	1	1
1	1	1	1	1	1	1	1	1	1	1	1	1	1	1	1	1	1	1	1	1	1	1	1	1	1	1	1	1	1	1	1	1	1	1	1	1	1	1	1	1	1	1	1	1	1	1	1	1	1
1	1	1	1	1	1	1	1	1	1	1	1	1	1	1	1	1	1	1	1	1	1	1	1	1	1	1	1	1	1	1	1	1	1	1	1	1	1	1	1	1	1	1	1	1	1	1	1	1	1
1	1	1	1	1	1	1	1	1	1	1	1	1	1	1	1	1	1	1	1	1	1	1	1	1	1	1	1	1	1	1	1	1	1	1	1	1	1	1	1	1	1	1	1	1	1	1	1	1	1
1	1	1	1	1	1	1	1	1	1	1	1	1	1	1	1	1	1	1	1	1	1	1	1	1	1	1	1	1	1	1	1	1	1	1	1	1	1	1	1	1	1	1	1	1	1	1	1	1	1
1	1	1	1	1	1	1	1	1	1	1	1	1	1	1	1	1	1	1	1	1	1	1	1	1	1	1	1	1	1	1	1	1	1	1	1	1	1	1	1	1	1	1	1	1	1	1	1	1	1
1	1	1	1	1	1	1	1	1	1	1	1	1	1	1	1	1	1	1	1	1	1	1	1	1	1	1	1	1	1	1	1	1	1	1	1	1	1	1	1	1	1	1	1	1	1	1	1	1	1
1	1	1	1	1	1	1	1	1	1	1	1	1	1	1	1	1	1	1	1	1	1	1	1	1	1	1	1	1	1	1	1	1	1	1	1	1	1	1	1	1	1	1	1	1	1	1	1	1	1
1	1	1	1	1	1	1	1	1	1	1	1	1	1	1	1	1	1	1	1	1	1	1	1	1	1	1	1	1	1	1	1	1	1	1	1	1	1	1	1	1	1	1	1	1	1	1	1	1	1
1	1	1	1	1	1	1	1	1	1	1	1	1	1	1	1	1	1	1	1	1	1	1	1	1	1	1	1	1	1	1	1	1	1	1	1	1	1	1	1	1	1	1	1	1	1	1	1	1	1
1	1	1	1	1	1	1	1	1	1	1	1	1	1	1	1	1	1	1	1	1	1	1	1	1	1	1	1	1	1	1	1	1	1	1	1	1	1	1	1	1	1	1	1	1	1	1	1	1	1
1	1	1	1	1	1	1	1	1	1	1	1	1	1	1	1	1	1	1	1	1	1	1	1	1	1	1	1	1	1	1	1	1	1	1	1	1	1	1	1	1	1	1	1	1	1	1	1	1	1
1	1	1	1	1	1	1	1	1	1	1	1	1	1	1	1	1	1	1	1	1	1	1	1	1	1	1	1	1	1	1	1	1	1	1	1	1	1	1	1	1	1	1	1	1	1	1	1	1	1
1	1	1	1	1	1	1	1	1	1	1	1	1	1	1	1	1	1	1	1	1	1	1	1	1	1	1	1	1	1	1	1	1	1	1	1	1	1	1	1	1	1	1	1	1	1	1	1	1	1
1	1	1	1	1	1	1	1	1	1	1	1	1	1	1	1	1	1	1	1	1	1	1	1	1	1	1	1	1	1	1	1	1	1	1	1	1	1	1	1	1	1	1	1	1	1	1	1	1	1
1	1	1	1	1	1	1	1	1	1	1	1	1	1	1	1	1	1	1	1	1	1	1	1	1	1	1	1	1	1	1	1	1	1	1	1	1	1	1	1	1	1	1	1	1	1	1	1	1	1
1	1	1	1	1	1	1	1	1	1	1	1	1	1	1	1	1	1	1	1	1	1	1	1	1	1	1	1	1	1	1	1	1	1	1	1	1	1	1	1	1	1	1	1	1	1	1	1	1	1
1	1	1	1	1	1	1	1	1	1	1	1	1	1	1	1	1	1	1	1	1	1	1	1	1	1	1	1	1	1	1	1	1	1	1	1	1	1	1	1	1	1	1	1	1	1	1	1	1	1
1	1	1	1	1	1	1	1	1	1	1	1	1	1	1	1	1	1	1	1	1	1	1	1	1	1	1	1	1	1	1	1	1	1	1	1	1	1	1	1	1	1	1	1	1	1	1	1	1	1
1	1	1	1	1	1	1	1	1	1	1	1	1	1	1	1	1	1	1	1	1	1	1	1	1	1	1	1	1	1	1	1	1	1	1	1	1	1	1	1	1	1	1	1	1	1	1	1	1	1
1	1	1	1	1	1	1	1	1	1	1	1	1	1	1	1	1	1	1	1	1	1	1	1	1	1	1	1	1	1	1	1	1	1	1	1	1	1	1	1	1	1	1	1	1	1	1	1	1	1
1	1	1	1	1	1	1	1	1	1	1	1	1	1	1	1	1	1	1	1	1	1	1	1	1	1	1	1	1	1	1	1	1	1	1	1	1	1	1	1	1	1	1	1	1	1	1	1	1	1
1	1	1	1	1	1	1	1	1	1	1	1	1	1	1	1	1	1	1	1	1	1	1	1	1	1	1	1	1	1	1	1	1	1	1	1	1	1	1	1	1	1	1	1	1	1	1	1	1	1
1	1	1	1	1	1	1	1	1	1	1	1	1	1	1	1	1	1	1	1	1	1	1	1	1	1	1	1	1	1	1	1	1	1	1	1	1	1	1	1	1	1	1	1	1	1	1	1	1	1
1	1	1	1	1	1	1	1	1	1	1	1	1	1	1	1	1	1	1	1	1	1	1	1	1	1	1	1	1	1	1	1	1	1	1	1	1	1	1	1	1	1	1	1	1	1	1	1	1	1
1	1	1	1	1	1	1	1	1	1	1	1	1	1	1	1	1	1	1	1	1	1	1	1	1	1	1	1	1	1	1	1	1	1	1	1	1	1	1	1	1	1	1	1	1	1	1	1	1	1
1	1	1	1	1	1	1	1	1	1	1	1	1	1	1	1	1	1	1	1	1	1	1	1	1	1	1	1	1	1	1	1	1	1	1	1	1	1	1	1	1	1	1	1	1	1	1	1	1	1
1	1	1	1	1	1	1	1	1	1	1	1	1	1	1	1	1	1	1	1	1	1	1	1	1	1	1	1	1	1	1	1	1	1	1	1	1	1	1	1	1	1	1	1	1	1	1	1	1	1
1	1	1	1	1	1	1	1	1	1	1	1	1	1	1	1	1	1	1	1	1	1	1	1	1	1	1	1	1	1	1	1	1	1	1	1	1	1	1	1	1	1	1	1	1	1	1	1	1	1
1	1	1	1	1	1	1	1	1	1	1	1	1	1	1	1	1	1	1	1	1	1	1	1	1	1	1	1	1	1	1	1	1	1	1	1	1	1	1	1	1	1	1	1	1	1	1	1	1	1
1	1	1	1	1	1	1	1	1	1	1	1	1	1	1	1	1	1	1	1	1	1	1	1	1	1	1	1	1	1	1	1	1	1	1	1	1	1	1	1	1	1	1	1	1	1	1	1	1	1
1	1	1	1	1	1	1	1	1	1	1	1	1	1	1	1	1	1	1	1	1	1	1	1	1	1	1	1	1	1	1	1	1	1	1	1	1	1	1	1	1	1	1	1	1	1	1	1	1	1
1	1	1	1	1	1	1	1	1	1	1	1	1	1	1	1	1	1	1	1	1	1	1	1	1	1	1	1	1	1	1	1	1	1	1	1	1	1	1	1	1	1	1	1	1	1	1	1	1	1
1	1	1	1	1	1	1	1	1	1	1	1	1	1	1	1	1	1	1	1	1	1	1	1	1	1	1	1	1	1	1	1	1	1	1	1	1	1	1	1	1	1	1	1	1	1	1	1	1	1
1	1	1	1	1	1	1	1	1	1	1	1	1	1	1	1	1	1	1	1	1	1	1	1	1	1	1	1	1	1	1	1	1	1	1	1	1	1	1	1	1	1	1	1	1	1	1	1	1	1
1	1	1	1	1	1	1	1	1	1	1	1	1	1	1	1	1	1	1	1	1	1	1	1	1	1	1	1	1	1	1	1	1	1	1	1	1	1	1	1	1	1	1	1	1	1	1	1	1	1
1	1	1	1	1	1	1	1	1	1	1	1	1	1	1	1	1	1	1	1	1	1	1	1	1	1	1	1	1	1	1	1	1	1	1	1	1	1	1	1	1	1	1	1	1	1	1	1	1	1
1	1	1	1	1	1	1	1	1	1	1	1	1	1	1	1	1	1	1	1	1	1	1	1	1	1	1	1	1	1	1	1	1	1	1	1	1	1	1	1	1	1	1	1	1	1	1	1	1	1
1	1	1	1	1	1	1	1	1	1	1	1	1	1	1	1	1	1	1	1	1	1	1	1	1	1	1	1	1	1	1	1	1	1	1	1	1	1	1	1	1	1	1	1	1	1	1	1	1	1
1	1	1	1	1	1	1	1	1	1	1	1	1	1	1	1	1	1	1	1	1	1	1	1	1	1	1	1	1	1	1	1	1	1	1	1	1	1	1	1	1	1	1	1	1	1	1	1	1	1
1	1	1	1	1	1	1	1	1	1	1	1	1	1	1	1	1	1	1	1	1	1	1	1	1	1	1	1	1	1	1	1	1	1	1	1	1	1	1	1	1	1	1	1	1	1	1	1	1	1
1	1	1	1	1	1	1	1	1	1	1	1	1	1	1	1	1	1	1	1	1	1	1	1	1	1	1	1	1	1	1	1	1	1	1	1	1	1	1	1	1	1	1	1	1	1	1	1	1	1
1	1	1	1	1	1	1	1	1	1	1	1	1	1	1	1	1	1	1	1	1	1	1	1	1	1	1	1	1	1	1	1	1	1	1	1	1	1	1	1	1	1	1	1	1	1	1	1	1	1
1	1	1	1	1	1	1	1	1	1	1	1	1	1	1	1	1	1	1	1	1	1	1	1	1	1	1	1	1	1	1	1	1	1	1	1	1	1	1	1	1	1	1	1	1	1	1	1	1	1
1	1	1	1	1	1	1	1	1	1	1	1	1	1	1	1	1	1	1	1	1	1	1	1	1	1	1	1	1	1	1	1	1	1	1	1	1	1	1	1	1	1	1	1	1	1	1	1	1	1
1	1	1	1	1	1	1	1	1	1	1	1	1	1	1	1	1	1	1	1	1	1	1	1	1	1	1	1	1	1	1	1	1	1	1	1	1	1	1	1	1	1	1	1	1	1	1	1	1	1
1	1	1	1	1	1	1	1	1	1	1	1	1	1	1	1	1	1	1	1	1	1	1	1	1	1	1	1	1	1	1	1	1	1	1	1	1	1	1	1	1	1	1	1	1	1	1	1	1	1
1	1	1	1	1	1	1	1	1	1	1	1	1	1	1	1	1	1	1	1	1	1	1	1	1	1	1	1	1	1	1	1	1	1	1	1	1	1	1	1	1	1	1	1	1	1	1	1	1	1
1	1	1	1	1	1	1	1	1	1	1	1	1	1	1	1	1	1	1	1	1	1	1	1	1	1	1	1	1	1	1	1	1	1	1	1	1	1	1	1	1	1	1	1	1	1	1	1	1	1
1	1	1	1	1	1	1	1	1	1	1	1	1	1	1	1	1	1	1	1	1	1	1	1	1	1	1	1	1	1	1	1	1	1	1	1	1	1	1	1	1	1	1	1	1	1	1	1	1	1
1	1	1	1	1	1	1	1	1	1	1	1	1	1	1	1	1	1	1	1	1	1	1	1	1	1	1	1	1	1	1	1	1	1	1	1	1	1	1	1	1	1	1	1	1	1	1	1	1	1
1	1	1	1	1	1	1	1	1	1	1	1	1	1	1	1	1	1	1	1	1	1	1	1	1	1	1	1	1	1	1	1	1	1	1	1	1	1	1	1	1	1	1	1	1	1	1	1	1	1
1	1	1	1	1	1	1	1	1	1	1	1	1	1	1	1	1	1	1	1	1	1	1	1	1	1	1	1	1	1	1	1	1	1	1	1	1	1	1	1	1	1	1	1	1	1	1	1	1	1
1	1	1	1	1	1	1	1	1	1	1	1	1	1	1	1	1	1	1	1	1	1	1	1	1	1	1	1	1	1	1	1	1	1	1	1	1	1	1	1	1	1	1	1	1	1	1	1	1	1
1	1	1	1	1	1	1	1	1	1	1	1	1	1	1	1	1	1	1	1	1	1	1	1	1	1	1	1	1	1	1	1	1	1	1	1	1	1	1	1	1	1	1	1	1	1	1	1	1	1
1	1	1	1	1	1	1	1	1	1	1	1	1	1	1	1	1	1	1	1	1	1	1	1	1	1	1	1	1	1	1	1	1	1	1	1	1	1	1	1	1	1	1	1	1	1	1	1	1	1
1	1	1	1	1	1	1	1	1	1	1	1	1	1	1	1	1	1	1	1	1	1	1	1	1	1	1	1	1	1	1	1	1	1	1	1	1	1	1	1	1	1	1	1	1	1	1	1	1	1
1	1	1	1	1	1	1	1	1	1	1	1	1	1	1	1	1	1	1	1	1	1	1	1	1	1	1	1	1	1	1	1	1	1	1	1	1	1	1	1	1	1	1	1	1	1	1	1	1	1
1	1	1	1	1	1	1	1	1	1	1	1	1	1	1	1	1	1	1	1	1	1	1	1	1	1	1	1	1	1	1	1	1	1	1	1	1	1	1	1	1	1	1	1	1	1	1	1	1	1
1	1	1	1	1	1	1	1	1	1	1	1	1	1	1	1	1	1	1	1	1	1	1	1	1	1	1	1	1	1	1	1	1	1	1	1	1	1	1	1	1	1	1	1	1	1	1	1	1	1
1	1	1	1	1	1	1	1	1	1	1	1	1	1	1	1	1	1	1	1	1	1	1	1	1	1	1	1	1	1	1	1	1	1	1	1	1	1	1	1	1	1	1	1	1	1	1	1	1	1
1	1	1	1	1	1	1	1	1	1	1	1	1	1	1	1	1	1	1	1	1	1	1	1	1	1	1	1	1	1	1	1	1	1	1	1	1	1	1	1	1	1	1	1	1	1	1	1	1	1
1	1	1	1	1	1	1	1	1	1	1	1	1	1	1	1	1	1	1	1	1	1	1	1	1	1	1	1	1	1	1	1	1	1	1	1	1	1	1	1	1	1	1	1	1	1	1	1	1	1
1	1	1	1	1	1	1	1	1	1	1	1	1	1	1	1	1	1	1	1	1	1	1	1	1	1	1	1	1	1	1	1	1	1	1	1	1	1	1	1	1	1	1	1	1	1	1	1	1	1
1	1	1	1	1	1	1	1	1	1	1	1	1	1	1	1	1	1	1	1	1	1	1	1	1	1	1	1	1	1	1	1	1	1	1	1	1	1	1	1	1	1	1	1	1	1	1	1	1	1
1	1	1	1	1	1	1	1	1	1	1	1	1	1	1	1	1	1	1	1	1	1	1	1	1	1	1	1	1	1	1	1	1	1	1	1	1	1	1	1	1	1	1	1	1	1	1	1	1	1
1	1	1	1	1	1	1	1	1	1	1	1	1	1	1	1	1	1	1	1	1	1	1	1	1	1	1	1	1	1	1	1	1	1	1	1	1	1	1	1	1	1	1	1	1	1	1	1	1	1
1	1	1	1	1	1	1	1	1	1	1	1	1	1	1	1	1	1	1	1	1	1	1	1	1	1	1	1	1	1	1	1	1	1	1	1	1	1	1	1	1	1	1	1	1	1	1	1	1	1
1	1	1	1	1	1	1	1	1	1	1	1	1	1	1	1	1	1	1	1	1	1	1	1	1	1	1	1	1	1	1	1	1	1	1	1	1	1	1	1	1	1	1	1	1	1	1	1	1	1
1	1	1	1	1	1	1	1	1	1	1	1	1	1	1	1	1	1	1	1	1	1	1	1	1	1	1	1	1	1	1	1	1	1	1	1	1	1	1	1	1	1	1	1	1	1	1	1	1	1
1	1	1	1	1	1	1	1	1	1	1	1	1	1	1	1	1	1	1	1	1	1	1	1	1	1	1	1	1	1	1	1	1	1	1	1	1	1	1	1	1	1	1	1	1	1	1	1	1	1
1	1	1	1	1	1	1	1	1	1	1	1	1	1	1	1	1	1	1	1	1	1	1	1	1	1	1	1	1	1	1	1	1	1	1	1	1	1	1	1	1	1	1	1	1	1	1	1	1	1
1	1	1	1	1	1	1	1	1	1	1	1	1	1	1	1	1	1	1	1	1	1	1	1	1	1	1	1	1	1	1	1	1	1	1	1	1	1	1	1	1	1	1	1	1	1	1	1	1	1
1	1	1	1	1	1	1	1	1	1	1	1	1	1	1	1	1	1	1	1	1	1	1	1	1	1	1	1	1	1	1	1	1	1	1	1	1	1	1	1	1	1	1	1	1	1	1	1	1	1
1	1	1	1	1	1	1	1	1	1	1	1	1	1	1	1	1	1	1	1	1	1	1	1	1	1	1	1	1	1	1	1	1	1	1	1	1	1	1	1	1	1	1	1	1	1	1	1	1	1
1	1	1	1	1	1	1	1	1	1	1	1	1	1	1	1	1	1	1	1	1	1	1	1	1	1	1	1	1	1	1	1	1	1	1	1	1	1	1	1	1	1	1	1	1	1	1	1	1	1
1	1	1	1	1	1	1	1	1	1	1	1	1	1	1	1	1	1	1	1	1	1	1	1	1	1	1	1	1	1	1	1	1	1	1	1	1	1	1	1	1	1	1	1	1	1	1	1	1	1
1	1	1	1	1	1	1	1	1	1	1	1	1	1	1	1	1	1	1	1	1	1	1	1	1	1	1	1	1	1	1	1	1	1	1	1	1	1	1	1	1	1	1	1	1	1	1	1	1	1
1	1	1	1	1	1	1	1	1	1	1	1	1	1	1	1	1	1	1	1	1	1	1	1	1	1	1	1	1	1	1	1	1	1	1	1	1	1	1	1	1	1	1	1	1	1	1	1	1	1
1	1	1	1	1	1	1	1	1	1	1	1	1	1	1	1	1	1	1	1	1	1	1	1	1	1	1	1	1	1	1	1	1	1	1	1	1	1	1	1	1	1	1	1	1	1	1	1	1	1
1	1	1	1	1	1	1	1	1	1	1	1	1	1	1	1	1	1	1	1	1	1	1	1	1	1	1	1	1	1	1	1	1	1	1	1	1	1	1	1	1	1	1	1	1	1	1	1	1	1
1	1	1	1	1	1	1	1	1	1	1	1	1	1	1	1	1	1	1	1	1	1	1	1	1	1	1	1	1	1	1	1	1	1	1	1	1	1	1	1	1	1	1	1	1	1	1	1	1	1
1	1	1	1	1	1	1	1	1	1	1	1	1	1	1	1	1	1	1	1	1	1	1	1	1	1	1	1	1	1	1	1	1	1	1	1	1	1	1	1	1	1	1	1	1	1	1	1	1	1
1	1	1	1	1	1	1	1	1	1	1	1	1	1	1	1	1	1	1	1	1	1	1	1	1	1	1	1	1	1	1	1	1	1	1	1	1	1	1	1	1	1	1	1	1	1	1	1	1	1
1	1	1	1	1	1	1	1	1	1	1	1	1	1	1	1	1	1	1	1	1	1	1	1	1	1	1	1	1	1	1	1	1	1	1	1	1	1	1	1	1	1	1	1	1	1	1	1	1	1
1	1	1	1	1	1	1	1	1	1	1	1	1	1	1	1	1	1	1	1	1	1	1	1	1	1	1	1	1	1	1	1	1	1	1	1	1	1	1	1	1	1	1	1	1	1	1	1	1	1
1	1	1	1	1	1	1	1	1	1	1	1	1	1	1	1	1	1	1	1	1	1	1	1	1	1	1	1	1	1	1	1	1	1	1	1	1	1	1	1	1	1	1	1	1	1	1	1	1	1
1	1	1	1	1	1	1	1	1	1	1	1	1	1	1	1	1	1	1	1	1	1	1	1	1	1	1	1	1	1	1	1	1	1	1	1	1	1	1	1	1	1	1	1	1	1	1	1	1	1
1	1	1	1	1	1	1	1	1	1	1	1	1	1	1	1	1	1	1	1	1	1	1	1	1	1	1	1	1	1	1	1	1	1	1	1	1	1	1	1	1	1	1	1	1	1	1	1	1	1
1	1	1	1	1	1	1	1	1	1	1	1	1	1	1	1	1	1	1	1	1	1	1	1	1	1	1	1	1	1	1	1	1	1	1	1	1	1	1	1	1	1	1	1	1	1	1	1	1	1
1	1	1	1	1	1	1	1	1	1	1	1	1	1	1	1	1	1	1	1	1	1	1	1	1	1	1	1	1	1	1	1	1	1	1	1	1	1	1	1	1	1	1	1	1	1	1	1	1	1
1	1	1	1	1	1	1	1	1	1	1	1	1	1	1	1	1	1	1	1	1	1	1	1	1	1	1	1	1	1	1	1	1	1	1	1	1	1	1	1	1	1	1	1	1	1	1	1	1	1
1	1	1	1	1	1	1	1	1	1	1	1	1	1	1	1	1	1	1	1	1	1	1	1	1	1	1	1	1	1	1	1	1	1	1	1	1	1	1	1	1	1	1	1	1	1	1	1	1	1
1	1	1	1	1	1	1	1	1	1	1	1	1	1	1	1	1	1	1	1	1	1	1	1	1	1	1	1	1	1	1	1	1	1	1	1	1	1	1	1	1	1	1	1	1	1	1	1	1	1
1	1	1	1	1	1	1	1	1	1	1	1	1	1	1	1	1	1	1	1	1	1	1	1	1	1	1	1	1	1	1	1	1	1	1	1	1	1	1	1	1	1	1	1	1	1	1	1	1	1
1	1	1	1	1	1	1	1	1	1	1	1	1	1	1	1	1	1	1	1	1	1	1	1	1	1	1	1	1	1	1	1	1	1	1	1	1	1	1	1	1	1	1	1	1	1	1	1	1	1
1	1	1	1	1	1	1	1	1	1	1	1	1	1	1	1	1	1	1	1	1	1	1	1	1	1	1	1	1	1	1	1	1	1	1	1	1	1	1	1	1	1	1	1	1	1	1	1	1	1
1	1	1	1	1	1	1	1	1	1	1	1	1	1	1	1	1	1	1	1	1	1	1	1	1	1	1	1	1	1	1	1	1	1	1	1	1	1	1	1	1	1	1	1	1	1	1	1	1	1
1	1	1	1	1	1	1	1	1	1	1	1	1	1	1	1	1	1	1	1	1	1	1	1	1	1	1	1	1	1	1	1	1	1	1	1	1	1	1	1	1	1	1	1	1	1	1	1	1	1
1	1	1	1	1	1	1	1	1	1	1	1	1	1	1	1	1	1	1	1	1	1	1	1	1	1	1	1	1	1	1	1	1	1	1	1	1	1	1	1	1	1	1	1	1	1	1	1	1	1
1	1	1	1	1	1	1	1	1	1	1	1	1	1	1	1	1	1	1	1	1	1	1	1	1	1	1	1	1	1	1	1	1	1	1	1	1	1	1	1	1	1	1	1	1	1	1	1	1	1
1	1	1	1	1	1	1	1	1	1	1	1	1	1	1	1	1	1	1	1	1	1	1	1	1	1	1	1	1	1	1	1	1	1	1	1	1	1	1	1	1	1	1	1	1	1	1	1	1	1
1	1	1	1	1	1	1	1	1	1	1	1	1	1	1	1	1	1	1	1	1	1	1	1	1	1	1	1	1	1	1	1	1	1	1	1	1	1	1	1	1	1	1	1	1	1	1	1	1	1
1	1	1	1	1	1	1	1	1	1	1	1	1	1	1	1	1	1	1	1	1	1	1	1	1	1	1	1	1	1	1	1	1	1	1	1	1	1	1	1	1	1	1	1	1	1	1	1	1	1
1	1	1	1	1	1	1	1	1	1	1	1	1	1	1	1	1	1	1	1	1	1	1	1	1	1	1	1	1	1	1	1	1	1	1	1	1	1	1	1	1	1	1	1	1	1	1	1	1	1
1	1	1	1	1	1	1	1	1	1	1	1	1	1	1	1	1	1	1	1	1	1	1	1	1	1	1	1	1	1	1	1	1	1	1	1	1	1	1	1	1	1	1	1	1	1	1	1	1	1
1	1	1	1	1	1	1	1	1	1	1	1	1	1	1	1	1	1	1	1	1	1	1	1	1	1	1	1	1	1	1	1	1	1	1	1	1	1	1	1	1	1	1	1	1	1	1	1	1	1
1	1	1	1	1	1	1	1	1	1	1	1	1	1	1	1	1	1	1	1	1	1	1	1	1	1	1	1	1	1	1	1	1	1	1	1	1	1	1	1	1	1	1	1	1	1	1	1	1	1
1	1	1	1	1	1	1	1	1	1	1	1	1	1	1	1	1	1	1	1	1	1	1	1	1	1	1	1	1	1	1	1	1	1	1	1	1	1	1	1	1	1	1	1	1	1	1	1	1	1
1	1	1	1	1	1	1	1	1	1	1	1	1	1	1	1	1	1	1	1	1	1	1	1	1	1	1	1	1	1	1	1	1	1	1	1	1	1	1	1	1	1	1	1	1	1	1	1	1	1
1	1	1	1	1	1	1	1	1	1	1	1	1	1	1	1	1	1	1	1	1	1	1	1	1	1	1	1	1	1	1	1	1	1	1	1	1	1	1	1	1	1	1	1	1	1	1	1	1	1
1	1	1	1	1	1	1	1	1	1	1	1	1	1	1	1	1	1	1	1	1	1	1	1	1	1	1	1	1	1	1	1	1	1	1	1	1	1	1	1	1	1	1	1	1	1	1	1	1	1
1	1	1	1	1	1	1	1	1	1	1	1	1	1	1	1	1	1	1	1	1	1	1	1	1	1	1	1	1	1	1	1	1	1	1	1	1	1	1	1	1	1	1	1	1	1	1	1	1	1
1	1	1	1	1	1	1	1	1	1	1	1	1	1	1	1	1	1	1	1	1	1	1	1	1	1	1	1	1	1	1	1	1	1	1	1	1	1	1	1	1	1	1	1	1	1	1	1	1	1
1	1	1	1	1	1	1	1	1	1	1	1	1	1	1	1	1	1	1	1	1	1	1	1	1	1	1	1	1	1	1	1	1	1	1	1	1	1	1	1	1	1	1	1	1	1	1	1	1	1
1	1	1	1	1	1	1	1	1	1	1	1	1	1	1	1	1	1	1	1	1	1	1	1	1	1	1	1	1	1	1	1	1	1	1	1	1	1	1	1	1	1	1	1	1	1	1	1	1	1
1	1	1	1	1	1	1	1	1	1	1	1	1	1	1	1	1	1	1	1	1	1	1	1	1	1	1	1	1	1	1	1	1	1	1	1	1	1	1	1	1	1	1	1	1	1	1	1	1	1
1	1	1	1	1	1	1	1	1	1	1	1	1	1	1	1	1	1	1	1	1	1	1	1	1	1	1	1	1	1	1	1	1	1	1	1	1	1	1	1	1	1	1	1	1	1	1	1	1	1
1	1	1	1	1	1	1	1	1	1	1	1	1	1	1	1	1	1	1	1	1	1	1	1	1	1	1	1	1	1	1	1	1	1	1	1	1	1	1	1	1	1	1	1	1	1	1	1	1	1
1	1	1	1	1	1	1	1	1	1	1	1	1	1	1	1	1	1	1	1	1	1	1	1	1	1	1	1	1	1	1	1	1	1	1	1	1	1	1	1	1	1	1	1	1	1	1	1	1	1
1	1	1	1	1	1	1	1	1	1	1	1	1	1	1	1	1	1	1	1	1	1	1	1	1	1	1	1	1	1	1	1	1	1	1	1	1	1	1	1	1	1	1	1	1	1	1	1	1	1
1	1	1	1	1	1	1	1	1	1	1	1	1	1	1	1	1	1	1	1	1	1	1	1	1	1	1	1	1	1	1	1	1	1	1	1	1	1	1	1	1	1	1	1	1	1	1	1	1	1
1	1	1	1	1	1	1	1	1	1	1	1	1	1	1	1	1	1	1	1	1	1	1	1	1	1	1	1	1	1	1	1	1	1	1	1	1	1	1	1	1	1	1	1	1	1	1	1	1	1
1	1	1	1	1	1	1	1	1	1	1	1	1	1	1	1	1	1	1	1	1	1	1	1	1	1	1	1	1	1	1	1	1	1	1	1	1	1	1	1	1	1	1	1	1	1	1	1	1	1
[truncated: 316 more columns]

## Sheet: Fig. S1j FFT
FFT (1/nm)
0.258088	5.04908	0.707731	1.26362	0.4358	4.11398	5.01896	1.82265	3.58852	2.86029	2.30823	4.95585	1.92083	3.21485	1.14983	3.68057	7.54218	3.57944	2.84344	4.49884	2.86323	2.35211	2.8981	4.55718	2.83285	3.8782	1.81724	3.55676	4.09646	4.28036	3.46591	2.76828	4.21616	4.13548	4.25725	4.67677	14.2172	5.59706	2.41513	2.07352	1.34818	0.753007	0.293179	6.11515	4.53838	2.76042	2.11876	2.57384	5.60341	4.3942
1.83009	1.95353	2.96328	0.931988	4.28192	1.5516	4.04934	1.22567	6.01904	3.55725	3.23611	3.22057	2.4234	5.28017	2.23826	2.0902	0.54521	2.08041	6.56437	4.48382	2.87912	0.592508	3.42314	1.88827	3.10963	3.76929	3.64571	5.53171	4.62132	4.41699	2.74753	5.97893	2.31002	0.13675	4.30589	2.31125	2.44193	3.7512	1.75458	4.87734	1.73619	0.571526	0.496111	1.23346	1.92448	3.68585	3.77697	7.48915	2.83104	2.57077
4.91475	3.50668	1.98204	4.19543	3.4355	3.02498	2.8113	5.45407	2.92484	3.17444	1.9008	4.78354	2.36886	4.89372	1.25782	3.02194	1.96477	1.09272	5.58275	3.7707	2.24427	1.43375	3.20222	5.69277	0.703772	5.79436	4.88528	2.77068	1.69579	0.843143	1.22816	1.00985	4.99339	5.23067	5.27854	2.71174	3.7936	2.44422	3.12959	4.24922	2.34881	5.526	0.980712	3.3926	3.52375	5.07925	3.1904	4.62023	0.829496	3.93351
3.51316	4.73957	5.15308	4.11173	1.98706	1.93745	4.54397	3.52762	2.1611	4.30002	1.59838	1.07557	3.13376	5.45507	2.10329	5.44005	3.99113	4.23945	0.704444	2.42262	4.30476	0.41828	2.40744	0.907751	3.75643	6.97917	5.55441	4.60573	5.91519	3.90822	2.4373	3.35152	3.46884	1.55312	3.88364	3.96912	5.24916	6.11315	5.45537	1.96714	2.36026	2.00616	2.12931	4.9079	1.67137	2.52365	2.11484	1.98153	1.7602	0.797423
4.96018	4.04809	3.82	7.11866	3.56154	1.43913	2.14934	1.00333	3.71471	7.75441	2.37839	3.25722	3.02478	2.14361	4.4714	4.57722	3.15572	0.719696	4.06615	2.8618	2.05777	3.43106	7.69724	1.55012	5.34596	1.01868	5.5851	4.20647	6.40255	3.10039	3.31082	2.97818	1.07936	5.6675	2.74124	5.54477	0.54036	0.786454	5.83924	3.51054	1.46094	0.830941	1.76983	6.69958	4.95727	2.70646	4.75092	3.07852	3.03873	4.60618
1.21939	1.90023	0.817709	5.15711	3.86811	1.76344	4.92896	2.77527	2.77077	6.11709	4.59757	1.57286	3.61378	2.14949	4.09593	2.8037	2.01945	4.31093	1.25197	3.83084	2.27043	8.05945	7.27703	5.24886	1.77437	2.91414	1.91421	0.928187	3.49452	2.1345	1.53982	6.33085	6.38211	6.02627	5.11244	2.95903	5.61229	3.16609	1.66803	3.28647	4.35965	3.64573	2.30367	2.09649	4.51645	4.40707	3.47535	3.64834	3.25055	6.06637
0.820831	0.473746	2.14802	5.74389	0.815512	0.460703	2.41151	8.63238	2.93279	3.68481	7.82866	1.52028	0.937366	2.09025	4.73781	2.78248	3.18801	5.11491	7.09687	4.22778	2.14827	3.85421	2.55847	2.99802	2.99833	4.25784	3.27707	3.13499	2.11622	5.07459	0.0660203	4.95009	3.54899	4.1761	2.52377	1.34394	2.8742	4.69618	2.60509	5.76427	2.70734	3.30027	4.41226	2.43428	1.42254	4.29343	2.98258	0.945769	4.2421	1.24785
1.28386	5.66871	3.25261	4.5916	3.65985	3.29144	5.10053	2.59919	2.44407	4.41861	3.9279	7.51194	3.03601	4.21528	1.72653	1.74524	2.35517	1.72996	2.26933	2.91403	3.52371	1.83263	1.64268	2.79723	0.923095	1.66419	2.91808	1.20514	4.02806	0.879117	1.16933	5.45169	2.10636	4.09365	3.22177	4.00632	1.47789	3.13013	3.30306	3.28193	2.0445	4.31258	3.21714	1.92323	3.83323	6.40712	2.28268	1.85768	1.93184	4.49655
4.90647	2.56898	3.2985	6.28746	5.60665	5.01521	0.991687	3.22242	0.785315	1.77194	0.387299	2.69271	9.71335	2.02532	3.30764	1.94526	5.7386	4.56489	6.12631	6.3434	4.48542	2.65405	6.21107	5.33746	3.02134	5.1751	0.875052	2.29916	5.91667	3.53734	4.02613	1.99795	0.85006	1.55267	3.70913	2.37714	0.516481	2.6227	4.12816	2.39688	3.79921	4.205	7.29715	2.54419	3.56376	3.51045	1.85897	5.29898	3.83551	2.79298
0.332586	7.53217	1.77445	0.745762	3.36268	2.64303	4.23329	2.08039	4.89308	3.57237	5.02861	2.60585	5.58144	4.44023	2.61719	3.82175	4.128	3.06145	1.37742	1.47805	2.88289	2.39396	2.3153	1.1786	5.32323	1.80188	2.54683	3.53266	4.28051	2.95631	2.33159	3.22776	5.49836	2.27344	3.84103	3.97764	2.50831	0.682692	1.18916	2.36925	2.20795	0.678771	1.25981	2.96504	3.63604	2.75217	2.67291	4.43398	5.24711	4.77307
6.05497	7.78825	2.01772	2.20923	2.48609	1.09526	2.40541	3.29246	5.45598	3.11713	7.18514	3.9032	4.84929	1.60862	3.70527	4.11641	0.987141	1.69365	2.97116	0.987683	6.54332	1.09659	1.32446	3.43449	1.24329	2.80125	4.31155	6.3333	3.03732	8.68982	1.12085	2.51466	5.86401	3.71267	2.59036	1.30005	0.711654	3.0469	1.94769	4.39989	3.52628	2.69553	1.65971	5.71284	2.48514	3.21691	5.70232	0.993391	4.14344	1.54891
5.97865	0.865588	1.55947	0.569728	3.95326	3.59621	2.70439	0.486303	3.26489	1.37996	1.79361	0.777569	2.05692	3.49036	2.06871	3.12457	2.15277	2.82325	2.55011	3.09753	2.57292	2.7736	4.83708	2.90458	2.4013	6.66838	2.02615	4.12828	2.73778	1.60246	1.28878	2.31448	0.972866	3.66181	3.5448	6.48399	5.14164	1.40458	6.2474	1.31692	5.76095	0.624385	3.62998	3.76518	3.02431	1.52479	3.10883	2.64051	0.942171	1.12062
3.35188	3.94708	3.80237	3.36565	3.52973	4.93979	2.65587	3.70798	0.578368	6.63667	2.33117	1.48358	2.1837	5.52194	4.11196	2.62175	3.98716	1.14739	3.32013	0.320973	1.9909	2.37687	2.73769	1.58708	3.06955	5.34563	4.55993	5.08642	0.475944	5.4451	2.48464	3.93987	6.87261	2.31924	1.36223	3.20305	2.75777	6.21789	3.67955	5.43793	0.825956	0.850969	3.49915	5.14547	3.06092	3.49898	1.12023	2.38754	2.73506	1.28443
1.50758	1.2455	4.80306	4.42404	4.43805	3.79851	2.0612	2.09085	3.44227	7.05528	2.47852	2.15535	3.79562	1.53768	4.58449	6.66607	3.37811	3.34335	6.27846	2.93147	1.26546	4.17446	5.92605	3.38105	3.86866	4.28642	3.87653	5.16475	6.29839	4.07906	2.6951	7.92303	0.424408	3.44879	4.69976	2.40062	2.52664	3.73641	7.44743	4.99684	2.7659	2.50235	1.15489	3.28185	4.7905	2.99544	2.01986	1.88069	6.52996	1.75227
3.78275	3.04627	1.75858	5.75434	2.59847	1.86642	1.18713	4.37084	1.19692	6.20103	2.93162	5.58775	1.9457	3.29176	3.12579	2.96255	3.97087	0.71448	3.16652	4.89273	3.16265	3.62938	7.01062	1.51144	2.20148	2.5227	0.817518	2.38848	2.78527	2.53334	1.34843	2.14076	2.48874	2.04285	1.57419	4.64257	1.63436	3.43155	5.8102	5.9976	1.82955	5.02591	2.68833	2.36882	2.85113	4.11654	3.18272	2.81862	1.36853	3.03381
2.00631	4.07417	2.82108	2.69163	2.45619	2.13009	4.43957	11.9025	4.03184	4.16674	5.0751	0.826524	2.2824	3.10765	4.1807	2.38885	1.44796	3.57947	3.39937	0.419289	4.14272	0.735086	2.28649	5.13175	3.81083	4.27856	5.38635	2.48352	6.25707	4.51817	4.29278	2.0371	1.46707	2.88427	3.93525	5.44061	5.06744	0.769298	6.47076	7.19417	7.37322	1.987	0.632169	5.88799	4.64862	1.13481	4.67599	3.04452	2.79112	0.94045
2.72742	2.23663	5.40292	1.96304	5.0723	1.30712	2.84786	2.07494	0.640939	3.99195	1.03539	3.81181	4.17002	4.44145	4.3847	3.07588	2.07243	3.26228	2.05759	5.3764	1.25754	5.14004	4.42613	2.08509	4.57363	5.88473	3.94541	0.885137	1.87372	0.874303	0.908194	1.81869	1.75156	3.33664	5.44137	4.55636	3.16413	1.90082	3.13901	2.37444	1.26225	3.86275	1.98701	1.61942	2.14128	6.38459	2.63893	1.48274	0.734718	2.4566
5.29886	2.20949	2.03521	4.22167	4.3797	2.41995	5.47755	4.67276	1.30267	1.86623	0.907775	5.22532	1.97628	5.76229	3.78954	1.93901	5.89194	1.56397	1.52731	3.18651	2.72505	1.4957	4.54071	3.51119	1.22973	3.69896	1.45199	1.81759	3.00719	0.788266	2.58312	3.13595	1.95303	5.23196	3.26767	2.18768	2.75532	4.57422	7.28742	2.93026	4.11506	3.4546	2.64227	6.10788	2.93082	2.75037	3.18375	0.430968	6.43544	3.13589
5.26094	3.61099	4.86149	2.6106	3.62243	1.17336	3.50122	3.63911	3.11441	2.99167	1.58178	3.28412	3.66346	5.0811	0.519713	6.31423	3.55808	5.90085	2.34145	7.13459	0.810098	2.16609	4.84007	2.28719	2.80691	2.5637	4.41584	3.93967	3.51712	5.41419	1.79131	4.82484	0.332451	1.83872	2.63591	6.72164	2.87579	6.10611	3.40451	1.372	0.20618	3.52547	0.758841	3.69889	2.39119	2.32353	2.882	6.93592	0.700491	8.15648
3.22052	0.366551	2.82005	1.11563	5.17037	0.848401	3.35834	2.21754	1.15375	0.423689	1.7148	4.40178	1.96046	1.92528	0.397852	0.808574	2.27171	4.82937	4.92951	6.80607	0.485167	2.5401	3.60161	6.42118	2.69283	4.41423	4.55951	2.20568	4.16331	2.39589	4.25862	2.4939	3.7392	2.89331	2.50731	4.44692	2.7233	2.08586	1.63665	2.74878	1.72191	6.05115	5.02439	2.10729	3.51645	3.29759	6.00211	3.68068	6.60632	6.12594
5.23787	1.90578	4.29295	1.7074	2.86356	0.460573	1.96109	1.77338	0.954689	4.42224	1.39686	4.13462	2.36508	2.12838	3.31566	2.93762	2.99138	3.53647	0.509228	3.86196	0.919309	2.60287	1.28402	2.56635	5.25919	3.73549	0.835374	1.03909	3.51067	4.13707	1.61093	5.09798	4.97917	0.260229	3.24382	2.48969	4.29942	1.66318	3.94212	4.02769	4.50842	0.554075	2.60718	2.19405	1.86797	2.98975	3.89424	2.43242	0.514369	1.96726
7.79589	3.76957	3.43608	1.26086	6.66256	2.07627	5.89457	2.7778	3.79753	2.68785	1.91055	3.36333	3.47351	3.73798	3.8224	6.90752	4.1041	5.70584	4.14328	5.60637	1.26342	2.70002	5.19203	2.20276	3.5728	1.76282	2.06865	4.31475	0.889928	2.50242	3.98928	6.09266	2.62591	2.36062	3.32648	7.43965	1.62065	5.5309	3.90327	2.18734	3.4096	4.61789	0.771446	1.25674	4.10312	1.34899	4.53214	4.12161	2.13448	2.46015
2.40218	1.0423	1.4524	3.13375	5.8168	4.43859	1.33742	4.27478	1.13146	6.06844	3.30974	6.18399	1.89758	2.52039	3.68919	1.52039	3.89125	6.88559	1.85114	3.2348	1.66199	5.21146	4.82044	4.6112	2.37108	4.10138	1.33293	2.89354	5.58566	2.83066	2.64643	1.85067	3.06618	5.10515	0.72023	1.71931	5.09228	5.87094	0.753686	2.96723	3.49478	2.75891	1.42633	4.78545	5.96994	2.17477	4.01433	8.89533	2.44394	4.23738
8.41868	1.87479	0.843252	1.84968	4.26796	3.73147	3.99006	1.0992	7.12242	1.90673	1.84917	3.51981	4.31326	3.72411	2.01053	2.88753	4.16043	3.95644	6.4397	2.07345	3.47585	1.63679	3.27696	3.36998	3.90308	3.48599	0.427344	4.17848	1.31995	6.2548	2.36032	1.5073	1.90824	4.79805	6.17933	2.95211	1.00157	2.70665	3.2215	6.21956	5.35224	2.31515	2.17577	2.15923	4.69702	5.38279	2.00648	1.09643	1.81543	7.50395
2.16505	0.543351	4.01064	0.475539	4.11343	2.43545	3.26917	1.37892	1.00078	0.734234	3.26208	4.23364	2.28633	3.28823	5.76767	2.35942	6.54098	2.54732	1.24712	4.44579	3.98836	2.98331	2.61277	1.20957	7.49683	5.91456	2.95826	2.59554	3.34428	3.08278	2.28871	6.61109	5.29143	2.93985	1.37541	1.40325	3.4531	3.0368	1.09187	10.8854	3.62886	1.93404	5.25238	4.51974	4.13464	4.56108	3.55566	2.53455	5.60138	4.37549
2.85635	3.21359	2.62289	3.61273	6.07837	5.03083	2.34034	3.54528	6.22323	2.46813	3.20977	4.96172	1.99165	5.49598	1.69534	0.200621	2.62727	3.81229	4.74796	5.52786	3.98375	2.50773	2.02708	4.69515	5.94504	2.34173	1.96074	1.72039	2.37159	3.53817	1.41132	5.62879	3.43126	2.77445	1.65213	3.82162	4.13722	5.26227	4.61491	3.39509	5.28128	3.0587	6.84806	4.2814	3.21232	1.51853	7.22088	5.43003	3.76315	1.00875
2.07377	1.53844	0.657063	5.08034	2.52471	1.20423	1.53652	6.58186	3.18556	1.39135	2.61515	2.46562	5.99279	3.26627	2.12617	1.26562	5.35393	0.617595	2.51811	2.96232	3.06858	2.84542	1.68864	0.989162	3.76515	5.09368	5.78381	4.98357	0.828664	3.12261	0.992892	3.45704	3.58016	7.3002	5.70523	1.62263	3.62257	5.45721	2.48757	1.63783	6.34804	1.41737	1.25258	5.28981	1.239	6.16374	3.33099	5.31607	6.33227	4.78668
3.16155	1.27448	4.8165	5.69682	1.33105	2.09667	2.60157	3.22748	4.98507	3.85002	3.0142	2.54373	1.62339	2.70291	2.05645	3.51565	1.97485	4.76457	2.24941	2.68968	2.14572	5.45377	5.69367	3.92522	4.79221	2.45474	2.8665	3.79156	2.82204	2.48274	6.92693	2.42546	4.97396	0.561852	2.41909	2.57707	7.62532	6.13192	7.21561	6.67526	1.95529	2.61677	5.51706	3.27174	4.0785	3.27017	9.37604	3.17504	3.19005	1.20483
1.57008	5.49441	8.31067	3.57322	1.49913	3.60523	3.64227	3.64201	3.48152	2.22556	0.664027	2.59744	2.36957	6.4814	2.85832	2.76688	4.76762	4.82937	2.89046	2.58112	1.93797	4.0871	1.61418	5.87339	5.19963	3.78958	4.30632	7.79553	2.38833	0.437851	2.99054	4.27019	2.27774	3.47448	4.38657	7.14298	4.02718	1.67084	3.55025	3.2695	3.74844	6.22473	4.28714	3.31805	2.29365	3.24664	1.3278	2.50017	3.75796	0.849587
0.782598	6.9577	0.324383	1.7353	2.68791	4.32973	3.27464	5.91682	5.67739	4.29697	4.11508	4.01724	3.42632	5.06428	2.13737	5.68119	2.63991	1.40652	6.3317	4.54993	6.2726	0.603339	3.36753	1.98435	5.26892	2.66221	4.90133	7.79491	7.93774	2.39833	4.36912	3.668	1.87751	6.14291	5.85651	5.66923	5.95387	5.3866	3.58479	6.81605	3.69935	4.28138	2.55538	3.03119	4.97322	4.35716	2.46879	4.74894	9.08691	2.40005
6.91142	3.96261	1.80983	3.44655	4.97488	4.27084	4.56362	4.31106	5.57498	4.37625	3.36259	1.64911	4.13737	3.3263	4.66268	5.34637	1.71234	4.57609	2.33123	4.26417	5.73284	4.32903	0.656134	1.60221	5.00691	2.57137	4.80743	22.0535	18.8433	3.57999	4.09502	2.69296	1.67868	1.96002	6.57328	5.94901	2.94637	4.47563	7.21236	4.70038	1.33007	1.09973	2.38262	3.12985	4.057	4.62177	2.15581	2.26854	5.01063	4.27675
3.61956	9.43192	1.24951	2.54844	1.47578	3.50746	0.129049	1.22223	4.89068	2.14315	2.04424	1.13466	4.16443	2.43389	4.83811	3.30253	1.45065	0.497224	5.19376	2.40518	4.70382	3.51448	1.84216	1.24777	1.10344	1.95662	11.3356	12.9549	0.997823	0.389648	1.42914	0.4546	1.96101	5.40494	3.69867	1.75242	1.30622	7.73968	2.70027	0.306194	1.22488	2.53051	5.0449	4.18306	2.66635	2.90687	0.675774	8.98169	4.73712	2.08233
2.19307	3.85215	2.4743	2.44298	1.54667	5.52488	4.60375	3.19799	3.78955	6.29638	4.08678	7.68707	2.77279	3.80304	1.10536	3.71188	5.54428	3.48919	3.85778	1.89425	2.26449	4.8316	3.70923	2.27955	5.34966	3.55477	3.13407	3.6972	8.33323	3.3592	6.42081	6.50892	5.61926	0.746428	2.80536	2.31026	2.46173	6.25584	5.5715	7.85304	3.44314	8.95041	7.03511	3.56408	8.07007	2.89111	3.19825	2.9569	2.34453	0.650721
1.98757	3.9417	1.72495	6.1084	2.47243	2.45764	2.98386	2.81145	4.53696	2.34133	6.00888	6.90896	2.4502	4.13808	3.69725	2.27161	6.87207	5.39631	4.49119	5.54356	7.69817	3.70597	7.31116	4.66654	7.23419	1.07964	4.76684	8.62307	5.13146	0.17122	4.33988	2.89555	5.16133	2.48731	2.62908	6.42775	4.4104	0.79126	2.73601	3.11538	4.72081	1.96095	1.19859	3.60142	1.80818	4.00011	2.80843	5.1714	5.64956	4.39561
3.45341	4.95038	4.04337	0.514538	4.5877	2.16798	4.55627	4.34003	6.99365	1.01426	4.30373	11.8454	1.53753	3.96725	1.6294	5.12232	2.91402	3.19931	7.44071	3.87973	7.7416	6.75061	6.23589	4.48272	3.70243	2.74817	0.845594	6.82817	10.107	5.15979	0.615839	8.63601	3.60958	9.76516	8.01266	6.57583	6.53337	3.43655	2.74609	1.7916	4.45876	5.27133	3.94781	7.07292	6.23822	1.21017	7.00715	9.37599	8.46511	3.23216
9.69977	6.31754	9.70302	5.93589	2.84705	3.45203	5.02466	5.61565	5.19081	10.8622	12.4341	10.0416	5.3697	4.433	0.974097	4.68632	5.15477	6.6716	3.46345	8.00494	9.66706	1.80554	5.24107	5.90317	3.68108	5.02519	5.75089	3.02712	14.3199	5.66929	2.47901	6.90883	3.61518	1.89672	8.62224	3.12675	3.29804	6.84749	4.2113	8.538	10.4703	7.03351	5.09055	7.64162	6.60286	4.27715	1.66892	3.89546	4.00888	2.20755
3.65852	4.13218	5.02726	1.82112	3.22205	3.56728	2.39265	9.93155	1.43475	1.74314	2.89964	1.49677	3.14692	1.7447	2.28756	2.1933	4.63201	7.82777	1.90336	2.22786	0.673854	3.37808	4.5816	3.27108	2.74189	3.17274	1.92104	2.40637	5.27241	5.63506	6.71339	0.642912	3.89931	5.65538	3.98683	1.86037	5.38413	5.92176	1.42835	0.410037	2.90225	0.601535	3.10598	3.79772	6.07732	6.1998	1.5151	2.9253	5.47012	8.91764
7.62592	2.88124	2.24685	2.03225	2.3706	2.84275	1.29976	1.14695	5.77787	6.82017	0.435763	2.98945	0.656871	3.63096	2.5546	3.19807	5.12267	3.38536	2.78298	1.54966	1.2229	2.88247	4.26219	1.72533	6.09776	4.7415	3.95123	1.9415	2.90996	3.10239	3.01925	2.89823	0.801611	6.82838	3.2094	6.97278	2.33683	3.32467	6.42087	5.15778	6.62949	5.44547	2.29558	2.29313	5.904	7.80517	3.91518	9.4907	3.61683	3.9784
2.40225	1.14675	3.41587	1.45631	3.01086	1.14708	6.28718	5.83685	4.32048	8.92161	1.79149	3.99809	3.96684	1.81114	4.78763	3.72621	0.782311	1.67722	3.73273	4.15388	2.80724	2.3284	6.99679	0.892155	4.39345	4.45398	3.70221	7.88453	8.16242	3.04118	1.457	10.0175	2.06875	3.16324	5.914	2.70588	4.16491	2.14587	3.5631	1.28561	5.12165	0.0724208	1.61701	3.50168	6.13452	4.37872	2.54107	4.23001	5.35049	2.07453
2.87438	0.947965	1.89976	3.46394	7.37856	4.96027	1.56624	0.578905	4.75972	4.20845	3.52605	3.97722	3.69313	0.456703	3.09019	6.819	4.63447	6.03588	6.75667	3.82722	5.27493	6.41377	3.63903	5.60657	7.18143	3.87716	3.01789	4.15901	4.1273	6.45691	9.02474	5.00709	8.26973	1.91916	1.79351	0.566251	5.63765	4.12237	1.86375	4.23653	2.69525	5.93814	7.04875	3.70518	1.89735	2.14148	3.54835	3.48148	3.06024	4.80136
2.126	8.0555	4.28227	2.09183	6.70381	4.0872	3.09731	2.2507	6.99592	1.2907	3.03586	3.25041	5.17137	5.41213	4.17837	5.3422	2.67266	3.15835	3.17897	2.00325	1.40376	3.96059	2.5613	4.54125	4.3477	7.41114	4.73103	4.9545	3.02902	8.06572	2.23056	0.8757	1.7914	4.54166	3.90946	2.3087	4.1821	2.09529	4.7801	2.3644	7.4181	2.35748	7.04684	0.904389	4.94986	5.55248	2.45858	7.59497	9.20599	0.671112
6.29334	3.64669	6.61968	1.99287	3.79931	2.74911	2.15424	1.61572	5.61894	2.90113	1.28136	2.78988	3.91065	2.34704	4.11964	8.90957	3.78877	3.211	4.0054	1.57161	5.25529	5.34426	3.69778	8.58802	3.62836	0.826718	5.22731	5.44946	7.81835	5.75007	5.16802	9.44673	4.71329	3.58157	3.93019	2.87205	0.799155	5.8244	7.42916	3.68448	5.22037	4.95954	2.52406	1.58976	7.39859	7.70498	1.58075	3.38837	1.66547	1.03937
4.83022	1.41434	0.720978	2.16376	1.95965	6.0217	5.50675	2.64371	3.81586	3.72811	3.29707	3.55459	1.42791	4.51717	4.29812	2.16518	0.340606	1.49507	3.82021	5.29409	5.12122	2.0267	1.60813	2.51437	1.01307	4.01248	3.70691	2.03248	1.97599	7.62757	7.21006	4.58048	6.13956	2.08751	4.2145	1.52494	4.8631	2.45085	7.85659	4.84865	5.00977	4.56664	1.99099	4.78901	5.64981	6.45083	6.1605	5.46858	1.87409	0.445908
4.18133	1.80792	3.04648	4.52454	4.69025	6.2665	4.0179	1.83266	2.24089	5.20297	2.08291	6.07815	4.27568	4.04964	1.14862	0.633524	5.99985	3.11748	7.28527	1.20617	0.320365	2.79152	2.18052	5.67128	5.79255	3.53376	1.78023	0.924118	1.70175	4.71222	2.02636	3.87183	6.00101	4.80247	1.59058	2.60204	9.03351	2.13497	2.28409	4.0989	3.24271	1.00374	1.7774	6.99542	1.80562	6.56623	4.40589	0.60865	2.07203	3.54831
3.76098	8.4344	2.41652	0.43487	2.81668	2.93174	6.33974	4.6601	0.845522	0.805184	4.68939	4.72787	3.69263	4.7979	4.50103	2.26332	2.4282	4.74704	6.17386	3.26026	1.5088	7.62035	5.51416	3.73739	3.56899	2.72409	3.12779	6.52145	2.28965	5.27936	3.08143	2.6728	1.57316	2.69929	4.1851	4.98464	4.16965	3.87824	1.77838	3.03522	5.47342	7.94939	1.96364	5.17942	2.84596	3.85602	3.02845	7.36638	3.67122	3.57015
5.42751	1.44979	3.03831	5.74615	4.61146	4.51373	8.3594	4.41226	1.12155	5.29164	5.28683	6.70747	1.58048	1.68874	5.1634	1.97088	8.70788	1.10348	10.0161	3.49738	2.99453	3.75897	3.06729	4.81033	2.10419	4.40208	7.89808	2.21793	3.59725	6.66971	2.91178	0.929181	4.19179	0.698376	0.0705786	1.32614	5.50699	5.65383	7.5228	6.98631	4.59453	8.20509	3.40679	3.71238	1.72909	5.06065	6.72449	2.37702	4.16374	7.99604
4.98527	0.507667	3.61368	4.08892	5.4996	5.02611	3.1212	2.10532	5.51613	1.25264	1.22459	0.718296	6.76296	2.61335	5.83609	1.62111	3.77219	8.18888	7.71945	2.68968	3.10592	3.92987	3.07507	3.88215	5.7613	4.24528	7.16606	5.84766	1.51939	4.85108	6.70865	6.00175	4.95323	4.21048	6.70521	3.10035	3.3913	4.24973	2.47462	4.04392	3.02295	3.99786	4.99473	0.742783	2.67027	3.51342	4.51683	10.4774	6.79669	6.29175
2.51556	2.11195	3.21403	5.34583	4.95934	2.32686	4.65401	1.41215	3.50335	2.49712	3.78929	4.91992	4.52571	3.69657	3.41876	3.34034	6.28758	4.95036	4.19268	1.17644	1.01695	10.9687	3.98255	5.66769	3.24379	0.555925	3.94309	9.57532	3.85416	4.89849	2.85431	5.26069	4.09739	2.4008	3.22171	3.66325	2.8532	2.37904	4.40184	0.936202	8.1516	3.00171	3.19943	2.72996	1.53807	5.06809	3.31287	0.944592	5.1174	2.63247
2.93535	1.88729	2.25481	6.31212	7.27217	3.39956	2.30662	0.114773	3.13999	1.41143	3.17657	4.22871	0.565332	4.07799	0.935553	2.6198	6.21921	1.74826	6.71537	0.869419	4.95475	4.03354	1.55453	1.92411	3.71945	4.18029	4.22184	2.9904	5.96371	3.22385	3.79886	2.87848	5.32615	3.14103	2.52084	2.80309	2.42043	4.2968	7.83133	8.05472	6.0486	4.77591	6.89555	5.11792	2.41738	3.85029	4.36861	2.62804	5.47226	6.45658
0.805046	2.42862	3.33701	4.21095	1.93182	2.63096	4.19352	6.76564	3.94617	7.36342	2.26709	6.77252	1.44106	1.60554	1.78743	1.78002	4.3718	5.67197	6.20892	4.04066	6.1488	3.66303	2.6241	3.8733	2.5752	3.81899	1.63842	3.26218	6.42225	7.39562	1.62718	7.11602	2.77148	3.03169	5.08214	4.58339	5.52726	1.33539	2.60858	3.24596	3.79085	2.61372	1.84082	4.69346	2.41282	5.04433	3.32917	5.30177	2.64754	9.45359
4.1908	4.54635	4.32791	4.84128	2.75007	4.05728	2.60897	3.90661	6.98786	1.58086	3.74533	2.14936	1.68832	2.58788	4.16612	0.899197	2.93369	3.38225	4.89973	2.27786	4.13472	6.48599	4.6385	6.31838	1.17174	5.74941	9.02401	1.52786	5.39348	8.42139	2.94347	5.31188	5.92047	2.59097	3.12031	4.31371	3.31803	5.65496	8.14604	2.95495	0.720602	2.29415	3.57906	5.29991	5.9485	1.75474	5.51263	3.48641	7.02753	5.63571
3.37003	5.62825	7.31753	2.35614	1.49361	0.773805	4.6985	0.817737	3.49669	5.54319	3.44928	2.60456	3.86532	3.4805	2.45478	3.21179	2.05213	3.56204	7.88336	1.38607	2.90694	5.1777	3.8358	1.3669	0.96945	1.10571	4.42115	4.50426	2.50452	3.8508	4.51878	4.20455	1.1842	3.54343	3.78596	5.52226	5.59736	1.43268	5.29365	2.3147	7.15911	1.21968	6.08294	3.81218	3.75886	2.93264	4.86605	2.27401	3.70688	5.61243
3.68615	2.63925	5.25768	4.4596	2.13058	4.61846	1.58832	3.86018	2.92106	1.51683	5.69001	6.41383	0.904883	2.80118	4.15152	3.37018	3.61577	2.45445	2.53666	4.60527	5.40208	3.07036	5.66682	7.57812	0.770161	2.47117	0.996188	4.66141	7.094	5.5546	6.35185	5.41631	8.51466	0.929474	2.68924	4.68133	2.81438	6.12831	4.32183	2.06667	6.65698	2.3933	7.75087	2.53921	2.11557	2.95121	5.75676	2.8725	2.73722	2.47594
2.70422	5.63082	2.82344	2.58686	0.858393	2.82393	1.7968	3.56217	3.1372	1.33911	2.19692	4.06185	2.33664	2.98928	1.94627	1.20827	2.37137	2.40902	2.94554	7.60256	3.39783	2.68827	3.24973	6.5404	6.4199	11.9436	2.77259	2.61341	2.65559	1.38811	1.80153	5.73586	4.60002	4.19991	2.58782	2.57027	4.60743	3.10665	2.09812	2.41311	1.24574	2.10161	0.250487	2.21419	7.57101	4.58158	1.70259	6.3566	6.24241	2.07996
4.55666	4.85238	5.37933	4.8018	4.3825	1.92024	7.5541	3.72877	2.28549	4.94027	3.91614	7.70715	3.70334	3.12773	3.46901	5.25847	1.74076	5.83593	3.82937	0.487748	1.45121	3.39428	3.00731	1.9679	6.00835	3.14702	2.02303	1.9711	3.99732	4.56244	3.1592	4.41792	4.39167	4.31772	10.9763	4.53181	2.83195	4.55471	3.98398	1.29045	1.28887	4.86436	3.3465	4.3164	1.60696	7.00294	4.77857	2.27052	1.97554	3.70822
2.85524	0.623366	1.05306	2.86168	5.12036	8.34686	5.88348	3.75519	3.00972	4.13948	0.94721	1.75147	4.15254	1.15918	1.95686	3.72691	4.2814	3.36331	4.204	0.583328	2.70217	3.1567	2.21485	4.88521	1.5634	2.46042	2.76336	2.80567	2.16574	5.01743	2.87862	7.81736	2.6069	4.54543	7.50865	4.4872	4.91656	3.08323	3.59796	8.88857	5.67298	6.34729	8.77948	2.79603	3.36275	4.85158	7.81884	2.16712	2.28753	4.49834
5.11425	6.63268	1.60548	3.45795	5.50095	1.59041	7.35413	5.79332	5.73733	1.58758	5.96441	1.87234	3.14502	2.86957	3.85823	2.51403	4.42612	2.66338	6.81907	3.55342	1.36164	3.12171	3.2567	5.20156	3.04257	6.72882	2.49783	6.49738	6.88322	0.73511	1.82215	5.61454	3.52578	5.21298	3.34767	6.25517	1.94913	6.97654	3.10966	4.7127	3.81543	2.75519	3.36271	2.26892	4.30379	4.51979	1.5626	7.97162	2.53717	0.837004
2.58441	1.75422	3.84395	1.9582	1.58261	2.61224	1.44729	5.74708	7.67491	5.83424	5.00578	1.21165	5.73218	4.54955	8.50752	3.41016	5.41143	5.05666	3.781	2.13856	5.44617	2.54207	5.03364	5.74131	2.43246	1.56001	5.99749	1.97428	3.89536	2.16975	5.46057	2.70878	9.48378	3.32187	1.50299	4.13174	3.24664	3.86932	0.932559	5.10052	9.01062	6.545	0.877053	6.16993	4.74889	2.97573	2.01791	0.337095	5.13954	4.59766
2.90165	3.53401	5.48572	3.87385	2.34454	0.902865	1.21139	3.07732	3.90697	3.45703	3.53766	0.60364	2.62752	3.34634	1.84357	1.7671	5.11413	4.6393	0.908897	2.81799	3.68376	6.13591	2.29328	2.54229	2.81808	7.2159	4.71038	2.75762	1.52062	3.01356	2.57868	4.23936	4.49356	5.89227	6.83942	6.65394	5.02656	1.84867	5.17884	4.82582	3.31817	6.45153	1.30708	4.35122	2.25057	2.92389	3.87897	3.5437	2.66756	5.56517
1.5235	6.14607	7.76153	3.80114	2.35177	2.52795	6.4238	4.99473	5.12554	5.21611	1.5266	4.08272	4.0727	4.06951	5.75252	4.90764	4.91663	4.01797	7.57592	1.63918	1.5516	5.41074	6.14488	2.9654	3.55997	4.1357	0.177463	6.01443	4.55769	4.49348	2.05795	6.78519	3.22733	4.9994	4.79948	7.34059	1.49429	2.51032	3.03842	5.12394	4.81284	10.0916	4.7902	6.1149	2.28132	2.18559	6.36956	3.22672	10.2572	2.93156
3.86896	5.67333	4.49714	3.87264	0.734107	4.92437	4.22702	6.44426	6.61312	2.56092	1.95182	5.05556	3.08081	2.30978	5.23575	6.63626	0.74764	3.85625	1.10565	5.31574	4.19054	4.05331	2.68427	3.01902	5.23842	5.34751	5.98942	11.4033	3.07874	3.87315	1.22597	3.89842	7.44336	6.29429	5.08253	4.94437	5.76957	1.26092	0.614934	8.26538	3.72605	3.58941	2.16672	9.06115	10.3428	4.71926	6.72899	3.31121	2.96177	5.06469
5.58086	6.87799	2.19458	9.76684	4.49855	5.53126	7.60944	3.0559	4.12213	9.48397	7.75109	3.14167	4.50676	4.2661	1.62114	2.81704	5.12692	1.83854	5.78238	2.08284	2.51518	2.16568	3.69815	3.58891	5.71274	5.01369	3.16414	6.79772	3.81609	2.35755	3.67849	8.94695	7.475	3.68947	3.18482	7.75227	3.38052	4.18216	6.97937	2.88333	5.63736	3.07197	3.68585	8.5752	1.65907	3.06978	2.51139	2.81965	6.82112	4.72388
2.05085	7.55204	4.75983	1.67597	4.14105	5.70413	6.31866	3.61933	7.8883	1.96635	2.98708	5.16191	3.84316	6.83642	2.03323	2.22916	1.52626	4.30224	5.36083	6.74521	1.42216	3.59945	3.89261	5.48992	2.46554	5.71546	6.89835	2.12666	3.16774	4.89009	7.11082	2.69009	5.28462	5.14501	2.37503	5.60253	5.44394	13.4751	6.58731	5.96213	5.52215	3.58691	6.00858	10.6488	4.82681	8.35057	8.35373	5.36295	6.77308	3.92731
2.12872	2.62452	7.1554	2.3368	1.53965	6.56688	4.06621	1.50613	3.68844	7.05926	1.21053	2.85017	1.91693	10.9628	3.97322	1.93488	6.18177	3.33519	5.67573	3.77008	3.85882	4.28726	7.77787	0.818566	5.11108	6.69955	9.43539	3.39207	5.38675	4.18971	12.3234	5.6326	7.51156	5.64883	9.09636	2.59253	0.938602	1.33084	0.554248	2.62511	3.34355	9.48504	3.60322	7.97113	5.63571	4.11851	6.24462	2.91915	0.714833	6.95939
5.9714	4.8152	4.4614	4.04892	1.7148	4.87468	2.21478	0.891411	2.31114	3.58286	3.8216	1.61526	1.11259	2.18737	2.21663	3.76089	2.44992	3.43687	5.2235	5.5326	10.088	3.91492	4.93297	6.52061	2.6009	10.2638	3.06467	1.2124	12.3429	5.00466	0.653903	1.27084	5.36816	1.47746	6.31689	6.46966	2.47543	8.91654	7.12112	7.78065	4.03471	13.5768	3.88412	0.777043	8.87258	3.29271	5.5606	2.16728	1.39686	7.46829
8.67363	3.07438	1.92515	4.92354	3.2775	1.26149	2.77319	6.78067	3.94515	1.0333	2.7733	5.21598	6.86077	2.18799	3.14333	2.69407	1.07498	4.48255	2.2409	3.51838	5.44113	5.17937	6.29727	4.65873	2.39572	4.90974	3.62413	1.65606	2.66692	1.57603	2.70575	5.93172	6.73181	5.79863	3.9811	3.50547	3.92622	6.99894	6.38922	3.29767	5.48847	2.45569	0.395584	5.12255	4.19992	1.27535	3.96623	4.90978	11.0977	6.15808
1.14294	4.98313	7.31479	2.08864	3.23934	1.40152	5.08342	1.22577	2.28621	0.792288	2.1525	8.82288	0.487857	1.71563	2.20964	2.45592	4.11903	1.12597	4.40453	0.39859	4.45772	4.72839	2.47697	3.96028	1.32966	1.76769	1.4547	2.06391	2.29661	2.84559	1.70985	5.43108	3.49242	4.08547	7.22462	5.67604	3.61067	13.2197	3.02638	1.77444	4.86524	9.79347	3.00669	1.2077	3.8864	2.1267	10.9515	4.84068	6.78745	2.41152
3.0869	0.942628	1.39839	3.26093	1.08437	1.27985	5.09693	5.26423	1.40914	3.3941	6.48032	3.73876	8.72602	3.14217	2.41784	5.64406	7.83034	5.20859	9.95049	3.40296	2.97976	3.29035	3.32051	1.11938	2.25976	7.03855	6.54247	2.20805	7.44659	9.73738	1.15146	8.08651	3.34191	2.59345	4.98284	2.70665	5.17048	5.12965	6.33235	6.37523	1.87718	1.87015	4.04827	3.85749	5.34821	7.70004	5.6185	2.47818	6.65986	3.43883
5.65085	8.17248	6.08014	2.36124	2.87695	4.12544	1.43857	4.3376	4.30391	2.00224	1.66082	2.03809	6.10307	3.28855	0.82598	8.35031	6.00623	4.89492	5.78597	0.759557	8.44012	6.65967	6.70529	9.31207	3.68723	4.98176	3.0746	3.55212	5.64424	3.59388	7.11456	3.57894	2.54948	3.82842	5.72887	6.36683	4.82008	4.89342	7.66398	6.68347	9.48012	5.69484	3.24956	6.89802	10.6408	8.06211	5.93489	5.87587	3.3197	7.22654
3.41753	3.61739	2.7712	6.33372	1.07192	5.78536	1.90593	2.0871	3.9557	2.59089	3.48791	3.65347	3.58228	5.11663	3.55279	2.00722	2.65314	5.42603	3.37171	4.52635	5.20742	4.27064	1.92911	8.58036	4.05335	4.89643	2.42387	3.86236	7.90326	7.06268	6.81753	1.12932	5.46319	9.19055	5.75896	1.84595	2.97498	1.94977	6.47186	8.53693	7.03605	2.95657	4.96406	5.09076	9.99021	4.97441	3.10315	4.03199	6.4241	8.65724
1.69325	4.91248	5.63744	4.03936	3.25213	6.11741	3.0677	4.23746	3.78143	4.01151	3.27912	7.51419	3.96127	1.97179	2.30259	1.75977	4.81492	9.59916	2.90543	4.27965	4.71955	2.77522	3.78854	1.80932	8.02001	4.71534	1.93937	3.75406	5.81041	10.1662	3.89342	5.31506	5.26068	5.7376	5.17951	6.67053	2.67301	2.43192	4.35035	8.46841	5.98452	1.75973	8.78259	8.52311	4.71501	5.40757	4.14537	2.83832	6.51463	4.53438
1.79536	5.16402	8.06989	7.51336	0.447587	4.79565	5.58579	1.39409	1.96065	1.4004	3.44094	3.19233	7.02875	0.634775	6.37854	7.78806	5.0277	2.71868	1.68981	4.00312	4.52024	6.54341	6.36953	4.24478	5.40221	2.671	1.17307	2.53781	2.25915	5.18484	2.34446	5.47585	8.02556	4.20023	0.718236	3.15456	5.65204	5.55268	3.86806	6.50378	2.23759	3.18965	3.5655	4.22986	6.67457	7.59221	8.53148	4.77048	4.57266	3.86526
5.01572	0.406082	6.28217	8.24868	4.39499	4.43446	7.18894	4.93484	4.10857	6.35552	1.15586	1.97237	5.23336	2.84017	5.02589	2.66852	8.59014	8.63439	6.31029	5.46448	3.46305	2.34967	1.19401	4.35677	6.2714	7.12132	4.00047	6.3651	3.12207	9.71003	2.57764	3.15533	1.64732	4.73874	2.38657	5.29039	4.82591	7.36479	2.12388	2.95106	7.32126	4.56349	10.5257	3.10544	10.3664	2.75753	6.72564	5.25217	7.10784	2.74564
4.35572	4.57368	4.37022	5.83152	4.90889	5.12713	5.17078	2.2267	4.8771	7.10911	4.89642	4.22044	2.57678	4.92342	9.34461	3.20625	6.06875	2.08088	1.94506	6.36806	7.43206	6.54916	3.0697	2.17691	7.24277	4.02593	4.92184	5.39596	2.40798	5.71777	6.1825	3.78449	6.53283	5.03279	3.01642	4.70038	1.94138	5.94697	3.81526	3.44192	6.76535	6.72044	6.16067	4.54356	4.72964	7.51038	4.25954	3.67117	2.95495	4.30901
8.98727	2.75693	3.23493	5.5195	1.46736	5.07445	6.26473	3.29255	4.47411	6.1564	6.19423	4.73618	3.4863	2.84923	5.84452	3.25066	5.28014	7.4693	1.93431	7.25527	3.75942	5.74553	3.53871	4.59724	3.06071	3.21511	2.25417	4.9937	6.24117	6.01134	7.19293	4.51381	7.98688	7.94884	6.07102	1.01616	4.61976	5.67201	6.82525	2.55533	5.7773	1.54286	3.10105	7.20547	4.03592	4.18636	4.16229	6.19521	7.09673	2.96791
4.14309	1.13183	6.04307	6.20176	3.02607	9.26212	7.01022	5.25811	4.51804	1.67586	2.96314	6.65773	5.83238	2.58423	3.58231	4.9475	6.57625	5.38311	5.11912	5.18761	2.33955	3.18027	9.69368	4.31752	5.84588	2.58312	3.04186	6.4718	4.06971	7.27656	2.5616	9.18585	2.73113	4.71077	0.938796	3.25443	4.48158	2.93066	6.68839	0.564151	3.03067	5.1618	3.91343	7.0527	7.93518	4.99908	7.31165	6.29602	5.98404	1.67511
3.75195	7.53784	6.05275	3.65464	6.29162	1.6142	4.83523	4.2705	5.41396	4.22397	6.18041	3.94575	6.36368	4.62743	1.82864	1.79508	3.71839	3.37188	3.0848	1.02148	4.70345	2.02689	7.89516	2.37765	7.50203	3.82246	7.45658	3.34941	7.01891	8.542	11.6694	8.4196	6.17719	6.65654	3.03715	10.8408	5.52345	6.75889	3.22411	6.73693	13.2804	3.76331	6.46046	3.97765	10.7221	3.2206	6.1036	1.4302	11.1297	3.25879
4.04533	3.38659	6.09859	3.10455	8.25224	3.14905	7.75902	2.5155	3.74096	4.75288	4.33092	4.50033	9.39264	4.50716	4.43494	0.937558	1.28162	1.28788	1.41171	4.37032	0.180234	4.16432	4.45131	8.74722	7.97041	10.3501	6.0539	6.45527	5.75436	13.2045	13.7095	3.55335	3.0461	4.54098	8.8196	6.09825	2.91948	3.06042	2.00752	9.76543	7.28567	5.5932	6.89262	3.6393	8.23801	1.63363	4.98657	1.18706	10.075	11.4127
1.4646	4.41688	5.97383	5.13815	1.73509	2.65646	7.78242	3.89765	4.80704	8.57427	5.17526	5.38362	1.83568	3.02437	4.44045	5.58653	4.94431	5.74946	4.11613	1.34824	2.6627	9.41757	3.59857	5.12097	2.26697	5.64367	4.99679	6.13257	4.5096	7.75972	4.12584	7.18278	4.70097	9.82761	1.32102	2.41904	4.3089	9.56725	8.85731	10.5491	5.84693	5.90159	8.48695	0.583488	5.12938	2.82012	2.0211	4.73343	5.96107	2.3173
4.34844	5.55144	5.25386	1.00086	3.60329	8.75388	7.79052	1.86784	1.11506	1.98168	2.612	3.72212	2.42583	5.03406	2.20603	11.1336	3.20743	1.75621	5.69871	6.12107	6.33289	12.2704	1.31288	2.19854	6.70901	5.00444	4.94767	6.64333	8.73513	7.99584	2.77861	4.23656	7.32933	14.8088	4.13998	7.02423	5.82268	3.20593	6.27343	1.6145	5.27108	0.738853	3.25043	8.21883	8.79441	8.87519	2.47752	5.50825	7.73466	5.33698
6.4203	5.16101	4.78372	5.03881	1.37204	7.32755	3.19006	5.16739	1.68994	5.25299	7.39539	6.76716	5.03975	4.72213	1.38649	0.188831	0.37723	3.3504	6.05288	6.93878	4.21846	4.58153	5.5629	2.65674	3.48818	7.30122	4.87823	4.48443	6.70553	3.88598	4.98508	2.66263	11.0037	7.02179	5.82037	7.08388	4.72902	11.2701	8.03708	7.46992	9.81535	4.57068	3.17023	5.17151	6.84417	9.54778	2.83392	6.24232	5.07066	5.46682
6.56738	3.41384	7.47076	5.97992	4.95548	0.55963	6.4892	1.8446	3.59907	3.87757	16.6826	2.98204	5.42682	4.51435	3.43166	3.07583	2.96694	6.04657	2.92804	2.59552	2.1601	5.07939	9.19978	0.56412	9.63895	4.96241	1.68859	2.57576	2.80005	3.3042	3.82604	9.82793	11.4594	12.9605	8.35202	2.33939	5.7804	0.427644	3.29707	8.39228	1.74093	10.9989	6.24322	10.802	4.22998	8.69634	5.07156	7.25847	5.11018	12.6822
6.66157	2.31776	6.53142	1.23855	3.0672	2.8112	3.12526	4.38253	5.44789	4.9617	4.22347	6.36511	1.46302	8.50644	8.66979	4.49272	8.37517	2.93996	8.13337	9.23181	0.292373	5.62624	4.15036	2.57605	11.342	3.01723	7.60393	5.14587	4.04557	11.1699	3.65119	2.23296	8.14529	3.84164	7.75836	0.904866	1.0831	4.02173	4.1706	8.03563	7.92168	10.1317	7.37137	10.2964	3.18972	5.60755	3.93662	5.63976	6.57773	2.75612
3.17619	5.587	5.64311	4.32325	5.88293	2.83749	2.96454	11.437	6.2212	4.52662	3.30789	5.38409	6.13628	2.80124	5.23193	1.89845	2.69307	9.51347	3.85912	6.9278	5.204	1.17427	4.96869	3.3785	6.03215	6.05952	3.50066	9.18575	0.893039	1.5077	8.82418	3.91468	3.47747	1.42851	7.75966	3.07464	8.20007	3.65148	10.7581	9.93083	4.99834	3.15369	0.643996	2.24715	13.5375	2.46176	8.24088	5.16555	4.05969	3.18257
8.31559	5.09809	6.39154	6.62247	8.7218	10.6223	7.79408	6.52539	1.5014	3.15095	12.3403	3.44853	1.99181	10.9185	5.36151	6.28375	11.6413	2.50007	5.01019	7.82138	2.90736	4.61999	7.42575	12.8593	6.98506	7.61265	3.77568	4.01252	5.01005	10.6611	2.28519	8.02589	5.88946	9.95414	3.96002	8.15712	11.429	7.7165	8.05019	5.61542	7.36702	4.81753	19.6994	7.16498	9.65823	1.82905	9.11513	6.41483	8.25038	10.9258
3.42297	4.35873	7.42699	10.2289	2.5669	1.3866	3.8029	2.62333	7.46679	4.85453	6.45127	5.06655	5.35595	4.89737	2.67364	5.45353	1.66971	5.21794	4.14175	3.3444	4.24471	5.92679	6.80986	3.46189	9.24487	10.5592	7.71453	3.77862	5.03012	5.57084	2.8181	3.30652	1.23762	6.70721	6.39748	5.50831	6.72432	3.92092	7.39312	4.15145	5.0784	10.5621	4.81993	2.61249	2.40666	11.4505	5.57699	3.84351	0.79466	12.0229
5.97605	3.67253	6.72224	5.1105	7.8355	8.03321	5.58147	7.64568	1.25603	6.29744	3.30793	4.90567	2.06115	0.178496	12.1712	7.26719	3.69621	4.64593	7.88369	10.8236	3.18209	2.88514	4.89141	1.80382	4.28752	3.92403	13.5057	5.73149	2.55466	4.24366	5.92084	7.44815	6.08759	7.32124	10.3281	6.85318	3.48826	9.20551	9.76645	5.05653	8.67796	6.70279	14.7022	3.93414	13.2117	13.1503	4.4957	1.82503	1.77974	14.3451
3.92414	8.8717	7.13927	5.83699	4.74996	4.57789	7.44873	5.53061	3.92615	6.49199	2.87483	11.3963	1.74914	5.49814	2.47648	5.71004	8.86268	5.65177	6.15025	5.58771	4.04585	8.98076	3.9637	1.66043	5.37779	8.97366	10.2108	2.11076	4.97565	2.1728	4.44001	1.64984	5.60091	8.89368	6.68653	0.563361	6.09237	7.41116	7.44394	4.90398	14.5233	6.39122	4.60984	8.38592	8.27461	6.3485	12.218	9.10289	9.26178	6.4053
4.24318	4.8756	7.13574	7.10358	3.31476	8.08604	3.46851	6.6291	7.08238	6.38787	3.15412	3.48686	1.87152	8.97939	6.32424	6.32549	9.38489	4.27864	5.0125	3.5107	6.86833	3.32807	5.25257	4.58454	4.85112	11.2537	1.04238	6.89758	1.1857	8.84509	4.39744	6.00182	6.92892	10.4392	8.18688	11.0039	1.04339	11.0672	8.26453	11.924	4.9313	14.4323	10.01	5.11685	7.85018	9.13418	6.98498	12.3027	10.1858	3.52686
1.63708	3.65854	4.28301	4.7779	2.72583	5.1559	5.31566	6.07555	1.09782	7.89895	10.0797	3.96478	2.20684	6.54579	6.15391	6.15055	0.710916	4.4262	6.90417	2.07779	9.98458	3.27852	7.86351	3.35668	10.8325	8.1309	3.03398	5.57302	4.70055	9.05597	3.51663	4.08844	14.7913	7.48307	3.04114	5.99797	13.4294	12.5724	8.91414	4.28267	18.9118	7.27992	8.82567	10.3189	2.79452	12.4643	2.24391	14.692	10.366	1.31785
4.52764	2.31144	3.20427	5.59022	2.47666	9.68597	9.98028	3.13815	3.91469	3.43098	5.67986	4.83605	3.28063	6.58269	5.57109	3.35394	3.30351	4.37589	4.1174	1.67936	7.70966	6.29335	3.92456	0.715954	8.23906	0.957107	2.22295	7.30497	3.2377	8.48866	3.25853	7.54485	8.60839	7.69037	5.94319	7.35939	8.49056	9.03669	3.73989	7.01749	7.73088	4.12198	2.23548	5.76521	6.43894	12.7478	8.48499	2.52346	8.57698	17.4549
9.94636	2.79309	4.81677	2.82892	2.86	2.56871	13.8282	5.84945	8.54231	8.34139	1.97908	3.1659	7.32354	16.5837	5.71617	4.52339	7.55948	5.66186	7.91988	6.01148	6.32328	11.2859	14.572	11.3761	9.45122	9.92476	7.62107	14.6025	9.87509	5.09065	9.42827	4.80349	5.84771	13.0221	5.79252	9.0428	4.85181	4.20194	5.48214	17.8519	9.59272	2.27327	13.0942	9.03407	8.54545	9.43698	2.87452	22.825	12.7388	19.8053
4.92923	3.99551	4.26558	6.04296	1.76939	10.4564	1.42333	9.05646	5.94304	11.1141	2.50567	8.61904	2.95094	5.55222	2.21738	4.65166	6.71235	4.04161	2.89129	11.7966	3.97536	3.34242	6.1791	9.91642	12.4017	7.67071	9.29125	3.16587	5.73356	9.73009	16.2797	7.94187	9.09028	4.79241	2.38676	5.05762	11.2727	8.61954	4.97215	9.36018	8.1641	14.0266	10.4303	17.2714	6.28757	6.13818	14.026	7.4122	5.74053	5.66609
4.22861	1.67133	10.6878	6.07191	2.68616	10.7102	11.8303	3.56141	6.59179	11.7246	1.95705	2.52391	4.30127	9.13456	4.49833	1.54297	7.34119	8.5799	7.57482	8.84727	5.87586	17.822	10.8822	3.62921	2.03038	4.03816	7.64568	8.65613	15.6776	9.94398	10.4946	7.75161	7.11113	3.98438	4.81272	3.90382	2.74926	4.32432	5.17781	15.466	5.95017	6.8743	7.34647	14.2383	4.17756	3.56138	7.6588	9.11203	4.43349	2.6639
10.215	11.7751	4.04861	9.94092	10.1412	7.60448	4.91179	1.22161	5.34299	7.03158	2.80565	4.19457	3.36078	0.563054	7.18028	6.99442	6.8734	13.7418	7.14599	12.8822	5.30663	4.00983	12.746	8.79447	9.59045	4.34251	7.30721	8.48193	1.91395	14.3737	10.215	6.93219	3.16507	9.38637	9.97435	12.9504	3.35138	7.60353	1.73427	1.32245	11.781	1.44731	6.114	6.20523	11.6561	11.4358	3.07681	6.49566	4.43251	4.71593
6.97404	10.5532	2.90619	5.51332	2.73174	3.64902	3.5785	9.85023	7.56224	9.47115	3.42513	4.37579	6.52714	12.0688	1.79015	4.02981	3.12443	11.0697	5.09844	18.3926	5.2296	8.9	5.63491	6.91387	3.4754	12.3057	1.57589	9.81004	10.5206	7.73996	11.9038	14.1198	8.45626	17.848	7.75316	14.1772	16.1512	5.52267	9.61691	14.7968	10.4052	11.6409	10.7151	7.44044	9.83834	8.1289	1.69212	8.36404	3.77509	25.9389
4.01689	4.39987	10.5917	4.91087	2.32863	10.507	6.18131	8.75206	2.30863	7.0528	5.93469	0.426917	0.913371	11.4391	5.30812	1.31258	5.73692	4.79778	14.6633	0.857554	5.45031	6.05667	1.44044	11.9566	5.16373	15.3498	4.34194	4.97137	10.2021	5.43481	5.57704	7.44854	5.09667	2.33938	9.73321	11.0906	9.2659	4.28479	12.2588	14.4423	16.3309	3.75531	9.0147	10.0905	18.6502	3.65258	1.98934	3.87773	12.0956	12.8988
2.21953	13.7168	10.7552	5.36085	2.99153	8.50717	8.17105	7.19427	8.33637	8.48153	3.83142	1.23761	3.46892	6.37957	6.09128	4.7071	5.35574	4.79003	6.89682	10.9303	10.0961	7.31207	4.39721	9.39905	8.27459	12.6289	13.2182	24.5232	7.22626	5.92422	11.5887	6.43107	4.36894	10.6961	8.88648	5.67455	8.78626	9.68084	7.7964	10.4222	10.1435	5.55881	10.7478	7.0032	7.104	7.84491	6.02786	15.9194	8.7437	8.6577
9.54456	9.49946	7.77282	12.4966	7.05463	7.11737	6.35674	4.94703	2.24224	4.4361	0.218658	3.35022	11.5323	7.60547	10.5418	7.95544	6.83946	5.88625	5.51765	6.94424	8.67235	4.70023	3.04627	2.12465	1.79663	9.28469	3.091	7.33276	10.2596	4.131	12.1926	5.92791	16.9369	9.5456	10.6177	7.12595	6.62227	7.91836	6.22125	9.97597	9.27356	19.0134	6.09704	20.6887	2.32433	12.3406	4.68076	12.816	9.10591	8.32825
3.06162	4.06916	2.43046	1.06426	4.55403	5.08378	7.11506	0.538468	3.61715	4.86789	3.22853	4.14962	3.91425	8.22452	2.4154	8.07464	7.3754	11.5953	2.0838	9.4995	11.3046	0.987456	6.4188	0.887329	2.95289	7.59107	2.98795	13.7354	6.97486	5.7163	2.71159	16.755	9.79358	16.3746	7.68171	4.11807	3.5439	8.33974	14.0246	6.40692	11.7644	9.10102	8.26088	4.54332	4.03759	4.7944	4.14132	1.70702	9.38073	14.0579
1.67526	6.80899	6.14781	2.38196	3.16355	4.20837	8.00139	5.7234	2.42719	6.03995	11.6118	6.06813	9.76773	1.80995	3.8723	9.34347	3.64178	7.07276	6.40589	2.88238	5.30673	8.00385	2.41521	11.7178	2.0464	10.0387	12.4706	2.27828	14.7373	4.17654	13.3205	6.54347	14.6678	4.337	9.30792	5.6687	12.6667	1.99294	7.01082	1.26962	9.84468	9.72329	13.4143	10.6134	6.17573	12.7687	6.71608	8.65492	6.0069	6.40639
6.46927	4.13784	6.70774	4.389	8.24913	11.3732	5.58901	7.18276	5.08984	4.12497	4.86836	6.05828	7.53953	11.1743	5.09578	12.0048	8.37358	6.40681	2.3068	3.046	1.57381	7.29767	2.39001	12.6659	5.61185	8.64571	2.53994	9.55104	9.82835	8.75381	8.77172	5.04523	10.5941	9.84821	5.68856	11.8395	13.0826	8.30185	10.6569	7.63259	3.70553	11.2825	8.42953	2.42591	18.0344	9.25881	5.5371	4.38792	13.2247	7.10671
5.36402	6.10376	1.62092	4.3019	10.3023	9.22311	6.18985	8.25647	5.76921	4.23484	7.99986	4.49359	4.38915	13.696	1.69834	16.0484	8.97039	8.77963	4.48359	3.91616	1.01636	7.91469	0.615891	13.3676	3.94147	6.86044	5.8795	4.80169	12.4444	7.44634	5.98509	5.27409	4.20957	9.8105	13.7614	1.9654	18.1271	1.7721	14.6491	4.22944	12.0133	13.117	7.15891	5.83267	6.92622	14.3836	8.3399	8.18024	11.6445	8.21616
9.80692	4.44309	7.62883	4.24409	11.7349	3.02113	6.86053	2.39235	1.80993	10.6811	4.84164	4.38994	5.21879	2.55226	6.85167	6.41317	4.41524	12.4197	4.88614	10.708	1.74263	5.45228	5.56137	10.001	4.25971	13.7863	12.1872	2.0392	1.66573	10.75	6.02352	1.79746	12.4596	16.2865	16.5746	3.11092	10.1455	2.7402	7.15515	16.0708	5.18228	8.6782	25.1877	5.02106	0.203193	0.998093	2.71428	1.39702	12.7922	14.1456
10.4679	10.8219	5.13956	6.71763	4.9082	5.02855	1.54585	10.3543	5.956	10.2979	5.05733	10.9274	6.0626	3.48135	4.7254	4.51238	9.62784	8.99266	11.1103	3.68903	11.3804	6.59091	9.58626	4.89234	1.515	7.7696	11.5439	3.01483	14.6278	20.2155	11.6706	0.684012	17.2558	10.1181	5.05817	7.78608	9.31655	8.58229	18.1849	4.17039	4.79643	4.3497	4.94678	5.08187	3.03092	11.7895	7.05546	8.91026	12.3934	3.62412
11.4874	3.36652	11.8221	1.06599	5.73557	9.3189	8.08431	3.84673	2.53183	5.43118	4.31533	5.04766	4.52307	5.37534	5.07691	6.94549	8.47997	8.47058	8.3279	0.618807	12.1607	6.95012	8.47094	3.75163	6.5447	13.1654	6.09022	2.93289	2.60296	11.03	7.62828	7.62234	18.8858	11.6142	6.00975	10.5069	6.83838	17.7238	5.59738	8.711	12.6118	15.3786	7.00257	8.23151	10.9493	17.4483	13.4595	7.6945	4.52063	0.882525
9.17893	5.68689	2.17175	2.57013	14.8796	6.5971	6.63618	2.88455	2.04802	0.395392	7.06419	1.92457	5.15785	9.54166	5.72884	9.81556	6.87514	7.72831	5.8488	4.16211	2.67687	16.6339	2.11321	2.74036	10.4443	9.393	5.10335	3.70194	4.11139	7.82172	4.39137	9.93444	3.9046	9.51211	19.1933	17.4862	8.52364	4.63094	4.48205	25.2546	3.93561	8.14927	3.54408	4.58168	3.3173	8.75509	14.6505	14.6274	7.17926	5.9466
12.1536	3.66006	3.06381	8.43083	7.4954	8.69739	3.28468	2.66938	5.47281	6.95175	6.33574	8.71345	6.32004	7.24459	12.3649	10.0567	5.54849	5.65483	3.89496	8.11431	11.6306	13.2735	5.68276	7.47752	7.56152	10.0517	8.92774	11.4148	11.4524	7.32888	12.9829	7.30547	12.2144	1.95644	6.5388	23.5672	2.97398	3.15106	13.7728	1.57463	15.1873	9.97796	13.625	7.18971	11.2372	9.92371	4.83687	9.86366	15.2819	14.5973
5.66232	7.38257	9.75721	5.77636	1.34993	4.50996	7.16954	6.27866	8.4099	10.1584	5.92583	3.01827	2.30108	8.35683	10.9588	7.50857	10.7889	7.1557	9.05743	3.07089	14.267	6.18659	7.92645	10.5505	4.70836	17.5421	7.4444	4.51708	5.70265	10.8231	10.5048	22.1906	5.38825	5.54996	14.4012	18.9446	7.93717	11.6564	10.3114	8.32568	8.81735	8.34173	15.3149	4.58304	4.14927	23.7772	6.61707	5.7604	10.0194	16.4791
5.58153	3.11985	8.47714	6.1437	10.3415	16.1866	7.07677	2.89773	3.00667	6.23014	2.55891	5.83601	5.82591	5.60413	6.34219	17.5432	10.8895	1.98557	5.02185	6.31107	1.04679	8.29274	3.28381	7.66016	1.81888	2.54815	7.70067	8.11248	9.53646	7.47703	7.76221	19.6332	9.70348	14.2868	16.7818	9.93026	8.64809	8.10366	4.02408	1.98722	19.4166	7.90387	15.7204	8.22532	15.3701	16.0576	11.1955	11.6291	8.6512	17.3684
9.60435	7.13726	6.38096	8.68189	0.940888	9.85928	3.15315	4.97126	11.0363	3.24289	2.96617	6.08255	6.38305	5.92419	2.72454	8.99599	11.6629	14.6502	2.81337	3.2336	7.98151	12.8065	1.11395	6.72041	10.513	8.85627	11.0817	11.12	6.77076	8.27648	3.80263	11.8731	20.1026	18.0377	23.5183	15.3609	12.3324	21.6977	11.8571	16.5908	16.8613	9.81273	16.4088	8.91838	21.3131	13.3492	12.1232	13.0292	4.36194	16.4074
10.0371	3.2824	5.89157	0.709587	1.4445	2.40074	4.53411	4.73443	3.9162	15.4869	9.13027	3.53199	11.3038	6.41951	8.22225	9.30185	13.1202	6.28608	11.5936	9.53261	8.7031	4.03608	10.1778	6.84572	5.96343	7.05294	2.53484	11.8978	16.3683	10.6222	4.06567	4.63466	2.46021	12.1913	6.91822	6.5434	10.9721	7.7405	1.66879	7.28086	11.567	10.5715	7.08253	8.12146	2.73215	12.8874	9.09124	9.16765	17.5589	5.3775
4.74446	10.5447	2.77696	2.0402	8.01603	4.95698	8.12967	12.3487	4.99796	0.548403	0.677555	8.61397	5.92234	13.8811	2.72205	6.53968	6.66692	5.23336	12.9407	6.52204	4.64755	10.7042	14.1219	11.4911	9.01054	12.313	5.77699	17.4252	12.5995	12.2158	11.077	7.06051	13.7307	13.3869	7.66148	12.2584	3.85924	8.14295	10.376	16.3402	12.4372	14.1673	11.6886	4.60854	8.93437	14.4226	15.8376	10.4996	1.51654	11.8179
7.13199	6.15926	8.41366	6.53663	6.36756	5.79345	7.73844	3.58198	5.14833	1.4487	2.14016	5.18268	3.14006	1.71331	7.11865	7.42325	9.93221	11.8848	6.33774	0.95101	8.20859	11.3259	12.2986	10.8527	10.8068	5.69589	8.64477	10.76	14.0065	20.7439	9.45075	14.7423	12.0491	7.25967	18.1508	8.38644	8.70978	5.98399	18.1878	13.5103	6.45659	20.3017	13.043	14.681	6.82492	10.6469	19.2451	6.25021	4.04803	22.8257
7.38101	14.0185	2.67025	5.18273	2.6411	3.10606	2.78189	6.68385	8.32038	6.96312	7.15727	6.98222	5.3017	4.38971	14.6564	7.25126	3.73461	1.81274	12.2255	3.28494	8.65243	8.99259	22.682	5.88588	9.3589	7.3979	9.49889	12.8747	10.8555	16.5956	11.4734	11.8243	9.45383	1.88229	9.44903	5.78166	3.81651	8.75784	14.7828	7.78228	16.0055	18.4639	12.837	4.66418	10.9384	13.4117	11.9876	7.81948	12.9613	10.9864
3.42525	2.02841	9.4655	19.364	16.2918	11.2893	7.0828	2.96436	10.5889	15.044	14.1507	7.59571	9.00554	6.76546	7.45058	15.8595	12.7544	10.7788	9.56347	13.3278	4.87633	12.6518	17.1718	5.00678	8.61042	12.9978	12.1594	7.8259	12.2229	8.30313	13.5935	10.8794	13.8829	19.2788	2.71682	23.4277	25.569	18.8452	10.4486	11.7425	12.6952	8.27026	11.3797	18.1315	16.3559	12.8425	8.57654	5.06233	11.722	21.7636
3.98529	11.6488	7.21142	1.25864	2.32845	6.5666	10.4115	10.2012	2.12648	16.8887	9.66117	7.41081	6.45833	10.0971	8.57533	6.09781	1.76112	8.19773	12.7599	10.1773	6.16039	9.05166	9.20767	9.34757	11.8825	7.45154	7.19346	2.19376	6.47603	9.44662	8.17195	7.84752	14.6006	2.3328	12.6246	12.6245	7.45677	18.219	9.53472	14.8432	5.80339	11.9287	2.42115	12.9353	16.0459	10.853	16.9112	18.1206	5.10273	20.5113
4.48046	5.67717	6.46252	6.62493	4.65088	5.72141	4.31624	6.40196	9.27358	6.95212	9.3239	7.66209	10.6875	3.36368	4.9328	16.5879	9.64543	10.8186	2.54205	7.62053	6.55688	7.05154	5.6949	13.291	14.8354	9.15423	12.1093	3.97197	13.3133	12.7466	5.63275	3.65086	12.7939	6.01015	5.95653	10.2477	18.3009	8.42185	13.9463	12.4671	4.19875	8.53512	16.9406	4.30055	27.0862	12.7653	12.0639	14.3564	11.969	16.9645
2.65109	2.36684	5.72602	3.68806	9.58928	1.69081	9.21703	9.12194	16.6197	14.0081	3.37092	1.70424	9.17132	10.2855	13.3548	6.03297	3.76801	8.74848	13.778	3.48784	12.3491	6.50534	2.8783	9.81614	10.8306	9.0116	10.1922	12.0549	15.2371	2.85234	3.94371	7.4876	9.28885	18.0674	5.96249	11.6592	11.5835	7.07178	15.9724	9.15086	8.07884	4.14911	22.9791	17.3543	19.8751	10.8881	11.4187	10.1476	13.0254	7.204
5.90527	3.45299	6.1745	4.2382	5.94484	9.09699	15.4748	4.13652	6.64701	9.11376	5.58657	5.66882	3.39674	1.49582	7.54206	9.61009	2.7445	2.30689	4.37679	11.2328	16.4156	5.06566	3.20501	1.90343	3.24311	18.2281	8.89799	11.1417	6.81613	5.22908	5.89182	12.5695	9.22583	6.99112	18.5481	5.50853	4.2181	18.8243	8.51968	5.39139	11.2517	10.5386	10.71	11.8237	5.0882	9.01801	4.24044	0.96114	17.0535	13.207
11.1052	15.3593	13.0422	16.0786	18.2456	9.77806	4.5533	6.33591	10.7899	30.4898	11.1611	7.69565	12.7102	19.6792	8.82108	17.6279	7.67898	17.2466	18.5296	14.1189	5.08364	10.4368	5.49554	6.84601	9.44289	27.5824	9.4247	8.79797	16.849	13.3535	19.1975	12.2545	16.9814	6.12535	15.5069	16.1452	17.4269	12.1747	25.7819	18.4874	10.0709	10.9473	17.7781	15.9286	13.3765	19.6544	8.16397	10.2087	9.03016	20.4706
20.3673	23.8491	23.3733	24.5801	19.737	23.9297	21.3306	25.9942	44.6899	30.0837	23.0185	27.8808	22.4241	19.5057	16.4911	19.1451	7.42783	28.7211	16.7047	25.6617	19.2809	16.8017	23.2094	22.585	10.7391	17.2531	24.2219	23.8922	33.6743	19.3152	26.8766	29.8132	15.479	6.42642	23.7251	27.4482	16.7626	35.0364	20.5221	15.87	12.9476	25.7821	20.6394	11.5649	30.6419	18.5379	8.87727	8.26337	21.8108	42.0367
6.73027	5.91795	17.4208	12.3054	13.2904	10.9618	18.2471	13.7268	15.5341	21.3508	18.8147	15.3961	0.897619	12.2864	3.91644	13.3693	22.2303	14.3655	13.2733	12.238	13.0956	20.8987	6.22721	8.00076	16.3943	18.3901	6.38335	21.1965	25.3626	17.193	7.97539	8.04953	10.455	9.35369	6.65438	7.37263	28.4042	13.78	14.096	25.1221	15.0156	26.7799	4.80197	14.8886	19.9263	13.0034	9.84241	16.5339	10.5443	9.60136
8.72319	5.81964	17.1673	3.94156	9.21395	15.1824	11.3395	14.6538	10.7969	1.5896	2.0023	10.8914	8.54228	9.29647	18.1721	3.74089	11.387	8.39452	2.10036	6.01109	5.67218	12.8738	6.32975	12.9861	12.2477	12.6572	6.33906	15.3044	20.8791	17.5279	13.9035	4.3332	9.11128	11.646	6.88555	11.4988	9.53385	23.758	16.3451	9.65688	11.5889	5.4611	9.13391	8.73472	23.4685	19.2914	8.28526	8.81463	19.1788	12.7853
5.54783	5.83905	9.68497	19.7237	7.4345	11.8855	8.32452	7.60315	5.43865	15.0997	12.6821	9.18416	7.47755	1.06722	10.0683	9.07714	5.27356	6.85347	12.2125	21.3353	1.28739	13.9438	12.1918	15.7544	15.325	4.70439	1.96843	15.4457	14.536	8.14702	7.10219	5.40047	12.4027	16.7222	12.6114	10.8518	3.69161	4.37617	16.8886	1.44971	10.0124	12.5174	8.19803	15.0447	17.2821	8.51681	18.4592	3.09869	17.3429	12.4756
4.60016	8.44127	8.92018	10.9681	2.7853	12.1246	10.083	11.4915	8.42517	8.59009	8.19656	2.79544	2.92026	8.40952	20.3034	3.47473	5.83263	9.1763	10.5057	3.77388	8.46874	4.6818	7.83622	1.64684	20.7857	9.62508	11.5622	2.50197	12.5708	11.0815	6.31271	2.31342	2.66375	21.8306	13.8596	15.7724	3.40533	13.2681	2.73506	3.02435	8.46508	20.7977	18.4127	22.1205	25.3287	24.6217	16.4629	19.9381	4.19739	23.4257
5.53873	5.99585	4.80845	6.4685	12.35	10.9733	4.9795	8.58595	16.1006	7.59524	2.39767	6.70647	4.18549	9.89392	1.97295	12.5733	17.4922	14.6033	2.15997	7.96234	5.72147	4.58043	2.9054	8.50997	15.3548	7.83072	7.44594	14.7003	3.047	4.69394	6.47741	7.30573	15.8951	6.3644	7.49065	4.93034	5.91556	12.7682	6.78924	20.9694	12.3018	8.77624	12.617	11.0402	7.4343	8.3128	5.3086	6.16673	9.38755	19.3141
6.69679	10.4721	11.4719	11.5394	13.6429	6.48819	6.19992	7.74559	8.56856	10.4046	4.76053	15.7177	11.2523	5.99385	10.9947	11.0552	11.7032	3.43704	7.23848	10.3202	7.32266	19.6196	14.9051	5.72505	21.8395	8.436	22.0078	13.486	5.70237	7.89947	5.18171	10.1747	1.75108	10.9545	23.9706	26.9664	14.5511	2.67949	13.3113	6.99921	12.9615	27.2928	13.8244	10.5182	9.95198	20.0378	5.58047	30.8195	16.7045	22.0113
12.5522	4.88842	7.93149	4.91814	2.63739	9.8785	7.18656	4.85058	18.1816	11.9992	10.5926	5.37595	7.10334	2.0579	12.2951	3.35485	5.99518	2.95604	6.57054	8.29378	4.34991	6.36762	1.69583	9.77374	12.0823	5.74611	9.35112	7.31732	8.77808	9.17703	13.9146	9.32638	7.55483	9.49419	5.07746	3.72688	6.32297	15.8202	13.3903	18.2399	5.60651	10.0383	7.15198	6.14416	14.9893	23.9173	3.87398	10.1714	3.60014	3.65707
3.27029	15.8678	9.89603	6.25912	0.601962	2.18663	9.1108	13.6781	8.43396	8.77709	1.41161	16.4505	12.4747	11.0348	6.47243	7.78554	5.39959	10.1599	7.18582	6.7712	8.08287	3.35743	12.0207	2.26581	8.51561	10.3094	11.5706	2.10809	4.77973	5.18059	7.13226	12.0207	5.35261	13.315	9.74876	13.6968	14.3395	7.88565	9.94699	9.9244	8.46091	14.8904	5.12112	3.81561	15.5798	9.07695	13.2065	10.1003	14.6436	10.5487
14.9626	3.76839	3.57251	7.50111	11.116	6.00576	5.45292	7.6918	6.02383	15.0023	3.56528	3.91284	8.50058	1.38718	5.90291	11.8633	10.9794	4.44765	8.08216	11.4505	9.77429	8.28818	5.27103	2.16327	24.5487	15.2089	4.9828	5.42341	2.73136	10.5363	13.6856	7.13855	14.2606	3.80713	3.52744	20.9858	7.00092	6.76261	5.93178	17.7881	9.81678	17.8908	7.07453	4.02522	14.2491	6.56742	5.80059	18.6622	22.2972	19.2046
8.41801	11.8939	6.12861	11.8817	9.94473	2.37449	7.17901	7.71083	11.1823	5.31817	4.87046	2.844	7.51313	10.7611	7.95225	7.47531	12.4009	7.85088	10.8937	2.58104	0.994393	9.52031	14.5824	3.29203	1.19903	5.13467	6.70207	12.6837	5.01644	5.07362	6.28983	12.0752	9.23673	6.15763	13.3421	4.90276	18.0019	16.115	1.21837	4.41319	22.0945	6.80564	12.1461	2.61382	8.02641	5.32478	4.0682	14.0716	16.1349	9.22002
11.0678	8.52583	4.14804	7.61955	18.5839	11.5105	7.51755	7.59368	4.92048	15.0233	9.97887	6.92747	6.83579	7.05819	3.01226	2.38705	3.59356	12.7723	15.5518	19.557	10.358	8.73889	3.83598	13.7682	16.6205	8.20702	12.0066	15.4184	4.57991	11.2373	12.507	27.174	11.5996	4.2324	10.5517	9.05628	11.5118	9.46059	11.3568	4.85245	10.4758	11.259	5.72628	9.38449	10.7746	30.4324	11.3451	11.0565	10.7231	24.3618
2.86683	6.12028	10.2814	4.71023	1.98149	2.09605	4.08566	4.02288	9.01894	6.42009	8.20877	4.21005	11.259	1.23115	8.13407	9.10517	2.30169	5.42088	8.49096	12.2896	23.5257	11.0855	4.52325	3.53833	4.99241	4.41585	9.36914	17.0199	13.7409	3.86376	12.9176	13.5437	10.388	10.6772	7.60201	6.29506	7.22899	8.41904	17.0686	3.34866	10.7885	5.60368	1.97079	11.278	7.47517	27.1629	11.4718	10.5663	17.0966	12.8837
9.7539	4.14693	8.90554	2.37836	14.6651	8.15698	4.52175	4.47984	9.5332	14.0911	3.86946	8.28056	5.93026	9.01183	5.95057	4.01511	14.9629	4.33019	11.745	6.17444	7.35798	2.35321	5.69308	6.61524	11.4466	7.67779	4.07115	11.8974	8.36343	5.8489	10.4502	7.178	5.65003	9.21541	10.1011	7.84822	2.39931	4.35512	13.1338	4.85605	7.35988	9.47621	18.8004	10.214	2.00996	12.0163	7.18987	17.5104	14.8518	9.76035
8.67844	8.95228	1.71689	5.31521	15.0413	4.0089	4.62695	9.9352	10.9998	1.15656	3.91975	9.05451	9.88378	8.99621	11.1749	7.17683	2.42146	14.4332	6.06955	4.00415	4.40838	6.19731	13.0561	5.09991	6.63013	14.7455	11.4585	14.7438	10.3951	8.86153	16.6349	11.3788	2.77577	3.43058	10.2735	4.22886	9.24627	18.3246	9.99698	3.9103	6.65528	3.19391	9.74205	9.81969	6.17865	8.39576	6.45112	16.472	5.07276	13.1823
7.45237	3.45954	9.14984	2.09365	2.35202	4.30246	12.4287	2.13919	8.7393	11.0852	9.28448	4.95236	4.852	10.9292	4.15487	6.15237	7.88878	13.8198	14.1234	1.76627	13.7823	13.2721	9.22971	10.0448	8.3296	7.29445	9.24813	5.03059	11.9385	8.54311	13.2625	10.8748	9.5199	9.65219	10.9643	8.98782	6.1654	4.07862	12.1581	14.075	13.817	7.73872	12.1928	1.01811	13.5372	6.98213	3.53502	7.31119	8.34052	14.3953
8.56866	8.49793	9.23892	10.7968	10.7455	1.43338	5.90937	7.13092	13.5101	5.32063	16.5522	5.67951	15.9866	6.9949	9.18973	5.13764	7.64279	8.51498	12.3583	21.2753	12.5804	11.7772	14.4326	10.9129	17.631	8.50208	17.0696	9.55255	10.9089	14.9478	13.5504	13.4939	15.5841	9.69777	17.5057	10.9902	4.97086	15.4312	14.9429	12.3525	4.49926	7.55811	16.4781	10.7102	7.97173	11.1084	14.7514	10.6012	18.9126	14.0611
11.9201	2.33071	4.67838	7.73066	9.21202	14.535	12.6719	7.1971	6.72207	5.80316	6.37188	8.7051	0.714115	7.65068	6.58534	7.59896	4.21635	9.24239	12.5006	12.4719	8.64667	1.88951	4.31335	3.98138	9.06985	8.63895	21.6736	11.7963	8.89898	5.18881	10.9039	6.08301	1.75808	6.05016	3.59502	2.63035	11.3607	9.10959	14.0854	8.95599	9.23164	19.6835	17.5179	9.05026	7.51528	11.966	9.41635	7.84137	17.7615	13.7153
2.67222	13.5831	3.57142	8.23854	10.98	6.36718	6.52786	4.49296	6.31377	5.78347	9.14365	4.85614	6.26226	8.14634	2.71924	3.66537	6.78342	6.97956	11.733	4.25159	5.40216	7.62537	8.31192	2.52876	13.4555	10.966	2.8218	14.9015	7.9089	3.79376	7.88874	1.52555	10.6968	4.40075	14.369	5.9165	3.5091	3.62565	5.25523	4.5817	13.8772	22.4557	14.8743	15.4161	4.58823	3.96439	4.32208	2.99751	9.83111	1.63451
1.54014	6.93161	9.15975	3.76091	5.3498	6.48601	8.89066	3.17509	10.9333	12.4087	24.0272	5.7508	5.94825	11.4195	14.0421	5.70393	6.67367	2.73252	13.7175	5.16292	6.25429	7.57427	17.3725	7.34609	15.27	2.84643	13.3885	9.46415	13.9622	13.1774	3.385	9.5855	6.88905	15.6504	16.429	13.6298	8.41031	1.59308	6.09226	6.05797	11.5276	14.4618	11.5454	20.9054	4.08627	9.22839	6.71441	3.86856	21.0758	11.2021
7.09367	5.83411	12.353	7.05181	5.9055	7.36641	5.64399	6.33622	3.27034	7.04374	10.2176	1.7334	8.00945	1.618	10.0288	11.894	4.76103	3.57088	1.94617	5.54165	10.3392	4.44135	14.7916	8.12176	2.18291	9.06188	6.19243	1.88523	4.86219	4.60495	9.09173	6.20901	5.98224	16.819	14.6328	4.24365	4.02881	10.2824	15.8525	6.65239	7.46403	2.77865	8.02655	5.30742	2.33044	7.47135	7.07264	11.2703	13.7209	10.6074
19.1823	7.36706	4.95286	7.27354	2.26582	9.93744	9.57458	4.46614	3.64605	8.71942	4.31534	6.26349	8.40008	1.87544	6.30493	5.31883	9.43074	11.8693	6.39055	6.13493	8.72305	9.17969	4.4974	1.09779	4.07492	10.1473	8.68632	10.5044	11.8218	4.21343	6.11056	9.4076	9.37169	3.35503	6.50609	9.48308	16.0925	11.8578	10.036	14.3701	14.888	9.90573	16.8351	2.50166	19.1605	1.04054	9.37041	1.26479	12.8262	18.2166
12.246	11.8247	10.731	8.089	8.31463	9.55875	13.237	7.25832	2.84954	5.03587	5.81842	12.5004	11.6766	12.5864	7.61358	11.7941	6.72459	9.9218	12.6301	14.5958	8.72791	17.6271	4.9367	12.3027	1.23513	5.2427	7.487	2.25479	9.39542	4.25733	9.48308	5.88295	12.7003	15.3056	4.73983	15.0091	17.179	13.9847	6.68007	10.0753	10.6837	12.5372	15.8665	12.339	2.39522	5.69587	11.1433	18.4453	5.58227	10.528
4.67685	4.52186	7.41678	16.0427	8.63151	8.73565	2.66542	0.211535	8.54564	6.26707	8.22325	16.3945	8.4059	19.1901	8.86711	12.2227	15.6223	17.309	10.6284	4.32817	12.9148	8.05098	11.0783	10.3092	3.81237	14.5898	15.0992	1.03237	12.7358	13.5291	11.5376	20.7766	9.76629	13.0941	15.0971	3.12356	19.8738	6.4828	25.4708	0.754245	11.5251	8.56593	5.10192	13.4021	13.8638	15.6805	11.9126	15.371	16.213	6.94627
8.84491	5.45193	10.0647	10.1053	1.90407	14.4771	6.70135	5.8617	8.04813	7.66726	4.51061	9.99598	2.14853	5.34553	8.95408	10.4456	3.44568	16.8309	6.20856	5.44658	6.59465	12.1003	4.89691	10.7533	4.74781	1.01818	3.83038	8.2948	9.58455	4.5325	5.39597	12.1012	6.75717	5.72248	6.92031	2.44454	6.50736	10.6949	0.997798	11.6198	12.7069	3.20895	6.55891	14.0456	5.71832	3.3266	10.8378	10.0227	4.4953	20.9432
13.2208	12.0988	13.7666	23.3549	15.7856	13.6168	20.914	14.6816	6.3178	15.2558	17.9372	19.2577	26.2672	9.60887	11.8693	20.6068	10.8776	4.48809	4.12535	5.55453	20.5493	23.8459	12.2646	11.3698	16.5357	5.19905	14.5314	15.919	27.915	10.2914	14.912	20.6684	24.0153	24.3148	15.8588	11.8679	24.3385	23.882	23.181	17.4547	15.4921	8.39518	23.0538	12.2807	22.7595	28.1496	30.9306	30.3779	13.955	12.1494
10.2135	13.2002	11.8006	9.21365	8.78363	12.1255	14.707	11.6644	4.56263	2.52402	8.26704	18.6201	7.28294	12.2789	13.6757	6.96038	4.64281	12.7469	10.2538	8.13923	2.88042	13.0691	10.0904	12.2305	12.5583	5.49545	10.6884	9.98117	16.3753	13.2132	13.024	15.1167	17.3036	6.46417	10.7054	7.86488	10.8275	12.0397	4.61172	12.0713	8.2607	13.6255	10.0148	7.9523	18.7655	13.9713	9.55094	16.4057	14.0005	5.99803
3.5581	9.26321	3.04705	1.29036	4.11071	5.7496	5.27319	13.8973	13.351	3.79579	8.97297	0.759675	11.4534	1.10852	1.71685	3.90559	4.15973	4.56258	11.9204	5.04391	3.04763	12.6174	10.6654	6.12983	14.9372	1.67404	7.90609	4.30577	1.76856	11.1901	10.0731	12.749	16.3393	2.58627	2.48316	5.33488	9.43501	12.3621	4.17978	5.3248	6.17299	8.21415	9.35987	6.5333	20.7708	2.64609	1.69488	9.29482	19.1849	2.08186
6.78051	1.78364	15.2768	7.16505	6.14386	4.96706	5.83616	2.6463	7.5451	5.87946	9.80705	12.3564	6.91569	1.93186	5.22822	9.62531	8.68886	5.32606	11.0717	7.17825	16.9571	10.5568	10.6733	13.6659	6.34971	4.73582	9.56026	15.9113	6.31954	3.46812	4.80378	9.34488	13.2336	2.50322	12.7747	10.1073	14.3456	15.9086	9.98719	17.4458	11.7665	8.74688	10.5131	9.7053	12.867	11.2439	0.451544	9.24	10.6835	4.31593
8.33113	13.2332	5.69824	3.849	10.2231	3.62125	15.6354	8.65594	11.2697	6.20945	0.904607	6.25245	3.56753	7.00901	6.64647	4.93678	9.08596	9.82044	13.637	13.2347	11.4402	12.5523	14.9609	9.59931	7.48443	11.094	16.2379	3.27617	9.27168	5.27808	6.9032	4.90272	2.02713	10.1798	11.5552	26.6562	10.7332	13.8153	5.35778	7.51035	9.65542	4.30899	5.23697	16.9951	16.6617	3.31748	6.97185	19.2949	8.75788	2.13972
9.76118	13.0455	16.4288	12.8433	15.4092	8.74836	20.6016	19.8322	22.0141	2.33449	18.8339	16.8994	13.6696	11.7537	8.48776	16.9483	8.75618	18.0535	9.17488	9.45813	13.7192	20.2013	15.6188	24.443	12.3214	14.4181	4.30968	11.1715	6.42751	11.1862	14.481	10.8916	2.29057	9.09125	20.0974	14.4353	15.8046	11.5448	11.5257	13.3599	12.9899	4.3155	28.5431	4.66836	6.99428	6.94148	24.8219	14.1061	28.4379	14.5296
11.1364	14.6953	3.47715	12.8919	13.5791	5.30623	16.8445	14.9993	7.92568	13.3536	15.7232	10.4848	12.4147	14.6549	2.3769	8.24888	9.45355	6.2718	7.08278	5.91341	10.0847	6.61892	16.8006	4.50142	21.7627	7.02201	4.33147	5.71596	7.37301	16.4992	5.07464	13.7643	2.68082	13.8825	4.33891	11.321	16.2388	11.6218	14.8609	5.00716	12.2836	16.0712	14.3937	20.6925	12.2165	7.85088	10.3994	19.0366	13.1273	5.62786
10.098	6.95023	11.2071	11.2181	7.20806	11.0823	9.01068	9.64524	13.1273	4.38219	15.3209	2.51134	14.0027	17.2469	7.38287	9.78291	7.72724	7.69716	10.6599	7.79026	10.2915	4.90424	14.0409	3.1639	6.24101	7.07358	5.83829	15.9735	17.6606	8.43612	10.6666	10.1971	6.95712	8.87173	11.7886	5.77697	5.13758	3.93784	9.48148	8.3662	14.3712	7.35987	12.9831	18.7285	8.67464	1.0486	4.22942	5.76188	11.8387	12.4473
8.59143	19.9193	11.1904	21.163	15.0883	15.502	7.51687	8.17591	11.0437	4.67872	17.0155	4.41444	28.6897	15.9454	13.3717	10.2259	16.6985	30.2679	14.785	16.7532	14.6428	10.084	13.6842	12.2943	19.7207	14.6799	16.4043	11.2643	5.18509	9.38393	21.0191	15.0313	11.6659	5.13979	12.1112	14.0215	10.5312	9.36393	26.2899	7.3742	20.8242	6.04825	14.3809	26.0186	16.0171	13.3673	6.84616	29.3925	15.407	17.28
10.4246	6.33115	9.4878	12.1393	2.55578	20.5052	9.79094	13.0495	8.29872	10.116	13.1263	5.17052	9.77674	8.82224	9.0404	8.41892	18.3483	11.7123	6.62155	14.0132	7.52612	11.9686	7.66849	6.62697	10.3467	12.2653	5.07445	2.60053	17.5905	9.25288	13.7247	7.01668	4.55002	12.7196	8.06828	14.5004	9.60448	16.3081	8.60977	5.51492	18.6584	6.67313	22.2734	1.87181	10.9399	8.27978	1.18081	16.6186	4.51229	11.9391
9.19207	6.8395	12.8415	3.32341	7.40596	9.59755	8.66082	16.7708	3.60207	16.0431	4.6873	9.69204	13.1258	14.3764	13.1023	5.78545	8.73817	14.7914	11.997	6.65608	8.49048	17.1354	9.69926	17.8213	10.4047	5.11894	19.2103	9.19065	17.6296	9.69053	10.4388	14.0412	1.28226	8.79991	8.06402	19.6674	6.98342	18.2312	10.089	18.907	20.8918	8.27001	9.82979	10.1743	21.0226	10.8772	4.51029	20.414	6.5733	12.26
10.5732	13.466	10.6503	13.0504	5.05336	9.20186	2.38907	22.5097	7.77813	12.3855	12.9509	2.77213	2.79927	2.27575	9.69589	13.8149	4.38401	8.1062	3.98166	9.46211	11.9528	6.80834	7.31568	4.42161	3.39016	14.9479	11.944	16.4127	9.69026	6.82004	19.6763	9.78446	5.56334	11.8041	7.63361	10.9086	4.9582	13.9672	3.40332	13.5072	3.16465	16.2793	4.71261	8.76094	9.85326	17.3296	15.0016	15.154	5.02728	13.9216
9.96447	12.4166	8.75501	2.57911	12.8081	25.3235	6.7942	12.3627	4.60482	16.0977	5.7802	21.3449	7.70797	5.87772	14.724	8.6908	25.2291	9.28662	23.4394	14.299	9.22741	11.4629	12.7093	13.7181	17.8863	8.85572	7.64095	18.8817	8.40188	20.9269	15.4488	12.0153	9.11152	3.22121	8.14807	11.5305	17.3214	16.9009	15.1886	16.0467	6.05109	14.9821	15.6284	13.2857	6.38572	16.1756	21.8388	13.685	22.2456	12.0462
14.4894	13.0385	12.8213	24.5763	15.2993	5.92269	13.6597	7.24769	15.5284	15.8486	15.8537	12.1289	14.322	15.9402	4.23219	16.5997	13.4378	10.4473	14.797	10.9148	20.7302	12.7589	16.9613	19.9709	6.78727	9.43804	13.3428	15.195	8.94763	13.6288	12.2064	19.7578	17.2544	18.094	18.7157	10.6253	10.9073	6.50866	11.5559	23.1008	8.01574	17.4479	22.8243	12.2306	18.9417	11.9532	12.6469	7.0825	17.0165	9.56763
18.095	23.5702	24.0744	20.3515	9.04225	20.6597	29.1136	18.6286	16.3586	17.9928	26.421	29.5423	24.7543	17.6297	14.006	24.9868	19.0135	16.518	24.9652	23.6774	20.8933	21.9154	19.7645	25.1417	23.5893	22.9257	12.6656	25.4074	24.6119	21.0776	12.8545	10.2926	28.0693	27.7285	36.1061	21.4291	35.6293	22.8918	9.88905	25.3225	18.3687	27.0877	20.6284	29.6549	11.2026	28.3542	28.7451	17.6587	12.6108	11.9698
16.2512	15.9496	8.67683	14.0262	3.08601	13.2218	16.4608	19.5328	11.5837	8.97314	27.379	16.3597	16.9517	18.103	16.5039	11.2215	5.987	12.0244	9.99261	21.8845	2.37011	7.41456	13.618	14.0533	24.4998	10.4197	21.9602	5.18728	10.7167	11.196	0.387371	21.1249	23.4063	13.74	7.80719	14.6529	9.25211	6.19441	10.5783	9.17905	22.6582	13.2953	10.3847	17.8578	22.2042	8.94311	14.4353	16.0777	9.89909	13.1393
21.0073	5.64403	13.6847	16.4764	9.52254	6.2009	9.39683	12.7226	2.2151	17.7801	9.23994	3.18991	10.7797	14.1411	8.11666	3.96896	1.69176	6.00289	6.65447	7.17326	9.96467	9.06948	18.3578	3.80628	2.23417	14.1172	13.1868	3.31286	7.26314	13.131	15.8187	5.35049	8.63153	9.81498	16.5542	16.015	13.1517	9.70952	11.1699	12.4662	1.9697	7.66931	6.70668	7.85616	5.9627	9.10255	13.9346	17.265	7.21669	3.47331
5.98733	11.1851	12.2698	19.9126	28.6023	15.7077	6.20127	18.8186	5.43638	25.0352	17.966	18.7248	13.4238	5.99146	12.5925	13.1635	25.2752	14.5227	10.9201	24.082	14.3512	22.7127	6.68374	23.3448	12.3865	20.2435	21.2865	18.818	15.0595	18.3467	23.2848	17.0137	17.034	25.8084	18.2507	12.5205	15.7363	23.981	10.3881	21.5754	20.5845	26.7138	20.3234	24.5658	18.4507	13.7887	13.9049	11.8972	23.8937	20.4476
18.4049	2.12554	14.7651	17.7662	30.9198	14.289	1.59328	17.4145	23.8431	18.0903	19.3845	15.595	9.75756	19.4092	17.6406	12.2188	22.7344	10.9231	15.0785	8.7857	13.2373	19.0115	4.47745	17.4092	8.488	10.9755	15.3366	20.5258	13.8121	12.1628	18.4601	15.6864	17.9559	10.9978	6.9151	8.94765	7.70961	20.2272	17.2948	16.5928	17.6339	16.2545	9.65063	9.89893	17.3126	11.3276	10.786	27.2123	16.6737	27.0107
6.65237	14.8224	8.99295	18.4678	12.529	9.40135	10.5727	23.2242	19.5217	16.163	10.4363	15.4304	13.1374	25.2615	6.30543	14.1173	13.9222	11.6566	10.6098	8.3059	15.1465	16.171	18.4199	15.2071	17.8005	22.5053	7.62908	11.9232	20.3001	10.5068	20.4153	15.6722	19.5436	15.5706	15.9137	7.36028	8.42706	27.383	12.9493	35.8493	18.5702	19.4216	18.2487	18.5797	24.7169	20.4244	15.8599	23.9995	6.47077	30.0917
27.8468	22.8665	26.5477	22.8637	22.2661	28.5552	17.7401	27.1442	37.1699	20.8144	31.5819	25.2076	23.3849	18.4893	14.7699	17.6707	15.9974	36.3138	30.2789	26.8017	27.6789	25.9457	19.0937	16.2204	17.816	19.6269	25.8644	14.7413	19.009	28.3804	25.0707	24.7286	27.7509	23.1687	26.1719	25.6212	27.6916	24.3614	30.3443	42.5028	26.5863	17.0286	11.4681	28.0175	27.6147	25.0046	42.9923	40.3975	33.2276	16.4249
35.8199	35.4331	17.3511	17.1738	25.0721	35.0676	25.9691	27.9639	17.5408	19.9721	27.1152	30.665	23.3908	27.9041	30.9435	19.7161	23.2948	25.4894	29.4066	26.7709	27.2318	33.4261	31.5484	41.1699	27.6397	23.81	16.9175	22.2464	24.3185	29.4372	22.0791	36.5529	28.3715	30.7092	22.8475	9.90324	28.4192	29.799	35.5474	34.5009	34.1115	43.9777	29.8006	25.0844	31.0467	37.0173	26.2222	38.7649	43.2193	35.7335
12.5294	28.8123	13.4562	24.5381	16.3418	10.9071	10.8362	17.6069	17.3567	19.1841	20.9839	23.3598	15.5953	20.6393	25.9282	22.2964	14.945	17.3739	21.0165	21.7441	30.014	23.1398	20.8181	12.0243	16.6417	22.3613	16.528	20.5512	27.9865	12.7233	25.9107	17.3701	22.8987	23.8442	22.3221	16.8107	13.9134	19.2604	29.3178	25.216	10.0567	25.0716	29.2269	20.9801	21.1285	20.4827	46.4067	12.137	13.5557	10.6947
8.42544	21.5091	13.1266	4.25995	23.1411	16.3201	30.0832	8.79107	14.729	14.8565	23.6187	20.4573	6.39279	15.0446	18.33	6.34227	12.0538	13.3051	12.4621	16.4345	23.0193	8.09018	16.9489	8.24434	14.7937	6.56308	10.3947	13.8522	13.713	22.6578	9.92407	21.0448	8.38498	8.78029	27.1247	12.665	28.1093	20.6906	29.6954	9.20893	13.4	28.9846	6.52112	17.4185	4.53846	14.3688	22.9716	10.8675	16.0458	14.3687
18.4098	16.1803	29.8693	31.8462	24.4312	24.0439	28.0576	8.35159	7.82857	22.7286	32.805	18.6842	12.6926	10.137	28.8566	18.5361	21.5418	21.4969	28.1923	25.2817	11.3709	14.0214	11.1221	20.341	22.766	16.9933	23.7184	14.9026	10.4075	22.1189	25.8682	26.0964	26.6517	26.6448	15.7302	29.4327	28.4099	33.6215	29.9312	30.395	15.3365	16.9543	23.1653	15.2507	27.3619	41.3263	14.5973	17.998	18.4051	18.5261
18.0343	11.3521	5.70343	21.6561	12.053	16.4249	6.12933	23.9473	20.0019	7.9594	8.77514	8.52972	8.2221	10.4414	13.4426	21.4036	18.7238	11.706	12.4201	20.4497	8.81525	19.3751	22.9229	18.0187	19.8235	1.20621	18.923	14.883	22.6449	23.6813	23.7687	14.3724	12.0327	16.0976	14.2492	22.1038	13.6005	21.9354	19.5151	12.6517	31.4034	16.9232	8.17008	10.3728	23.8928	15.793	9.06813	30.64	4.00477	19.1963
9.03921	8.33008	14.4017	9.38165	9.2207	3.36581	18.6463	4.84162	5.22841	1.75046	12.8335	21.0383	12.31	8.73671	8.26161	4.14306	4.11495	7.08053	16.8274	11.3343	11.6054	3.25225	12.6008	5.23721	11.2317	11.8744	6.40994	5.21779	7.78033	9.48493	5.50172	11.9239	12.4284	3.91509	14.0893	6.79251	18.2801	5.0181	15.2466	9.41337	16.4411	0.628905	10.7572	18.6787	15.9974	6.65378	12.5468	11.9646	6.94274	16.1683
16.7355	20.184	15.7862	5.15397	15.4599	14.0992	3.63172	13.4942	24.8201	17.3566	18.404	8.44312	18.632	12.3231	25.1122	7.18721	15.425	9.98628	24.7219	13.849	16.6873	20.3873	10.2816	14.4054	21.4925	17.8915	15.9919	19.6417	14.812	15.3779	14.5471	11.0835	39.259	9.97452	0.433432	19.2181	6.78769	12.0389	22.3699	25.1757	21.6385	18.714	25.9403	20.685	25.5286	9.46341	9.41334	6.38922	16.3685	23.3791
34.9641	50.0094	50.3622	44.9381	42.4112	37.9693	52.4408	21.8413	44.1897	30.8276	55.4837	44.8779	28.5335	34.1893	51.9964	55.472	47.1943	51.1347	49.0247	49.5579	35.9431	47.4057	53.2928	45.25	50.8023	54.9547	43.5029	56.2678	34.5206	41.7648	41.9299	63.9199	52.3598	50.9322	51.011	41.1004	42.9199	49.3128	61.0347	43.6769	46.8896	49.0968	32.3238	65.4223	51.9263	65.8445	45.2073	41.9601	51.4984	56.2467
33.4978	43.7191	31.5814	40.4693	14.5075	40.5908	22.5467	25.5945	36.099	33.0186	47.4966	27.7189	28.9006	28.4733	28.403	43.4394	39.7969	38.398	30.7023	37.5023	21.0585	37.5464	27.1405	37.6216	48.9043	33.4579	43.6768	25.9131	20.468	40.6331	37.7194	50.5406	40.0947	41.6944	45.0444	37.8878	34.8772	30.7307	24.8354	31.3765	45.2409	40.1162	39.6678	53.8337	42.4747	43.333	31.9481	49.0216	35.3461	35.492
11.6782	24.5072	13.9091	26.2472	11.4299	3.89699	5.99443	19.5148	35.6329	22.1483	17.1793	13.2596	22.7135	29.4896	14.599	20.4902	9.92417	20.1808	9.90981	14.0792	17.4152	14.3727	22.3851	1.71306	24.0371	9.217	17.7858	29.4891	13.0553	25.2857	21.0366	9.22573	24.8597	22.1008	25.1874	6.99195	6.88975	10.9244	24.1766	6.58988	21.0574	30.4023	5.53836	17.6256	18.9179	49.165	26.5437	21.0341	22.7101	3.00115
47.1654	61.5116	50.8359	45.4733	48.3617	40.7223	45.058	35.6518	65.1778	49.9467	59.6022	52.1771	45.3184	47.849	38.1569	66.3316	49.7214	54.3563	40.0689	41.7058	55.5996	33.0837	50.9926	58.059	62.1518	54.1039	41.6684	48.5437	40.255	58.3969	60.6234	66.9885	65.6882	48.9375	40.4845	40.0749	71.0167	59.264	59.6149	59.2814	40.7763	55.1021	57.7047	57.1095	50.9967	70.647	47.7364	60.2388	68.2258	42.5105
11.9773	24.9699	33.8104	32.8822	42.762	23.5257	26.5946	33.6875	31.5198	29.391	28.2586	34.9757	16.7582	39.4103	28.0068	19.6695	11.6153	23.9654	27.7733	30.6479	35.2138	17.2941	22.2776	7.58562	13.4803	20.6407	41.0671	45.1318	15.4195	23.3969	20.4071	13.5621	21.1576	29.0904	36.0746	36.1864	39.0573	20.2432	31.116	33.4775	7.40638	38.9099	20.2593	39.2329	38.4219	29.3221	35.4196	14.3508	35.1851	19.3202
75.525	61.4265	63.4623	53.056	66.829	60.3451	79.6457	79.1237	60.9804	69.0172	68.7345	62.9583	64.9273	49.4594	57.0008	65.5927	65.0526	62.4955	66.3948	51.4664	59.2994	52.8651	68.5336	77.7936	62.1285	74.7455	53.0053	58.0782	49.994	74.6633	80.6915	76.2257	51.0564	67.2825	73.0712	66.1461	70.6898	101.416	75.7109	72.1136	63.911	86.3517	71.3767	69.963	76.8807	67.7897	79.1633	64.5972	76.0689	70.0525
18.7115	11.0519	11.5855	24.7676	11.3923	14.3977	12.3287	9.32057	15.5905	17.4039	13.1545	10.8629	10.8933	10.8877	23.6324	5.2742	18.6777	1.80776	13.0385	6.72928	17.7179	23.9373	6.9448	13.3482	17.1286	16.6599	20.9795	19.0155	21.7006	12.0747	17.7766	11.2879	21.9306	24.9568	27.7123	13.651	10.6304	5.84129	22.4679	23.492	7.44971	22.2227	14.628	10.4973	28.3423	11.0093	11.7583	9.94168	5.80827	8.96273
61.6879	72.7664	77.2404	73.0225	94.0891	79.5767	95.66	72.1946	69.3194	72.7538	77.9452	77.8498	70.3629	97.2919	86.193	81.5479	84.8878	78.9146	79.6778	81.4251	90.2178	74.3975	78.0839	63.0791	86.3948	87.0243	87.792	82.1335	74.0179	58.6677	65.9721	76.9272	96.7591	102.662	103.746	74.6282	88.3903	92.4003	68.7137	86.1085	78.1909	81.3023	80.2159	87.6518	74.776	86.1498	78.7715	85.8213	91.1986	76.3665
52.6065	47.9535	44.7935	54.8643	52.4974	29.1226	42.4561	48.0436	49.7477	67.0566	51.0541	48.9108	45.1039	41.6359	46.9354	47.2171	42.622	33.8232	47.3091	47.0268	45.9938	47.7905	58.0866	50.8156	29.4676	51.1184	48.6668	48.5775	35.0486	34.6232	41.553	49.2285	52.158	54.3731	58.4764	41.5506	26.1798	39.9246	39.7308	66.6908	60.2832	50.7128	45.8563	50.1883	40.2608	42.9178	55.9013	46.0106	52.4891	33.4062
15.9714	18.8824	13.7247	19.0043	7.66028	10.9833	9.34867	1.65139	5.17045	20.9274	5.8958	8.36777	6.74245	8.48107	16.5854	16.4456	18.4385	10.8127	9.39764	17.5674	10.0068	4.02976	4.07495	11.2451	21.4141	29.6946	9.69339	17.2546	16.5443	9.39903	22.8555	5.87099	18.4769	28.9004	8.2348	25.5064	6.28929	26.2034	14.378	13.2905	18.3808	23.4105	7.28757	2.66133	20.5041	21.9122	3.2232	20.1909	20.1662	19.2386
52.6025	42.6158	37.266	48.3436	52.2385	40.9729	32.3578	38.8941	48.5497	57.6504	56.6298	42.8475	39.4088	31.943	37.9515	41.9264	60.7255	40.6022	49.5	48.1199	50.1131	40.3782	61.6838	80.3388	6.30036	37.8095	23.8059	35.6307	40.8919	45.0086	34.3296	38.401	51.5693	47.9089	40.6352	33.0092	25.5347	59.4396	42.1338	52.8958	48.6261	42.8472	44.5211	31.5747	44.0899	40.8575	56.643	46.5034	45.7437	43.2639
61.6651	82.7028	69.4773	86.2324	83.0136	77.3709	77.176	86.7286	82.6417	66.2454	90.3902	70.1746	79.395	84.4433	74.9105	99.0679	87.124	88.7717	68.3381	90.4302	82.2025	83.7675	96.7659	78.7903	99.7415	69.34	67.4776	90.0467	85.8985	107.486	88.5116	82.9559	71.1781	77.3913	88.7696	96.1406	107.178	89.3068	89.6364	80.1451	88.4793	72.9132	92.0572	97.37	81.4059	92.6701	91.4167	89.1746	96.4013	78.5591
18.7097	14.7358	24.0353	18.0659	12.5518	23.744	10.4128	5.80711	11.8511	20.6133	13.3636	22.4511	13.2157	6.22492	5.2049	18.3021	34.3209	18.0864	6.6268	14.3837	11.7816	22.6079	13.7112	17.9413	22.5571	21.9037	6.13101	11.9057	29.8379	28.1015	3.55815	7.90843	13.3515	4.90759	14.6438	13.6997	28.3615	16.1618	11.2732	12.6937	12.0937	12.1694	23.4214	24.4754	25.3231	19.5626	14.8605	20.2762	20.745	22.1861
75.527	75.0367	70.6389	53.977	68.7083	61.7799	68.2459	69.7131	71.1928	57.3382	82.7343	67.9028	78.1277	73.6443	60.9601	80.3648	68.9002	74.0025	77.325	65.4553	59.0988	62.1859	63.978	69.8367	73.6463	70.0078	75.6992	65.0155	52.8234	69.7012	76.5347	88.9531	65.5833	68.6272	64.1193	68.1175	66.0457	72.9946	64.406	80.26	81.4701	67.3023	53.0851	70.4896	64.3523	73.9691	62.4384	83.795	72.2365	72.9947
11.9782	19.0299	22.7473	41.7539	35.8199	37.4759	37.6043	17.736	36.5718	29.346	23.7688	14.4608	21.9992	38.8332	21.2129	43.0932	20.06	12.2565	38.8825	27.7152	40.0298	27.8583	30.8922	18.3601	23.3156	14.8447	37.6183	57.3904	36.4105	35.5909	28.1705	30.9638	28.0166	33.8997	34.1155	36.0861	37.1704	23.4966	42.0426	21.1224	25.3213	28.2398	29.8847	33.0237	36.3935	49.5915	30.1102	25.8323	33.1491	45.8128
47.1609	57.9326	52.0362	49.3813	55.5298	51.8469	56.808	51.8125	52.0656	43.9151	53.6688	53.8513	40.6742	49.629	37.1217	48.6425	40.2495	50.732	41.5723	46.3378	55.3291	45.9491	43.8951	42.8392	45.1287	66.4828	42.5374	50.7754	36.8221	54.7934	54.7412	55.0913	57.0459	47.2337	42.6085	46.7135	50.6965	53.0682	58.4753	57.8193	50.402	48.6076	37.2289	50.8257	40.4881	51.4418	48.8182	62.9462	50.1307	56.8185
11.68	17.9766	11.0973	17.9558	28.9315	14.9084	22.4843	13.1526	19.6646	18.2776	17.8716	15.856	17.6967	16.6553	17.8925	20.5583	31.6447	18.6427	7.57794	8.24518	14.6664	8.12326	12.5222	7.90993	10.7215	19.5232	28.5464	33.1133	19.7264	20.9993	10.9789	26.8793	21.2775	17.6025	26.5237	20.7975	16.7616	8.20338	6.24821	14.2311	23.7664	33.2835	15.5212	22.3237	14.6626	12.5654	12.7091	16.6334	16.7446	19.6553
33.4918	27.1963	34.3674	29.5451	51.1933	27.7925	43.4481	37.9149	27.2328	37.5652	26.6547	47.4237	28.7506	38.598	30.2929	33.7499	36.6833	29.9456	29.5756	36.8491	39.4625	34.7842	31.161	32.2228	22.5599	36.5725	22.823	40.9582	25.134	34.9007	38.428	35.552	39.1332	15.5886	33.3695	35.1134	28.9265	50.1465	43.6515	42.5472	29.3894	25.2845	32.18	31.0399	49.9472	42.544	50.5778	42.1265	30.9507	35.9187
34.963	34.8728	30.7346	39.4069	51.289	29.38	56.8218	45.8532	58.2344	34.7096	39.372	46.9706	38.1382	50.5247	36.8349	50.2921	36.8936	47.2974	50.4338	38.5381	56.1768	44.3358	49.9113	54.1946	47.1006	51.7949	34.6751	57.6004	42.1553	41.425	46.1948	51.9941	45.1448	29.9932	60.6131	51.6658	51.3349	35.9357	45.3362	53.1254	44.2011	67.1394	45.2685	43.1895	36.893	49.8161	52.4154	64.2064	53.5497	55.6617
16.7352	18.8862	15.7923	26.9115	8.99609	21.757	20.4886	22.7676	16.4465	26.6375	9.40338	1.77202	13.421	9.0936	14.1039	9.83077	18.2852	22.8226	12.8841	4.98919	7.43298	16.113	6.62102	8.96748	20.9708	19.1013	20.4453	19.1435	14.6895	13.759	5.4782	16.657	8.60005	13.4264	9.65601	23.377	17.6734	30.8339	20.428	12.554	25.2349	15.897	17.2843	11.0718	14.1487	16.2023	13.2373	23.4107	18.2039	10.4898
9.04155	4.20811	11.887	5.56182	10.7885	14.8779	19.3692	4.25054	6.50918	3.32828	12.7568	16.6699	6.26077	7.72144	13.2142	9.80561	12.2855	6.72438	10.5923	5.83142	5.30761	20.728	3.20527	10.0819	7.34505	9.80301	9.2938	17.6364	14.1665	6.13097	3.48467	10.459	7.99979	5.68113	5.483	26.6996	26.2304	24.541	18.5282	12.8402	15.6346	3.3957	6.69543	10.0875	17.7759	7.86594	15.3958	7.37351	7.47357	10.3231
18.0337	6.85363	16.1004	11.8077	14.1975	2.32567	17.0996	5.65919	12.1399	19.3448	14.4878	10.229	14.7388	10.5022	14.846	2.46093	20.7324	12.5228	12.6058	6.44831	10.2269	22.2394	4.00688	18.7302	19.1296	13.0386	6.93181	6.65486	13.4972	2.49303	17.9078	4.9292	15.143	15.1927	17.6439	8.39761	9.30025	16.5088	7.32062	26.2361	7.1737	17.7296	23.414	14.5711	3.25244	16.3519	9.36987	29.1813	6.3643	30.8679
18.4113	6.7892	25.3409	6.45913	31.6261	17.9667	19.0255	39.6098	24.0599	29.3031	18.6807	29.7922	34.6584	22.028	16.3497	19.5707	13.3752	18.0876	19.8596	18.8231	14.1966	21.6031	24.8417	19.8465	27.3127	15.8386	25.6825	27.423	25.3569	18.6221	14.3276	14.5983	24.1909	19.8345	30.7384	26.4589	21.4114	17.6949	19.981	20.598	23.6321	11.9804	16.7003	21.6169	12.3287	25.0062	28.4659	37.6595	16.9264	25.4698
8.42772	14.9639	16.9527	17.7942	9.28332	10.2723	17.7868	1.93632	28.8711	16.129	15.8114	20.6286	12.5481	15.063	8.84242	11.0608	14.3362	17.3483	18.7489	7.92411	11.6378	4.86954	9.97945	9.4042	22.4468	28.6922	6.17994	9.96807	2.14848	5.51766	24.539	12.2302	13.3225	15.9311	21.0585	18.2344	6.14027	5.4597	15.8109	14.5251	11.6063	8.98087	12.7919	19.4732	17.1014	12.1293	6.06337	14.2781	18.7066	13.7545
12.5296	18.4629	11.6795	16.7604	19.6664	19.5629	24.6712	27.1729	16.943	18.8705	30.9336	17.1848	28.2178	12.7658	6.81648	14.789	22.191	21.3161	17.2465	15.1853	23.7512	20.5062	17.2755	23.0424	27.8866	21.9429	22.2719	23.368	17.068	22.4467	15.411	12.5051	18.0241	31.09	27.19	3.2009	23.1529	18.1668	26.483	24.9878	20.1703	14.3968	30.4946	19.2004	22.5471	16.8558	24.4436	23.6251	14.2911	25.5346
35.8199	26.7636	39.1565	23.6405	26.3109	20.7585	20.1547	32.4571	24.5149	33.2086	16.0641	25.8864	27.5045	24.0421	22.3633	26.1688	25.6652	16.3598	28.3768	18.6661	30.1575	38.4828	20.3974	36.1452	23.2741	17.6443	28.2521	25.7262	18.6075	19.9245	44.0993	38.7292	23.9618	21.3703	19.9468	30.9513	29.6557	29.5716	23.3686	43.7965	33.0347	29.331	46.6594	30.7511	34.323	23.9943	20.0106	24.5348	41.8677	33.1825
27.8459	1.10074	19.0825	19.881	22.865	21.3217	23.1155	21.4757	14.3987	21.7575	27.8488	26.3297	26.388	24.9348	21.716	24.3504	14.1323	14.3056	17.1573	22.5347	15.9177	19.0908	23.6783	27.9422	26.4971	33.32	24.1499	22.143	21.6531	18.8376	13.1538	34.1957	34.7872	15.5963	12.4435	23.4926	18.8118	22.098	24.9994	19.9557	24.3482	32.2922	26.04	20.6713	16.779	23.9944	27.4394	12.0042	25.383	18.6895
6.65171	24.0466	15.8789	20.6068	9.67763	6.07808	10.1143	21.5188	14.942	24.1772	12.9161	21.5741	20.8183	16.0595	12.4285	17.8259	21.7426	18.3725	20.3359	22.185	10.5385	10.5375	18.8885	19.6036	30.723	10.6809	18.7734	18.6349	10.8885	17.8925	16.1134	25.5206	22.5933	19.7138	25.505	13.7059	12.9655	15.8743	24.6785	21.1925	16.2278	15.227	18.2794	7.48594	7.57857	6.55504	18.3754	7.21981	8.79402	17.4069
18.4061	15.8783	4.12225	27.3754	15.1226	9.88993	3.39934	15.4167	6.40156	23.4814	10.295	9.95706	31.1277	31.8751	11.8301	9.53742	16.1962	16.7248	2.24851	14.6247	15.4913	6.69891	12.8362	11.1888	15.9205	20.6538	17.3563	18.1996	6.25647	6.05187	11.6896	19.5439	12.4031	21.2621	9.28294	16.3009	3.72925	9.67738	16.2954	2.1811	31.6792	20.1403	13.0754	8.42929	15.8749	14.1278	7.88776	8.56225	10.2327	19.7527
5.98742	21.2163	3.35314	11.095	23.3365	28.0043	11.7099	28.5494	14.2448	10.9835	7.31676	6.93003	7.8279	10.5708	2.61185	18.0129	9.47089	15.4363	3.18658	14.4426	10.2973	5.82362	11.7661	5.55187	18.9702	31.9732	13.7886	19.0592	21.4869	21.7567	10.17	5.74344	7.03605	18.5712	8.34806	21.0778	22.5149	20.2964	12.6119	2.76359	18.3833	16.9727	24.4516	6.7814	22.6381	14.5848	13.4332	17.636	14.9759	11.9256
21.0083	8.07358	2.36726	12.3612	8.61413	10.0287	11.1751	3.18561	15.9724	12.2033	6.91638	19.4778	7.23929	15.3951	2.38526	9.33378	14.1383	15.4938	14.2376	16.9711	18.9285	4.54226	6.26563	7.75518	19.3203	8.62153	9.18452	4.42001	2.50832	2.24915	5.10361	16.9193	17.4411	12.2234	27.2896	5.60428	7.177	6.82898	12.4294	11.1753	11.2077	9.95228	8.03949	12.3149	15.4566	8.60835	14.4476	3.1528	7.60975	18.8802
16.2495	12.289	20.9368	9.38926	12.911	8.8905	18.8138	21.5292	5.56731	12.264	4.46461	8.19605	16.1085	14.0667	17.619	14.1451	20.1498	8.84989	13.1959	10.8971	7.36561	7.20697	12.053	11.3691	4.84354	11.4217	12.6157	19.3657	11.1291	7.33432	6.72407	8.47862	6.49519	3.03851	15.0624	6.1916	11.744	21.9005	3.30763	16.0636	3.09363	21.1149	5.23797	9.94584	20.3232	20.4415	18.0394	5.99602	29.4403	5.27827
18.0935	17.1312	21.6048	29.6105	19.5873	27.6767	34.2965	21.032	29.5812	3.35266	13.0124	8.07316	21.4129	4.96378	20.6923	18.7177	22.4679	26.081	23.8565	24.4568	19.1795	39.1326	31.0444	13.6904	30.3273	14.2544	14.2081	18.0852	12.0704	23.8511	23.1739	16.3682	17.7485	11.3203	17.9067	20.4082	23.2218	26.2425	24.3698	29.6699	24.2855	13.4355	18.1808	18.3398	19.1731	14.7335	32.5085	30.0318	27.1733	17.6424
14.4886	16.8628	19.7948	17.3357	12.0897	11.4341	11.7291	13.1937	7.78331	21.5072	11.5797	2.87889	2.5716	6.37328	11.6795	15.8188	2.61593	19.408	14.6444	10.8354	18.5055	18.1889	14.4319	12.4027	20.3514	14.3753	16.4138	17.5513	9.20442	16.3493	6.79821	15.6028	9.84105	15.4669	17.2367	1.28897	20.2218	13.826	15.3604	22.0318	10.3064	11.9627	6.41926	17.2164	2.73541	22.2817	21.0722	21.9412	15.8983	22.0801
9.96505	11.8629	9.68905	22.3562	5.51477	18.1289	9.81123	15.995	8.41167	10.868	17.3827	16.1991	12.0275	1.45836	1.6319	7.82978	15.6017	14.7421	15.8412	23.795	3.42593	18.0074	13.6046	4.09563	12.9732	9.26086	12.5265	15.0496	10.3342	17.476	16.1226	28.9133	2.70193	5.51347	12.2592	15.3229	10.5311	19.0851	15.6844	15.7511	10.1578	5.56277	17.6548	9.73622	10.1043	15.9341	5.87487	21.2574	17.9858	23.0396
10.5735	6.11326	6.30484	9.97641	2.5498	12.3892	7.67941	14.1399	0.633034	21.8687	3.86793	13.0816	4.06632	4.47788	7.69257	3.99122	10.7601	6.80368	7.09354	14.2493	7.29738	10.1191	4.59897	9.24825	11.6911	5.87798	10.9819	8.84628	15.1164	6.43236	3.77844	7.66952	6.96514	11.7823	5.92943	5.77628	8.53058	18.7099	13.8266	14.3199	9.73353	4.54942	20.1244	11.8706	11.9428	4.47286	1.49378	7.99849	3.63075	4.45738
9.19181	13.7704	11.0688	24.2573	16.9963	16.387	8.97311	14.4239	14.1663	9.969	18.2727	7.39949	3.85544	6.08042	7.66487	14.6321	16.4669	15.8688	6.53006	12.3311	7.78804	15.5258	10.5381	10.5966	11.3976	10.7981	2.82477	16.155	10.9904	19.1637	13.4965	3.91631	9.48617	17.0389	6.7635	13.2552	14.8377	7.37462	18.2299	11.4492	3.96547	22.7534	10.746	16.2409	21.9552	11.6307	11.0423	17.1715	17.1303	5.84039
10.4249	9.39523	26.2176	2.70655	4.59877	9.0792	4.0891	9.84574	14.6446	14.8904	3.49126	16.0321	9.04507	4.85993	13.6931	4.05262	4.08309	4.98318	13.8483	5.98719	3.89064	9.95736	13.7719	15.8165	6.14577	7.13509	10.6833	8.07516	8.67162	8.07259	11.9822	10.4884	13.5412	14.8382	18.2932	4.16944	13.3585	9.57768	6.97122	1.94791	12.9771	20.1728	11.6572	10.0287	18.3255	15.6938	12.473	22.8395	14.0765	5.14367
8.59035	7.4685	9.41203	12.807	22.7292	14.1356	9.89279	21.6878	9.53064	16.4221	6.27425	13.0422	8.8264	15.3541	20.4751	20.196	11.4669	17.4086	13.7487	15.3692	5.38214	10.8615	3.73328	16.1624	7.46718	8.42391	11.6024	20.8514	14.7165	10.7397	16.1494	22.7467	27.3329	8.26454	9.45431	13.6414	8.86927	36.4652	29.7411	29.0997	27.1392	9.78516	17.5744	19.983	15.0337	13.3055	18.9646	27.6502	8.13598	17.1422
10.095	5.53999	9.59822	6.24184	2.77138	9.20543	18.2743	6.77493	1.35107	6.80529	13.101	5.74113	2.61051	2.82846	2.33749	5.35663	3.79937	9.78754	7.85463	9.22308	14.0021	4.68766	7.47803	9.91942	2.55807	14.0215	8.50115	16.6508	15.8956	8.14921	20.0198	1.38503	9.66784	4.42773	8.68278	1.55118	12.6571	22.7598	10.3969	4.49569	18.3098	19.1171	16.2231	13.6348	19.1595	6.79544	16.7241	13.6562	25.1793	15.3871
11.1369	14.9265	10.8524	5.12681	15.0243	11.0943	3.05819	9.8761	13.0204	10.9137	10.1818	14.6855	4.27175	5.88908	6.09944	13.415	20.4897	12.72	14.451	12.9511	22.2364	17.2387	4.84906	11.8061	9.77593	5.77349	11.7326	13.2509	6.8627	16.0628	5.58129	15.9462	9.34585	23.2655	11.4929	8.6777	14.4708	18.3021	9.14602	12.1817	17.57	15.5841	8.98961	7.7203	22.2361	15.0087	15.7546	11.191	6.26175	15.2028
9.75986	23.3109	13.1657	15.7253	11.5616	10.7524	8.04619	10.39	10.385	15.4186	15.4931	12.1208	13.5769	13.1006	19.8456	17.0859	17.1395	13.0462	18.5522	16.5699	15.0451	7.33149	13.3504	1.86782	13.5918	7.5671	12.3764	13.316	12.6075	23.9645	19.8536	28.2128	0.821172	17.6445	13.4347	7.90556	11.9162	17.2579	24.6555	11.7328	16.3604	23.6087	11.0412	25.8241	36.6857	24.709	0.898496	17.8274	17.249	14.1508
8.33114	10.7483	5.55972	16.4382	3.70437	2.59905	11.8433	6.27289	7.29473	4.94478	5.71342	11.9611	8.61168	9.67886	9.60916	8.16363	11.4723	8.35909	10.906	7.59747	10.3932	8.30317	9.01297	6.24803	9.49852	5.51246	8.86953	4.17643	0.597596	4.81326	5.71415	3.96333	10.9156	12.4127	11.6664	9.72627	10.1714	11.1299	13.1323	10.6547	9.12347	7.1466	8.56478	11.7936	12.0029	8.99619	8.42503	5.78616	11.8414	12.1961
6.78058	8.07792	8.87575	6.99474	3.86209	12.9054	5.29564	1.99196	8.51553	5.00351	8.29316	5.79346	12.657	5.83742	8.54471	11.7749	11.1235	15.9615	14.2481	10.2561	12.5485	3.51355	12.5248	5.75637	7.89988	7.31168	22.8559	10.6982	18.5048	20.6106	3.77996	2.44052	10.1164	3.5478	16.4838	15.5969	3.4154	7.04548	10.8871	11.6001	22.4777	10.2273	11.483	16.2901	12.1849	14.2865	8.88744	25.381	9.42766	5.52231
3.55733	2.16101	15.0193	3.67016	4.45554	10.7541	2.98628	3.68528	10.5129	7.4361	9.15664	11.4491	12.9488	8.33409	11.3688	5.07789	4.91792	5.29876	6.27473	6.49119	10.7973	11.57	7.94848	1.42692	7.50168	3.51904	4.56905	2.07959	17.3075	4.03931	8.54095	12.1318	6.17675	8.20228	13.7553	19.2767	5.78452	5.64628	3.913	28.0523	8.69748	10.8639	13.4968	8.49806	8.35687	13.1192	15.7755	12.1171	29.1238	16.089
10.2132	2.50802	4.2353	14.2893	5.73888	8.0987	4.03102	1.49645	1.08794	5.31938	6.84454	12.5965	18.7944	3.79977	0.766922	12.0038	10.4942	9.20433	13.9179	16.8613	8.38561	2.39958	20.3867	5.96619	7.00144	15.8008	8.13704	10.4073	10.2777	3.51386	7.39281	4.9909	9.32793	2.8629	17.5324	6.03854	4.39258	11.0391	7.03263	21.2075	3.72176	7.5549	8.65599	3.57856	2.12419	9.25914	12.1081	7.41484	14.1825	13.7574
13.2216	17.5745	14.0559	12.5494	11.3255	18.5661	11.7528	17.771	11.7582	7.544	16.3637	16.566	27.6336	16.0492	15.3349	12.1988	11.0339	6.9736	23.2657	9.95318	23.2241	13.148	3.30402	12.7447	12.6817	20.7776	11.5669	10.399	21.3746	13.6819	14.6759	9.58899	12.5335	14.0084	14.8434	17.5265	12.043	8.78809	12.0507	19.6904	13.1627	24.7105	25.2505	22.0038	14.065	18.1228	16.6217	21.5239	25.0736	2.63033
8.84526	2.55386	4.24516	5.06553	5.66302	14.2034	17.1462	3.64767	6.2629	3.64435	8.92825	7.78702	3.01736	8.20358	4.71962	19.3099	8.73487	16.5918	3.26061	8.11285	12.6772	5.47217	6.71951	9.50537	4.34715	5.13883	3.95811	3.47846	7.23704	6.20939	11.132	9.13349	7.49081	5.94799	13.8808	5.68411	9.66391	2.76762	11.211	4.489	4.03476	3.64048	13.1262	6.3383	24.5801	9.98036	4.53547	10.1003	6.71409	8.69137
4.67778	4.69127	8.63635	7.93585	5.64969	13.6907	13.8129	15.2099	15.0334	4.00005	8.19158	10.472	13.2001	10.9083	2.77718	10.4225	13.113	9.78021	8.83142	9.85798	5.12757	17.638	12.6128	1.07605	8.23652	12.0561	7.45478	6.58382	8.75077	1.78873	12.441	10.8904	23.1832	3.84857	18.6466	20.1897	2.32462	13.8174	8.43025	17.5294	2.62943	12.6508	5.83072	7.35544	4.77978	9.496	2.98081	9.49956	19.1073	7.55948
12.2459	14.9375	18.0678	4.73637	2.74577	5.68269	8.68184	8.08227	6.33767	2.49259	5.68159	7.31561	2.13366	4.6603	6.01119	1.86449	14.0743	14.2709	3.8245	12.4676	10.6887	3.09952	6.40041	4.79553	5.40448	5.68935	11.8284	7.31714	10.2622	4.96628	2.05109	1.62467	12.2109	4.08484	6.17441	11.0768	9.37864	4.81055	10.1343	9.04114	20.4365	7.22202	13.834	6.75399	3.68616	6.73421	13.9203	9.07644	20.5886	12.1645
19.1825	4.21595	10.1208	13.0593	11.4171	13.8181	5.61526	1.96992	12.707	23.1796	6.51575	10.283	6.98608	4.06066	8.9653	3.76091	6.48844	4.73528	1.0425	5.43799	1.34464	5.00982	8.40397	14.8452	4.58727	9.90993	10.057	13.1334	9.41272	9.91627	2.33917	11.8333	10.4486	4.71443	11.5449	10.0282	8.78601	14.9417	8.0372	8.31823	12.4227	4.22338	10.0554	5.77843	19.5708	10.6749	4.19102	6.00253	16.6164	9.90145
7.09334	4.94032	9.67632	6.56062	9.89591	11.6378	6.4651	3.36403	4.63099	9.93251	1.58559	1.70045	6.70538	9.57825	4.9246	1.33413	5.3654	8.99533	1.13377	4.87241	5.03613	15.0163	6.02042	14.1323	2.51965	7.80809	6.3613	14.8081	14.0054	3.29858	2.33403	6.03362	4.58277	18.3146	3.47798	5.85493	6.69925	3.13426	9.95722	6.71824	20.37	9.61671	2.28201	15.2859	15.0918	12.3705	6.3611	11.589	9.0551	16.1888
1.54055	16.0233	6.88525	5.2236	4.25643	9.11693	8.15378	7.11002	8.27453	8.88619	16.4685	3.91413	5.08718	9.16173	2.16167	7.14175	12.5981	12.8345	6.89094	6.04836	2.28989	3.88573	7.06456	10.7987	8.56684	2.22333	7.48594	10.7283	12.2692	6.44002	6.22542	7.8287	7.68098	10.6474	4.44373	6.7972	9.09645	6.53872	11.6673	3.56577	17.6403	10.6467	9.6772	16.8506	13.181	7.77911	12.5369	8.35321	14.7529	5.43281
2.67239	5.36233	4.83835	6.07794	6.45434	4.79617	10.095	7.01957	10.5697	6.396	2.58683	7.79108	3.71546	12.29	10.9693	23.0839	6.15534	1.86916	1.64541	2.99933	4.48477	7.03662	5.22704	14.1857	4.65207	14.5716	10.7182	5.59726	10.4336	4.82992	6.08808	6.70974	6.60274	9.75427	0.452191	9.1932	7.69977	3.63687	4.63377	14.1806	2.6569	8.84068	12.7604	10.4721	2.63265	8.77987	25.0436	6.57409	8.73108	8.11909
11.92	9.80643	9.98585	11.1375	4.73674	15.8753	7.28953	7.60825	8.88363	5.61158	17.4157	12.5512	16.6811	9.50975	9.184	10.9185	10.1567	13.7657	6.65959	2.61851	13.908	7.7437	6.19277	6.32029	8.30409	11.4792	19.7328	10.8705	6.19134	7.92817	1.95688	5.33666	7.31634	8.92143	5.24749	9.32324	3.44379	15.133	4.97378	8.17711	19.4635	10.9611	10.5001	12.0261	10.2234	15.7466	3.12013	9.86366	12.302	8.91578
8.56834	14.9461	5.63697	16.887	10.1104	9.54937	12.6416	2.73575	7.90091	7.64222	10.9883	7.11381	3.04481	11.0885	6.86166	8.12019	5.0642	7.20349	7.36092	3.17976	12.2909	14.7448	20.426	1.12309	5.29365	17.4587	6.7908	12.531	5.36151	12.0783	20.0677	15.6445	13.8681	4.5534	10.15	9.93328	9.92013	6.7758	21.4959	12.5353	2.17774	6.0854	26.1196	14.1599	22.1049	9.25778	10.9108	12.6932	7.64035	26.9132
7.4529	10.8185	8.78702	5.20854	15.6368	2.55206	3.85143	5.67005	5.9824	11.106	7.49924	5.99165	14.2896	3.24074	8.94044	11.7725	9.07487	6.62321	2.23383	7.8223	6.6951	7.10159	11.451	8.18949	6.16959	5.76179	7.47118	7.20408	9.88785	9.36999	0.831681	3.33363	5.02369	3.27382	1.27376	2.78762	7.22912	5.92829	12.873	11.0841	3.58158	6.56853	7.90326	2.32162	6.86076	15.2389	15.429	5.19437	12.0378	17.0417
8.67861	4.51169	0.902261	12.0222	1.56818	7.01621	9.92417	8.13545	2.7453	6.76657	9.93949	9.07806	3.86897	5.7861	5.86465	8.7233	7.50113	6.30033	9.36217	8.89687	13.3128	12.809	4.60921	10.7007	10.5969	1.31195	11.2697	3.29849	3.58039	2.37007	7.04357	6.77846	18.7959	13.5827	9.55763	16.1313	8.61448	13.3078	3.93929	0.934022	2.36247	22.8866	13.9335	23.5081	10.3483	11.3757	9.27605	3.61795	9.77626	3.20838
9.7543	5.61218	5.87425	0.964488	7.02574	5.5556	12.4636	10.0734	7.27279	14.7958	1.21698	4.54572	8.3489	17.3039	12.89	7.69153	6.20212	7.94744	4.03599	10.6034	12.3283	11.3497	5.99907	9.11126	6.90293	3.97494	4.48273	6.51316	11.0862	14.3099	2.11568	12.9585	4.55937	10.1178	7.64763	12.0324	5.46997	13.0846	11.6842	10.2432	17.3466	19.4083	7.01556	13.4768	6.70563	4.21807	14.8529	18.9818	19.3649	11.921
2.86726	7.21662	5.01864	1.28726	3.41768	8.0713	9.26558	10.1388	5.0265	4.68292	7.52258	10.5078	11.3924	5.76565	12.0595	12.4972	6.50052	6.11777	11.22	3.23702	3.18616	4.0704	7.93279	5.75601	3.59425	7.22069	14.3045	7.13859	9.48832	6.14071	6.95859	17.2173	6.61685	4.14801	9.751	3.38361	3.52654	13.5324	10.9288	8.63062	7.71936	21.4798	8.00085	17.6168	7.95778	3.60254	7.08752	5.66936	6.45845	18.7085
11.0678	7.04603	5.32773	15.1211	3.05457	2.67302	8.89834	1.56596	7.50559	17.8829	10.4618	9.41696	7.68205	12.5669	5.22839	10.2486	9.60492	3.27712	7.38299	6.86834	5.8322	6.93081	4.50731	9.15489	6.74522	5.57589	0.738928	1.45833	7.83795	10.4798	13.2992	9.16628	9.22985	10.8868	12.9612	2.8043	9.27612	1.9839	5.89531	11.5185	15.8235	7.39582	4.40421	6.42841	14.1744	15.7728	6.94947	7.63071	5.26354	9.14211
8.41788	1.2276	4.87486	7.51322	5.73728	8.05626	9.83908	4.49699	8.11826	4.85455	4.57115	7.18536	7.78981	2.02023	9.38897	5.40005	0.818961	8.49565	13.1126	11.3471	4.2018	15.5461	6.00658	13.5149	5.72641	3.82754	6.69493	6.98656	2.58414	12.0671	5.86201	9.47661	6.68934	8.88066	16.095	6.81486	4.77004	11.6892	3.34485	0.969133	16.2078	7.59793	1.33611	4.33092	16.7986	6.21112	12.5959	1.55527	14.4348	7.85229
14.9625	7.25905	9.07915	7.57349	6.95982	3.44647	4.04458	1.74706	2.81829	6.80389	5.41238	10.7155	7.63209	9.95236	11.5197	2.09453	5.37082	6.90111	12.1502	6.60002	6.85907	3.42466	2.95358	8.67641	6.96434	4.03381	9.34519	3.5961	8.6357	6.89195	6.36104	6.18991	2.12121	12.5608	12.5876	7.79623	9.19119	3.71508	5.72211	10.3681	11.3445	6.14846	5.77554	3.92426	9.2926	7.43877	10.3348	6.11586	13.3695	5.08825
3.27051	14.8349	1.66481	5.75487	5.93786	10.6601	11.1795	7.24138	2.47664	2.01619	7.88061	5.64295	10.5514	7.31516	3.90566	10.136	5.45264	6.13745	6.51744	9.47591	5.89304	11.1029	7.41686	6.01065	10.4245	6.43847	10.1407	9.43033	8.96518	8.91863	5.34526	13.6046	14.7488	5.45929	10.6597	1.63511	1.42724	6.79316	5.7983	26.1723	6.97214	6.74688	13.1871	12.5207	8.6348	6.60577	11.747	6.59164	4.36326	15.2274
12.5522	2.06759	4.60893	3.3474	6.69274	6.16315	2.34885	11.031	3.29401	0.825532	4.06366	3.57869	8.96195	5.15496	3.73547	6.71324	4.69734	3.91951	6.16328	13.8491	4.87268	3.19429	3.33823	6.91494	11.9856	15.0723	4.02956	0.321068	2.9205	6.50868	4.59832	5.91079	4.41557	3.80926	7.57292	3.11434	6.74383	11.5215	6.49717	1.18859	7.05985	6.21584	11.8656	16.0272	6.20118	2.8726	6.66851	9.93923	6.90981	18.3555
6.69717	10.3033	12.3254	9.78421	4.93543	2.55354	9.0082	12.4051	1.57379	6.36731	3.83057	12.4483	7.31048	3.18682	10.2338	4.71881	16.2863	9.98296	10.8948	3.79334	7.94532	10.1634	4.27361	7.12929	6.90992	9.00264	4.72625	11.3816	10.0804	10.2218	13.5752	15.4276	2.37474	20.5028	9.53255	7.22484	8.79895	9.63654	13.1977	6.33311	2.72111	13.3138	10.6414	7.94502	7.75965	8.49746	13.8937	6.73773	11.2913	7.63846
5.53878	10.3239	12.7561	2.23556	6.94564	2.77386	5.5068	5.21736	3.90299	10.6254	3.90172	6.1607	3.88316	0.979304	2.93779	3.74454	4.27852	15.0646	6.68132	8.6558	5.39711	12.3296	8.19798	2.81994	14.091	17.0836	11.2366	3.49386	5.35702	7.4979	5.39321	8.86426	6.63659	6.5565	9.91203	7.4053	7.54139	4.79437	3.19161	5.29946	8.48481	8.05662	5.59036	20.5321	9.5137	9.72274	8.8055	6.65483	1.26916	7.88246
4.59976	9.01114	15.4881	11.0516	14.3126	11.0623	8.2449	9.02391	9.45103	11.9867	6.75314	2.1649	6.51662	1.77797	13.6144	6.90629	12.4501	13.4268	11.3935	6.98258	8.91852	8.79604	10.8638	11.4028	9.10707	3.22067	6.62991	16.9064	9.34944	8.87918	9.2046	15.7534	11.2342	5.34631	3.31296	13.0085	5.16136	10.0516	3.64838	6.22578	10.2545	15.9456	4.53056	15.6656	7.4557	10.3821	15.6383	10.3949	10.4801	3.83431
5.54748	12.3707	6.15632	9.65407	9.29588	12.0096	13.768	10.1899	2.17617	11.159	4.35658	3.49243	7.72493	6.74934	5.64231	5.95588	7.12042	4.63621	8.14136	12.3922	11.0493	3.76087	3.95933	4.83526	2.08416	2.84223	9.9128	7.80798	6.31722	2.34939	3.69145	8.4769	4.29829	11.0605	3.27796	13.9426	12.257	9.88367	9.38026	9.63381	5.42682	10.9845	13.4474	13.0722	3.74644	9.27958	7.64466	7.73798	13.9007	10.8008
8.72268	15.2201	7.94498	8.25749	9.27002	6.6363	1.66871	1.96599	4.57	11.0643	5.88218	16.0659	12.6421	7.48765	6.21474	4.19645	7.14057	9.91695	8.73121	8.06927	1.232	11.9564	4.55406	9.55824	6.12982	4.84606	2.31916	2.49339	11.2745	6.92352	5.46151	8.60069	5.9422	14.9095	6.05114	15.681	5.93255	3.58991	16.5785	9.19895	11.4388	4.99791	18.8614	9.07797	9.18335	11.5284	1.84803	12.1251	4.44048	10.0135
6.72878	19.8294	9.63748	10.0321	10.0318	15.8491	16.0551	21.8763	10.7168	15.1967	8.09342	9.43391	17.4027	19.9577	19.3271	26.1708	16.0206	21.0577	18.6837	20.8091	20.1494	14.2374	16.5612	15.8893	26.5382	20.7428	15.7351	8.99154	14.9447	21.4352	15.0342	11.0137	10.6204	22.4379	28.7911	24.8824	23.511	4.77159	19.6484	13.1255	26.8969	11.5394	5.00939	26.8436	14.2611	10.4365	17.1871	28.3588	6.86738	28.5273
20.3672	27.7356	23.0359	22.5551	16.1912	25.5051	20.9626	18.7177	22.9027	24.4376	29.991	28.5803	28.1148	20.0128	24.7906	28.3686	25.8071	16.7733	24.7797	12.7985	27.7717	19.4609	16.7572	21.6409	21.6321	18.6588	18.6853	23.7763	24.0329	29.4697	22.2537	19.9506	27.7074	25.0423	14.9499	27.9056	25.531	23.4053	22.8823	19.1668	22.3384	33.2366	33.2106	28.1615	16.2929	37.9056	23.8277	34.5388	24.0128	39.7511
11.1048	17.1372	11.4776	7.15487	10.1598	7.42005	10.0588	4.55262	10.9453	10.4086	6.80113	8.14818	7.0711	8.53404	4.67299	6.79326	7.82573	3.66945	3.88866	16.9724	10.2027	6.79119	7.09164	2.10832	5.50192	11.2563	21.9455	11.6912	15.0024	14.9773	9.69432	10.8501	11.5885	1.43779	9.91324	16.8268	13.5091	14.1204	17.4209	8.85916	2.16979	3.64959	18.9671	12.6136	12.5343	18.7758	15.8293	31.9543	13.4872	15.5308
5.90517	1.98517	5.5444	8.11484	10.4361	6.70598	11.3031	6.90883	7.42778	5.61815	1.21023	3.31093	3.4875	12.955	8.8471	4.82699	5.3618	10.5119	8.67728	8.05331	1.81387	3.63259	5.02429	6.04964	8.80266	5.87306	1.90394	8.9882	4.35634	1.58606	15.2939	13.2544	12.5379	4.78942	9.58277	0.994688	12.3225	8.67383	8.11212	13.7142	5.74883	4.83382	2.08027	9.12443	5.13843	10.2796	10.7229	1.04241	9.86497	10.1433
2.65118	3.07717	6.18435	5.26548	6.4802	4.83561	7.90572	3.96507	4.43315	7.64495	15.0426	7.47861	7.19413	4.43203	8.14185	12.1859	8.26776	4.60109	5.73672	10.9242	9.43031	1.27836	7.49691	6.63792	4.45068	8.94244	11.3735	5.33039	4.69567	4.06818	11.8488	5.11727	5.10714	10.4237	18.0483	3.06088	12.7607	5.22352	6.94068	8.33792	4.25851	6.32083	9.98741	13.7392	4.17298	9.37952	3.20265	12.7908	7.74895	10.3547
4.48048	9.11273	6.5639	2.70144	9.11855	4.26827	9.3033	6.0233	1.45916	1.2894	8.39267	3.29495	5.61016	5.55097	5.99345	0.831544	9.23634	6.86699	2.70193	18.6415	7.43312	5.21087	6.29409	4.30788	5.17659	1.9053	5.25784	3.75735	3.89065	0.384823	7.27336	5.15802	4.84815	9.55445	4.77317	3.81838	5.36464	5.60541	7.62985	12.6939	10.5992	4.81573	18.2558	10.2682	13.5275	16.1031	16.7696	7.5939	16.3658	7.93854
3.98533	7.78528	5.68851	7.19768	5.29621	5.74057	4.35736	5.70267	7.61206	4.86621	11.7286	3.18573	7.30316	15.0353	7.44649	4.67968	6.99776	5.43118	7.96751	7.14491	18.7114	2.25824	5.20115	3.62127	9.26563	7.58677	8.45485	5.53337	6.38292	7.21971	7.78568	7.18497	7.79826	9.72224	15.8969	6.12393	4.69862	12.6206	6.28612	1.96653	6.72198	10.8432	11.1775	2.90391	12.3229	4.11695	7.84228	2.05106	9.47298	9.89662
3.42503	5.48158	7.19628	6.79892	6.73504	9.07409	6.55699	11.313	4.49497	6.55121	4.0824	2.96487	6.2234	7.39768	4.78648	6.68781	6.71083	4.83713	9.27002	6.08399	11.7163	15.017	5.87015	9.3267	7.01756	4.79094	14.7563	7.08241	5.19743	5.23367	10.1377	2.86695	3.70566	5.71002	1.99038	16.2586	1.65264	5.98881	6.16981	4.43475	5.41757	10.5156	9.15984	8.77046	13.3101	12.0139	8.24799	7.66452	6.08636	3.14688
7.38079	6.27751	5.19576	13.0412	3.92191	11.5365	1.63914	3.95336	2.40546	4.0537	4.10784	5.55898	1.75001	5.19759	5.5504	1.40852	7.13158	6.34128	6.81786	2.24065	8.13715	6.93253	11.5824	11.8779	6.73107	12.0636	4.92287	4.53245	6.82686	4.93284	3.0825	8.09118	5.9354	4.07785	3.83643	4.0332	4.38958	8.27955	5.46595	7.43288	9.6517	6.58618	8.13338	9.45105	5.35613	9.73081	3.32672	7.67935	8.2074	5.04668
7.13178	2.04805	1.65351	6.58952	6.6768	13.0082	7.81116	0.936817	3.76262	5.70639	10.4563	8.94996	1.69604	4.48464	8.16848	4.33277	5.98255	2.30281	2.766	2.35014	3.30271	9.50589	7.21828	1.06838	4.98813	1.61461	3.455	11.2748	8.61799	4.34521	6.23484	5.80978	4.57943	9.54565	4.27747	12.3772	6.07423	4.27298	9.92344	3.44711	8.29554	12.6473	8.78572	7.04494	4.72752	5.55012	2.71391	5.56425	9.25198	8.86378
4.74432	8.79599	8.67629	15.0039	13.4495	5.7083	5.03779	3.05631	2.73143	0.580527	1.81495	5.16936	5.11707	6.20755	5.63351	3.96481	2.08375	3.9415	6.58211	3.61382	6.57747	6.25407	6.41257	2.58458	8.81322	6.71486	7.3847	6.58684	4.66076	1.5127	1.70494	2.41239	9.50192	1.3038	2.77497	2.71128	10.6994	2.89066	9.41353	3.56907	2.20763	3.76299	6.0644	3.74749	7.15965	6.5281	4.97378	2.5521	8.77113	13.3634
10.0372	14.0712	5.81803	3.54022	2.12832	12.5307	8.55556	3.02899	5.08851	3.67846	9.03313	7.46682	5.40884	4.05913	4.41991	7.06235	9.64484	7.2614	6.20926	1.77521	6.33635	3.06841	2.51853	2.47808	5.7744	9.62379	2.37542	7.62206	9.84844	7.66657	1.60751	12.9938	6.37535	9.14658	11.8515	1.08612	1.4217	5.66093	7.84348	0.774524	2.79114	6.18509	6.37994	8.65535	10.4468	2.577	18.1534	4.76068	17.3769	13.2786
9.60426	5.97187	7.35542	9.71676	8.69989	14.1677	8.46949	4.75897	7.47899	10.3315	4.25647	9.11775	10.5384	4.56046	4.77346	4.50556	3.75948	3.71769	2.66567	10.0669	2.48233	7.81277	10.9162	8.2028	14.4136	12.6365	6.19869	8.62425	7.03945	2.37203	5.66584	8.95104	5.46402	6.60883	6.01267	11.5302	9.5357	8.70767	1.91485	6.94983	4.84933	9.46074	7.22039	12.6386	17.4779	7.20009	3.11379	3.91685	7.97378	5.47059
5.58144	3.56971	3.94061	7.21182	2.30847	3.93695	5.40957	6.4242	4.16208	4.83602	3.73989	6.61944	2.89878	8.1983	11.2698	7.80001	2.81733	6.83663	0.9665	16.0734	7.01378	3.81473	8.04034	7.9969	4.04185	7.18626	3.19369	3.24285	6.18627	2.18302	9.95567	7.6385	12.6442	2.97629	1.80527	2.3892	9.34007	2.4356	5.79774	2.18656	3.61123	4.25082	2.58547	6.73559	9.20043	11.7715	9.15948	7.91835	13.3017	10.4098
5.66223	5.74517	14.2749	2.6784	5.74932	7.87736	4.52995	1.05429	6.87793	1.74676	8.12313	4.33209	5.6652	10.2394	6.85185	2.10537	8.06842	7.47482	0.890039	9.16943	7.71151	2.02171	4.16354	11.0792	5.89494	4.38905	5.11222	7.80025	14.5168	11.5071	2.10891	1.47083	8.17931	9.59851	1.95139	3.80091	1.5453	4.15276	5.9	7.23405	1.00675	2.8804	9.69412	6.06598	4.37852	5.05299	1.39226	6.90213	6.46027	5.44128
12.1535	6.02504	1.34284	8.83167	8.278	5.21624	10.5942	2.75369	3.8364	7.34602	5.02556	7.37981	4.25825	6.43318	4.22575	8.15979	8.8699	3.45276	12.6411	3.78478	10.0575	5.24251	5.40355	6.36991	4.67045	5.34454	6.27811	14.5426	7.54646	6.54036	2.4406	2.11055	4.02551	4.6965	7.91951	4.84337	10.9908	2.10395	1.0187	5.87053	0.0830055	7.03512	6.90866	11.161	7.42725	4.43833	12.6257	7.9159	5.93843	3.71402
9.17884	2.57426	7.90564	8.2693	6.108	9.8205	9.11798	6.36448	7.96983	3.2398	8.01313	3.95978	4.37707	3.2269	5.55791	6.24736	2.25916	7.47338	5.66317	7.48474	2.72493	6.29581	4.4692	7.30219	5.98442	13.6216	5.97351	4.34044	0.438494	13.4818	5.11412	4.20282	6.34137	4.86877	18.0962	10.7786	12.4765	6.46144	8.73681	1.27675	8.63089	2.99509	6.5601	0.713967	4.23089	4.42019	10.3522	3.45655	6.29885	3.89769
11.4874	9.21847	5.38135	11.2333	5.00082	5.26341	5.08542	1.49841	6.25214	8.08747	11.3099	7.66924	4.46417	7.05245	3.90613	6.38222	0.937703	8.09445	8.80949	8.53771	8.56592	8.97581	2.59788	5.20665	5.77793	10.9532	4.81443	3.32158	9.40734	9.20972	10.1986	8.31783	3.96097	1.51138	13.2717	4.96805	5.49702	8.96349	6.83251	1.65749	12.2349	13.6678	9.25855	6.93966	1.94215	4.76398	3.83853	13.5289	13.7	6.97556
10.4681	1.11284	4.79457	2.07738	6.57806	4.50459	0.844667	3.45572	2.43029	5.56423	6.82301	3.86595	3.08694	3.843	4.25769	0.854614	8.42858	8.98272	5.6238	4.75183	6.5258	5.51374	0.755961	10.8273	5.01024	9.46952	14.0772	0.592991	4.52542	10.9949	11.2063	5.25854	14.7383	8.97468	3.56275	8.84925	7.54672	3.15657	13.1121	6.01415	5.20089	11.4125	2.67308	8.49049	7.12177	6.77335	15.7641	3.73646	2.03398	9.35175
9.80703	3.85119	4.04178	5.10362	8.12628	9.20478	1.31914	11.9794	2.67699	4.69029	8.35245	4.60244	2.16573	9.53611	13.9319	2.88302	4.86038	2.97004	4.45899	4.72092	8.57896	4.33348	7.49701	4.33885	7.26169	0.217063	6.92596	12.4831	4.84232	4.36929	4.89384	1.91619	4.18084	5.4388	3.16833	3.90944	9.32257	6.08507	2.33028	5.56285	7.68401	6.55089	4.52996	8.74042	5.93464	12.2737	8.47039	1.21855	3.82581	10.0074
5.3642	7.67035	4.66674	6.86045	6.19264	1.65398	5.37319	5.25916	9.8377	7.16568	7.07469	8.72259	3.77351	8.08717	9.49397	7.76725	2.54261	3.75433	0.698845	4.93219	4.06851	6.28203	7.01426	12.4727	4.57386	2.29322	6.90615	5.45236	10.9562	5.66101	4.47459	2.62935	7.92072	3.87192	3.84641	4.88578	7.65691	8.04223	2.97775	5.06237	9.52208	9.49602	4.42225	7.28223	6.99922	3.24808	8.82807	4.84034	7.03584	5.18436
6.46939	10.3654	15.8465	6.31919	2.20499	6.25334	1.45384	8.14482	6.1773	2.48758	3.68409	8.74251	5.54933	3.77932	9.35231	4.51312	3.12398	8.66279	5.2838	10.6668	3.85192	0.247696	7.79304	1.90144	3.21419	1.5881	5.56273	11.4236	6.6143	2.34993	3.61801	2.93638	7.74343	0.4931	6.60322	4.55882	4.84159	4.9491	7.0588	3.02025	11.1903	2.02636	5.29258	5.20885	10.2472	4.81827	6.96089	4.48502	8.61038	5.12738
1.6753	6.19839	8.79403	7.9721	6.65976	4.16915	4.76347	1.42984	8.30489	11.3621	7.89877	5.93796	3.44933	6.13694	3.90701	6.46083	5.2019	7.41035	1.61432	9.66469	4.79074	5.85047	1.64493	7.44007	8.50175	10.4714	9.23362	9.29613	5.50721	8.33866	1.51305	3.28381	12.9272	5.91235	2.5129	3.98576	8.21561	10.3736	7.15004	3.13953	6.23833	3.21113	9.45334	4.62894	3.01361	5.69065	5.97494	7.99935	1.31625	4.05046
3.06161	1.17589	2.63716	11.1626	5.19187	6.07945	1.15778	1.4623	2.01193	14.0272	3.27516	3.72529	5.09089	8.86134	1.64866	5.99572	2.51889	7.54459	5.39448	6.58092	9.52545	3.32396	8.39401	7.74088	4.5301	7.76937	6.46868	3.3933	8.71129	9.87234	3.94938	10.5201	3.78261	4.34057	7.23398	5.66893	13.0862	6.29929	12.5906	10.4877	5.15275	1.5918	13.211	11.6793	5.99237	5.19047	3.49416	3.2877	13.0981	11.2866
9.54464	3.15519	3.27879	1.37411	2.31781	11.3627	3.73898	5.71016	4.21704	2.50234	11.0823	3.5884	4.80306	6.16712	5.45632	6.90691	7.71486	4.43396	6.96537	9.23203	2.09943	2.84774	3.35332	3.0733	9.0118	8.88431	9.23611	6.18392	3.7399	9.1814	7.49263	5.09832	7.9859	10.3457	8.37426	7.02305	3.11603	2.50716	4.15722	6.42978	0.751056	7.69417	4.30705	8.19084	4.45457	4.42144	7.09121	1.5011	6.97883	8.88598
2.21956	2.41266	4.25679	7.66847	4.83549	7.36715	7.94892	5.33466	6.46123	4.16681	4.04328	3.87687	8.30465	9.76222	1.53783	2.90362	8.38745	7.61736	0.416447	0.37345	7.14053	5.63414	3.7133	2.54657	10.8173	3.1747	7.07155	7.4811	5.0609	4.60006	5.32947	5.93097	12.3552	9.91141	5.21372	8.47565	4.84413	1.3014	16.1913	1.31246	5.43173	3.13467	2.84781	10.9229	6.9269	9.18586	0.563524	5.55598	7.00283	2.68104
4.01678	3.09704	1.87615	3.9332	1.65188	9.09309	9.03205	5.53592	8.14925	3.32071	6.85728	2.67823	3.67873	4.52736	2.97993	8.11626	4.96185	8.81647	3.99457	6.20054	2.35634	7.6956	3.47859	5.32233	3.59747	5.42159	3.6182	2.21575	4.22504	2.78702	1.37704	5.1551	3.36725	6.09792	4.19767	13.9168	7.40691	6.48649	4.71827	13.1738	7.17257	11.8534	6.22572	7.8974	9.14041	4.01577	6.47953	4.40728	8.52065	2.94745
6.97387	7.55732	2.6436	2.41886	6.79236	2.92386	2.58843	9.18635	7.29888	13.7308	5.64157	15.2111	5.20373	3.00214	5.30599	4.79809	8.95278	4.31869	5.6716	9.6771	4.64298	8.35011	5.86669	5.46596	9.52357	4.72583	3.05668	5.92949	8.71778	2.56447	6.96127	3.91369	6.0785	0.638475	1.40687	5.36441	6.14565	6.13014	3.34536	6.69295	4.4624	4.86802	3.6816	4.07745	2.84841	6.63051	5.57797	12.6314	1.44563	8.691
10.2149	9.11237	2.14624	6.44218	6.08354	0.85412	8.02685	8.92504	14.5162	9.24336	4.39455	9.19011	3.14693	1.8507	4.51407	7.56162	7.71558	3.95292	5.86047	4.30609	3.38815	4.7621	0.985631	1.43882	5.55206	4.82191	11.3126	10.6001	7.93737	5.08824	10.3148	2.50039	14.5298	2.78753	7.00912	2.21704	15.7015	2.65845	4.5945	5.18012	1.91301	13.821	7.38513	3.58125	4.60565	4.93162	12.7755	10.0312	10.6855	6.39149
4.22851	2.94156	7.08799	4.48544	6.6959	4.08092	7.96494	17.5862	8.56215	7.04831	6.24869	8.63338	1.83901	9.20667	2.88316	3.04916	14.0045	5.03052	0.396183	13.0709	5.08767	3.3603	4.50134	3.99921	4.03633	4.2783	11.8755	3.58408	4.7578	3.49429	7.43453	6.58046	0.52226	2.50094	8.69635	10.395	8.94263	1.99645	8.31202	3.49514	3.80504	5.67126	9.75157	6.02215	5.6013	3.93926	6.06094	6.66953	2.34139	7.35196
4.92915	3.33274	5.49302	6.83762	9.36883	25.8001	22.1744	23.3819	15.6295	9.84683	4.1868	2.85445	5.47407	5.94874	2.16079	7.71216	4.97365	1.57658	5.82741	2.21881	1.66857	6.78343	7.98047	5.41264	4.27531	8.1599	11.8731	8.8924	1.11041	4.23544	12.1787	8.45677	0.89248	8.59092	10.084	14.2376	5.0062	5.95953	11.8015	8.29107	9.38293	7.16728	6.68838	1.71474	2.17453	3.10302	7.41701	2.96849	8.10058	9.33914
9.94628	5.97291	1.88776	13.0259	13.5598	6.73525	10.2429	10.0491	7.64443	10.1868	9.429	7.6095	11.2884	14.1589	10.7239	5.79607	2.77715	8.85402	6.71715	1.77403	9.39565	6.83465	9.86353	8.10921	5.84991	9.1765	5.80862	15.8499	6.26655	3.59355	6.43754	8.47063	5.39252	3.04748	11.917	18.6078	7.58268	7.66032	4.86015	7.03946	10.2815	3.3279	2.54625	5.74366	2.80689	9.36198	3.63628	1.76519	8.0065	15.3834
4.52761	3.46325	1.90009	3.2209	5.32716	8.47832	10.2459	3.18105	1.79694	6.78415	3.75613	6.6394	3.44426	4.21678	3.58738	2.27953	2.1373	2.76856	2.96417	3.9733	2.29113	3.57979	2.69723	7.6371	4.88621	4.51498	10.13	7.15486	7.88664	7.67773	6.80855	6.07399	3.98655	7.22593	3.14851	6.59723	4.61482	3.12997	5.97575	10.8054	4.96119	1.6173	2.66636	5.36952	8.79673	2.10897	5.22959	9.09049	6.66258	8.55031
1.63722	9.01532	7.56998	2.60648	3.72331	3.71772	3.40279	4.03856	2.43495	0.795205	2.93625	11.3878	8.6698	2.0962	9.24536	6.15386	2.84273	5.12264	5.80943	5.03223	4.25398	0.927068	4.19691	3.88161	6.49875	3.58283	2.61361	6.84891	2.42737	7.77912	3.11166	4.75426	6.64519	4.52689	5.52656	2.10512	13.7523	16.795	2.68421	8.76904	11.5577	11.2285	3.89534	8.61768	8.48093	9.21818	4.14081	3.43433	12.0762	6.75132
4.24319	4.10982	2.90759	5.13582	5.45297	6.07255	2.34311	5.39816	5.6178	4.91212	0.986595	7.79109	3.76035	4.71265	5.55609	3.44763	3.30132	1.46584	4.86393	6.636	4.75521	8.26364	7.40202	9.42662	5.78679	3.13834	11.0929	9.41172	1.40705	11.5821	4.9677	5.25121	4.37529	3.93652	0.918256	4.62362	9.78527	11.6218	5.56263	9.6059	6.04668	5.35944	1.90925	2.57125	4.61585	6.40299	6.1717	4.39839	7.03479	4.19862
3.92412	6.15146	6.26558	1.85979	6.65193	4.61505	0.820301	3.15332	9.41293	7.91254	5.49852	5.54681	1.64601	1.78923	3.31645	5.66363	9.7401	1.64481	1.24635	4.90513	2.07136	7.71641	4.51547	10.6026	2.99408	1.78372	5.27855	11.4757	3.55292	2.51514	7.47105	3.85191	1.62412	8.23814	9.40088	2.54563	10.1293	6.57467	10.2334	5.15403	14.0673	7.38523	4.65545	6.51086	9.42222	9.27337	8.24133	5.61785	2.17984	8.87644
5.97613	4.1668	5.83457	4.76979	4.71174	7.80416	4.55179	4.69358	1.76513	8.81538	3.16547	7.28186	4.29895	3.92681	10.5068	8.10097	6.78123	3.48705	4.20418	3.86884	6.91007	2.10272	7.26705	6.80823	5.96326	1.66075	8.83177	3.62354	8.17374	8.2334	0.975595	6.63371	11.3251	2.75323	7.14079	5.36536	8.40622	5.05806	2.53454	3.19622	4.58474	16.742	12.1073	0.799773	6.89727	10.7715	8.09688	9.48054	9.24405	20.182
3.42286	2.61879	4.48133	5.30574	7.58943	2.80987	5.83005	3.90731	4.43323	7.19029	1.74302	4.80405	8.09541	6.53289	6.20142	5.98344	5.35507	2.02528	2.90816	5.11592	1.72902	4.13863	5.62302	4.00052	5.24151	10.433	4.76335	3.10396	1.29115	2.93959	3.00171	7.36256	5.34655	7.37081	6.70878	5.42464	6.59354	6.05596	2.94929	5.10936	7.78815	5.97737	1.55749	5.26766	7.70822	6.46264	9.55535	13.7957	2.03776	6.9032
8.31567	3.51007	7.92207	8.52487	4.36559	3.8534	3.20201	5.22185	4.48644	9.72223	3.84741	3.88045	2.99722	3.43694	4.07363	4.48789	6.89386	6.98487	2.24781	4.77286	4.73172	3.05118	10.8941	0.881669	3.28381	5.09869	5.08342	18.183	8.6151	9.31878	7.69919	4.12773	5.64306	8.03745	6.6134	2.92036	4.56204	3.97912	3.37386	4.90572	12.0111	5.75713	5.44112	9.94732	3.36605	5.86945	11.8255	8.24146	12.8942	4.63511
3.17611	1.11976	6.85086	5.57477	3.94994	1.14764	1.06789	5.75088	8.00297	0.348779	4.6534	7.60449	6.5705	5.51365	8.20152	5.73687	3.62899	4.96724	4.95331	2.65254	7.88481	6.01312	2.55743	1.77786	5.05634	3.09825	9.08086	4.33231	1.98799	2.01346	3.63214	4.76122	5.64473	8.59678	1.97646	10.0681	3.89113	9.81054	5.74704	12.0388	12.1931	3.20501	0.851166	2.54889	13.304	3.72782	18.6228	7.30673	5.4682	16.2966
6.66157	3.24218	1.5467	5.46857	4.63616	4.84168	7.48086	6.00855	6.22248	3.25791	3.41543	1.55611	3.59647	2.059	3.86115	7.12939	4.483	6.58012	5.54013	9.65569	6.34158	11.4097	3.16623	5.45076	3.97266	8.05945	2.9344	7.92664	2.93011	4.77174	5.49692	9.78216	2.36763	5.49495	4.37772	0.38103	5.29181	9.2104	5.56081	10.462	5.2855	8.87641	3.73851	4.53316	6.34044	11.3438	4.76899	3.04555	2.69015	4.96227
6.56743	4.68493	5.30735	5.0464	3.6862	2.89049	2.67884	5.47773	0.637934	6.09065	4.71029	2.91266	8.06535	4.57616	3.77367	5.02829	5.19441	6.97649	2.85741	5.25822	3.74276	3.72907	3.73978	3.72006	3.21859	2.92179	0.793407	0.746515	3.20698	7.55749	5.36802	2.94136	4.71405	4.66122	4.04354	4.91163	9.25844	5.84372	4.56566	5.01477	7.52564	8.17637	4.79493	9.87241	3.80866	9.69151	2.29789	8.19149	7.8052	2.34334
6.42039	3.07161	1.851	5.96183	1.03733	1.22086	5.46862	5.37246	2.69742	5.30446	3.63455	6.17078	4.57366	2.39691	5.243	6.34414	7.08331	5.70706	12.1175	2.69079	4.29516	7.51701	6.55219	8.89264	7.24793	5.63528	3.34047	3.45559	5.14488	2.04579	8.26063	7.58992	5.07752	2.52598	3.96871	7.02449	7.49141	5.28804	7.32516	8.44468	0.618378	10.5403	7.10828	10.9955	8.21873	5.64498	13.7375	3.71033	13.1387	1.78058
4.34842	2.89372	0.969402	1.79626	2.29697	7.16872	4.25818	9.98853	5.68722	6.03897	4.2984	3.6892	8.13762	5.97312	8.23067	6.26757	4.78046	7.04673	3.869	5.7418	3.78032	5.80517	6.7554	5.51159	2.75172	7.88232	4.80545	4.0206	5.71237	6.00492	5.56486	6.11375	5.93386	0.422886	1.10149	8.76585	1.54072	11.3923	9.1256	7.81911	8.21215	2.31836	4.60466	3.83621	6.43274	8.4372	10.6441	7.6116	5.02692	7.78876
1.46463	5.38416	2.58997	7.61553	5.17847	6.11281	5.89535	2.74675	10.6483	5.60463	6.84044	6.973	4.81057	9.72924	6.66849	8.1449	0.990626	4.22756	4.04054	3.20167	2.85564	3.2046	2.93155	5.58804	5.5284	4.31382	7.02492	5.93843	5.35804	8.78182	2.63809	5.17789	10.7913	2.85491	8.49441	7.13317	4.20869	5.18442	4.68415	12.0264	6.2789	4.70471	9.02862	7.219	1.94957	13.0381	10.6704	1.70778	4.31265	12.4313
4.0453	4.43443	6.02601	6.57819	9.15732	3.90727	6.7569	6.3512	5.77085	3.24736	2.01165	7.30996	3.76726	6.68595	3.41036	5.96586	4.71612	8.70487	3.68535	5.5247	3.24622	4.47668	8.3911	3.77971	5.75756	2.4883	4.23628	4.35224	2.24284	3.26181	2.30902	4.71109	2.47674	3.72421	1.55832	5.48869	3.69481	2.92219	5.02428	11.3823	7.27111	5.03822	6.67577	2.03323	5.22461	5.07022	6.71616	3.81868	1.7681	6.64492
3.75196	6.66605	1.91197	0.638555	7.95543	7.63877	4.17817	4.21816	2.32006	5.14905	5.11669	0.377184	2.76018	3.4153	4.40654	1.85493	3.81342	7.30459	6.5064	1.67677	5.62341	4.00605	2.36934	7.57255	3.51038	6.86677	2.81545	7.67221	4.32098	4.16862	11.5791	3.98353	8.41602	5.49712	4.06567	7.06173	8.16024	2.24449	5.32306	3.79902	6.82675	6.51561	5.1089	1.53634	9.98995	3.78306	0.668262	1.55055	13.4526	5.33312
4.14314	5.22867	6.99394	0.451136	4.6846	6.61503	6.336	6.05919	6.73625	0.783188	4.40107	10.1926	7.35655	2.1678	4.31488	8.74905	1.32043	2.73956	4.69851	1.95899	3.58698	2.54547	5.69607	2.57336	5.40289	5.09663	4.43244	4.26194	2.35749	8.81127	0.151226	2.30315	2.7859	5.08873	0.214756	5.12325	3.42043	3.18061	5.17095	7.48865	4.76417	3.73533	1.62255	9.21235	2.15585	5.4511	7.80318	5.44774	7.14581	2.48002
8.98727	6.99517	1.32929	3.06106	6.78032	3.63172	2.13428	3.96509	8.74881	3.4342	2.36683	4.73149	2.24872	8.224	2.43768	7.07761	4.28888	10.6187	2.79458	4.04802	2.7618	7.22149	4.28959	2.95084	6.33073	3.02944	4.60665	4.41956	2.23553	9.89245	5.93862	6.14056	2.10237	4.17226	8.27958	1.45885	6.37764	2.37862	6.34027	3.31881	1.6141	5.32236	7.25788	5.57741	2.38231	5.61676	3.97581	5.82714	10.8958	4.94406
4.35575	5.20416	2.92061	4.84146	0.552251	4.80241	8.77411	4.83565	3.38599	3.55828	1.45616	5.86626	5.3161	3.4136	1.3861	2.75672	1.84266	1.97682	5.38315	6.54011	10.9243	2.68418	4.40047	3.2275	3.96825	3.08734	6.82148	7.4295	9.00197	4.72812	1.37152	7.27446	2.34771	2.88593	0.554722	4.00499	5.76211	5.75348	4.94946	2.75666	8.46309	3.05428	2.50407	4.09324	2.47558	4.92304	3.80772	5.56377	4.07669	6.15774
5.01581	5.25941	3.63894	4.21162	3.50736	3.00516	5.3971	6.2298	3.64374	3.17253	4.76002	2.76151	3.53219	4.42267	5.10276	8.44984	3.84818	9.14635	4.99511	6.14388	6.2215	0.236085	2.25669	2.93532	2.09647	4.4453	2.57898	1.93567	2.344	5.7369	8.02687	6.76339	7.50975	7.56798	2.69165	5.07935	5.25692	7.14069	4.66184	6.90274	4.94705	3.91868	8.24507	6.51894	5.98952	5.04239	11.1927	7.71763	7.96122	9.46364
1.7954	6.98218	0.444872	2.36762	6.4358	4.81842	3.79845	4.1769	4.20958	3.25571	8.15861	6.69313	0.727424	1.27979	2.17674	4.86375	1.97679	3.29894	2.93531	5.24147	4.41492	2.04799	2.71398	1.69648	1.18101	4.06553	5.12975	2.36572	3.39557	1.76709	0.22685	3.79009	3.57274	2.58418	1.43856	2.76848	2.14861	5.09074	8.74642	4.68912	4.54675	2.89387	4.11364	3.87109	7.10364	1.51529	9.63564	5.78836	14.5203	11.1755
1.69331	3.30899	6.05222	6.2061	2.87801	2.8792	2.13113	8.68383	1.15516	4.4007	3.1173	2.3625	1.37041	3.114	7.90917	1.2663	1.24306	2.41572	0.505458	4.06263	5.66607	7.01602	4.57027	4.5354	8.43096	6.37102	4.54489	1.34808	6.18975	4.63916	0.618427	5.68219	8.52417	2.06684	4.80212	1.75835	6.29634	8.87019	6.06359	6.79894	5.04567	1.89549	4.80472	6.62655	4.5178	6.0635	5.16374	1.8171	2.09686	1.7764
3.41746	8.04204	3.88531	3.02423	2.52558	3.83665	2.83261	3.31267	3.53873	5.59486	1.67116	3.58222	4.79452	5.89589	1.02218	5.16789	5.96886	4.64844	3.32444	8.53374	3.50803	3.88268	2.99111	4.19884	3.12268	1.62815	6.21516	2.8765	5.87883	4.81344	6.87428	6.9027	7.6989	2.19172	4.64738	2.55827	6.78403	5.88968	1.4785	5.20188	11.4039	5.6657	6.03674	8.02404	5.00755	5.97208	3.63669	3.03984	4.36223	8.20002
5.65101	1.54208	2.45237	2.57884	0.829229	1.91764	2.72309	2.43831	4.2874	3.68407	7.00015	0.679153	1.02716	9.89466	2.46619	2.74022	1.728	3.79732	5.42435	3.45592	4.11739	2.3765	4.67188	3.38729	5.66073	3.9816	5.18939	1.91733	1.75395	4.73605	3.96961	3.2289	5.50663	2.58459	2.11309	9.76656	0.827477	3.71367	0.794611	9.49083	2.95231	2.23699	1.18137	2.97246	8.54257	8.09506	3.6376	7.07796	6.30491	6.51646
3.08694	4.67485	5.88444	5.46656	4.82496	5.78999	1.97584	1.49523	3.02024	8.6633	1.80114	2.53077	8.58769	3.62406	2.51727	3.1269	3.92098	3.74951	6.73599	0.976037	3.70693	8.82892	2.3055	1.95306	8.4346	5.03852	4.3524	6.74415	4.28457	1.80753	9.52006	4.56032	0.715436	1.35899	4.23847	7.61819	10.0661	5.04945	2.00122	0.865566	6.96174	5.81207	1.20359	5.7611	4.40879	6.07417	3.23403	6.84849	5.69304	3.07192
1.143	6.05683	3.85135	2.10542	6.20006	2.61752	6.08802	2.29526	8.26785	5.19369	5.85257	4.1085	3.13815	2.77337	4.08846	5.91883	7.29347	7.10576	5.56128	7.18794	8.84437	2.30465	1.54546	5.21184	5.28595	4.07587	3.65318	6.65921	2.52042	1.45779	3.62358	4.94027	0.732765	4.18658	2.72124	4.76291	7.85935	7.88844	9.46107	6.04246	1.23645	5.71672	6.02389	4.36205	6.47343	3.04533	5.28446	12.8421	9.42085	2.64086
8.67355	1.6601	4.6677	6.01068	4.79519	1.77615	4.39889	7.20836	3.18585	2.1986	2.88638	2.45068	7.23148	1.63419	3.44603	5.69248	4.37818	7.38674	4.34128	2.83776	2.62308	6.27877	5.86282	3.43563	4.24672	4.49927	3.02279	7.35765	4.91177	4.58256	2.04006	1.91754	5.74879	5.49932	7.21878	4.55678	11.1177	1.6697	1.13204	3.62957	7.67823	6.33224	4.17009	7.39065	2.69633	7.58567	7.57597	8.62077	4.86132	2.87846
5.97155	6.04152	6.59573	4.68727	0.969833	7.73779	1.15887	1.23275	5.5692	2.49895	2.32628	2.42813	3.47166	3.51779	3.25038	2.78782	7.86697	1.2462	5.24366	7.90198	4.67087	7.56502	1.8154	0.559378	2.6336	2.17191	5.87651	2.60367	7.82708	4.40472	6.64861	4.82034	8.31076	5.07629	1.69465	4.01081	2.0462	4.785	6.70051	3.05419	9.72766	4.77446	8.19748	1.61412	8.43418	4.24536	7.51111	5.86157	5.42654	3.14913
2.12869	0.687	2.65262	0.651383	2.67574	4.7719	1.17052	1.68284	3.2941	4.79152	8.03055	4.20893	2.24559	9.43938	8.67943	3.4337	2.06936	2.93351	2.65835	8.89241	1.96679	5.25438	4.14919	5.30224	3.51993	3.4313	4.30572	2.8555	0.465424	4.44771	2.30012	6.21832	4.2752	4.58851	5.54328	2.46547	5.01481	3.4402	10.8924	2.80012	2.19465	5.52453	6.55878	1.46274	2.66218	1.37511	6.97009	7.03733	4.04835	3.19031
2.05083	3.65575	8.21768	2.48968	3.66556	1.19092	3.40306	4.38464	3.30724	1.33512	6.47713	4.02462	3.68092	3.65794	6.14772	4.27673	6.55575	4.16706	2.80039	4.08247	2.24309	6.02658	4.79157	3.56601	2.80411	4.7938	2.69472	7.25175	4.17358	3.71102	3.39156	6.04337	3.68813	4.68857	6.15763	7.15769	3.01023	7.81659	6.02506	3.45781	3.82838	1.68255	3.22471	4.85305	4.76038	6.03848	3.71291	6.23874	2.23656	0.617395
5.58068	4.33183	3.48932	3.89858	2.5235	3.65103	2.28088	3.00769	1.96614	3.89017	5.3105	3.43078	2.31964	1.6709	2.20711	3.68569	1.60063	0.730787	8.10533	2.69697	6.41077	5.35889	1.53688	3.91339	3.87976	4.15163	4.46561	2.68159	4.95737	2.57204	2.3746	4.90632	2.88664	2.88878	4.93776	6.33773	3.67747	3.23527	5.82829	6.29658	4.29195	6.08298	5.83108	4.62032	2.9349	5.39504	1.09799	1.4281	3.26035	3.46889
3.86904	1.25848	1.39242	3.62606	1.45776	1.63297	2.3772	2.99837	3.11537	1.23921	3.15098	0.776613	3.91825	4.55718	5.01197	8.05415	1.71992	5.78188	4.15126	3.04239	2.10784	7.91704	3.46165	3.41647	4.08171	0.267835	2.12119	5.16536	3.36367	2.575	0.47806	4.92636	1.84615	2.81776	3.71606	3.29167	2.17539	1.74026	5.15642	4.29175	3.27445	7.95125	4.44515	3.36522	5.09683	6.67016	0.55115	2.46438	2.28786	6.50221
1.52347	6.55431	3.69896	5.45834	0.883274	4.84882	2.08312	7.65606	5.52106	2.09283	2.48497	4.99786	2.21785	7.60026	3.80398	5.42608	4.26667	5.24237	5.03903	4.20832	3.08558	4.54922	2.32286	6.9146	0.761006	4.66107	7.40366	5.06301	6.70744	5.96349	5.26486	2.29564	2.85527	3.79392	7.47598	1.02274	4.60526	3.91136	2.63036	5.00604	1.51929	1.58307	2.80673	2.60985	7.19171	1.47903	7.61204	5.60567	3.88654	2.52896
2.90174	1.21002	0.149242	0.704564	2.10207	5.30393	1.79348	3.99794	1.24489	4.35366	3.55739	3.64368	3.85606	3.71532	1.85455	7.05934	7.05534	6.62587	1.1855	3.82579	2.89014	4.36647	0.816756	3.84271	10.5951	6.53346	2.0643	4.39344	9.36826	6.72284	8.83718	6.14385	2.70665	4.22126	3.19788	2.60866	5.03655	1.75359	7.91487	7.62335	3.52292	2.67463	4.81381	2.78943	2.77216	1.21286	2.81095	5.85427	2.47189	1.17692
2.58445	5.80078	6.39064	5.23499	3.55781	2.97355	1.2189	4.06047	0.48285	3.01658	5.08243	6.19585	7.20918	2.72211	0.766586	8.25298	4.10346	4.53705	2.01786	3.01677	1.29408	2.90137	4.98535	1.61368	5.81294	7.82273	4.73626	4.23884	2.72168	2.89758	5.47986	5.19203	3.46897	2.38915	4.82576	6.79117	1.53063	1.18981	4.43063	5.97939	3.21378	2.28267	0.755914	6.39844	8.73043	1.54634	5.06958	6.00701	7.4706	1.31086
5.11423	6.50777	11.2479	3.75958	1.95127	4.6566	7.58271	0.936781	3.21356	3.10428	5.57406	1.08645	3.16101	7.82746	8.343	3.78746	6.13254	4.86011	5.07946	2.87064	7.35602	7.87715	7.15341	5.80467	2.47114	2.77402	1.63363	5.21637	3.95236	3.02665	3.32338	1.22896	7.40806	9.93527	4.09031	1.13252	7.2915	6.235	6.72969	3.3607	4.51902	3.0283	1.51891	5.95646	2.5595	5.48184	6.08252	3.11335	2.79698	0.512238
2.8552	1.38782	3.55866	1.33774	7.66675	6.10026	1.76631	1.44876	1.84394	5.26816	2.4267	1.30954	4.25962	2.79159	4.37372	6.28728	5.52795	7.83615	5.55907	5.54674	1.63773	0.573987	5.91369	5.04734	5.60254	4.29229	1.38347	2.12983	7.8571	3.11606	5.14226	5.03323	4.63308	6.66668	5.15927	3.61035	3.41666	4.34819	7.30494	9.55909	3.83579	4.13608	1.76941	1.73358	5.51112	1.37123	5.35122	0.224534	1.91371	1.38159
4.55662	3.7747	4.17639	1.13818	4.31259	3.36052	1.80163	4.25351	4.8597	4.08783	2.50188	1.49177	0.644478	3.81714	1.19455	2.48011	2.92321	3.46268	1.79682	1.82423	6.72133	2.86524	2.1826	8.10801	3.97627	4.63416	1.42805	5.5925	3.04002	2.47334	1.67663	1.66001	1.4508	4.7124	9.3733	5.40522	5.9675	8.17035	9.29786	4.76706	8.1113	5.279	5.05897	6.12722	0.865349	3.21559	3.9644	2.4296	7.81108	8.03194
2.70427	4.45702	4.21485	6.36486	0.753389	3.72973	7.96394	2.37977	1.98337	2.19973	3.69582	3.28351	2.708	2.74299	1.32605	3.0957	2.82908	3.84952	3.37986	2.20138	1.84306	7.02812	2.54024	3.23669	9.62003	4.87008	3.14042	2.62106	2.89354	1.44864	2.39205	0.695409	3.12352	4.66123	1.59988	5.94294	1.19394	7.22205	3.97658	1.86155	4.81579	6.93135	0.948593	4.85355	3.03058	5.15049	2.09367	7.56406	4.87389	2.91632
3.68615	4.98657	5.06844	2.37315	4.23473	4.95517	4.47279	2.49977	4.29073	1.7003	4.18725	0.148883	3.29029	3.16655	4.19879	2.80902	5.74788	5.33616	2.42534	6.34652	6.04632	3.2138	5.96667	0.76476	3.40847	1.43097	6.60539	7.16188	2.05092	5.48254	2.13349	5.27148	1.80257	5.19165	3.30341	2.25303	3.14836	1.73538	1.81426	3.13483	4.04756	3.87267	2.13432	6.51179	6.8497	4.96002	3.44541	4.97405	4.74909	2.70571
3.37001	3.99308	3.72391	4.73885	6.74546	0.831399	4.51852	3.70429	2.57252	7.95908	2.97267	2.41568	2.68067	1.28655	6.94955	4.64702	5.97717	2.70948	1.84149	2.32392	2.91442	6.8179	4.73762	3.79343	4.4159	3.32355	2.62838	3.9753	1.92665	0.99408	4.00563	9.03292	1.53936	1.31154	4.94528	4.77268	4.99525	9.17541	1.6996	1.3499	6.50241	4.71304	3.35975	2.34049	5.5012	4.94684	7.80844	4.71223	1.30534	2.68741
4.1907	1.53875	5.42897	5.5316	7.75801	4.32123	4.64553	7.3173	3.08538	2.7709	2.29791	2.64928	5.06049	2.21842	3.16347	7.91124	0.965152	4.68648	2.95326	3.40981	1.83205	1.25589	6.4691	3.90357	3.36509	1.58961	1.83481	2.81478	3.2798	2.16265	3.53546	1.10084	3.19673	3.63513	2.73069	5.33853	7.0087	3.21113	6.55688	2.74917	1.46781	2.62606	2.84984	2.88102	3.78558	0.636004	2.44189	1.21522	6.22444	2.90297
0.804946	2.7569	4.10075	2.68994	4.08645	4.7891	2.99378	1.78381	2.15535	2.76125	2.77445	2.10697	3.57795	1.62292	4.24164	0.952525	2.45152	4.59197	4.55116	4.63885	4.61959	3.5419	2.07255	4.61964	5.34259	1.07714	1.97393	4.86573	3.62224	3.03602	2.93955	3.42088	2.37153	3.61379	2.77189	5.12944	5.10969	3.06869	4.61064	3.15658	5.02205	5.72425	5.61185	7.35673	1.33813	4.33697	3.30949	5.92528	4.49842	1.92396
2.93527	0.704244	4.15326	3.25589	2.39979	6.99702	2.00013	5.84028	3.7243	0.167321	4.44649	3.37711	2.46035	4.81047	3.10214	1.00047	5.1975	1.61378	1.44508	4.00619	2.77282	2.60938	6.3086	6.13655	8.71357	6.92779	1.52723	2.06567	0.783018	3.98714	7.17936	3.42198	5.82214	2.10451	6.53015	1.54456	5.97147	1.73138	5.04434	3.82078	1.16486	4.40756	2.57045	5.30387	5.01746	4.49122	5.37255	3.44534	3.71218	7.81177
2.5156	4.2466	5.81946	0.93597	1.86838	4.9082	5.10873	1.19923	5.5324	3.7922	5.29607	1.09758	6.39936	4.97758	0.717771	4.20849	2.50842	7.37471	2.4178	2.78887	3.01704	5.12085	2.95902	3.21099	6.64138	8.42772	2.40341	7.63808	4.30114	5.91019	1.23502	3.1662	2.20149	10.0248	2.9374	1.79808	6.10952	7.36731	5.44252	2.41826	1.05677	4.63789	2.96543	1.58567	1.85992	5.99735	2.93056	6.02533	1.76263	2.17856
4.9853	1.98568	9.09966	1.9557	5.76068	4.43303	6.17536	4.44365	1.93842	4.23818	5.30401	2.88562	3.72661	0.989644	4.37833	3.23649	1.65815	2.31306	0.859995	4.81423	9.11031	5.20408	2.67002	1.97044	3.07761	2.19473	7.00227	3.01673	1.51559	0.653929	6.27014	2.67056	4.6401	2.66537	3.8391	5.85781	4.4753	2.20113	1.19924	1.19043	2.45701	6.19788	4.85245	1.75762	4.92515	2.05919	5.89881	2.73502	2.92558	4.405
5.42757	4.35544	5.37102	2.6704	0.620979	2.45719	3.57065	4.82293	4.09969	4.47372	5.30508	5.14876	7.37114	2.21987	5.04385	5.61728	3.56711	3.39157	4.93358	5.92865	4.58286	3.91928	1.78908	4.9956	7.08203	2.39564	4.24184	2.92158	4.55282	3.04277	1.89876	0.425032	3.95886	5.30337	1.13042	5.51825	2.63492	3.99113	2.2464	0.803131	2.73985	6.08929	5.28198	7.21592	2.64497	2.00952	3.93682	7.85693	2.68855	6.35896
3.76104	1.12073	5.92744	6.08728	1.7938	2.12937	3.91662	1.14263	5.92536	4.6568	3.81146	4.28517	0.965352	1.63206	4.22411	2.03973	6.18679	2.69647	0.648031	8.01411	5.36156	2.43476	1.80332	7.55652	3.15571	5.74005	9.93607	4.26042	3.05288	6.06842	2.4637	2.09379	2.80306	2.91079	5.74216	3.86931	0.939438	0.758407	2.44369	5.8002	5.32194	6.03367	2.26689	0.70904	0.99286	4.22953	2.15039	3.43394	3.00207	6.37644
4.18117	3.13595	5.37012	4.18908	6.95562	3.51222	3.54379	2.78909	5.38293	1.95804	5.49018	5.99495	5.08169	1.54846	3.96614	1.55122	1.57199	3.38427	3.88895	4.39888	7.89062	5.3843	5.93965	6.00607	4.51754	2.2433	4.21171	3.51931	7.20856	3.21933	1.11207	1.79434	0.722112	3.17246	1.72439	1.47337	2.74159	2.25507	4.09286	0.468719	1.355	4.84544	3.21191	5.58418	3.48043	5.20959	4.59586	5.62713	1.14615	4.71132
4.83021	3.09606	4.07986	4.12107	3.54471	0.639193	2.42578	6.07177	1.78796	4.84651	3.16899	0.850111	4.22323	6.1192	4.65693	4.81164	3.15904	6.57805	2.26907	1.59182	2.46924	3.28403	4.6662	2.41997	5.52005	4.60592	2.18925	3.10734	1.70668	3.3367	4.96225	3.78254	2.09696	4.89879	6.15345	4.30516	3.02227	2.22936	2.83819	2.47353	7.34344	3.25049	2.97589	4.35901	6.5908	5.29596	3.92592	6.43766	4.97147	1.42178
6.29338	3.36581	6.37477	4.55721	1.6289	4.21574	1.07161	3.13452	3.30111	5.71279	2.57073	3.75535	4.28009	3.89059	1.68653	2.87569	8.80215	3.48682	3.1621	7.41131	1.42671	3.30189	2.20983	2.46604	2.15083	5.07198	4.06913	7.12912	2.10577	2.17244	1.73935	1.65766	2.3115	2.29032	5.4905	1.86425	2.63112	1.7977	4.82548	1.43444	3.06936	2.98257	6.76599	7.90332	2.5023	1.90851	1.94735	3.20671	2.3616	2.52514
2.12617	4.42297	4.09369	6.53949	3.69426	2.56155	2.82577	0.964424	2.88169	3.81431	7.87344	1.76488	2.25569	2.83919	3.3064	5.67564	2.35344	8.15652	2.44714	3.52043	8.26824	3.37494	2.77636	3.8231	5.45309	3.52865	3.4161	4.98132	2.20875	2.21182	2.44649	5.439	6.88258	3.17308	4.63659	4.88299	3.55947	3.26018	1.53809	3.15223	3.37925	3.30863	2.01978	4.3731	4.86593	1.60736	1.76605	4.7987	4.05277	1.42593
2.8743	2.9659	2.18973	4.58831	5.04724	4.51542	8.25816	6.14217	3.09325	7.68955	2.87674	4.37265	2.85937	1.65335	0.29192	1.10011	5.05572	1.43296	4.57474	1.48614	3.19105	3.96186	5.35258	2.99601	3.02738	3.07962	3.18335	2.46299	4.6086	3.33465	4.82854	3.09708	5.31435	2.68615	5.32156	6.77583	2.63695	1.03471	5.41556	1.68285	2.02878	2.5345	4.78084	3.16605	4.09879	1.26027	3.13571	6.3411	4.5808	1.96902
2.40229	2.48669	3.07144	4.80847	2.54945	6.31859	3.65369	4.46877	4.16746	1.59793	6.56422	1.72857	4.08632	2.18992	4.60205	3.84156	1.66028	5.30285	5.15285	3.59335	5.41964	3.6326	1.71971	6.60984	3.42695	3.62696	2.82798	4.34702	2.19428	3.56677	6.74053	1.37109	3.07839	1.00707	4.80731	1.96662	0.359416	8.36395	3.36966	11.0129	2.9112	3.48947	10.0996	4.41333	3.6396	0.672747	5.42818	1.74044	2.76827	6.78598
7.62593	1.26881	2.33533	4.76625	1.17016	3.25374	0.602409	1.38404	6.92595	3.06518	1.76464	4.84605	0.387509	6.02664	3.31002	7.89375	3.59877	1.20362	4.33743	3.58839	1.41405	1.22218	4.2686	6.83021	4.4825	2.29253	1.73142	0.770882	4.7052	7.60875	1.57348	5.93226	3.6528	0.435377	3.41174	1.01038	3.42685	2.95857	5.17365	3.82474	6.11345	4.9044	4.6179	6.47425	0.858945	4.45818	1.80879	4.16639	3.6946	2.44914
3.65862	5.17603	4.8963	5.26779	4.04734	6.39871	3.63151	6.63714	5.93901	2.46762	3.12814	5.57477	3.57388	4.94817	1.34479	5.05422	4.88226	2.1872	5.73795	2.17923	4.492	2.77513	2.92298	2.27526	4.47577	4.83152	1.42731	1.54174	3.1316	5.25239	4.62736	5.9554	5.98224	2.2317	3.60625	2.91703	1.2037	5.24998	2.06718	5.82441	0.736538	4.66859	5.15432	5.22354	4.29344	4.06599	4.44602	1.28661	4.37453	3.08086
9.69981	7.01297	5.86127	4.33661	10.3639	5.75646	7.36223	5.65269	3.24101	2.38941	4.38794	5.36047	2.51556	3.52596	3.32907	5.68974	8.54084	6.26668	4.68552	1.39479	4.75767	7.77364	3.37971	4.9207	5.0714	5.23619	4.23171	5.53989	6.15401	9.76658	2.68468	4.83755	10.0313	2.15856	1.90596	3.44149	4.86266	9.78609	4.88227	4.85805	4.87075	5.42989	7.77358	5.78756	13.4847	4.15397	5.44434	3.28232	7.20857	0.805548
3.45348	1.50528	8.83206	6.38961	3.18755	4.45922	3.08134	3.01463	6.79686	1.26386	5.41606	5.45942	7.62152	3.39179	5.50865	1.13976	3.13425	3.82428	8.55523	5.31552	7.43801	4.88681	8.28781	1.95553	4.59446	5.67582	2.18081	2.75338	1.89586	2.28448	3.49393	7.91844	6.02382	3.56214	1.70377	2.78341	3.11404	3.50007	7.9402	7.30973	4.23908	2.75593	10.0418	2.838	6.68029	8.83508	2.77831	1.91648	6.85989	2.1464
1.98756	2.59988	1.10718	3.40966	4.01096	0.70309	2.21558	7.53588	0.95334	2.43006	7.06581	3.38585	2.51171	3.10172	3.22114	5.311	2.24482	5.33674	4.84859	2.76518	3.17924	1.69286	2.87207	3.5266	1.94537	5.58478	6.12508	8.8576	4.02903	3.81232	2.66391	1.82669	1.34102	7.78728	4.59275	6.14121	6.46048	2.96472	5.70147	1.63712	5.32465	1.44312	1.55316	0.658967	1.27312	3.28637	3.04688	1.59927	0.586573	5.92951
2.19311	4.35045	1.61194	4.91253	1.58127	0.726061	3.76213	2.7835	5.49265	1.55932	4.14375	3.64463	2.14045	1.69585	6.67877	2.64456	7.56216	4.5311	2.33551	3.6745	0.216833	2.60974	0.521641	5.04305	5.27857	3.99954	3.80534	8.81613	0.923294	3.41793	2.16465	2.57728	4.06381	1.16302	0.9513	2.10868	0.244279	6.11633	1.65448	1.61961	1.63962	1.69045	2.7736	3.03313	3.85483	2.32775	3.74208	4.45615	2.47936	4.48437
3.61963	2.67005	3.14112	3.0675	1.88741	2.61308	0.834965	1.65116	5.47657	1.33763	1.30582	1.96163	2.56157	1.56412	2.88993	3.78256	4.27429	3.82618	5.46299	1.40441	3.48368	5.29498	3.38585	3.35108	3.29866	0.885687	2.89399	3.08675	3.22497	2.52602	4.73757	4.2752	4.03662	3.68871	1.31466	7.27492	2.97822	2.72222	3.31766	0.764982	2.04132	2.62244	2.01058	5.44436	1.17038	5.8235	3.91555	3.67063	2.50606	3.54719
6.91145	8.95256	7.84603	3.60658	3.91668	7.39473	1.22866	4.51199	5.95739	4.03583	3.08232	6.98318	2.29328	4.34769	4.75757	5.11839	2.79374	3.76106	1.84204	1.45254	7.23538	2.48891	3.48839	2.54613	2.47982	1.58494	1.64157	1.16068	8.60224	1.38543	5.55669	4.48787	1.29375	3.93284	2.15269	3.91187	6.31743	4.3765	6.83276	1.94781	4.32713	3.74778	2.42873	2.74006	2.17672	3.44279	5.10267	1.23902	5.90669	5.07349
0.782614	4.27866	5.51793	4.26592	2.72264	3.78137	3.75742	7.34369	4.98862	3.61659	2.25486	7.06896	1.33415	3.75607	0.62965	3.334	6.09133	4.44882	3.88137	5.41619	2.59318	3.71522	10.5869	5.7576	7.31645	2.02357	0.148889	1.26561	3.73884	5.11945	3.22076	5.31853	2.79027	3.96495	2.90953	1.54912	5.77903	2.92705	3.0305	4.17673	3.9101	6.1369	2.99181	6.23825	2.69348	3.32889	3.9898	1.82575	0.513379	1.4741
1.57011	1.40517	4.43163	2.41947	3.90913	6.24564	3.83301	2.26719	6.05508	4.03965	2.01147	0.816308	3.53385	4.08067	2.14533	7.38803	2.55258	2.54931	0.802958	1.77267	4.27356	4.90281	10.2186	1.50359	3.79456	2.43602	2.26448	2.40258	6.49414	2.31747	1.43739	2.16431	3.55645	1.91368	6.81081	3.97633	2.78928	3.21818	4.48044	1.65705	2.54819	3.60157	2.49792	6.06299	3.10613	2.53068	1.39876	0.667413	5.53278	2.7779
3.16151	2.97889	3.30657	2.04835	3.61138	0.735028	1.7794	2.45893	1.31448	3.35895	3.06006	5.22813	4.01903	0.899823	4.74403	6.54302	2.47583	0.754487	5.57612	4.88554	0.614845	3.45551	3.24517	2.40771	2.92691	5.99933	8.52824	0.752386	4.15942	4.16713	3.636	3.76393	3.11923	2.92689	1.62558	2.31525	4.26376	1.33383	6.30683	5.59271	2.91373	2.89854	0.601768	1.39539	5.46501	4.65711	4.42942	1.65292	3.02903	4.69119
2.07383	4.71176	5.18658	3.01376	3.59672	4.22625	4.00127	4.68457	3.71264	3.37389	3.47994	1.44241	0.932083	0.816603	1.33619	6.55844	3.10535	4.11619	4.92389	3.81848	2.41399	0.900455	1.87442	3.38222	0.813422	4.70363	1.42826	3.19702	0.669631	4.28492	3.06926	0.303506	2.27366	5.25622	2.53523	6.58012	4.3199	4.08803	1.54176	3.01081	4.24589	1.60471	2.63562	0.898608	5.31677	7.04783	0.496417	1.00649	0.786834	1.45878
2.85643	3.52149	1.0653	4.30088	4.84222	2.98635	2.54591	4.1035	4.34929	6.29766	5.24129	4.49259	7.56113	3.95752	3.4499	1.54921	1.65684	2.42188	5.78824	2.70464	2.83238	1.24309	2.14338	2.57065	3.68384	4.69452	1.62818	1.68029	2.03036	5.56203	0.495251	5.45636	3.48514	4.34274	4.63216	2.44215	5.58841	1.18406	6.27473	5.72616	2.18974	4.20403	0.523178	3.16507	3.91703	4.75076	2.69995	5.37311	1.25218	5.29123
2.16509	1.71037	0.629285	7.34356	3.75605	0.539665	6.44553	6.44533	4.76522	5.74713	10.2641	0.963844	4.94332	3.61398	1.14355	3.85931	1.15168	8.24842	4.06322	3.18005	6.56838	2.44695	5.82283	4.08547	3.61561	3.62022	2.51766	2.90341	0.680973	7.67626	1.34015	0.868487	2.11373	5.73652	0.868822	1.67157	1.23836	5.70147	5.45872	1.20877	3.36658	4.15445	4.18188	3.97228	1.19013	5.77665	0.610387	2.66674	4.92081	3.71207
8.41871	3.19457	2.21072	2.2748	4.05266	0.630195	4.95945	3.35008	5.95811	1.78505	3.84212	7.11195	3.01362	1.49372	1.00153	0.770141	1.26086	7.88661	4.21563	2.33243	1.0681	1.74274	2.75805	2.61756	2.47127	3.74887	4.91066	3.48956	2.44282	1.94667	0.0719605	0.263204	7.361	1.51188	2.98045	6.65328	1.92401	5.79593	1.40113	5.51811	3.6687	0.869033	2.65994	8.04343	4.49616	4.40085	1.5809	3.48573	1.27944	2.5914
2.4022	2.03956	3.49684	1.04866	1.20684	4.08751	2.88614	13.1876	4.75841	4.86298	4.1833	2.2267	1.55289	3.8063	3.94065	4.37988	3.39816	3.33174	4.00181	3.14831	3.56417	2.3303	4.82782	4.49315	4.30626	5.8516	0.69399	4.49674	2.8492	3.64065	2.30082	2.42959	4.80056	8.17362	2.99573	6.21111	4.9315	2.96216	4.37992	1.36387	3.01735	3.98331	1.36473	4.53441	2.65974	0.976116	2.15012	3.62484	3.16733	3.60027
7.79587	5.83477	2.07053	4.34436	3.29934	3.16859	1.91708	3.98728	0.241594	5.45304	3.82782	7.65478	1.68226	1.73054	3.73606	1.65156	3.98622	3.34436	6.89517	4.81621	1.85097	3.66325	1.8679	5.40473	6.85236	4.78834	2.37063	4.11227	5.74442	5.86925	0.574582	0.94182	4.80026	3.37651	4.20185	4.82076	2.96445	2.35623	1.41807	3.42696	1.34423	0.90171	5.05196	3.66135	5.90417	0.703946	5.34715	4.59519	2.7827	4.60759
5.23777	1.16126	3.19693	4.15977	1.05164	2.47872	0.417246	2.62805	5.10292	1.64912	1.62362	1.86224	2.37177	3.44528	5.41665	1.91726	0.883928	4.76477	3.28035	2.65457	5.08498	2.34026	3.07274	1.64609	6.29054	2.04398	4.19972	0.985738	4.46582	2.68118	3.51104	2.5339	2.85806	1.13892	3.80405	1.33626	2.13679	4.03077	3.40787	1.47017	0.901328	3.03675	1.88889	4.54115	6.02994	5.10767	1.41472	4.15657	3.4327	2.30163
3.22053	3.04832	1.70408	6.8653	1.23419	3.36276	0.570878	2.19664	5.80986	3.13627	7.10946	4.95425	1.44121	3.95451	4.06315	5.95199	1.07781	4.02491	6.07248	4.9834	6.6319	0.368431	0.120965	4.50536	4.50606	3.33974	2.21124	6.34733	4.54673	3.25685	4.12248	3.12184	5.92693	1.84026	3.38068	1.89865	3.13697	4.72417	5.64746	6.49549	2.95807	2.30135	3.30282	3.99369	0.977813	2.54895	4.48125	1.40839	2.04862	1.32404
5.26085	1.78913	4.28949	2.06136	2.75645	8.2852	3.55196	2.61361	8.65199	5.65483	2.84154	3.89217	2.32695	5.82332	4.21443	3.31238	3.88668	3.68313	1.65628	5.53666	1.6388	6.09055	2.11632	1.18292	2.98823	2.34418	7.32252	5.30142	2.49361	5.43289	3.91059	6.09231	1.72284	1.96925	2.40541	3.26234	3.24344	5.57808	0.587361	3.20454	1.76666	3.56363	0.583818	6.15441	4.17554	2.6662	1.56117	4.868	0.838932	3.13651
5.29886	4.42457	3.61431	3.44569	0.674816	3.18207	1.8803	5.2502	1.4638	3.11542	2.54974	8.5957	1.26413	2.05593	4.20541	4.08214	6.31414	2.55877	3.247	2.13255	3.49694	3.78622	2.16775	4.15068	3.28842	3.35029	3.62977	2.61958	4.71617	3.19383	4.27709	0.702759	3.91146	3.43368	3.03699	2.91729	3.50563	4.5368	2.0441	3.10628	1.08233	5.69853	4.03048	2.7184	5.39199	3.40843	4.35171	2.60858	6.26476	4.11636
2.7274	5.34359	2.08244	2.41851	2.23927	3.41774	4.19078	1.5085	2.48617	4.32327	2.25612	2.00735	1.23015	1.37795	0.563936	3.84283	1.49135	1.97755	1.93458	3.55929	2.09449	1.05603	1.66238	1.67715	1.00333	2.50299	3.21598	3.02178	3.71892	4.80833	2.16063	3.7217	0.791324	1.72894	1.20909	1.63413	0.492469	5.92983	5.23004	0.3564	0.754797	0.726655	0.631972	8.20592	9.82256	2.0273	7.56097	2.91604	4.70634	3.32883
2.00636	0.514339	2.59636	3.65008	4.84097	3.9725	3.44793	7.41394	3.54616	4.37744	5.07653	0.910572	2.72547	1.57826	4.33378	4.13533	1.30724	2.08254	2.94164	2.1136	3.9397	3.29855	4.49611	1.48505	1.62398	2.3107	4.56999	3.28742	1.33382	5.31479	0.590509	3.19584	4.63436	4.16303	1.55018	2.42019	4.36512	0.771878	2.02975	3.23121	0.410895	6.10869	1.70128	4.35312	6.01865	6.9502	1.39663	3.38112	5.52296	2.79138
3.78274	2.97844	5.90228	1.8193	1.19825	1.59603	5.0658	8.2314	4.60279	3.36979	2.53245	2.63674	1.71992	3.39419	5.34515	4.20517	4.94186	2.0979	1.6951	5.37346	0.0950662	1.09647	1.33315	5.06609	3.67171	1.43845	2.04437	1.94121	6.00469	1.83538	4.27117	1.90505	1.78335	4.54302	1.86296	0.341022	2.41344	2.4997	6.26052	2.45781	1.80639	2.46298	2.91311	3.20337	4.29048	5.76215	3.81451	5.98726	4.78224	2.45201
1.50751	4.18601	2.7437	3.67335	2.05229	2.2768	2.63649	5.81209	3.53461	3.6399	1.65711	3.32622	3.11254	2.44274	5.23651	5.52586	2.1772	4.47815	5.1384	1.45627	6.69729	1.16006	2.50793	2.87866	4.7779	1.04265	4.24952	5.535	6.06564	2.40497	2.54293	7.07507	4.13979	3.57635	4.10898	0.730836	3.98488	8.89457	2.03207	2.36758	1.95887	4.41094	3.07008	4.32635	4.00639	1.27761	3.68956	2.86796	1.93612	1.92556
3.35196	2.00507	3.54481	0.708498	6.3715	2.30711	2.45448	2.56832	3.24803	5.46625	3.22973	4.10808	5.11334	1.61663	6.04393	3.95229	4.44222	1.37158	4.50328	4.29448	1.98005	8.86247	3.39743	1.89779	2.29022	1.58662	3.3167	1.44114	1.22595	5.18636	0.843637	6.26084	1.90255	2.03738	2.88826	2.75716	5.00758	2.61671	1.92684	1.15727	3.37624	3.61715	4.77883	3.08528	4.33174	2.13705	6.09664	2.99838	0.746463	4.42346
5.97857	4.02785	0.347135	4.1942	2.79918	0.495254	3.52027	5.60544	4.45087	2.01042	2.84557	3.14192	1.44497	3.47502	10.5901	3.61716	4.46583	3.04373	8.9916	2.85973	2.95586	5.59343	3.76656	5.81679	3.0935	1.14991	4.04181	7.3854	3.15832	3.01914	4.71149	2.51034	5.37822	4.04781	6.03571	3.29438	3.14715	3.86952	1.87096	1.87328	2.58108	2.81911	3.06288	4.39809	4.22216	3.10381	2.3176	2.47008	5.46484	2.92625
6.05491	1.10094	6.65948	4.91623	2.78253	2.56429	1.78377	1.0719	5.41262	0.870712	1.86931	3.80142	3.09094	5.34484	4.02968	5.79614	4.64326	1.78002	5.01919	4.75633	0.204128	3.08208	3.5057	3.09111	3.66601	5.18121	5.38274	3.55628	2.38162	2.63196	5.50766	5.30201	0.527865	3.33525	2.01648	4.88176	3.97946	1.87551	3.93844	4.67644	3.41996	2.44101	5.19376	3.11038	2.51337	3.16828	2.59121	4.49661	4.88059	1.70607
0.332611	0.857789	2.50463	4.26167	1.74423	3.41513	6.80639	1.35556	0.531666	2.91685	1.81956	3.55497	6.3924	3.86575	4.46512	2.88069	1.36502	2.15051	2.09128	4.75271	1.34289	3.11529	5.77589	4.82622	5.13753	1.53888	1.38632	2.09267	5.65769	3.35295	2.24574	0.599599	1.53517	2.82767	4.18806	2.29222	4.09325	2.77901	3.88528	3.60085	2.97478	3.56785	5.58672	1.42542	1.83361	1.63723	4.22683	2.90264	1.97533	5.50162
4.90646	2.21061	2.86506	2.73761	1.09918	7.46308	1.50279	0.938235	6.36162	4.17306	1.61866	4.05354	2.73228	5.95185	3.84962	1.4086	3.19664	0.577911	3.56194	3.21649	2.46502	2.83563	3.3098	3.43829	4.93058	1.54075	1.33624	3.87703	6.94894	4.12002	4.85699	1.94276	4.44103	2.92775	2.69321	2.01503	3.694	5.08941	2.93252	2.10484	1.62762	1.47319	4.58251	5.90923	4.63344	3.627	1.84294	1.00611	3.14486	4.28368
1.2838	6.1868	3.73402	1.54139	2.33107	3.09004	8.81587	0.552148	3.95363	5.47132	1.58881	1.54821	4.01263	2.69435	1.78771	0.610054	1.05959	4.83641	2.31758	3.25356	3.44542	2.21065	2.86404	2.77911	1.68823	3.52743	2.18759	5.76143	1.70806	1.59095	1.16719	1.34627	1.87795	4.45068	4.5413	4.33797	1.58506	0.131044	2.51814	4.57798	4.1213	0.840104	4.23405	4.99929	4.77362	4.84165	2.83717	4.5491	4.1048	7.59644
0.820913	1.70145	3.62722	0.720804	6.43503	4.98996	0.900073	2.85368	1.20415	5.29987	7.20241	5.31197	1.39986	3.98668	7.80968	2.41054	5.45434	2.79886	1.73622	7.51226	4.00566	4.40314	3.27298	0.917111	2.12107	3.8949	3.71487	1.54281	4.88889	1.24601	7.32488	3.7759	4.25756	4.3217	3.75078	2.19591	2.89759	5.29835	3.48442	2.18859	3.58851	0.978999	1.98082	2.8721	0.902494	0.614855	3.42128	3.05673	0.660896	5.92463
1.21943	2.86524	2.88757	2.94578	1.24512	2.86563	3.25658	4.96372	5.89051	5.71721	5.45777	1.5864	4.70116	4.94657	2.75303	1.92486	6.03488	0.439204	4.94131	3.8684	2.16006	3.65038	1.24422	1.23507	2.27799	3.78318	1.59676	3.39169	2.67846	4.26545	4.954	3.83008	2.74749	5.38673	0.712747	3.17647	1.19692	0.792407	5.1011	2.63827	3.30037	1.39716	6.95017	1.3703	3.32173	5.19911	2.66258	2.67989	1.97554	2.79958
4.96012	3.66316	3.74051	3.89865	1.53512	3.21315	2.8548	1.29725	5.8262	2.87549	2.31745	3.81981	4.14008	3.28633	5.37662	1.6368	4.24838	2.33926	4.17941	1.07758	1.3724	2.45776	4.55368	2.027	6.86507	3.83931	3.50419	4.34142	0.821979	2.30823	3.88319	1.54717	4.92636	5.83869	2.20808	6.7517	1.76339	5.46854	3.00461	6.37074	1.43565	1.90236	6.80888	4.24239	2.19883	7.46006	0.162906	0.450791	4.48133	2.65465
3.51315	7.37235	5.37478	2.53835	2.61231	4.01887	5.41418	4.24239	2.98014	2.06545	3.3275	8.86711	1.3947	7.64326	0.450616	1.62681	3.51495	3.67252	3.18735	5.48996	0.75321	2.92851	3.8807	2.59144	3.06648	3.47615	3.09933	4.06533	1.97526	3.7774	5.22201	7.4857	3.42037	1.52732	1.56723	3.61784	1.91875	2.17635	2.56564	5.91936	4.7136	3.00873	6.04522	0.682811	3.16826	4.60508	2.99585	4.63448	2.74018	2.95428
4.91465	4.31029	0.983912	1.41408	1.96479	0.571583	1.15084	3.49934	3.45398	5.75181	3.82548	1.78216	0.649158	4.42876	1.39347	1.97654	1.41921	7.48535	6.72337	0.573847	4.75659	5.71107	0.432835	5.25205	0.29925	2.84153	4.3669	3.00293	1.36879	2.31347	2.36365	4.83565	1.15076	5.82221	1.17676	0.587815	5.05707	4.26495	1.56398	8.94399	4.32605	5.12043	3.90349	1.58737	3.02935	0.616055	4.74702	1.23084	3.23795	5.67447
1.83008	1.33786	4.23169	1.37029	2.51779	3.14724	3.02172	3.56889	3.28233	1.44098	0.844234	2.82201	3.04594	3.2525	1.09867	1.13781	1.9972	4.44033	3.00294	5.96211	2.19584	2.50031	2.93921	3.31339	4.58128	4.32443	4.55478	6.20775	3.28263	3.199	6.40923	2.32762	3.95201	7.51605	3.63869	3.56087	4.05477	4.10621	2.70212	1.69184	5.71759	2.92093	2.07895	3.17326	2.3924	2.34424	2.69957	2.75762	1.56238	3.18369
[truncated: 316 more columns]

## Sheet: Fig. S1a
Phi_1 (pi), corresponding to integer pixel (Kx, Ky) = (245, 150)
0.366644	0.366871	0.367269	0.367906	0.368861	0.370233	0.372137	0.374707	0.378095	0.382471	0.388021	0.394939	0.403415	0.413625	0.425705	0.439724	0.455654	0.473345	0.492505	0.512713	0.533453	0.554178	0.574377	0.593643	0.611708	0.628459	0.643925	0.658257	0.671703	0.684589	0.697314	0.710353	0.724272	0.739768	0.757725	0.7793	0.806047	0.840028	0.883821	0.940035	-0.990352	-0.910822	-0.83022	-0.758152	-0.699438	-0.653923	-0.619283	-0.593015	-0.573119	-0.558161
0.36852	0.368708	0.369048	0.369605	0.370453	0.371684	0.373403	0.375736	0.378821	0.382816	0.387891	0.394225	0.401996	0.411371	0.422486	0.435424	0.450191	0.466686	0.48469	0.503864	0.523769	0.543917	0.563825	0.58308	0.601381	0.618564	0.634599	0.649581	0.66371	0.677275	0.690641	0.704254	0.718655	0.734509	0.752656	0.774188	0.800556	0.833665	0.875888	0.92966	0.996109	-0.927405	-0.848514	-0.776408	-0.716535	-0.669529	-0.633511	-0.606125	-0.58538	-0.569807
0.370531	0.370687	0.370979	0.371466	0.372216	0.373316	0.374863	0.376972	0.379771	0.383403	0.388027	0.393804	0.400902	0.409476	0.419662	0.43155	0.445171	0.460469	0.477284	0.495351	0.514307	0.533729	0.553175	0.572242	0.590612	0.608077	0.624559	0.640099	0.654845	0.669042	0.683019	0.697191	0.712066	0.728276	0.746616	0.768113	0.794117	0.826387	0.867097	0.918512	0.981852	-0.944805	-0.867928	-0.796118	-0.735281	-0.686831	-0.649395	-0.620817	-0.599142	-0.582877
0.372679	0.372813	0.373065	0.373491	0.374155	0.375135	0.376522	0.378421	0.38095	0.38424	0.388434	0.393683	0.400139	0.407949	0.417243	0.428117	0.440619	0.454726	0.470332	0.487234	0.505143	0.5237	0.542516	0.561211	0.579464	0.597043	0.613824	0.6298	0.645068	0.659827	0.674367	0.689063	0.704391	0.720945	0.739472	0.760935	0.786589	0.81805	0.857308	0.906457	0.96677	-0.963081	-0.888475	-0.817298	-0.755725	-0.705905	-0.667025	-0.637183	-0.614491	-0.597444
0.374954	0.375074	0.375296	0.375671	0.376258	0.377129	0.378369	0.380073	0.382349	0.385317	0.389107	0.393856	0.399704	0.406788	0.415231	0.425132	0.43655	0.449488	0.463881	0.479582	0.496367	0.513943	0.531973	0.550117	0.568063	0.585569	0.602479	0.618744	0.634414	0.649641	0.664672	0.679842	0.695589	0.712465	0.731171	0.752604	0.777926	0.808621	0.846506	0.893509	0.950916	-0.982122	-0.909998	-0.839799	-0.77777	-0.726711	-0.686398	-0.655236	-0.631444	-0.613521
0.377346	0.377462	0.377662	0.377996	0.378517	0.379292	0.380398	0.381922	0.383963	0.38663	0.390041	0.39432	0.399596	0.405993	0.41363	0.422601	0.432975	0.444774	0.457964	0.472446	0.48805	0.504544	0.521651	0.539071	0.556519	0.573753	0.590603	0.606983	0.622905	0.638476	0.653898	0.669466	0.685574	0.702733	0.721593	0.742988	0.767988	0.797954	0.834542	0.879521	0.934162	0.997998	-0.932502	-0.863584	-0.801386	-0.749244	-0.707527	-0.674998	-0.650019	-0.631116
0.379833	0.379952	0.380141	0.380443	0.380909	0.3816	0.382586	0.383947	0.385772	0.38816	0.391218	0.395059	0.399799	0.405552	0.412428	0.420519	0.429896	0.440595	0.452606	0.465867	0.480256	0.495595	0.511662	0.528205	0.544971	0.561734	0.578319	0.594621	0.610619	0.62638	0.642065	0.657925	0.674314	0.691695	0.710668	0.732002	0.756682	0.785952	0.821319	0.864402	0.916439	0.977253	-0.955939	-0.888553	-0.826469	-0.773422	-0.730354	-0.696424	-0.670173	-0.650177
0.382378	0.38251	0.382697	0.382979	0.383402	0.384022	0.384903	0.386117	0.387747	0.38988	0.392614	0.396049	0.400291	0.405444	0.411608	0.418871	0.427304	0.436951	0.44782	0.459877	0.473039	0.487176	0.502114	0.517649	0.533569	0.54967	0.565786	0.581803	0.59768	0.613451	0.629241	0.64526	0.66182	0.679337	0.698361	0.719595	0.743944	0.772542	0.806759	0.848077	0.897683	0.955626	-0.980254	-0.914584	-0.852871	-0.799109	-0.754762	-0.719405	-0.6918	-0.670599
0.384933	0.385087	0.385282	0.385555	0.385947	0.38651	0.387303	0.38839	0.389846	0.391749	0.394188	0.397252	0.401037	0.405636	0.41114	0.417632	0.42518	0.433831	0.443607	0.454494	0.46644	0.479353	0.493103	0.507531	0.522465	0.537732	0.553183	0.568709	0.584256	0.59984	0.615552	0.631569	0.648161	0.665702	0.684688	0.705763	0.729752	0.757689	0.790818	0.830496	0.877852	0.933102	0.994605	-0.941544	-0.88041	-0.826111	-0.780566	-0.743771	-0.714734	-0.692211
0.38743	0.387618	0.387832	0.388108	0.388483	0.389005	0.389726	0.390707	0.392012	0.393713	0.395889	0.39862	0.40199	0.406084	0.410983	0.416763	0.423489	0.431209	0.439952	0.449718	0.460479	0.472173	0.484706	0.497961	0.511803	0.526093	0.540706	0.555546	0.570558	0.585747	0.601184	0.617016	0.633478	0.650903	0.669738	0.690569	0.714148	0.741416	0.773505	0.811656	0.856942	0.909701	0.968715	-0.969278	-0.908868	-0.854183	-0.807517	-0.769275	-0.738734	-0.714777
0.389789	0.39002	0.390265	0.390558	0.390932	0.391429	0.392099	0.392995	0.394175	0.395704	0.397651	0.400087	0.403088	0.406729	0.411081	0.416213	0.422186	0.429045	0.436824	0.445532	0.455157	0.465661	0.47698	0.489029	0.501709	0.514915	0.528548	0.54253	0.556817	0.571409	0.586368	0.60182	0.61797	0.635116	0.653661	0.674138	0.697231	0.723798	0.75487	0.791585	0.834965	0.885436	0.942128	-0.997661	-0.938044	-0.883076	-0.835344	-0.795641	-0.763523	-0.73802
0.391908	0.392194	0.392485	0.392809	0.393198	0.393691	0.394331	0.395167	0.39625	0.397638	0.399393	0.401578	0.404258	0.407499	0.411365	0.415917	0.421209	0.427285	0.434177	0.441901	0.450456	0.459821	0.469954	0.4808	0.492288	0.504342	0.516892	0.529881	0.543281	0.557097	0.571386	0.586264	0.601914	0.618606	0.636705	0.656697	0.679205	0.705013	0.735065	0.770411	0.812024	0.860403	0.91496	0.973479	-0.967697	-0.912494	-0.863722	-0.82253	-0.788763	-0.761608
0.393671	0.394027	0.394378	0.394752	0.395175	0.395684	0.396318	0.39712	0.398137	0.39942	0.401022	0.403	0.405409	0.408308	0.411753	0.415795	0.420483	0.425857	0.431947	0.438772	0.446337	0.454632	0.463635	0.473309	0.483609	0.494485	0.505893	0.517797	0.530187	0.543079	0.556533	0.57066	0.58563	0.601692	0.619181	0.638541	0.660346	0.685314	0.714314	0.748324	0.788276	0.834731	0.887339	0.944305	-0.997607	-0.942157	-0.89233	-0.8496	-0.8141	-0.785193
0.394951	0.395392	0.395821	0.396262	0.396741	0.39729	0.397944	0.398743	0.399727	0.400941	0.402433	0.404251	0.406443	0.409061	0.41215	0.415756	0.419921	0.424679	0.430057	0.436075	0.44274	0.450053	0.458	0.466561	0.475711	0.485421	0.495669	0.506441	0.517742	0.529605	0.542096	0.555325	0.569459	0.584729	0.601448	0.620028	0.640999	0.665026	0.692916	0.725587	0.763944	0.808603	0.859425	0.914984	0.972436	-0.971807	-0.920862	-0.876515	-0.839188	-0.808424
0.395612	0.396156	0.396681	0.397211	0.397768	0.398382	0.399085	0.399912	0.400899	0.402084	0.40351	0.405218	0.40725	0.409648	0.412451	0.415698	0.419422	0.423653	0.428415	0.433724	0.43959	0.446017	0.452999	0.460528	0.468593	0.477183	0.486292	0.495927	0.506109	0.516882	0.528325	0.540551	0.553723	0.568065	0.583874	0.601533	0.62154	0.644515	0.671215	0.702512	0.739294	0.782238	0.831396	0.885678	0.942605	0.99877	-0.949062	-0.90298	-0.863705	-0.830975
0.395517	0.396182	0.396824	0.397465	0.398125	0.398832	0.399615	0.400502	0.401529	0.402727	0.404134	0.405784	0.407713	0.409955	0.412543	0.415508	0.418878	0.422675	0.426918	0.431621	0.436794	0.44244	0.448562	0.455156	0.462223	0.469765	0.477791	0.486321	0.495392	0.505061	0.515415	0.526574	0.538702	0.552016	0.5668	0.583419	0.602342	0.624152	0.649569	0.679429	0.714616	0.755872	0.803433	0.856529	0.913034	0.969728	-0.976736	-0.928759	-0.887383	-0.852558
0.39454	0.395345	0.396124	0.3969	0.397688	0.398516	0.399408	0.400392	0.401496	0.40275	0.404185	0.405829	0.407713	0.409865	0.41231	0.415073	0.418174	0.42163	0.425454	0.429658	0.434247	0.439226	0.444598	0.450367	0.456539	0.463127	0.470148	0.477638	0.485642	0.49423	0.503497	0.513568	0.524608	0.53683	0.550511	0.565997	0.583734	0.604278	0.628315	0.656657	0.690194	0.729736	0.775706	0.82765	0.883803	0.941145	0.996226	-0.953696	-0.910023	-0.872945
0.39257	0.393533	0.394471	0.395403	0.396345	0.397321	0.398354	0.399467	0.400687	0.402039	0.403548	0.40524	0.407137	0.409263	0.411637	0.414276	0.417194	0.420402	0.423909	0.427719	0.431836	0.436263	0.441003	0.446063	0.451454	0.457193	0.463309	0.469843	0.476852	0.484413	0.492627	0.501624	0.51157	0.522676	0.535207	0.549499	0.565975	0.585167	0.607733	0.63447	0.666275	0.704034	0.74836	0.79912	0.854936	0.913028	0.969851	-0.977714	-0.931491	-0.891958
0.389524	0.390662	0.391777	0.392886	0.394005	0.395154	0.396356	0.397631	0.399003	0.400492	0.402121	0.40391	0.405879	0.408042	0.410414	0.413006	0.415826	0.418878	0.422165	0.425687	0.429443	0.433433	0.43766	0.442131	0.446859	0.451866	0.457185	0.462863	0.468965	0.475573	0.482794	0.490759	0.499635	0.509629	0.520996	0.53406	0.549226	0.567	0.588019	0.613062	0.643039	0.678912	0.721482	0.770957	0.826383	0.885286	0.94406	0.999164	-0.95174	-0.909488
0.385354	0.386681	0.387987	0.389291	0.390605	0.39195	0.393345	0.394811	0.396366	0.398029	0.39982	0.401754	0.403846	0.406106	0.408543	0.411162	0.413965	0.416949	0.420112	0.423448	0.426951	0.430619	0.43445	0.438451	0.442635	0.447027	0.451663	0.456594	0.461888	0.467631	0.473934	0.480928	0.488779	0.497687	0.507901	0.519729	0.533556	0.549869	0.569278	0.592546	0.620592	0.654451	0.695106	0.743119	0.798018	0.857731	0.918662	0.976808	-0.970806	-0.925487
0.380059	0.381581	0.383088	0.384597	0.38612	0.387677	0.389285	0.390963	0.392728	0.394597	0.396585	0.398705	0.400968	0.403379	0.405942	0.408656	0.411518	0.414518	0.417648	0.420895	0.42425	0.427703	0.431251	0.434898	0.438656	0.442549	0.446616	0.450909	0.455498	0.460471	0.465939	0.472034	0.478917	0.486783	0.49587	0.506471	0.518953	0.533777	0.551529	0.572951	0.598964	0.630662	0.669203	0.715504	0.769637	0.830068	0.893338	0.954966	-0.988825	-0.939978
0.373681	0.375399	0.377109	0.378826	0.380565	0.382342	0.384175	0.386081	0.388075	0.390172	0.392386	0.394726	0.397199	0.399808	0.402551	0.405421	0.40841	0.411503	0.414683	0.417933	0.421235	0.424577	0.427949	0.431352	0.434795	0.438301	0.441909	0.44567	0.449655	0.453953	0.458672	0.463944	0.469923	0.476799	0.484797	0.494194	0.505337	0.51866	0.534721	0.554236	0.578117	0.607499	0.643691	0.687957	0.740969	0.801893	0.867621	0.933234	0.993953	-0.953055
0.366312	0.368218	0.370125	0.372047	0.373999	0.375996	0.378057	0.380196	0.382429	0.384768	0.387227	0.389811	0.392525	0.395369	0.398335	0.401414	0.40459	0.407842	0.411147	0.414481	0.417819	0.421143	0.424438	0.427698	0.43093	0.434154	0.437405	0.440735	0.444213	0.447926	0.451981	0.456504	0.461646	0.467587	0.474538	0.482762	0.492582	0.504404	0.518752	0.536309	0.557965	0.584871	0.618453	0.660292	0.711687	0.772693	0.840867	0.911015	0.977126	-0.964902
0.358086	0.360165	0.362254	0.364368	0.366521	0.36873	0.371011	0.37338	0.375851	0.378437	0.381148	0.38399	0.386965	0.390069	0.393292	0.39662	0.400031	0.403498	0.406992	0.410481	0.413933	0.417322	0.420627	0.423836	0.426951	0.429986	0.432975	0.435966	0.439026	0.442239	0.445708	0.449556	0.453925	0.458985	0.464936	0.472021	0.480539	0.490867	0.503491	0.51905	0.538398	0.562672	0.593366	0.632321	0.681452	0.74187	0.812236	0.887455	0.960086	-0.97582
0.349174	0.351402	0.353651	0.355936	0.358271	0.360672	0.363158	0.365742	0.36844	0.371265	0.374226	0.377327	0.38057	0.383949	0.38745	0.391054	0.394735	0.398461	0.402195	0.405897	0.409528	0.413054	0.416445	0.419683	0.422762	0.425693	0.428504	0.431239	0.43396	0.436749	0.439705	0.442943	0.446599	0.450833	0.45583	0.461813	0.469057	0.477905	0.488802	0.502336	0.519305	0.540801	0.568329	0.603899	0.649965	0.708794	0.780675	0.861339	0.941906	-0.986285
0.33977	0.342119	0.344499	0.346926	0.349415	0.351983	0.354648	0.357425	0.36033	0.363375	0.366571	0.369923	0.373429	0.377083	0.380868	0.384764	0.388737	0.392751	0.396762	0.400722	0.404583	0.408302	0.411842	0.415175	0.41829	0.421188	0.423892	0.426442	0.428896	0.431329	0.433835	0.436524	0.439524	0.442982	0.44707	0.451992	0.457994	0.465385	0.474564	0.486061	0.500599	0.519195	0.543299	0.574977	0.617059	0.672921	0.744971	0.830979	0.921163	-0.997043
0.330078	0.332515	0.334995	0.337531	0.340143	0.342845	0.345657	0.348597	0.351679	0.354919	0.358326	0.361906	0.365659	0.369576	0.373641	0.377827	0.382101	0.386418	0.390727	0.394974	0.399102	0.403058	0.406795	0.410277	0.413482	0.416406	0.419065	0.42149	0.423736	0.425872	0.427986	0.430182	0.432577	0.435309	0.438534	0.442435	0.447232	0.453199	0.460684	0.47015	0.482237	0.497852	0.518325	0.545646	0.582794	0.63398	0.70394	0.794103	0.895608	0.99068
0.320303	0.322796	0.32534	0.327952	0.33065	0.333452	0.336376	0.339442	0.342667	0.346067	0.349653	0.353433	0.357405	0.361563	0.365888	0.370353	0.37492	0.379539	0.384155	0.388703	0.393119	0.397339	0.401307	0.404975	0.408314	0.411311	0.413971	0.416322	0.41841	0.4203	0.422072	0.423823	0.425663	0.427716	0.430125	0.433052	0.436691	0.441277	0.447109	0.45458	0.464233	0.476841	0.493562	0.516183	0.547554	0.592226	0.656866	0.747969	0.861622	0.974746
0.310639	0.313155	0.315732	0.318385	0.321135	0.323999	0.326998	0.330153	0.333483	0.337005	0.340733	0.344675	0.348832	0.353198	0.357755	0.362474	0.367314	0.372223	0.377137	0.381986	0.386696	0.391193	0.39541	0.399289	0.402791	0.405893	0.408592	0.410907	0.412879	0.414565	0.41604	0.417391	0.418722	0.420144	0.421787	0.423793	0.426329	0.429594	0.433837	0.439381	0.446665	0.456318	0.469285	0.487052	0.512088	0.548667	0.604249	0.690211	0.813522	0.95114
0.30126	0.303771	0.306351	0.309014	0.311782	0.314675	0.317714	0.32092	0.324316	0.327921	0.33175	0.335814	0.340117	0.344652	0.349404	0.354343	0.359427	0.364598	0.36979	0.374925	0.37992	0.384692	0.389163	0.393264	0.396945	0.400172	0.402935	0.405245	0.407133	0.408652	0.409867	0.410862	0.411729	0.412571	0.413501	0.414647	0.416148	0.418171	0.420915	0.424634	0.429671	0.436506	0.445856	0.458858	0.47743	0.505049	0.548457	0.621047	0.743729	0.911615
0.292317	0.2948	0.297357	0.300003	0.302762	0.305653	0.308698	0.311923	0.315349	0.318998	0.322889	0.327034	0.33144	0.336103	0.341007	0.346125	0.351413	0.356812	0.362251	0.367645	0.372904	0.377936	0.382651	0.386972	0.390835	0.394198	0.39704	0.399364	0.401194	0.402575	0.403568	0.404246	0.404695	0.405009	0.405288	0.405643	0.406191	0.407068	0.40843	0.410469	0.413436	0.417675	0.423688	0.432263	0.444724	0.463498	0.493513	0.545994	0.64808	0.838355
0.283937	0.286374	0.288888	0.291496	0.294222	0.297086	0.300111	0.303323	0.306747	0.310407	0.314323	0.31851	0.322978	0.327725	0.332738	0.33799	0.343439	0.349023	0.354668	0.360285	0.365776	0.371042	0.375982	0.380508	0.384546	0.388044	0.390972	0.393323	0.395115	0.396384	0.397185	0.397587	0.397666	0.397508	0.397203	0.396847	0.396538	0.396385	0.396508	0.397046	0.398172	0.400113	0.403189	0.407885	0.414996	0.425955	0.443653	0.474896	0.539289	0.702293
0.276222	0.278599	0.281057	0.283612	0.286287	0.289104	0.292087	0.295264	0.298659	0.3023	0.306208	0.310402	0.314894	0.319684	0.324763	0.330105	0.335667	0.34139	0.347196	0.352993	0.358677	0.364141	0.369277	0.373985	0.378183	0.381808	0.38482	0.387204	0.388971	0.390151	0.390792	0.390956	0.390714	0.390145	0.389329	0.38835	0.387293	0.386243	0.385291	0.384535	0.384087	0.384084	0.384705	0.386203	0.388976	0.393701	0.401689	0.415894	0.444684	0.522779
0.269251	0.271562	0.273954	0.276445	0.279057	0.281814	0.28474	0.287862	0.291209	0.294807	0.298681	0.302852	0.307334	0.312131	0.317234	0.322622	0.328253	0.334067	0.339987	0.345917	0.35175	0.357371	0.362666	0.367527	0.371862	0.375598	0.378687	0.381106	0.382859	0.383969	0.384478	0.384444	0.383933	0.383016	0.381768	0.380263	0.378573	0.376771	0.374924	0.3731	0.371368	0.3698	0.36848	0.367508	0.36702	0.367224	0.368483	0.371532	0.378222	0.395087
0.263086	0.265326	0.267648	0.270068	0.272612	0.275299	0.278157	0.281214	0.284496	0.288035	0.291854	0.295978	0.300422	0.305193	0.310286	0.31568	0.321337	0.327196	0.333182	0.339198	0.345133	0.350868	0.356282	0.361262	0.365705	0.369532	0.372687	0.375139	0.376885	0.377942	0.378348	0.378156	0.377426	0.376227	0.374628	0.372697	0.370499	0.368094	0.365537	0.362876	0.360153	0.3574	0.354644	0.351896	0.349152	0.346379	0.343489	0.340285	0.336284	0.330076
0.257771	0.259938	0.262188	0.264536	0.267007	0.269621	0.272406	0.275388	0.278598	0.282064	0.285814	0.289872	0.294257	0.298976	0.304028	0.309394	0.315037	0.3209	0.326908	0.332963	0.338954	0.344758	0.35025	0.355311	0.359833	0.363729	0.366935	0.369416	0.37116	0.37218	0.37251	0.372197	0.371301	0.369887	0.368018	0.365762	0.363177	0.360319	0.357234	0.35396	0.350525	0.346943	0.34321	0.339301	0.335151	0.330635	0.325521	0.319355	0.311193	0.298759
0.253332	0.255428	0.257607	0.259883	0.26228	0.26482	0.267528	0.270433	0.273564	0.276951	0.280621	0.2846	0.288908	0.293556	0.298542	0.30385	0.309446	0.315276	0.321265	0.327316	0.333319	0.339149	0.34468	0.349786	0.354356	0.358296	0.361539	0.364041	0.365787	0.366784	0.367063	0.366669	0.365656	0.364089	0.362032	0.359547	0.356693	0.353524	0.350082	0.346403	0.342509	0.338411	0.334097	0.329533	0.324645	0.319302	0.313269	0.306122	0.297055	0.284374
0.249783	0.251811	0.25392	0.256124	0.25845	0.260916	0.263548	0.266374	0.269423	0.272726	0.27631	0.280202	0.284421	0.288981	0.293881	0.299108	0.30463	0.310394	0.316328	0.322338	0.328313	0.33413	0.33966	0.344777	0.349365	0.353328	0.356591	0.359108	0.360858	0.361846	0.362098	0.361656	0.360575	0.358916	0.356744	0.354121	0.351106	0.347754	0.344109	0.340208	0.336075	0.331724	0.32715	0.322327	0.317199	0.311664	0.305542	0.298527	0.290069	0.279123
0.247126	0.249085	0.251126	0.253262	0.255517	0.25791	0.260467	0.263215	0.266182	0.269399	0.272893	0.27669	0.280813	0.285273	0.290072	0.295199	0.300623	0.306295	0.312144	0.31808	0.323993	0.329761	0.335257	0.340353	0.344933	0.348896	0.352166	0.354692	0.356449	0.357439	0.357685	0.357228	0.35612	0.354424	0.352204	0.349524	0.346445	0.343023	0.339307	0.335337	0.331146	0.326754	0.322168	0.317381	0.312363	0.307052	0.301339	0.295038	0.28783	0.279144
0.245345	0.247238	0.249212	0.251281	0.253467	0.255789	0.258271	0.260941	0.263826	0.266955	0.270357	0.274056	0.278075	0.282427	0.287113	0.292125	0.297434	0.302992	0.308732	0.314566	0.320388	0.326078	0.331511	0.33656	0.341107	0.345052	0.348316	0.350844	0.35261	0.353613	0.353872	0.353428	0.352332	0.350647	0.348437	0.345769	0.342706	0.339309	0.335631	0.331718	0.32761	0.323338	0.318925	0.31438	0.309703	0.304872	0.299841	0.294526	0.288776	0.282332
0.244415	0.246242	0.248149	0.25015	0.252267	0.254518	0.256926	0.259518	0.26232	0.265361	0.268668	0.272266	0.276177	0.280413	0.284979	0.289864	0.295043	0.30047	0.306082	0.311792	0.3175	0.323088	0.328434	0.333413	0.337909	0.341821	0.345068	0.347595	0.349372	0.350396	0.350685	0.350278	0.349226	0.347591	0.34544	0.342841	0.339861	0.336564	0.333009	0.329248	0.32533	0.321295	0.31718	0.313014	0.308818	0.304609	0.300389	0.296147	0.291852	0.287435
0.244295	0.246054	0.247893	0.249825	0.251871	0.25405	0.256383	0.258895	0.261613	0.264564	0.267774	0.271268	0.275066	0.279182	0.283619	0.28837	0.293408	0.298691	0.304159	0.30973	0.315305	0.320774	0.326015	0.330907	0.335337	0.339204	0.342427	0.344949	0.34674	0.347793	0.348126	0.347776	0.346794	0.345243	0.343189	0.340704	0.337858	0.334718	0.331349	0.327809	0.324154	0.320435	0.316698	0.31299	0.309351	0.305824	0.30245	0.299268	0.296322	0.293658
0.244932	0.246618	0.248385	0.250245	0.252218	0.254321	0.256576	0.259006	0.261636	0.264494	0.267604	0.27099	0.274672	0.278663	0.282967	0.287575	0.292464	0.297595	0.302909	0.308329	0.31376	0.319095	0.324219	0.329014	0.333367	0.337182	0.340376	0.342893	0.3447	0.34579	0.346179	0.345903	0.345011	0.343567	0.34164	0.339302	0.336626	0.333684	0.330544	0.32727	0.323925	0.320567	0.317253	0.314039	0.310984	0.308147	0.305595	0.303403	0.301658	0.300471
0.246256	0.247865	0.249555	0.251337	0.253231	0.255254	0.257425	0.259768	0.262307	0.265068	0.268074	0.271348	0.274909	0.278771	0.282936	0.287397	0.292133	0.297106	0.302259	0.307521	0.312801	0.317996	0.322996	0.327686	0.331959	0.335717	0.338882	0.341394	0.343222	0.344356	0.344811	0.34462	0.343834	0.342516	0.340735	0.338566	0.336085	0.333365	0.330479	0.327497	0.324485	0.321508	0.318631	0.315919	0.313438	0.311264	0.309478	0.308175	0.307468	0.307502
0.248189	0.249713	0.251318	0.253015	0.254823	0.256758	0.258839	0.261089	0.263531	0.266188	0.269085	0.272242	0.275678	0.279406	0.283429	0.287741	0.29232	0.297132	0.302123	0.307224	0.312351	0.317404	0.322278	0.326864	0.331055	0.334759	0.337895	0.340408	0.342261	0.343445	0.343973	0.343878	0.343209	0.342028	0.340406	0.338419	0.336144	0.333659	0.331038	0.328356	0.325683	0.323088	0.32064	0.318411	0.316476	0.314914	0.313818	0.313292	0.313464	0.314491
0.250639	0.252068	0.253579	0.255182	0.256896	0.258734	0.260717	0.262865	0.265201	0.267749	0.27053	0.273565	0.276872	0.280463	0.284341	0.288501	0.292923	0.297574	0.302404	0.307347	0.312323	0.317238	0.32199	0.326474	0.33059	0.334243	0.337358	0.339876	0.341761	0.343003	0.343612	0.343619	0.343073	0.342036	0.340579	0.338778	0.336713	0.334464	0.332107	0.32972	0.327376	0.325147	0.323107	0.321329	0.319891	0.318879	0.318388	0.318528	0.319429	0.321251
0.253505	0.254831	0.256237	0.257735	0.259343	0.261075	0.262949	0.264987	0.267209	0.269638	0.272296	0.275203	0.278376	0.281827	0.28556	0.289568	0.293835	0.298329	0.303002	0.307793	0.312625	0.31741	0.322049	0.326441	0.330489	0.334102	0.337204	0.339736	0.341662	0.342969	0.343665	0.343781	0.343362	0.342471	0.341179	0.339563	0.337703	0.335682	0.333578	0.331471	0.329436	0.327547	0.325879	0.324508	0.323514	0.322983	0.323011	0.323707	0.325202	0.327652
0.256682	0.257892	0.259182	0.260564	0.262054	0.263668	0.265423	0.267339	0.269437	0.27174	0.274268	0.277041	0.280077	0.283385	0.286971	0.290831	0.294946	0.299289	0.303814	0.308463	0.313163	0.317829	0.322368	0.326683	0.330677	0.334263	0.337364	0.339922	0.3419	0.34328	0.344071	0.344299	0.34401	0.343265	0.342134	0.340695	0.33903	0.337222	0.335353	0.333502	0.331747	0.330164	0.328828	0.327814	0.327204	0.327083	0.327544	0.328697	0.330666	0.333603
0.260058	0.26114	0.262303	0.263556	0.264917	0.2664	0.268024	0.269807	0.271772	0.273939	0.27633	0.278964	0.281858	0.285023	0.288465	0.292178	0.296149	0.300349	0.304738	0.309258	0.313841	0.318406	0.322863	0.327118	0.331076	0.334652	0.337768	0.340367	0.342408	0.343872	0.344765	0.34511	0.344952	0.34435	0.343374	0.342102	0.340617	0.339003	0.337344	0.335721	0.334212	0.332895	0.331844	0.331136	0.330849	0.331067	0.331883	0.333401	0.33574	0.339046
0.263524	0.264466	0.265488	0.266599	0.267818	0.269158	0.270639	0.272279	0.2741	0.276123	0.27837	0.28086	0.28361	0.286632	0.289931	0.293505	0.29734	0.301409	0.305675	0.310083	0.314569	0.319053	0.323448	0.327664	0.331608	0.335194	0.338345	0.341002	0.343121	0.344681	0.345685	0.346153	0.346127	0.345664	0.344835	0.343717	0.342395	0.340953	0.339477	0.338049	0.33675	0.335655	0.334842	0.334385	0.334361	0.334853	0.33595	0.337751	0.340372	0.343949
0.266968	0.267759	0.268628	0.269585	0.270649	0.271835	0.27316	0.274646	0.276314	0.278185	0.280281	0.282623	0.285228	0.288108	0.29127	0.294711	0.29842	0.302373	0.306533	0.310849	0.315258	0.319684	0.324042	0.328244	0.332198	0.335818	0.339026	0.34176	0.343975	0.345646	0.34677	0.347367	0.347475	0.34715	0.346459	0.345483	0.344305	0.343012	0.34169	0.340424	0.339294	0.33838	0.337756	0.337498	0.337681	0.338385	0.339695	0.341708	0.344534	0.348302
0.270287	0.270916	0.27162	0.272411	0.273308	0.274326	0.275486	0.276808	0.278313	0.280025	0.281966	0.284157	0.286616	0.289356	0.292386	0.295705	0.299301	0.303153	0.307225	0.31147	0.315826	0.32022	0.324568	0.328783	0.332773	0.336453	0.339743	0.342577	0.344907	0.346704	0.347963	0.348697	0.348943	0.348753	0.348195	0.347348	0.346296	0.345128	0.343932	0.342794	0.341798	0.341022	0.340542	0.340432	0.340768	0.341627	0.343091	0.345254	0.34822	0.352112
0.273382	0.273837	0.274366	0.274979	0.275699	0.27654	0.277523	0.278671	0.280006	0.281553	0.283334	0.285372	0.287687	0.290292	0.293197	0.296403	0.2999	0.303667	0.307673	0.311869	0.316197	0.320585	0.324952	0.329208	0.333264	0.337032	0.340429	0.343388	0.345855	0.347798	0.349206	0.350088	0.350477	0.350424	0.349994	0.349266	0.348325	0.347261	0.346165	0.345126	0.344226	0.343549	0.343169	0.343163	0.343603	0.344566	0.346132	0.34839	0.351441	0.355403
0.276162	0.276435	0.276779	0.277205	0.277737	0.278391	0.27919	0.280156	0.281314	0.282691	0.284309	0.286194	0.288365	0.29084	0.293628	0.296732	0.300144	0.303845	0.307804	0.311975	0.316301	0.320711	0.325124	0.329452	0.333603	0.337487	0.34102	0.344129	0.346757	0.348867	0.350441	0.351485	0.352027	0.352115	0.351812	0.351197	0.350355	0.349379	0.348361	0.347391	0.346558	0.345944	0.345627	0.345683	0.346185	0.347208	0.34883	0.351137	0.354227	0.358212
0.278546	0.27863	0.27878	0.279012	0.279348	0.279808	0.280414	0.281192	0.282168	0.28337	0.284824	0.286556	0.288587	0.290937	0.293617	0.29663	0.299972	0.303624	0.307556	0.311726	0.316075	0.320534	0.325021	0.329449	0.333724	0.337754	0.341451	0.344737	0.347551	0.34985	0.35161	0.352832	0.35354	0.353776	0.353605	0.353101	0.352353	0.351452	0.350495	0.349575	0.348783	0.348203	0.347916	0.348	0.348527	0.349571	0.35121	0.353528	0.356618	0.360589
0.28046	0.280349	0.280301	0.280332	0.280467	0.280725	0.281134	0.281719	0.28251	0.283536	0.284825	0.286405	0.2883	0.290531	0.293111	0.296046	0.299331	0.302951	0.306876	0.311065	0.315461	0.319994	0.324584	0.32914	0.333567	0.33777	0.341658	0.345149	0.348174	0.350685	0.352653	0.354073	0.354962	0.355361	0.355328	0.354941	0.354285	0.353455	0.35255	0.351665	0.350895	0.350328	0.350047	0.35013	0.350653	0.351688	0.353313	0.35561	0.358668	0.362592
0.28184	0.281533	0.281283	0.28111	0.281039	0.281094	0.281301	0.281691	0.282295	0.283144	0.284269	0.285701	0.287464	0.289583	0.292071	0.294938	0.29818	0.301783	0.305719	0.309947	0.314411	0.319042	0.323757	0.328466	0.333072	0.337475	0.34158	0.345301	0.348563	0.351311	0.353509	0.355148	0.356238	0.356816	0.356937	0.356676	0.35612	0.355364	0.354508	0.353654	0.352896	0.352328	0.352036	0.3521	0.352597	0.3536	0.355187	0.357436	0.360437	0.36429
0.282634	0.28213	0.281678	0.2813	0.281023	0.280873	0.28088	0.281075	0.281492	0.282166	0.283129	0.284415	0.286052	0.288064	0.29047	0.293279	0.296489	0.300088	0.30405	0.308334	0.312884	0.317632	0.322494	0.327378	0.332184	0.33681	0.341157	0.345131	0.348654	0.351662	0.354116	0.355996	0.35731	0.358088	0.358382	0.358265	0.357822	0.357151	0.356354	0.355532	0.354788	0.354215	0.353905	0.353939	0.354397	0.355353	0.356884	0.359069	0.361993	0.365756
0.282797	0.282099	0.281449	0.280869	0.280389	0.280036	0.279844	0.279847	0.280081	0.280583	0.281389	0.282534	0.28405	0.285963	0.288294	0.291052	0.294241	0.297847	0.301846	0.306199	0.31085	0.31573	0.320755	0.325831	0.330856	0.335724	0.340332	0.344581	0.348386	0.351679	0.354411	0.356557	0.358119	0.359122	0.359613	0.359663	0.359356	0.35879	0.358066	0.357292	0.35657	0.355999	0.355673	0.355678	0.356093	0.356996	0.358463	0.360572	0.363408	0.367065
0.282295	0.281411	0.280569	0.279793	0.279116	0.278567	0.278183	0.277999	0.278055	0.278392	0.279046	0.280057	0.281458	0.283278	0.28554	0.288256	0.29143	0.295052	0.299097	0.303528	0.308289	0.313311	0.318511	0.323791	0.329049	0.334173	0.339058	0.343599	0.347705	0.351302	0.354334	0.356771	0.358607	0.359862	0.36058	0.360826	0.360683	0.360248	0.359624	0.35892	0.35824	0.357688	0.35736	0.357343	0.357722	0.358575	0.359977	0.362007	0.364749	0.368293
0.281105	0.280046	0.279023	0.278061	0.277197	0.276462	0.275894	0.275534	0.275421	0.2756	0.276111	0.276995	0.278289	0.280023	0.282222	0.284902	0.288067	0.291709	0.295805	0.300319	0.305195	0.310365	0.315745	0.321236	0.326733	0.332123	0.337294	0.34214	0.346562	0.35048	0.353834	0.356585	0.358721	0.360258	0.361232	0.361707	0.361763	0.361494	0.361003	0.360401	0.359794	0.359287	0.358978	0.35896	0.359317	0.36013	0.361476	0.363433	0.366081	0.369511
0.279214	0.277995	0.276806	0.275674	0.274638	0.273731	0.272993	0.272468	0.272199	0.272232	0.27261	0.273377	0.27457	0.276225	0.278368	0.281016	0.284175	0.287839	0.291988	0.296585	0.301577	0.306895	0.312454	0.318157	0.323895	0.329553	0.335017	0.340173	0.344922	0.349175	0.352867	0.355953	0.358415	0.360262	0.361528	0.362268	0.36256	0.362496	0.36218	0.361718	0.36122	0.360793	0.360536	0.360545	0.360905	0.361699	0.363005	0.3649	0.367464	0.370785
0.276625	0.275266	0.27393	0.272647	0.271457	0.270396	0.269506	0.268833	0.268423	0.268324	0.268582	0.269242	0.270346	0.271929	0.27402	0.276639	0.279794	0.283481	0.287681	0.292358	0.29746	0.302921	0.308654	0.314563	0.320537	0.32646	0.332214	0.337684	0.342763	0.347361	0.351404	0.354844	0.357655	0.359841	0.36143	0.362473	0.363043	0.363228	0.363129	0.362853	0.362509	0.362203	0.362038	0.362109	0.362504	0.363307	0.364597	0.36645	0.368947	0.372171
0.273355	0.271879	0.27042	0.269009	0.267688	0.266494	0.265474	0.264673	0.264141	0.263927	0.26408	0.264646	0.26567	0.26719	0.269235	0.271829	0.27498	0.278687	0.282932	0.287682	0.292887	0.298479	0.304376	0.31048	0.316679	0.322858	0.328896	0.334675	0.340085	0.34503	0.349434	0.353242	0.356423	0.358974	0.360917	0.3623	0.363188	0.363667	0.363833	0.363791	0.363648	0.363511	0.363481	0.363656	0.364125	0.364972	0.366277	0.368117	0.370569	0.373716
0.269439	0.267873	0.266318	0.264805	0.263379	0.262079	0.260953	0.260047	0.259414	0.259105	0.25917	0.259658	0.260614	0.262079	0.264084	0.266654	0.269801	0.273523	0.277807	0.28262	0.287915	0.293626	0.299671	0.305953	0.312363	0.318783	0.325092	0.33117	0.336904	0.342197	0.346965	0.35115	0.354717	0.357655	0.359982	0.361738	0.362984	0.3638	0.364277	0.364518	0.364626	0.364707	0.364861	0.365187	0.365773	0.366705	0.368061	0.36992	0.372358	0.375453
0.26493	0.263303	0.261682	0.260097	0.258596	0.257218	0.256012	0.255028	0.254318	0.253935	0.253931	0.254357	0.255258	0.256678	0.258649	0.261198	0.264338	0.268072	0.272385	0.27725	0.28262	0.288432	0.294606	0.301047	0.307647	0.314289	0.320851	0.327213	0.333262	0.338894	0.344026	0.348594	0.352556	0.3559	0.358634	0.360793	0.362432	0.363625	0.364458	0.365028	0.365437	0.365785	0.366173	0.366697	0.367446	0.368506	0.369956	0.371872	0.37433	0.377406
0.259902	0.258246	0.256589	0.254964	0.253418	0.251992	0.250736	0.249701	0.248939	0.248506	0.248454	0.248834	0.249694	0.251079	0.253022	0.255552	0.258685	0.262423	0.266757	0.27166	0.277089	0.282983	0.289265	0.295843	0.302609	0.30945	0.316244	0.322871	0.329217	0.335178	0.340666	0.345615	0.34998	0.35374	0.356899	0.359485	0.361548	0.363153	0.364382	0.365325	0.366078	0.366741	0.367411	0.368181	0.369141	0.370375	0.371961	0.373976	0.376492	0.379585
0.254449	0.252795	0.251134	0.2495	0.247941	0.246498	0.245222	0.244163	0.243376	0.242915	0.242835	0.243187	0.244021	0.245381	0.247303	0.249817	0.25294	0.256678	0.261023	0.26595	0.271421	0.277377	0.283744	0.290433	0.29734	0.304354	0.311354	0.318224	0.324847	0.33112	0.336954	0.342278	0.347043	0.351224	0.35482	0.357852	0.360361	0.362406	0.364064	0.365416	0.366556	0.367577	0.368573	0.369635	0.370851	0.372303	0.374071	0.376226	0.378843	0.381992
0.248686	0.247063	0.245429	0.243817	0.242274	0.240844	0.239575	0.23852	0.237732	0.237268	0.237179	0.237521	0.238342	0.239688	0.241595	0.244095	0.247207	0.250939	0.255285	0.260224	0.265719	0.271717	0.278146	0.284921	0.291942	0.299101	0.306282	0.313367	0.320245	0.326809	0.332971	0.338658	0.343817	0.348419	0.352455	0.355941	0.358911	0.361418	0.363529	0.365321	0.366881	0.368296	0.369657	0.371053	0.372567	0.374282	0.376273	0.378613	0.381372	0.384619
0.242746	0.241181	0.2396	0.238037	0.236539	0.235147	0.233913	0.232886	0.232121	0.231673	0.231596	0.231943	0.232764	0.234105	0.236004	0.238492	0.241592	0.245312	0.24965	0.254588	0.260091	0.26611	0.272578	0.279414	0.286522	0.293799	0.301131	0.308405	0.315509	0.322342	0.328811	0.334843	0.340383	0.345396	0.349869	0.353811	0.357249	0.360229	0.36281	0.365064	0.367069	0.368908	0.370667	0.372431	0.374282	0.376298	0.378554	0.38112	0.384064	0.38745
0.236776	0.23529	0.233785	0.232294	0.230863	0.229535	0.228357	0.22738	0.226658	0.226245	0.226195	0.226561	0.227393	0.228736	0.230631	0.233111	0.236196	0.2399	0.244221	0.249144	0.25464	0.260661	0.267147	0.274019	0.281188	0.288554	0.296008	0.303441	0.310745	0.317818	0.32457	0.330926	0.336827	0.342237	0.347136	0.351527	0.355432	0.358887	0.361947	0.364674	0.36714	0.369425	0.371607	0.373769	0.375988	0.37834	0.380897	0.383727	0.386895	0.390462
0.230929	0.229539	0.228127	0.226726	0.225381	0.224133	0.223029	0.222119	0.221456	0.221093	0.221083	0.221478	0.22233	0.223683	0.225578	0.228048	0.231117	0.234799	0.239095	0.243992	0.249465	0.255471	0.261953	0.268838	0.276042	0.283469	0.291017	0.29858	0.306053	0.313338	0.320344	0.326997	0.333237	0.339021	0.344329	0.349155	0.353516	0.357442	0.360978	0.364181	0.367118	0.36986	0.372484	0.375063	0.377675	0.380392	0.383282	0.386411	0.38984	0.393625
0.225362	0.224077	0.222769	0.22147	0.220224	0.219069	0.218052	0.217221	0.216628	0.216325	0.216364	0.216797	0.217673	0.21904	0.220936	0.223396	0.226445	0.230099	0.234361	0.239222	0.244658	0.250631	0.257089	0.263965	0.271179	0.278641	0.286254	0.293916	0.301528	0.308993	0.316223	0.323144	0.329693	0.335826	0.341518	0.346759	0.351558	0.355939	0.359942	0.363617	0.367023	0.370227	0.373299	0.376311	0.379334	0.382437	0.385686	0.389142	0.392863	0.396902
0.220226	0.21905	0.217851	0.21666	0.215518	0.214464	0.213541	0.212796	0.21228	0.212042	0.212135	0.21261	0.213514	0.214894	0.216791	0.219239	0.222264	0.225883	0.230102	0.234914	0.240299	0.246224	0.252639	0.259484	0.266683	0.274153	0.281802	0.289535	0.297254	0.304866	0.312288	0.319442	0.326268	0.332719	0.338765	0.344393	0.349606	0.354422	0.358874	0.363006	0.366873	0.370534	0.374056	0.377505	0.380948	0.384452	0.388079	0.391886	0.395926	0.400248
0.215661	0.214592	0.213501	0.212419	0.211383	0.21043	0.209603	0.208946	0.208509	0.208339	0.208487	0.209003	0.209934	0.211327	0.213221	0.215652	0.218646	0.222222	0.226388	0.231139	0.23646	0.242318	0.248672	0.255464	0.262626	0.270078	0.277735	0.285506	0.2933	0.301027	0.308604	0.315957	0.323024	0.329757	0.336123	0.342104	0.347699	0.352922	0.357798	0.362367	0.366677	0.370783	0.374747	0.37863	0.382497	0.38641	0.390425	0.394599	0.398979	0.403609
0.211791	0.210822	0.209835	0.208856	0.207922	0.207068	0.206334	0.205764	0.205402	0.205298	0.205499	0.206053	0.207008	0.208408	0.210294	0.212701	0.215656	0.21918	0.223281	0.227959	0.233199	0.238975	0.245248	0.251965	0.259065	0.266473	0.274109	0.281888	0.289722	0.297528	0.305223	0.312737	0.320006	0.326982	0.333629	0.339925	0.345867	0.351461	0.356731	0.361709	0.366438	0.37097	0.37536	0.379668	0.383953	0.388273	0.392683	0.397233	0.401966	0.406922
0.208717	0.20784	0.206947	0.206064	0.205225	0.204464	0.203817	0.203327	0.203036	0.202992	0.203239	0.203826	0.204798	0.206199	0.208068	0.210443	0.213349	0.216809	0.220833	0.225422	0.230566	0.236241	0.242413	0.249033	0.256045	0.263381	0.270966	0.27872	0.286561	0.294408	0.302183	0.309816	0.317245	0.324421	0.331306	0.337876	0.344123	0.35005	0.355675	0.361028	0.366146	0.371077	0.375872	0.380587	0.385278	0.389998	0.394799	0.399727	0.404821	0.410114
0.20652	0.205723	0.204913	0.204116	0.203363	0.202685	0.202117	0.201699	0.201472	0.201479	0.201766	0.202377	0.203358	0.204751	0.206595	0.208926	0.211772	0.215154	0.219087	0.223572	0.228601	0.234155	0.240203	0.246703	0.253601	0.260835	0.268337	0.276032	0.283842	0.29169	0.299503	0.307211	0.314755	0.322085	0.329161	0.335959	0.342465	0.348681	0.354621	0.360309	0.36578	0.371078	0.37625	0.381348	0.386424	0.39153	0.396712	0.402012	0.407467	0.413101
0.205253	0.204524	0.203787	0.203065	0.202388	0.201784	0.201286	0.200931	0.200758	0.200809	0.201125	0.201752	0.202732	0.204106	0.205913	0.208188	0.21096	0.214252	0.218076	0.222439	0.227334	0.232745	0.238646	0.244997	0.251753	0.258855	0.266239	0.273837	0.281576	0.289383	0.297188	0.304926	0.312536	0.31997	0.327187	0.334162	0.340878	0.347335	0.353542	0.359522	0.365305	0.370931	0.376445	0.381896	0.387332	0.392802	0.398348	0.404009	0.409816	0.415789
0.204945	0.204274	0.2036	0.202943	0.202332	0.201792	0.201355	0.201053	0.200926	0.201011	0.201349	0.201981	0.202949	0.204294	0.206052	0.208259	0.210943	0.214127	0.217826	0.222046	0.226785	0.23203	0.237756	0.243932	0.250512	0.257447	0.264676	0.272137	0.279762	0.287483	0.295233	0.302948	0.310573	0.318058	0.325363	0.33246	0.339333	0.345978	0.352402	0.358625	0.364674	0.370586	0.376403	0.38217	0.387934	0.39374	0.399627	0.405629	0.411773	0.418074
0.205605	0.204983	0.204363	0.203763	0.20321	0.202726	0.202341	0.202085	0.201995	0.202106	0.202455	0.203084	0.204031	0.205335	0.207033	0.209157	0.211738	0.214797	0.218351	0.222408	0.226968	0.232019	0.237543	0.24351	0.249882	0.256611	0.263646	0.270926	0.27839	0.285975	0.293617	0.301257	0.30884	0.316318	0.323653	0.330815	0.337788	0.344565	0.351152	0.357565	0.36383	0.36998	0.376056	0.382099	0.388154	0.394261	0.400459	0.406776	0.413236	0.419849
0.20722	0.206642	0.20607	0.205521	0.205019	0.204585	0.204246	0.20403	0.203969	0.204099	0.204453	0.20507	0.205986	0.207239	0.208864	0.210892	0.213354	0.21627	0.21966	0.223531	0.227886	0.232716	0.238006	0.243731	0.249856	0.256339	0.263134	0.270187	0.27744	0.284835	0.292314	0.29982	0.307302	0.314713	0.322016	0.329182	0.336194	0.343043	0.349734	0.356282	0.362709	0.369047	0.375333	0.381607	0.38791	0.394281	0.400753	0.407354	0.414101	0.421001
0.209762	0.209225	0.208698	0.208197	0.207742	0.207354	0.207056	0.206876	0.206841	0.206983	0.207336	0.207934	0.208811	0.210004	0.211544	0.213463	0.21579	0.218546	0.22175	0.225412	0.229535	0.234114	0.239137	0.244582	0.25042	0.256614	0.263121	0.269895	0.276884	0.284033	0.291289	0.2986	0.305917	0.313197	0.320403	0.327508	0.334495	0.341354	0.348089	0.354712	0.361245	0.367716	0.374161	0.380617	0.387121	0.393711	0.400418	0.407264	0.414265	0.421422
0.213187	0.21269	0.212208	0.211754	0.211346	0.211003	0.210746	0.210598	0.210586	0.210739	0.211086	0.21166	0.212492	0.213615	0.215061	0.216859	0.219036	0.221614	0.224611	0.228038	0.231902	0.236198	0.240919	0.246045	0.251553	0.257411	0.263582	0.270024	0.27669	0.283533	0.290503	0.297554	0.30464	0.311721	0.318764	0.325741	0.332635	0.339439	0.346154	0.352792	0.359371	0.365919	0.372468	0.379054	0.385711	0.392474	0.39937	0.40642	0.413635	0.421013
0.21744	0.216987	0.216552	0.216147	0.215788	0.215491	0.215275	0.215161	0.215172	0.215334	0.215674	0.21622	0.217002	0.218049	0.219392	0.221056	0.223069	0.225451	0.22822	0.231389	0.234965	0.238946	0.243328	0.248095	0.253229	0.258703	0.264484	0.270538	0.276823	0.283298	0.289918	0.296642	0.303429	0.310242	0.317051	0.32383	0.330565	0.337246	0.343877	0.350465	0.357031	0.363597	0.370195	0.376856	0.383614	0.390499	0.397537	0.404745	0.41213	0.419688
0.222456	0.222053	0.22167	0.221319	0.221014	0.220767	0.220596	0.220519	0.220555	0.220728	0.22106	0.221577	0.222306	0.223272	0.224503	0.226025	0.227859	0.230028	0.232549	0.235435	0.238694	0.242328	0.246333	0.250701	0.255416	0.260456	0.265796	0.271405	0.277249	0.283292	0.289496	0.295825	0.302244	0.308719	0.315223	0.321735	0.328241	0.334733	0.341213	0.347689	0.354179	0.360705	0.367295	0.373977	0.380783	0.387739	0.394868	0.402185	0.409695	0.417388
0.228168	0.227821	0.227499	0.227208	0.226963	0.226773	0.226653	0.226617	0.226683	0.226869	0.227196	0.227684	0.228358	0.22924	0.230354	0.231722	0.233366	0.235306	0.237559	0.240138	0.243051	0.246305	0.249899	0.253826	0.258076	0.262634	0.267479	0.272587	0.277931	0.28348	0.289204	0.295071	0.301052	0.307119	0.31325	0.319426	0.325635	0.33187	0.338134	0.344436	0.35079	0.357218	0.363742	0.370391	0.377191	0.384167	0.391337	0.398713	0.406297	0.414078
0.2345	0.23422	0.233967	0.233746	0.233569	0.233444	0.233382	0.233394	0.233495	0.2337	0.234024	0.234487	0.235105	0.2359	0.236891	0.238098	0.23954	0.241236	0.243202	0.24545	0.247992	0.250835	0.253981	0.257428	0.261171	0.265199	0.269498	0.274051	0.278836	0.283831	0.289012	0.294353	0.299831	0.305424	0.311114	0.316887	0.322733	0.328647	0.334634	0.3407	0.346859	0.353131	0.359536	0.366098	0.372841	0.379784	0.386945	0.394331	0.40194	0.40976
0.241376	0.241174	0.241	0.240859	0.24076	0.240709	0.240714	0.240782	0.240925	0.241155	0.241482	0.24192	0.242485	0.243191	0.244055	0.245094	0.246324	0.247762	0.249423	0.25132	0.253465	0.255867	0.258532	0.261462	0.264656	0.26811	0.271816	0.275763	0.279937	0.284321	0.2889	0.293655	0.298568	0.303625	0.308813	0.31412	0.319541	0.325075	0.330724	0.336497	0.342407	0.348469	0.354702	0.361127	0.367763	0.374626	0.381729	0.389076	0.396662	0.404473
0.248718	0.248605	0.248522	0.248472	0.248462	0.248495	0.248575	0.248709	0.248902	0.249163	0.249498	0.249916	0.250428	0.251046	0.25178	0.252645	0.253654	0.254822	0.256161	0.257687	0.259412	0.261347	0.263501	0.26588	0.268489	0.271329	0.274399	0.277694	0.281208	0.284932	0.288856	0.292971	0.297265	0.301731	0.306359	0.311144	0.316085	0.321183	0.326441	0.331869	0.337478	0.343281	0.349295	0.355536	0.362019	0.368757	0.375757	0.38302	0.390538	0.398293
0.256446	0.256434	0.256454	0.256506	0.256596	0.256723	0.25689	0.257098	0.25735	0.257649	0.257998	0.258401	0.258863	0.259392	0.259994	0.26068	0.26146	0.262346	0.263352	0.26449	0.265774	0.267218	0.268834	0.270634	0.272626	0.274817	0.277214	0.279818	0.282631	0.285651	0.288877	0.292306	0.295934	0.299759	0.303779	0.307995	0.312408	0.317021	0.321842	0.326879	0.332142	0.337643	0.343395	0.34941	0.3557	0.362272	0.369129	0.376268	0.383677	0.391336
0.264481	0.264582	0.264716	0.264883	0.265083	0.265316	0.265579	0.265871	0.26619	0.266535	0.266903	0.267294	0.267709	0.26815	0.268619	0.269122	0.269667	0.270263	0.270922	0.271658	0.272485	0.273419	0.274476	0.275672	0.277021	0.278536	0.28023	0.282112	0.284191	0.286473	0.288965	0.291671	0.294595	0.297741	0.301115	0.304721	0.308566	0.312656	0.317	0.321607	0.326487	0.331649	0.337103	0.342858	0.348919	0.355291	0.361971	0.368952	0.376219	0.383746
0.272743	0.272969	0.273229	0.27352	0.273843	0.274191	0.27456	0.274945	0.275339	0.275736	0.27613	0.276515	0.276885	0.277238	0.277573	0.277891	0.278196	0.278495	0.278799	0.279122	0.279479	0.279889	0.280371	0.280945	0.281632	0.282451	0.28342	0.284557	0.285878	0.287398	0.289129	0.291086	0.293278	0.295718	0.298416	0.301384	0.304631	0.308167	0.312004	0.316151	0.320617	0.32541	0.330537	0.336003	0.341809	0.347954	0.35443	0.361226	0.368322	0.375691
0.281151	0.281513	0.28191	0.282337	0.282792	0.283265	0.283749	0.284235	0.284712	0.285168	0.285593	0.285975	0.286304	0.286572	0.286773	0.286904	0.286965	0.286963	0.286907	0.28681	0.286689	0.286565	0.286462	0.286404	0.286417	0.286527	0.286758	0.287137	0.287687	0.288429	0.289385	0.290576	0.29202	0.293736	0.29574	0.29805	0.300679	0.303641	0.30695	0.310615	0.314646	0.319048	0.323827	0.328982	0.334512	0.340409	0.346662	0.353254	0.360161	0.367351
0.289626	0.290134	0.290677	0.29125	0.291845	0.292453	0.29306	0.293655	0.29422	0.294742	0.295203	0.295586	0.295877	0.296061	0.296129	0.296072	0.29589	0.295586	0.295166	0.294646	0.294044	0.293384	0.292692	0.291999	0.291334	0.290731	0.290222	0.289839	0.289612	0.289573	0.289749	0.290169	0.290859	0.291843	0.293146	0.294788	0.29679	0.299167	0.301935	0.305106	0.308688	0.312686	0.317102	0.321933	0.327172	0.332809	0.338826	0.345202	0.351909	0.358911
0.298087	0.298749	0.299448	0.300173	0.300918	0.301667	0.302405	0.303114	0.303775	0.304367	0.304868	0.305257	0.305512	0.305615	0.305551	0.305309	0.304884	0.304278	0.303497	0.302556	0.301475	0.300281	0.299004	0.297679	0.296342	0.295031	0.293787	0.292647	0.291651	0.290835	0.290237	0.289892	0.289832	0.290089	0.290692	0.291669	0.293042	0.294833	0.297057	0.299729	0.302856	0.306443	0.310489	0.314988	0.31993	0.325299	0.331074	0.337229	0.343731	0.350541
0.306456	0.307279	0.308139	0.309025	0.309924	0.31082	0.311694	0.312523	0.313284	0.313951	0.314496	0.314893	0.315115	0.315139	0.314947	0.314522	0.313859	0.312955	0.311818	0.310462	0.30891	0.307192	0.30534	0.303394	0.301398	0.299394	0.297429	0.295548	0.293798	0.292223	0.290866	0.28977	0.288974	0.288517	0.288433	0.288754	0.289508	0.290718	0.292404	0.294579	0.297253	0.300428	0.304103	0.308268	0.312911	0.318011	0.323544	0.329478	0.335777	0.342398
[truncated: 269 more rows]
[truncated: 316 more columns]

## Sheet: Fig. S1b
Phi_2 (pi), corresponding to integer pixel (Kx, Ky) = (153, 120)
[truncated: 366 more rows]
[truncated: 316 more columns]

## Sheet: Fig. S1d
Phi_1 (pi), corresponding to optimised Bragg location (Kx, Ky) = (244.65, 150.27)
[truncated: 366 more rows]
[truncated: 316 more columns]

## Sheet: Fig. S1e
Phi_2 (pi), corresponding to optimised Bragg location (Kx, Ky) = (152.67, 120.0)
[truncated: 366 more rows]
[truncated: 316 more columns]

## Sheet: Fig. S1g
Phi_1 (pi), corresponding to optimised Bragg location (Kx, Ky) = (244.65, 150.27)
[truncated: 121 more rows]
[truncated: 71 more columns]

## Sheet: Fig. S1h
Phi_2 (pi), corresponding to optimised Bragg location (Kx, Ky) = (152.67, 120.0)
[truncated: 121 more rows]
[truncated: 71 more columns]
