# Supplementary material for: Topologically trivial gap-filling in superconducting Fe(Se,Te) by one-dimensional defects
Source: Nat Commun. 2024 May 6;15:3774. doi: 10.1038/s41467-024-48047-0 (PMC11074306; doi:10.1038/s41467-024-48047-0)
Supplement: Supplementary file 3 — Source data [file 41467_2024_48047_MOESM3_ESM.zip › Figure S2b,c,f.xlsx]

## Sheet: Fig. S2b
Height (nm)
1.271	1.26904	1.34351	1.38037	1.41968	1.29883	1.11914	0.783203	0.45459	0.29126	0.151367	0.103516	0.0297852	-0.0847168	-0.157959	-0.383545	-0.631836	-0.644043	-0.550781	-0.589844	-0.516357	-0.604492	-0.777588	-0.918701	-1.07617	-1.09033	-0.89502	-0.633789	-0.36084	-0.156006	-0.0290527	-0.0510254	0.0754395	0.201172	0.406738	0.455811	0.548584	0.664795	0.696289	0.530029	0.322021	0.0268555	-0.296875	-0.37085	-0.281982	-0.131104	0.0241699	0.105713	0.186279	0.314697
1.2793	1.24292	1.34717	1.42407	1.45996	1.36133	1.19678	0.895264	0.668457	0.471924	0.301025	0.216553	0.111328	0.026123	-0.0527344	-0.414062	-0.644775	-0.78125	-0.900635	-0.809326	-0.683105	-0.688721	-0.757568	-0.859863	-1.00952	-1.00537	-0.82666	-0.553223	-0.307861	-0.0917969	-0.00463867	-0.0175781	0.0683594	0.163574	0.311279	0.356445	0.474609	0.619141	0.63501	0.469727	0.271973	-0.0119629	-0.285645	-0.324951	-0.202393	-0.0187988	0.145996	0.229492	0.271729	0.312256
1.25903	1.21021	1.33057	1.46509	1.5354	1.50317	1.38062	1.12012	0.959717	0.720947	0.490967	0.231201	0.0454102	-0.144531	-0.146729	-0.491211	-0.77417	-0.988525	-1.16797	-1.07495	-0.934814	-0.81543	-0.734375	-0.780029	-0.85376	-0.858643	-0.69458	-0.442627	-0.226562	-0.0563965	0.00683594	0.0620117	0.0898438	0.121582	0.12915	0.172363	0.327148	0.436279	0.480225	0.358643	0.199219	-0.0742188	-0.263916	-0.279053	-0.148438	0.0734863	0.250244	0.29834	0.250244	0.286377
1.22827	1.22656	1.36792	1.54004	1.65234	1.67285	1.55054	1.35181	1.18628	0.965332	0.640869	0.271484	0.0378418	-0.219971	-0.251465	-0.509277	-0.812988	-1.04248	-1.21484	-1.11597	-0.946289	-0.821777	-0.648682	-0.640137	-0.679443	-0.730957	-0.61084	-0.424316	-0.232178	-0.162598	0.0166016	0.0820312	0.0905762	0.0725098	-0.0339355	-0.0478516	0.0644531	0.169678	0.209473	0.181885	0.121582	-0.072998	-0.22876	-0.250244	-0.141113	0.0637207	0.248535	0.250977	0.303711	0.32959
1.29785	1.33862	1.46704	1.61719	1.73828	1.75024	1.50488	1.38916	1.32861	1.15234	0.789307	0.40918	0.0134277	-0.212402	-0.323486	-0.52832	-0.73877	-0.990723	-1.11401	-1.02881	-0.857178	-0.718506	-0.560791	-0.457275	-0.58374	-0.621094	-0.5896	-0.484375	-0.385986	-0.238037	-0.0344238	0.0627441	0.108398	0.060791	-0.0776367	-0.148926	-0.143799	-0.0695801	-0.026123	0.0498047	0.0900879	-0.0322266	-0.180176	-0.248779	-0.14624	0.0249023	0.145996	0.272461	0.406006	0.449951
1.44067	1.48071	1.57373	1.68384	1.77783	1.72485	1.60425	1.45532	1.2915	1.27173	0.908691	0.483887	0.00268555	-0.227051	-0.373047	-0.521973	-0.662354	-0.849854	-0.949219	-0.921875	-0.7854	-0.637207	-0.464355	-0.449463	-0.490723	-0.558838	-0.590576	-0.558838	-0.536133	-0.292236	-0.0744629	0.0712891	0.179199	0.158447	0.0527344	-0.0708008	-0.145264	-0.149658	-0.100342	0.0446777	0.109375	0.0234375	-0.151855	-0.250244	-0.17041	0.000488281	0.101807	0.343506	0.541504	0.626709
1.59912	1.62598	1.66309	1.69507	1.73633	1.72144	1.67212	1.52417	1.35303	1.20874	0.911621	0.41626	0.00732422	-0.233398	-0.330322	-0.407715	-0.47876	-0.623535	-0.754883	-0.829346	-0.764893	-0.61792	-0.562988	-0.623291	-0.498535	-0.583252	-0.662842	-0.666016	-0.588379	-0.309082	-0.0339355	0.149414	0.312988	0.353271	0.256104	0.125	0.00268555	-0.0410156	-0.0197754	0.0488281	-0.00805664	-0.0842285	-0.177002	-0.233154	-0.172607	-0.0324707	0.17041	0.456299	0.69165	0.83667
1.69824	1.74072	1.72339	1.67651	1.71606	1.71948	1.69165	1.56934	1.41357	1.18335	0.849854	0.402344	0.0383301	-0.147461	-0.210938	-0.234131	-0.293701	-0.328613	-0.457031	-0.660645	-0.748047	-0.709473	-0.76709	-0.737549	-0.639648	-0.678955	-0.742188	-0.773438	-0.602539	-0.30957	0.00756836	0.235596	0.405029	0.518555	0.388184	0.287354	0.179688	0.0593262	-0.0322266	-0.0961914	-0.147949	-0.11499	-0.109863	-0.1521	-0.0964355	0.0078125	0.30835	0.600098	0.853271	1.03882
1.77808	1.85083	1.75879	1.6521	1.64136	1.65698	1.62915	1.55713	1.40503	1.18579	0.883301	0.491455	0.168945	0.00146484	-0.0786133	-0.105713	-0.191162	-0.119141	-0.317139	-0.568848	-0.748047	-0.913574	-0.937012	-0.860596	-0.779541	-0.751221	-0.806885	-0.81543	-0.618408	-0.327393	0.000976562	0.287842	0.462402	0.571289	0.520264	0.422852	0.280273	0.081543	-0.103027	-0.150635	-0.13501	-0.0471191	0.0234375	0.0129395	0.0529785	0.168701	0.457764	0.748047	1.00342	1.18457
1.84546	1.90625	1.73462	1.60986	1.52197	1.51709	1.49438	1.45459	1.35596	1.18604	0.964111	0.67334	0.358398	0.146973	0.0227051	-0.102295	-0.141113	-0.258057	-0.358643	-0.574219	-0.756592	-0.973389	-0.987061	-0.898193	-0.814941	-0.766357	-0.75293	-0.732422	-0.587891	-0.314941	0.00366211	0.306641	0.487061	0.579834	0.622559	0.531494	0.362061	0.0935059	-0.0981445	-0.106445	-0.0273438	0.097168	0.213379	0.253662	0.284424	0.389404	0.613525	0.876953	1.09619	1.21582
1.85742	1.88037	1.73071	1.58276	1.45508	1.40308	1.40454	1.3938	1.33496	1.21167	1.05811	0.835205	0.547363	0.280273	0.097168	-0.0124512	-0.128906	-0.295654	-0.331787	-0.470459	-0.670166	-0.915771	-0.941406	-0.875244	-0.756348	-0.671387	-0.603271	-0.573486	-0.593018	-0.34082	0.00170898	0.258789	0.424072	0.55957	0.64209	0.574463	0.397217	0.148926	-0.0102539	0.00878906	0.140869	0.300049	0.423828	0.497314	0.529053	0.583496	0.716553	0.912842	1.06006	1.18872
1.8501	1.88525	1.77051	1.63647	1.51538	1.44653	1.43457	1.41943	1.37817	1.25586	1.07617	0.988525	0.71167	0.424805	0.188477	0.0644531	-0.121094	-0.180908	-0.251953	-0.330811	-0.565186	-0.740723	-0.821045	-0.799561	-0.712402	-0.570801	-0.49707	-0.50415	-0.639893	-0.447754	-0.148438	-0.0102539	0.207764	0.389648	0.487549	0.491699	0.364014	0.170166	0.0527344	0.115723	0.277344	0.45459	0.609131	0.703857	0.709961	0.677734	0.71875	0.825684	0.927246	1.08789
1.85352	1.9043	1.83228	1.77295	1.64209	1.5459	1.51367	1.49243	1.43506	1.26489	1.16968	0.997559	0.847168	0.546143	0.292969	0.131592	-0.0102539	-0.000976562	-0.0495605	-0.106445	-0.283447	-0.460205	-0.610352	-0.684326	-0.629883	-0.511475	-0.515869	-0.643066	-0.69458	-0.588867	-0.388672	-0.265869	-0.0527344	0.152344	0.276855	0.342529	0.291748	0.172363	0.131836	0.217285	0.379883	0.549805	0.689697	0.810303	0.785889	0.699951	0.695801	0.730713	0.807129	0.980469
1.89575	1.94507	1.92212	1.91675	1.7771	1.65747	1.58984	1.52515	1.44189	1.33521	1.18457	0.94751	0.852539	0.579102	0.348145	0.164795	0.12793	0.170166	0.185303	0.128906	0.0517578	-0.153564	-0.369629	-0.52417	-0.498047	-0.541748	-0.634766	-0.69043	-0.710693	-0.667969	-0.576416	-0.486816	-0.254395	-0.050293	0.155762	0.268311	0.287598	0.248047	0.237061	0.310791	0.445557	0.596191	0.712402	0.751465	0.841064	0.785889	0.732178	0.654541	0.712402	0.876221
1.99536	2.03418	2.01245	2.00391	1.85425	1.75122	1.6687	1.52173	1.39624	1.26416	1.15039	0.999023	0.88623	0.660156	0.435303	0.271973	0.268311	0.32251	0.390869	0.350586	0.272705	0.124512	-0.137207	-0.338379	-0.443359	-0.66626	-0.688721	-0.67334	-0.695312	-0.701172	-0.7146	-0.622314	-0.381592	-0.131836	0.115967	0.291748	0.369385	0.360352	0.352295	0.386719	0.468018	0.596924	0.693115	0.736816	0.836426	0.812256	0.737549	0.616211	0.668213	0.816406
2.09717	2.12427	2.08887	2.01367	1.92383	1.81519	1.69116	1.46729	1.30103	1.19287	1.12939	1.04224	0.94458	0.772217	0.55957	0.431396	0.441895	0.481934	0.491943	0.385986	0.296631	0.223145	-0.00878906	-0.24707	-0.478271	-0.721436	-0.765625	-0.744385	-0.731689	-0.750732	-0.768799	-0.657715	-0.443115	-0.162598	0.106934	0.319336	0.435303	0.39209	0.422607	0.419434	0.433105	0.504883	0.54541	0.630371	0.732422	0.756348	0.723389	0.645996	0.694336	0.834229
2.09473	2.0874	2.04224	2.03467	1.96704	1.85156	1.66992	1.4231	1.23364	1.16895	1.14185	1.11426	1.07202	0.958252	0.779297	0.650146	0.612549	0.598633	0.556152	0.460693	0.295654	0.212646	0.0302734	-0.242676	-0.486816	-0.702393	-0.808594	-0.818604	-0.771729	-0.755615	-0.739746	-0.647461	-0.474365	-0.204102	0.0852051	0.282471	0.35376	0.400635	0.427246	0.408203	0.367432	0.352051	0.370117	0.512207	0.636475	0.720703	0.758789	0.740723	0.783447	0.908691
1.99634	1.95752	2.00391	2.00684	1.94971	1.83667	1.63013	1.3645	1.17725	1.14844	1.1814	1.20581	1.18408	1.15381	1.01709	0.849365	0.722168	0.665527	0.630615	0.484375	0.362549	0.249023	0.107666	-0.167725	-0.44751	-0.656982	-0.770752	-0.775146	-0.730225	-0.690918	-0.656006	-0.617188	-0.465088	-0.289062	-0.0124512	0.137207	0.274414	0.377686	0.417969	0.386475	0.330322	0.26709	0.312256	0.468994	0.643311	0.775635	0.86499	0.878174	0.911377	0.990723
1.90527	1.85156	1.88403	1.92212	1.89331	1.80078	1.59546	1.33472	1.18433	1.16724	1.21802	1.26123	1.25073	1.25098	1.15308	0.973633	0.786377	0.681396	0.618408	0.425781	0.366211	0.26709	0.14624	-0.0720215	-0.341797	-0.537842	-0.650146	-0.646973	-0.606689	-0.563721	-0.513672	-0.499023	-0.540283	-0.392334	-0.179199	0.0197754	0.212646	0.345459	0.416992	0.400146	0.334229	0.249512	0.300293	0.45166	0.668945	0.827393	0.966797	1.00146	0.994385	1.0022
1.77319	1.73511	1.76978	1.82837	1.84741	1.77661	1.61401	1.448	1.30957	1.25098	1.25732	1.28833	1.28271	1.29126	1.16162	0.959717	0.794922	0.647217	0.520752	0.364258	0.333984	0.277832	0.22168	0.0812988	-0.155762	-0.385742	-0.505615	-0.523682	-0.49292	-0.449707	-0.4375	-0.542725	-0.552734	-0.440186	-0.311035	-0.0947266	0.135742	0.301025	0.398438	0.424072	0.376709	0.292725	0.33374	0.468994	0.680176	0.848877	1.0376	1.05127	0.967529	0.953125
1.61963	1.58398	1.65967	1.74316	1.81885	1.77856	1.73047	1.62256	1.47925	1.36279	1.30957	1.3147	1.31958	1.19312	1.04468	0.926758	0.778809	0.609375	0.434326	0.379883	0.372803	0.359375	0.341064	0.259521	0.0700684	-0.188477	-0.372559	-0.437256	-0.440674	-0.408203	-0.484619	-0.491211	-0.436279	-0.362549	-0.317871	-0.117676	0.0874023	0.27002	0.407227	0.471436	0.446289	0.390137	0.42041	0.525635	0.70166	0.873047	1.03882	0.983643	0.982422	0.951416
1.46753	1.41772	1.54443	1.67065	1.78711	1.78687	1.8125	1.72583	1.57544	1.43042	1.3313	1.29492	1.21802	1.11157	1.07837	1.01172	0.868408	0.693359	0.536377	0.504395	0.507324	0.499268	0.462158	0.460205	0.272705	0.0290527	-0.221924	-0.390869	-0.440918	-0.432129	-0.429688	-0.339111	-0.276611	-0.223145	-0.193604	-0.0227051	0.140137	0.311279	0.477051	0.567139	0.551514	0.507812	0.485352	0.552979	0.687012	0.824219	0.942139	1.00098	1.03394	0.993408
1.35767	1.30713	1.4541	1.61792	1.74512	1.77344	1.80762	1.63232	1.53027	1.396	1.25708	1.15479	1.04297	1.07593	1.10474	1.08789	0.98584	0.88916	0.745117	0.655518	0.625488	0.605713	0.570068	0.564209	0.41748	0.181885	-0.0791016	-0.298828	-0.387207	-0.420166	-0.321289	-0.171387	-0.0788574	-0.0163574	0.0378418	0.130127	0.27417	0.422363	0.573242	0.665771	0.652344	0.585938	0.536865	0.54541	0.60791	0.708252	0.82251	0.966797	1.04297	1.05322
1.29395	1.26147	1.38184	1.54639	1.67432	1.67871	1.65015	1.53271	1.396	1.26416	1.06567	0.937744	0.943604	1.06226	1.15552	1.2019	1.1626	1.09644	0.963135	0.815674	0.717529	0.633789	0.644043	0.509033	0.363281	0.19873	-0.026123	-0.229248	-0.327148	-0.32666	-0.176514	0.012207	0.130127	0.216064	0.265869	0.300293	0.389648	0.502686	0.588867	0.650635	0.642578	0.629395	0.583496	0.539062	0.52002	0.598633	0.746826	0.926025	1.07178	1.14478
1.16089	1.1272	1.2229	1.33862	1.4519	1.4436	1.45483	1.42334	1.26978	1.09106	0.903809	0.845703	0.955322	1.11426	1.26074	1.33911	1.3457	1.28662	1.1604	0.964355	0.788574	0.678955	0.603271	0.369141	0.217041	0.0942383	-0.0986328	-0.272949	-0.3396	-0.226562	-0.0256348	0.200439	0.341797	0.432617	0.461914	0.453613	0.462402	0.466309	0.516357	0.602783	0.647217	0.669678	0.643311	0.585205	0.531738	0.598877	0.761475	0.956299	1.14502	1.24365
0.962402	0.9021	0.983398	1.04199	1.07031	1.1062	1.16309	1.20679	1.09814	0.989502	0.866699	0.857178	1.00586	1.19287	1.36133	1.45532	1.4668	1.31909	1.271	1.06201	0.848389	0.696533	0.472656	0.279541	0.1875	0.0810547	-0.102051	-0.232422	-0.255859	-0.115723	0.107666	0.354004	0.525146	0.610107	0.571045	0.51123	0.470703	0.439453	0.480225	0.579102	0.663818	0.726318	0.761963	0.715576	0.657227	0.706543	0.854004	1.05054	1.23608	1.33838
0.750244	0.652832	0.672607	0.707764	0.618164	0.742432	0.857422	0.915771	0.950439	0.888916	0.839355	0.875977	1.01318	1.22144	1.38745	1.48413	1.45996	1.26978	1.2771	1.0813	0.841064	0.599854	0.358887	0.211182	0.17334	0.125	0.0246582	-0.078125	-0.0981445	0.0136719	0.218262	0.440674	0.64624	0.682617	0.678467	0.625	0.557129	0.47876	0.502197	0.609619	0.732422	0.834717	0.907715	0.878662	0.81543	0.834717	0.94458	1.1106	1.27319	1.36108
0.495117	0.421143	0.37207	0.365967	0.311768	0.44165	0.630615	0.725586	0.850098	0.839844	0.814209	0.886719	0.980713	1.16138	1.32935	1.40552	1.29248	1.27808	1.25903	1.0564	0.810547	0.537109	0.314697	0.209961	0.19458	0.209717	0.169678	0.0776367	0.0559082	0.118652	0.285645	0.455566	0.627686	0.69458	0.761475	0.73291	0.654053	0.564209	0.571777	0.670898	0.82959	0.941895	1.05615	1.05884	0.991211	0.956299	1.00903	1.11084	1.2561	1.31299
0.280518	0.271729	0.211182	0.166016	0.144043	0.269043	0.491699	0.634521	0.812744	0.834717	0.814209	0.879883	0.93457	1.04932	1.20825	1.23413	1.2312	1.28271	1.26562	1.09277	0.894775	0.654297	0.426758	0.303467	0.265137	0.317627	0.291504	0.202637	0.186279	0.138672	0.246582	0.398926	0.523926	0.672607	0.784912	0.806152	0.770264	0.707764	0.724609	0.806152	0.939453	1.05151	1.15845	1.2251	1.13989	1.03882	1.05054	1.0647	1.15869	1.15674
0.194336	0.215576	0.161621	0.105469	0.11499	0.230957	0.415771	0.61499	0.797363	0.777832	0.816406	0.852051	0.888672	0.952148	1.04248	1.09131	1.20264	1.30298	1.31958	1.17798	1.11743	0.886719	0.684814	0.504395	0.450928	0.455078	0.408203	0.351807	0.26709	0.145996	0.209961	0.358887	0.492188	0.667236	0.821289	0.936768	0.939453	0.896973	0.903564	0.961182	1.06226	1.16064	1.2395	1.34937	1.19482	1.10449	1.0459	0.996338	0.982422	1.0061
0.241699	0.286133	0.250732	0.187988	0.174072	0.251221	0.385254	0.576416	0.65625	0.705566	0.776611	0.791992	0.80957	0.851562	0.872314	1.00757	1.19727	1.3584	1.43262	1.31567	1.33838	1.15479	0.985107	0.795166	0.6604	0.600098	0.533936	0.423828	0.332275	0.261963	0.290039	0.374756	0.53418	0.745117	0.944336	1.12012	1.16919	1.12183	1.09473	1.11377	1.17822	1.23926	1.28198	1.28955	1.21509	1.12231	1.01343	0.902832	0.827881	0.866699
0.381104	0.419922	0.400879	0.273682	0.24585	0.264893	0.340332	0.377197	0.512939	0.64209	0.722412	0.758545	0.779297	0.806885	0.829346	0.999023	1.2439	1.45532	1.56006	1.45459	1.50635	1.4104	1.20532	1.03027	0.82666	0.693604	0.578369	0.540039	0.554932	0.516357	0.485352	0.49707	0.643799	0.865723	1.08911	1.24316	1.37817	1.29883	1.26416	1.23291	1.22412	1.22388	1.20337	1.17578	1.15063	1.08398	0.947021	0.810791	0.754883	0.824219
0.499512	0.53418	0.461182	0.332764	0.293457	0.251221	0.262207	0.291016	0.458496	0.635498	0.744629	0.81543	0.868896	0.890625	0.937256	1.1106	1.34106	1.56274	1.69141	1.5437	1.66284	1.61499	1.4043	1.16919	0.936279	0.729736	0.707031	0.767334	0.800781	0.807373	0.775879	0.748047	0.841309	0.992188	1.16846	1.29736	1.40039	1.40283	1.36304	1.29907	1.20947	1.08984	1.04468	1.05664	1.06616	1.03076	0.94751	0.864258	0.827637	0.904297
0.528076	0.498779	0.438232	0.398438	0.346191	0.271729	0.250244	0.320068	0.501221	0.708008	0.87085	0.976318	1.08423	1.10083	1.14673	1.26416	1.44116	1.62378	1.70508	1.53247	1.66797	1.6543	1.56714	1.29956	1.02393	0.859131	0.906982	1.02637	1.06641	1.08691	1.14868	1.05933	1.02173	1.08252	1.20728	1.28271	1.38696	1.44019	1.39746	1.30176	1.16235	0.99707	0.942383	0.99292	1.052	1.06226	1.06689	1.00684	0.9729	1.01953
0.4021	0.334229	0.459229	0.505371	0.48291	0.397461	0.379883	0.466309	0.61499	0.834961	1.0271	1.15454	1.24683	1.28003	1.30054	1.35083	1.47681	1.60742	1.64478	1.68848	1.72803	1.64893	1.64062	1.41211	1.14307	1.0459	1.15161	1.28174	1.37231	1.36646	1.4646	1.28442	1.15918	1.14722	1.20898	1.29004	1.36353	1.4248	1.39087	1.27686	1.11084	0.953857	0.906982	0.99292	1.10181	1.16064	1.21973	1.17139	1.10815	1.09961
0.375488	0.38916	0.497803	0.619873	0.661865	0.629883	0.638916	0.720215	0.814209	0.998779	1.16797	1.30933	1.28442	1.41455	1.40845	1.40894	1.46533	1.52856	1.59302	1.69482	1.72461	1.67969	1.65723	1.45825	1.24902	1.19629	1.32471	1.48462	1.57446	1.5918	1.63501	1.41943	1.29736	1.21362	1.17749	1.22754	1.28857	1.35547	1.34546	1.23145	1.07202	0.949219	0.93457	1.03369	1.16309	1.25659	1.32104	1.33008	1.17236	1.15063
0.468018	0.512939	0.658936	0.807617	0.869629	0.916748	0.953613	0.987549	1.04248	1.16772	1.25659	1.29077	1.36133	1.50781	1.49316	1.4541	1.41772	1.41626	1.49341	1.60718	1.68799	1.68896	1.67358	1.51636	1.35767	1.32373	1.42725	1.55005	1.57104	1.52051	1.63477	1.53198	1.38354	1.21289	1.08984	1.10596	1.19092	1.25513	1.27954	1.21899	1.11255	1.01685	1.00928	1.0979	1.21338	1.31787	1.36304	1.32593	1.20312	1.13281
0.61377	0.661865	0.847168	1.03613	1.13306	1.12891	1.20776	1.19556	1.19702	1.24634	1.16431	1.177	1.42627	1.53467	1.52197	1.4541	1.33813	1.29517	1.40161	1.52954	1.66992	1.73315	1.72925	1.62402	1.45532	1.44458	1.51636	1.57275	1.55688	1.43604	1.52148	1.55127	1.37524	1.13721	0.986572	0.987061	1.09302	1.20605	1.27002	1.29053	1.24463	1.14844	1.12598	1.17188	1.26221	1.33374	1.3623	1.28857	1.21973	1.09668
0.790039	0.837158	1.03638	1.20654	1.24243	1.25171	1.36011	1.36353	1.30127	1.25684	1.11743	1.20874	1.36084	1.45361	1.42651	1.32593	1.19727	1.15796	1.26611	1.45874	1.64282	1.77344	1.78955	1.72681	1.54956	1.56201	1.56445	1.58008	1.4043	1.45239	1.47876	1.4585	1.25903	1.01733	0.883301	0.919189	1.06177	1.21875	1.32886	1.37305	1.40747	1.29224	1.23267	1.21606	1.27124	1.25366	1.23926	1.23877	1.16943	1.02148
0.971191	1.01318	1.18774	1.25806	1.27075	1.28442	1.39404	1.49658	1.39014	1.20825	1.1228	1.17603	1.21436	1.27075	1.24048	1.13623	1.05078	1.03882	1.15454	1.40332	1.61938	1.77051	1.7644	1.63965	1.55737	1.55981	1.50684	1.45923	1.30957	1.36133	1.37183	1.26025	1.09668	0.893311	0.803955	0.889893	1.06836	1.24683	1.37866	1.43042	1.46265	1.31836	1.24316	1.1582	1.12207	1.05151	1.05542	1.08887	1.05688	0.9104
1.11499	1.14722	1.23853	1.28003	1.34619	1.37988	1.41528	1.52246	1.37524	1.19507	1.08228	1.05005	1.04053	1.06348	1.07666	1.02246	0.982178	1.04468	1.15356	1.34448	1.5769	1.70264	1.66772	1.47876	1.47778	1.47314	1.3418	1.23096	1.09424	1.06494	1.09741	1.00073	0.869141	0.783447	0.746582	0.820801	1.02197	1.21118	1.33545	1.40063	1.32446	1.24341	1.14722	1.0271	0.895996	0.848633	0.875977	0.923584	0.945557	0.845947
1.18359	1.177	1.19189	1.27783	1.37036	1.43018	1.49146	1.49146	1.35205	1.19458	1.02319	0.918945	0.906494	0.917725	0.970215	0.97583	0.968262	1.04639	1.14185	1.2666	1.47729	1.54541	1.44653	1.39185	1.42212	1.33643	1.13403	0.920898	0.76416	0.707275	0.71875	0.720703	0.643066	0.692139	0.701904	0.718994	0.902832	1.11133	1.21191	1.2561	1.2395	1.16235	1.04028	0.89209	0.718506	0.677002	0.739746	0.826416	0.894775	0.857178
1.13647	1.11157	1.12915	1.21875	1.31812	1.42114	1.46802	1.44238	1.30688	1.14233	0.962646	0.842285	0.813477	0.821289	0.870605	0.90625	0.909668	0.918457	0.927246	1.07617	1.24634	1.26392	1.2395	1.27588	1.31958	1.14355	0.906982	0.626709	0.438721	0.405273	0.401367	0.452637	0.540283	0.592041	0.593506	0.592041	0.746338	0.951416	0.984375	1.04565	1.12646	1.08203	0.953125	0.772705	0.606934	0.562744	0.649902	0.771484	0.856201	0.85376
1.09399	1.06494	1.03955	1.09155	1.19995	1.32251	1.38501	1.36401	1.26318	1.11597	0.981689	0.842285	0.779541	0.774902	0.792969	0.820312	0.775879	0.688721	0.679443	0.798584	0.909668	0.915771	1.0022	1.0647	1.06299	0.890137	0.647217	0.366699	0.214355	0.179199	0.182129	0.22998	0.444824	0.435303	0.317627	0.391602	0.510498	0.675293	0.698242	0.827881	0.931641	0.956055	0.865967	0.67334	0.546875	0.545654	0.608398	0.705322	0.786865	0.770996
0.955322	0.924805	0.869629	0.917725	1.04761	1.17822	1.30933	1.3335	1.26758	1.18604	1.07397	0.91333	0.79126	0.73584	0.743164	0.713379	0.618164	0.589355	0.567871	0.574707	0.596191	0.552979	0.665527	0.743652	0.750244	0.659912	0.431641	0.230713	0.0844727	-0.0322266	-0.0375977	0.081543	0.232666	0.118652	0.0437012	0.116211	0.203125	0.306641	0.387451	0.599365	0.741699	0.826172	0.781494	0.631836	0.5896	0.549072	0.556641	0.587646	0.652344	0.62207
0.760498	0.73584	0.704346	0.741699	0.895508	1.05933	1.23804	1.31763	1.28882	1.24536	1.13208	0.985352	0.805908	0.688965	0.605225	0.572998	0.590576	0.60791	0.594727	0.524902	0.447266	0.337891	0.398926	0.495117	0.516113	0.488525	0.303711	0.194824	-0.00170898	-0.199219	-0.249268	-0.156982	-0.191162	-0.22583	-0.174805	-0.136475	-0.060791	0.0319824	0.177002	0.447754	0.644287	0.7771	0.722168	0.644775	0.632568	0.533447	0.474609	0.429688	0.420898	0.330322
0.604736	0.56543	0.575195	0.617432	0.757324	0.957275	1.13086	1.24731	1.25269	1.17578	1.0918	0.94458	0.74292	0.581055	0.424072	0.480225	0.587646	0.675781	0.700195	0.613525	0.488037	0.406006	0.372559	0.383301	0.391357	0.356689	0.216797	0.0864258	-0.0959473	-0.321045	-0.492676	-0.474365	-0.585938	-0.434326	-0.294189	-0.215576	-0.134766	-0.0449219	0.12915	0.361572	0.601562	0.768555	0.666504	0.644775	0.631836	0.483887	0.334717	0.230713	0.0961914	-0.0561523
0.460205	0.40918	0.461914	0.537354	0.646729	0.835205	0.996582	1.07349	1.02417	1.02344	0.975586	0.819092	0.581787	0.391357	0.296387	0.428955	0.620117	0.776367	0.852051	0.779541	0.646484	0.585693	0.436035	0.325928	0.270752	0.18335	0.074707	-0.0869141	-0.300293	-0.50293	-0.674561	-0.734131	-0.733154	-0.503906	-0.297607	-0.162109	-0.0703125	-0.0341797	0.126709	0.299805	0.508057	0.665039	0.538086	0.526611	0.51001	0.355225	0.0944824	-0.0710449	-0.308594	-0.444824
0.325928	0.307373	0.345459	0.437988	0.525391	0.651611	0.814453	0.782471	0.757324	0.794434	0.795166	0.656738	0.394531	0.219482	0.225342	0.450684	0.691406	0.888672	0.999268	0.971436	0.828125	0.719482	0.490967	0.260742	0.0541992	-0.0944824	-0.137695	-0.278809	-0.490234	-0.700928	-0.813232	-0.915527	-0.775391	-0.527588	-0.278809	-0.107666	-0.0900879	-0.0712891	0.0603027	0.190674	0.317871	0.347656	0.341797	0.348877	0.297607	0.130127	-0.189697	-0.420166	-0.67334	-0.742676
0.231689	0.222412	0.261719	0.303711	0.35376	0.427246	0.535156	0.489258	0.492432	0.567871	0.57666	0.4729	0.276855	0.158447	0.268066	0.530518	0.794434	0.987549	1.11035	1.06543	0.858398	0.738281	0.526123	0.145264	-0.12915	-0.319824	-0.400879	-0.493164	-0.594971	-0.771729	-0.861328	-0.944336	-0.760254	-0.523926	-0.264648	-0.120605	-0.137695	-0.107422	-0.0744629	0.00854492	0.0109863	0.0227051	0.112549	0.144287	0.0673828	-0.136963	-0.368164	-0.629395	-0.874268	-0.889404
0.169922	0.145508	0.185547	0.200439	0.192139	0.208008	0.166016	0.135254	0.199951	0.304932	0.357178	0.298096	0.199463	0.170654	0.282471	0.527344	0.792725	0.974854	1.00781	0.94751	0.854004	0.776123	0.489258	0.067627	-0.257324	-0.473633	-0.538086	-0.588379	-0.560303	-0.681396	-0.787109	-0.859863	-0.702881	-0.501709	-0.258301	-0.202393	-0.140625	-0.131836	-0.164062	-0.192871	-0.270996	-0.234619	-0.152344	-0.110596	-0.133301	-0.266357	-0.424561	-0.686035	-0.901611	-0.92627
0.13916	0.119385	0.14624	0.151611	0.104492	0.0507812	-0.0654297	-0.0869141	0.00878906	0.100098	0.180908	0.181885	0.169434	0.138428	0.207031	0.404053	0.651855	0.767822	0.671387	0.716064	0.82959	0.730469	0.388184	-0.0673828	-0.37085	-0.536865	-0.562012	-0.566162	-0.442871	-0.506836	-0.620605	-0.745605	-0.657471	-0.427979	-0.364746	-0.221924	-0.118652	-0.115967	-0.181152	-0.304199	-0.474609	-0.467773	-0.42041	-0.366699	-0.319824	-0.318115	-0.440674	-0.703857	-0.889893	-0.948242
0.104492	0.118408	0.168457	0.190186	0.14624	0.092041	-0.0275879	-0.079834	-0.0400391	0.0336914	0.112793	0.135742	0.145508	0.064209	0.0683594	0.190674	0.397217	0.515869	0.474609	0.572021	0.641113	0.521729	0.184082	-0.20166	-0.473633	-0.596924	-0.584717	-0.529297	-0.353516	-0.366943	-0.539795	-0.738281	-0.726318	-0.5896	-0.550537	-0.276367	-0.109863	-0.0568848	-0.11792	-0.304199	-0.447998	-0.531494	-0.533691	-0.508545	-0.455566	-0.349121	-0.429443	-0.671143	-0.869873	-1.01147
0.111572	0.151611	0.263184	0.32251	0.302246	0.220215	0.100098	0.0280762	0.013916	0.0307617	0.0471191	0.0683594	0.112549	-0.0583496	-0.0595703	0.0078125	0.116699	0.120117	0.26001	0.329834	0.355225	0.251709	-0.0251465	-0.274658	-0.519043	-0.636963	-0.621094	-0.522461	-0.441895	-0.463867	-0.647217	-0.787842	-0.831055	-0.773193	-0.59668	-0.309814	-0.078125	0.0493164	0.0456543	-0.144531	-0.220215	-0.403076	-0.497803	-0.526123	-0.488281	-0.361816	-0.421143	-0.61084	-0.852051	-1.05786
0.194824	0.25293	0.383301	0.493164	0.503418	0.307129	0.273438	0.136475	0.0449219	-0.0163574	-0.0441895	-0.0708008	-0.0793457	-0.204102	-0.252197	-0.23999	-0.212402	-0.272705	-0.0932617	0.0200195	0.0688477	0.0598145	-0.12085	-0.292969	-0.494873	-0.628662	-0.599365	-0.550781	-0.53418	-0.677979	-0.711914	-0.804932	-0.862305	-0.804443	-0.549072	-0.221924	0.0505371	0.237305	0.291504	0.112549	0.0317383	-0.179688	-0.349854	-0.466064	-0.444092	-0.464844	-0.53833	-0.692627	-0.912598	-1.0835
0.34668	0.398926	0.538086	0.647461	0.605225	0.449219	0.443604	0.271973	0.098877	-0.0620117	-0.171387	-0.268555	-0.316162	-0.366211	-0.371338	-0.421631	-0.458496	-0.539551	-0.405273	-0.235596	-0.153809	-0.101562	-0.12793	-0.306641	-0.456543	-0.61084	-0.641846	-0.626953	-0.706787	-0.765625	-0.7146	-0.756104	-0.802002	-0.729736	-0.421631	-0.0695801	0.226807	0.455322	0.525146	0.356445	0.283936	0.034668	-0.220703	-0.45166	-0.592285	-0.716553	-0.772461	-0.869385	-1.0293	-1.10913
0.488037	0.530518	0.643799	0.690674	0.633545	0.566406	0.581787	0.410156	0.166504	-0.0949707	-0.295898	-0.408691	-0.440186	-0.44873	-0.375	-0.437744	-0.511963	-0.585938	-0.516846	-0.380371	-0.273193	-0.212646	-0.193115	-0.319824	-0.431885	-0.60498	-0.706543	-0.728027	-0.88501	-0.804688	-0.715088	-0.701416	-0.709961	-0.612549	-0.322754	0.0195312	0.33667	0.565186	0.594238	0.496582	0.454102	0.194092	-0.136719	-0.557861	-0.848633	-0.94165	-0.911621	-0.919189	-0.997559	-1.03369
0.555908	0.579102	0.609375	0.622314	0.639404	0.640625	0.647949	0.480469	0.213623	-0.102051	-0.348389	-0.462402	-0.458008	-0.427246	-0.311035	-0.316162	-0.386475	-0.479492	-0.492676	-0.420654	-0.315186	-0.272217	-0.335205	-0.303955	-0.355957	-0.512207	-0.638428	-0.727295	-0.875488	-0.771484	-0.6521	-0.583008	-0.529785	-0.51001	-0.283203	0.012207	0.333984	0.481689	0.523438	0.505859	0.51416	0.240479	-0.162354	-0.651123	-0.968018	-1.0415	-0.969482	-0.874512	-0.844971	-0.858887
0.549072	0.52832	0.503418	0.544678	0.56958	0.630371	0.630859	0.477783	0.212891	-0.0759277	-0.292969	-0.408203	-0.408936	-0.354492	-0.208008	-0.172363	-0.240234	-0.405273	-0.461914	-0.455322	-0.408447	-0.380127	-0.324463	-0.244385	-0.20166	-0.295898	-0.451416	-0.652588	-0.72998	-0.63916	-0.513672	-0.418945	-0.355713	-0.4375	-0.299072	-0.0686035	0.194336	0.302002	0.384033	0.42334	0.468262	0.201172	-0.252197	-0.719727	-0.976562	-1.02661	-0.907227	-0.776367	-0.662598	-0.65625
0.49585	0.462891	0.449463	0.501221	0.534912	0.581543	0.591064	0.478027	0.294678	0.0847168	-0.143066	-0.260986	-0.319336	-0.258301	-0.0534668	-0.046875	-0.196777	-0.366699	-0.440674	-0.5	-0.493652	-0.375	-0.215576	-0.0849609	-0.0117188	-0.0219727	-0.191162	-0.397217	-0.428955	-0.409424	-0.335938	-0.284668	-0.287842	-0.394043	-0.341064	-0.190674	-0.0927734	0.102051	0.24292	0.282715	0.259521	0.0439453	-0.375244	-0.757324	-0.987793	-0.984131	-0.838135	-0.699463	-0.544678	-0.523926
0.443115	0.443359	0.427979	0.472656	0.52124	0.588623	0.624756	0.563477	0.478516	0.307129	0.0834961	-0.0727539	-0.137939	-0.0788574	0.0107422	-0.032959	-0.114502	-0.212891	-0.322266	-0.461914	-0.46582	-0.297363	-0.0856934	0.109131	0.206299	0.245117	0.0776367	-0.101318	-0.157715	-0.212891	-0.246826	-0.299561	-0.295898	-0.330566	-0.367188	-0.341797	-0.361816	-0.205566	-0.0410156	0.0158691	-0.0375977	-0.226074	-0.466553	-0.775879	-0.98291	-0.950195	-0.815918	-0.657959	-0.494141	-0.494385
0.44043	0.466553	0.428467	0.455566	0.528076	0.630371	0.716064	0.715332	0.67749	0.562012	0.364502	0.153809	0.0117188	-0.0644531	-0.115234	-0.0952148	0.0175781	-0.0339355	-0.135254	-0.285889	-0.29248	-0.125488	0.0959473	0.30127	0.414551	0.483398	0.322021	0.161865	0.00561523	-0.135742	-0.282471	-0.318604	-0.229492	-0.245605	-0.326416	-0.420898	-0.543701	-0.513428	-0.4021	-0.300537	-0.306641	-0.381592	-0.493408	-0.706299	-0.922852	-0.942627	-0.819092	-0.6604	-0.510254	-0.532227
0.483398	0.523438	0.476562	0.495605	0.591064	0.707275	0.807373	0.832031	0.744629	0.69165	0.497314	0.324219	0.0974121	-0.0090332	-0.128906	-0.0527344	0.0649414	0.126221	0.0698242	-0.020752	-0.0270996	0.0959473	0.289307	0.468262	0.49585	0.475342	0.479736	0.391357	0.156738	-0.0610352	-0.243408	-0.233643	-0.131836	-0.112305	-0.193848	-0.344727	-0.447754	-0.550293	-0.5354	-0.477295	-0.442383	-0.428711	-0.451416	-0.605469	-0.813965	-0.936523	-0.85376	-0.675537	-0.603271	-0.47998
0.596924	0.643799	0.594727	0.645752	0.736572	0.815918	0.87793	0.802002	0.720459	0.587646	0.550781	0.357178	0.130127	-0.0307617	-0.076416	0.0480957	0.180176	0.297607	0.343018	0.298584	0.265137	0.280273	0.404297	0.519775	0.489258	0.557129	0.511475	0.495605	0.322754	0.0395508	-0.139404	-0.115723	-0.00439453	0.0632324	0.0317383	-0.111084	-0.161865	-0.34668	-0.447754	-0.484619	-0.483398	-0.424561	-0.465088	-0.603271	-0.815674	-0.982666	-0.970947	-0.739746	-0.622559	-0.404785
0.750488	0.797363	0.774658	0.815186	0.839844	0.882812	0.869141	0.724365	0.701172	0.582275	0.547119	0.366211	0.114258	-0.0849609	0.0065918	0.202148	0.37793	0.50293	0.626953	0.579834	0.508789	0.443848	0.475342	0.513184	0.557373	0.620605	0.580322	0.483398	0.400879	0.118408	-0.0515137	-0.0131836	0.119385	0.233887	0.274414	0.174561	0.111084	-0.0925293	-0.310791	-0.452881	-0.47998	-0.542725	-0.63208	-0.766357	-0.923096	-1.06934	-1.07617	-0.830566	-0.589111	-0.297852
0.862305	0.887207	0.919189	0.900879	0.865479	0.83374	0.712158	0.674561	0.635498	0.561768	0.450439	0.325684	0.0847168	-0.0141602	0.14624	0.375	0.585449	0.669922	0.785156	0.788818	0.653076	0.557373	0.483154	0.415771	0.49707	0.606445	0.586182	0.508789	0.393066	0.180664	0.0397949	0.0898438	0.234131	0.391113	0.467285	0.405518	0.313965	0.0847168	-0.181152	-0.394287	-0.635742	-0.756592	-0.807617	-0.908691	-1.04346	-1.14404	-1.07129	-0.836426	-0.495361	-0.155518
0.868164	0.888916	0.9646	0.911133	0.822021	0.69043	0.535645	0.476074	0.44043	0.406494	0.322754	0.222656	0.0852051	0.0603027	0.224854	0.475098	0.630371	0.658447	0.740723	0.75415	0.726318	0.580811	0.406494	0.330322	0.397217	0.519287	0.565918	0.527832	0.437988	0.301514	0.204346	0.219482	0.358643	0.509766	0.588623	0.53125	0.362305	0.11499	-0.163818	-0.439453	-0.740967	-0.857422	-0.855225	-0.877197	-0.956787	-0.945312	-0.884521	-0.692871	-0.358154	-0.0251465
0.86792	0.870605	0.935303	0.867188	0.724121	0.50708	0.28418	0.180664	0.165527	0.155029	0.15332	0.121582	0.0556641	0.0693359	0.195312	0.422607	0.545898	0.632568	0.677979	0.681152	0.648438	0.533691	0.292236	0.20752	0.272461	0.397217	0.536377	0.580566	0.554199	0.511475	0.419678	0.391357	0.477051	0.578857	0.616211	0.480957	0.449951	0.20874	-0.0805664	-0.410156	-0.733643	-0.862305	-0.847656	-0.803711	-0.802734	-0.736084	-0.711426	-0.578613	-0.323486	-0.0012207
0.82959	0.80835	0.816895	0.75415	0.563477	0.27002	0.0258789	-0.112061	-0.104004	-0.0678711	-0.010498	0.0424805	0.0175781	0.0187988	0.0830078	0.234375	0.415283	0.473145	0.55542	0.577148	0.495361	0.334473	0.114014	0.0373535	0.140869	0.311523	0.512695	0.63623	0.673828	0.681396	0.565918	0.478027	0.484863	0.557861	0.503418	0.436279	0.431396	0.260742	-0.0288086	-0.384521	-0.721191	-0.833496	-0.791504	-0.69458	-0.656982	-0.555664	-0.583496	-0.532227	-0.389404	-0.137207
0.656006	0.613281	0.593994	0.496826	0.311523	0.0498047	-0.19751	-0.314941	-0.290039	-0.198242	-0.124023	-0.00805664	-0.0290527	-0.144531	-0.0769043	0.032959	0.201172	0.212646	0.3396	0.357178	0.310303	0.11792	-0.027832	-0.0627441	0.0666504	0.299805	0.504883	0.661621	0.727539	0.756348	0.608154	0.490479	0.416016	0.437988	0.342773	0.33252	0.314941	0.230469	-0.020752	-0.384521	-0.621582	-0.695557	-0.677246	-0.582031	-0.518555	-0.450928	-0.506348	-0.675049	-0.577881	-0.372559
0.374756	0.29126	0.292969	0.168945	0.052002	-0.149658	-0.365723	-0.471924	-0.454834	-0.329102	-0.221924	-0.115723	-0.24707	-0.295166	-0.272949	-0.210449	-0.123047	-0.133057	0.0285645	0.0708008	0.0922852	-0.0065918	-0.14209	-0.129639	0.0126953	0.270508	0.481201	0.618408	0.730225	0.669189	0.56958	0.446533	0.301514	0.239014	0.208008	0.230469	0.267578	0.213867	0.0351562	-0.253662	-0.38208	-0.489746	-0.519531	-0.494141	-0.448486	-0.414551	-0.542725	-0.780029	-0.782715	-0.666504
0.106934	0.000976562	-0.00952148	-0.0839844	-0.121094	-0.276367	-0.462646	-0.599121	-0.611328	-0.485596	-0.346191	-0.4104	-0.416992	-0.39502	-0.394531	-0.411377	-0.421143	-0.413086	-0.292725	-0.181641	-0.121094	-0.104004	-0.174805	-0.209229	-0.0444336	0.156494	0.379883	0.508057	0.583252	0.580566	0.48999	0.353271	0.175049	0.0415039	0.0834961	0.19458	0.294922	0.298828	0.19458	-0.00683594	-0.136475	-0.330322	-0.45459	-0.545166	-0.536621	-0.489502	-0.654297	-0.849121	-0.988281	-1.03955
-0.113525	-0.17334	-0.199463	-0.227051	-0.203857	-0.322754	-0.491211	-0.654297	-0.710693	-0.651123	-0.593018	-0.59668	-0.467529	-0.389404	-0.384521	-0.439453	-0.53418	-0.542236	-0.472656	-0.349121	-0.264404	-0.184326	-0.188965	-0.272217	-0.198975	-0.0449219	0.15332	0.28125	0.319336	0.390869	0.339355	0.197998	0.00195312	-0.130127	-0.0307617	0.184082	0.342041	0.395264	0.339111	0.185791	0.0498047	-0.244873	-0.474365	-0.614014	-0.599365	-0.713135	-0.788086	-0.930664	-1.13354	-1.26587
-0.262207	-0.272217	-0.295654	-0.255371	-0.277344	-0.376465	-0.519287	-0.681885	-0.793213	-0.769043	-0.789795	-0.608154	-0.421631	-0.297363	-0.263428	-0.297607	-0.422363	-0.470703	-0.465088	-0.405029	-0.323975	-0.243896	-0.260742	-0.374268	-0.371338	-0.290527	-0.208496	-0.139404	-0.0336914	0.050293	0.0783691	-0.0263672	-0.196777	-0.214355	-0.0725098	0.178711	0.368408	0.428223	0.35498	0.199707	0.0939941	-0.251221	-0.545654	-0.719727	-0.786865	-0.890869	-0.890869	-0.969727	-1.11841	-1.18359
-0.294678	-0.282471	-0.309082	-0.352539	-0.423828	-0.559326	-0.678711	-0.777832	-0.905029	-0.855225	-0.778809	-0.535156	-0.323486	-0.182861	-0.065918	-0.17627	-0.295654	-0.351807	-0.417236	-0.410645	-0.32666	-0.282959	-0.366455	-0.42334	-0.479248	-0.526123	-0.530762	-0.569336	-0.394287	-0.297852	-0.227539	-0.246826	-0.282227	-0.259521	-0.114258	0.105957	0.30835	0.365479	0.234131	0.00170898	-0.0581055	-0.362793	-0.679932	-0.875244	-1.00195	-0.993652	-0.901611	-0.906982	-0.95752	-1.01367
-0.317627	-0.342041	-0.443604	-0.622559	-0.668213	-0.693604	-0.73877	-0.80127	-0.852783	-0.812988	-0.678467	-0.456299	-0.235107	-0.083252	0.0786133	-0.0812988	-0.167969	-0.281738	-0.410645	-0.463135	-0.42749	-0.335938	-0.336914	-0.381592	-0.488037	-0.576416	-0.645996	-0.736572	-0.613281	-0.496582	-0.425537	-0.387695	-0.313721	-0.353271	-0.251953	-0.0349121	0.130371	0.19043	0.0324707	-0.149658	-0.223145	-0.531738	-0.890381	-1.08496	-1.16626	-1.03394	-0.87915	-0.819824	-0.830811	-0.852783
-0.351562	-0.388916	-0.56958	-0.735596	-0.735107	-0.640137	-0.602783	-0.618164	-0.669678	-0.681152	-0.558594	-0.379395	-0.186035	-0.029541	0.060791	0.00732422	-0.0617676	-0.194824	-0.384277	-0.510254	-0.487305	-0.375732	-0.283691	-0.274658	-0.361328	-0.438477	-0.611328	-0.729004	-0.69873	-0.616455	-0.544922	-0.523926	-0.421631	-0.477295	-0.517578	-0.333984	-0.162598	-0.141357	-0.230713	-0.334961	-0.457031	-0.721924	-1.03906	-1.16675	-1.19434	-1.02588	-0.856689	-0.753418	-0.757568	-0.775879
-0.432617	-0.484375	-0.6604	-0.711182	-0.641846	-0.504639	-0.409912	-0.375244	-0.437988	-0.489746	-0.443115	-0.306152	-0.143555	-0.0349121	0.0268555	0.0534668	0.00439453	-0.110596	-0.330322	-0.489014	-0.456543	-0.337402	-0.191162	-0.118164	-0.152344	-0.256592	-0.435303	-0.624512	-0.70459	-0.731445	-0.701904	-0.706299	-0.617676	-0.696045	-0.804932	-0.747803	-0.578613	-0.616455	-0.59668	-0.598877	-0.69873	-0.878906	-1.01953	-1.17188	-1.19775	-1.06152	-0.887207	-0.772217	-0.715088	-0.902832
-0.534424	-0.541504	-0.630127	-0.611572	-0.500732	-0.371338	-0.227539	-0.172119	-0.215576	-0.307617	-0.357666	-0.302002	-0.230225	-0.199219	-0.0568848	0.0300293	-0.000244141	-0.0913086	-0.275391	-0.392822	-0.362549	-0.239746	-0.0644531	0.0454102	0.059082	-0.076416	-0.219727	-0.487793	-0.66626	-0.820801	-0.884521	-0.856445	-0.904785	-0.981934	-1.05615	-1.08374	-1.00464	-1.02002	-0.925537	-0.826904	-0.813721	-0.908447	-0.953857	-1.13306	-1.18774	-1.11841	-0.968018	-0.855713	-0.886475	-0.986084
-0.504639	-0.484375	-0.554932	-0.518555	-0.397217	-0.265869	-0.141602	-0.0292969	-0.0915527	-0.275635	-0.360352	-0.391357	-0.440186	-0.364014	-0.240723	-0.11084	-0.088623	-0.140381	-0.256348	-0.325195	-0.277344	-0.141113	0.0380859	0.173828	0.19751	0.0700684	-0.0827637	-0.421631	-0.619873	-0.896484	-1.0686	-1.09204	-1.08057	-1.11646	-1.13159	-1.16821	-1.17139	-1.19287	-1.05884	-0.935059	-0.837646	-0.878662	-0.900146	-1.18066	-1.27612	-1.28931	-1.198	-1.1167	-1.18164	-1.11597
-0.39502	-0.363037	-0.421631	-0.409912	-0.335693	-0.232178	-0.138184	-0.0827637	-0.158691	-0.262451	-0.374268	-0.484131	-0.620605	-0.54541	-0.408447	-0.268066	-0.170654	-0.165283	-0.223145	-0.260986	-0.231445	-0.106689	0.0671387	0.206787	0.208008	0.0366211	-0.0827637	-0.395508	-0.668457	-0.980957	-1.17651	-1.23608	-1.15918	-1.14136	-1.09375	-1.13037	-1.19214	-1.24292	-1.13599	-1.03369	-0.93335	-0.94043	-1.05786	-1.31348	-1.44336	-1.54004	-1.52002	-1.47876	-1.43164	-1.27686
-0.279541	-0.249023	-0.330322	-0.377441	-0.35083	-0.271973	-0.190674	-0.271484	-0.234131	-0.29248	-0.435547	-0.597168	-0.765137	-0.694092	-0.511475	-0.340332	-0.182861	-0.121582	-0.136475	-0.176758	-0.187988	-0.119629	0.020752	0.128906	0.0830078	0.027832	-0.0983887	-0.366455	-0.678223	-0.989746	-1.19189	-1.25464	-1.19434	-1.1106	-1.05713	-1.02856	-1.15283	-1.24097	-1.24609	-1.16602	-1.09619	-1.12305	-1.26489	-1.44873	-1.63721	-1.77979	-1.77661	-1.73657	-1.53711	-1.32715
-0.202393	-0.209473	-0.334229	-0.416504	-0.425781	-0.406982	-0.407959	-0.467773	-0.437012	-0.443115	-0.565674	-0.726807	-0.841309	-0.773682	-0.558594	-0.355957	-0.158447	-0.052002	-0.0432129	-0.0910645	-0.150879	-0.155518	-0.0927734	-0.0354004	-0.0895996	-0.0305176	-0.130127	-0.342041	-0.624023	-0.925537	-1.13745	-1.19897	-1.13379	-1.04419	-1.00073	-0.900146	-1.07178	-1.24048	-1.37329	-1.33643	-1.29639	-1.41357	-1.41943	-1.52686	-1.67676	-1.77368	-1.79883	-1.76392	-1.50073	-1.25098
-0.227539	-0.251953	-0.341797	-0.449219	-0.546387	-0.609619	-0.711914	-0.74707	-0.73584	-0.701416	-0.759521	-0.905762	-0.960938	-0.864746	-0.652588	-0.403809	-0.186279	-0.0588379	-0.019043	-0.083252	-0.167725	-0.221436	-0.219727	-0.2146	-0.180176	-0.115234	-0.131104	-0.264648	-0.467285	-0.763184	-0.972168	-1.07861	-1.04834	-0.949707	-0.892822	-0.822021	-1.02466	-1.25732	-1.40698	-1.5127	-1.54224	-1.52808	-1.48511	-1.51929	-1.53735	-1.63818	-1.72485	-1.70483	-1.47314	-1.21045
-0.266113	-0.284912	-0.373535	-0.500732	-0.663818	-0.811768	-0.978516	-1.00415	-0.967773	-0.922363	-0.955078	-1.06079	-1.10107	-0.987305	-0.802002	-0.541504	-0.292969	-0.173096	-0.186523	-0.198242	-0.256104	-0.310791	-0.33252	-0.336182	-0.237305	-0.132324	-0.101807	-0.16748	-0.261719	-0.519531	-0.759521	-0.927246	-0.96167	-0.868408	-0.815674	-0.898438	-1.03467	-1.20923	-1.39355	-1.54761	-1.59595	-1.52783	-1.45264	-1.43799	-1.42847	-1.45044	-1.62573	-1.65698	-1.49707	-1.29077
-0.339355	-0.349609	-0.429443	-0.571045	-0.747803	-0.904541	-1.07861	-1.16284	-1.12207	-1.06006	-1.06934	-1.13086	-1.19312	-1.13037	-0.962891	-0.748047	-0.476318	-0.402588	-0.330078	-0.263428	-0.270264	-0.318115	-0.346191	-0.34375	-0.219727	-0.0827637	-0.00341797	-0.0356445	-0.0690918	-0.287598	-0.564697	-0.806396	-0.950928	-0.949707	-0.976074	-0.949707	-0.9729	-1.08423	-1.24048	-1.38013	-1.46997	-1.43359	-1.33496	-1.29028	-1.28198	-1.25024	-1.48633	-1.61499	-1.54468	-1.41821
-0.422852	-0.423584	-0.484131	-0.609619	-0.70752	-0.908447	-1.10303	-1.23535	-1.20703	-1.13086	-1.12988	-1.15796	-1.21631	-1.21851	-1.10132	-0.964111	-0.720215	-0.574951	-0.39502	-0.275635	-0.208008	-0.218018	-0.265869	-0.266602	-0.164795	-0.0246582	0.0783691	0.0639648	0.0568848	-0.148682	-0.4375	-0.77002	-1.0022	-1.052	-1.09961	-0.980225	-0.885742	-0.90918	-0.958984	-1.1145	-1.23071	-1.25464	-1.2002	-1.14819	-1.13916	-1.12476	-1.39502	-1.5957	-1.65308	-1.67017
-0.450439	-0.429199	-0.460205	-0.556885	-0.635254	-0.844971	-1.06909	-1.22925	-1.24121	-1.22192	-1.20947	-1.23828	-1.28442	-1.29297	-1.21021	-1.09692	-0.931396	-0.685547	-0.444336	-0.254639	-0.131348	-0.114014	-0.14502	-0.162598	-0.105469	-0.0100098	0.0986328	0.0656738	-0.0324707	-0.19873	-0.441162	-0.762207	-1.00562	-1.05981	-1.03564	-0.874512	-0.72876	-0.681885	-0.717041	-0.79541	-0.950439	-1.05371	-1.09058	-1.13477	-1.18945	-1.20093	-1.36597	-1.61401	-1.80347	-1.92993
-0.356934	-0.313477	-0.33374	-0.419922	-0.512695	-0.706543	-0.957275	-1.177	-1.29175	-1.34961	-1.33423	-1.37793	-1.41772	-1.40088	-1.35815	-1.21826	-1.01245	-0.726318	-0.452881	-0.211426	-0.0637207	-0.0478516	-0.0627441	-0.105957	-0.101318	-0.0778809	0.000244141	-0.0288086	-0.209473	-0.338379	-0.574219	-0.839355	-1.01758	-1.07422	-0.925537	-0.695557	-0.503906	-0.428467	-0.481689	-0.505371	-0.704102	-0.906494	-1.04712	-1.18091	-1.28125	-1.27612	-1.39209	-1.64331	-1.82007	-1.99658
-0.254395	-0.220947	-0.233887	-0.314453	-0.407959	-0.553467	-0.824219	-1.11426	-1.33789	-1.45825	-1.46777	-1.521	-1.50781	-1.44897	-1.36523	-1.198	-0.996338	-0.687256	-0.405273	-0.169922	-0.012207	-0.0244141	-0.0356445	-0.0900879	-0.154785	-0.188965	-0.2229	-0.277344	-0.407227	-0.520752	-0.679932	-0.904053	-1.07251	-1.06299	-0.868164	-0.598877	-0.387207	-0.304199	-0.348145	-0.370117	-0.585205	-0.825684	-1.05249	-1.28638	-1.33984	-1.35156	-1.4375	-1.55176	-1.74194	-1.91162
-0.210938	-0.195557	-0.235107	-0.331055	-0.366699	-0.525879	-0.796387	-1.05176	-1.30688	-1.47607	-1.56689	-1.49023	-1.39502	-1.28931	-1.2041	-1.09351	-0.930176	-0.656982	-0.389648	-0.183594	-0.029541	-0.0341797	-0.0327148	-0.0949707	-0.206787	-0.302734	-0.450439	-0.510498	-0.602051	-0.678467	-0.764648	-0.918701	-1.05347	-1.02612	-0.844727	-0.605225	-0.379395	-0.364014	-0.511963	-0.41626	-0.542725	-0.792236	-1.11255	-1.34131	-1.38989	-1.36816	-1.4021	-1.40942	-1.56543	-1.71558
-0.223145	-0.233643	-0.303955	-0.423584	-0.498291	-0.689941	-0.899414	-1.09668	-1.36816	-1.51099	-1.52954	-1.39307	-1.25	-1.11133	-1.03125	-0.980957	-0.894531	-0.702881	-0.476074	-0.331543	-0.164551	-0.0791016	-0.0480957	-0.0852051	-0.181641	-0.330566	-0.498291	-0.615479	-0.691162	-0.716797	-0.74585	-0.842773	-0.948975	-0.973877	-0.845947	-0.666992	-0.483154	-0.464355	-0.515625	-0.490723	-0.519531	-0.794189	-1.16528	-1.36963	-1.37842	-1.32178	-1.28394	-1.27393	-1.33447	-1.50659
-0.243164	-0.273926	-0.432617	-0.59668	-0.701172	-0.850098	-0.981689	-1.19507	-1.39893	-1.51001	-1.46338	-1.29297	-1.11328	-0.967041	-0.873535	-0.89624	-0.872314	-0.760498	-0.628418	-0.488525	-0.307373	-0.173828	-0.0917969	-0.0568848	-0.130615	-0.292969	-0.456543	-0.593994	-0.655518	-0.661377	-0.6521	-0.711914	-0.804932	-0.903076	-0.887451	-0.758301	-0.602051	-0.621826	-0.575684	-0.57959	-0.634521	-0.912109	-1.22217	-1.38159	-1.38599	-1.27417	-1.18433	-1.17188	-1.1499	-1.32739
-0.334229	-0.386963	-0.607178	-0.756592	-0.866455	-0.960449	-0.987061	-1.14575	-1.30591	-1.42236	-1.37915	-1.19824	-1.0105	-0.842529	-0.758789	-0.808594	-0.757812	-0.709717	-0.661621	-0.546875	-0.376465	-0.240234	-0.110352	-0.0305176	-0.0517578	-0.181885	-0.335693	-0.488525	-0.574707	-0.619385	-0.62085	-0.644043	-0.724609	-0.846924	-0.926025	-0.901855	-0.816406	-0.894287	-0.788574	-0.753906	-0.832764	-1.04712	-1.23462	-1.39111	-1.40039	-1.27881	-1.18018	-1.15503	-1.06519	-1.36011
-0.492432	-0.522461	-0.728516	-0.870117	-0.950684	-1.0144	-0.938721	-1.03271	-1.16382	-1.2605	-1.25879	-1.10938	-0.912842	-0.735352	-0.677979	-0.597656	-0.526611	-0.517578	-0.530029	-0.465332	-0.330811	-0.195801	-0.0393066	0.0646973	0.0966797	-0.0268555	-0.152588	-0.312988	-0.46582	-0.568604	-0.593262	-0.614502	-0.691895	-0.807617	-0.90918	-0.995361	-1.04272	-1.1106	-1.00098	-0.914551	-0.938232	-1.03687	-1.17871	-1.35547	-1.40039	-1.31519	-1.22974	-1.2002	-1.28125	-1.39795
-0.532715	-0.548584	-0.731445	-0.861328	-0.936279	-0.925781	-0.841064	-0.899902	-1.00244	-1.10938	-1.16162	-1.09204	-0.903809	-0.735596	-0.52832	-0.374023	-0.269775	-0.247314	-0.302002	-0.282227	-0.200439	-0.067627	0.0820312	0.184326	0.20874	0.151123	0.0366211	-0.147461	-0.351318	-0.493408	-0.549805	-0.618896	-0.680664	-0.760498	-0.843994	-0.966553	-1.0813	-1.12451	-1.05859	-0.97998	-0.937012	-0.978271	-1.06738	-1.26953	-1.40625	-1.40918	-1.31445	-1.38159	-1.48584	-1.4231
-0.450439	-0.443115	-0.621826	-0.762695	-0.798584	-0.753174	-0.749756	-0.803711	-0.893311	-0.995361	-1.05713	-1.02344	-0.863281	-0.652344	-0.356445	-0.152588	-0.0292969	0.059082	0.027832	-0.0141602	0.00317383	0.0585938	0.163574	0.230957	0.282471	0.263428	0.164795	-0.0239258	-0.253174	-0.420166	-0.514648	-0.519531	-0.499756	-0.524414	-0.599365	-0.734863	-0.897705	-1.00439	-1.03442	-1.01929	-0.988525	-0.955078	-1.052	-1.26416	-1.47168	-1.58081	-1.53833	-1.62842	-1.57178	-1.47168
-0.300537	-0.263428	-0.420898	-0.571289	-0.63916	-0.671387	-0.708984	-0.75	-0.807129	-0.889404	-0.943604	-0.953369	-0.799561	-0.494629	-0.161865	0.101807	0.247314	0.371338	0.35498	0.26123	0.199707	0.169434	0.202148	0.224854	0.301514	0.294434	0.205078	0.0314941	-0.197021	-0.389404	-0.44873	-0.363037	-0.301025	-0.272217	-0.340332	-0.437744	-0.651855	-0.853027	-0.990479	-1.05298	-1.09497	-1.01709	-1.12231	-1.323	-1.53394	-1.66992	-1.67358	-1.6958	-1.56177	-1.39941
-0.0910645	-0.060791	-0.220947	-0.411865	-0.55542	-0.626221	-0.678223	-0.709717	-0.697754	-0.710938	-0.737793	-0.727539	-0.578369	-0.282959	0.0429688	0.339844	0.515625	0.574951	0.634277	0.541016	0.400879	0.287109	0.203125	0.20166	0.231201	0.273438	0.204834	0.0664062	-0.136719	-0.313477	-0.323975	-0.210938	-0.10498	-0.060791	-0.106689	-0.216553	-0.429199	-0.696289	-0.911621	-1.05005	-1.15625	-1.20776	-1.29956	-1.37744	-1.49585	-1.63989	-1.67871	-1.63257	-1.4646	-1.23291
0.0817871	0.0593262	-0.0891113	-0.305664	-0.501221	-0.593018	-0.631104	-0.564697	-0.450195	-0.433594	-0.427246	-0.378906	-0.262451	-0.0380859	0.230957	0.487549	0.615234	0.682861	0.806641	0.718262	0.560547	0.345215	0.187256	0.151611	0.161621	0.224365	0.219971	0.140625	-0.0129395	-0.143555	-0.150635	-0.0510254	0.0700684	0.11084	0.0688477	-0.0754395	-0.257568	-0.53833	-0.812744	-1.05737	-1.20581	-1.27222	-1.32227	-1.31372	-1.40186	-1.50659	-1.62256	-1.54565	-1.36743	-1.11792
0.0695801	0.0412598	-0.0859375	-0.275635	-0.449951	-0.536865	-0.466553	-0.344482	-0.174561	-0.114258	-0.11499	-0.0588379	-0.00854492	0.12207	0.321777	0.40918	0.48999	0.687012	0.858887	0.774658	0.602783	0.328857	0.125488	0.0637207	0.0942383	0.174805	0.24292	0.26709	0.1875	0.0883789	0.0551758	0.09375	0.194824	0.224121	0.120361	-0.0114746	-0.177734	-0.42334	-0.719727	-1.01099	-1.19678	-1.25195	-1.2478	-1.17993	-1.21411	-1.30981	-1.46729	-1.45532	-1.28271	-1.04614
0.0795898	0.0810547	-0.0324707	-0.188477	-0.300293	-0.351562	-0.221191	-0.0495605	0.123535	0.196533	0.191406	0.194824	0.153809	0.17334	0.262451	0.284424	0.419678	0.651611	0.805176	0.72876	0.509766	0.23584	0.00708008	-0.0737305	0.017334	0.1521	0.26709	0.387451	0.356934	0.270508	0.190918	0.163086	0.217285	0.228271	0.109131	0.0671387	-0.0864258	-0.330811	-0.638428	-0.94751	-1.13013	-1.15649	-1.1228	-1.03564	-0.967285	-1.08838	-1.23633	-1.31372	-1.22314	-1.12744
0.0546875	0.0585938	-0.00439453	-0.0817871	-0.11792	-0.135742	-0.0129395	0.174805	0.323975	0.3396	0.323486	0.347168	0.270752	0.214355	0.185303	0.225098	0.421143	0.592773	0.667236	0.566406	0.376221	0.104004	-0.124023	-0.171387	-0.0231934	0.166992	0.307129	0.453613	0.464111	0.375488	0.260254	0.17041	0.161621	0.114014	0.0529785	0.03125	-0.0563965	-0.235596	-0.522949	-0.811279	-0.969727	-0.991455	-0.955322	-0.886475	-0.724609	-0.835938	-1.04443	-1.2356	-1.24316	-1.34717
0.027832	0.0422363	0.0402832	0.0551758	0.0217285	0.0195312	0.124268	0.2771	0.377686	0.445801	0.355713	0.327148	0.368652	0.246826	0.064209	0.112793	0.231689	0.358887	0.424561	0.341553	0.204102	-0.0244141	-0.180908	-0.160645	-0.012207	0.193604	0.333252	0.474609	0.491699	0.373779	0.257812	0.133057	0.0639648	-0.0151367	0.0124512	0.0229492	0.013916	-0.029541	-0.27832	-0.552734	-0.73584	-0.779541	-0.768066	-0.772461	-0.687744	-0.723389	-0.94458	-1.14038	-1.28931	-1.40771
0.0874023	0.103516	0.12915	0.182373	0.18457	0.164551	0.200684	0.294922	0.386719	0.421631	0.284668	0.30542	0.348389	0.161865	-0.0693359	-0.112061	-0.067627	0.0180664	0.117676	0.0888672	-0.00708008	-0.148193	-0.212158	-0.212158	-0.0793457	0.0993652	0.26416	0.356445	0.333008	0.294434	0.17627	0.0332031	-0.0771484	-0.097168	0.00854492	0.111816	0.160645	0.204346	0.00683594	-0.22168	-0.460693	-0.590088	-0.658936	-0.672852	-0.678955	-0.777344	-0.810059	-0.981934	-1.18408	-1.32568
0.14917	0.173828	0.221436	0.262451	0.321777	0.272461	0.239502	0.260254	0.326172	0.225342	0.208008	0.270508	0.197998	0.00585938	-0.242188	-0.373779	-0.349609	-0.272949	-0.17334	-0.118164	-0.172363	-0.204102	-0.33252	-0.368164	-0.262939	-0.100586	0.0476074	0.0844727	0.123779	0.134033	0.0437012	-0.125977	-0.193848	-0.130127	0.0366211	0.215576	0.290771	0.307129	0.195557	0.017334	-0.235107	-0.46875	-0.585449	-0.608887	-0.676514	-0.674316	-0.710205	-0.80249	-1	-1.0835
0.156738	0.17749	0.229492	0.241211	0.333984	0.26709	0.199707	0.160889	0.189209	0.0788574	0.123535	0.150391	0.0222168	-0.147949	-0.394531	-0.498779	-0.51709	-0.457031	-0.368896	-0.269531	-0.276855	-0.296875	-0.549561	-0.599365	-0.539307	-0.392578	-0.40332	-0.255859	-0.157471	-0.122314	-0.140381	-0.272949	-0.279053	-0.154053	0.0615234	0.269043	0.36792	0.339355	0.183838	0.120361	-0.117188	-0.391113	-0.552246	-0.614746	-0.58667	-0.511963	-0.494141	-0.518799	-0.668213	-0.749268
0.0932617	0.103027	0.150879	0.105225	0.154785	0.108398	0.0476074	-0.0180664	-0.0881348	-0.116211	-0.0961914	-0.0725098	-0.150391	-0.282227	-0.458252	-0.556641	-0.647461	-0.636475	-0.550781	-0.476074	-0.434082	-0.599854	-0.746338	-0.826904	-0.87085	-0.758301	-0.787842	-0.594971	-0.427734	-0.328369	-0.290283	-0.375977	-0.332764	-0.179443	0.0490723	0.245605	0.36792	0.375488	0.130127	0.0715332	-0.0915527	-0.361084	-0.521484	-0.578369	-0.449707	-0.295166	-0.213135	-0.201172	-0.288818	-0.418213
0.00708008	-0.0292969	0.00146484	-0.0202637	0.0158691	-0.0119629	-0.0864258	-0.179443	-0.304443	-0.342285	-0.329834	-0.314209	-0.316162	-0.394287	-0.523193	-0.598633	-0.749268	-0.83252	-0.782471	-0.739258	-0.779297	-0.901367	-1.00635	-1.09351	-1.15698	-1.11963	-1.05908	-0.837891	-0.621582	-0.424316	-0.3396	-0.429443	-0.353027	-0.227783	-0.0151367	0.160889	0.291748	0.256348	0.107178	0.010498	-0.128174	-0.369629	-0.541504	-0.484375	-0.290039	-0.0817871	0.0407715	0.0551758	0.0187988	-0.127686
-0.175781	-0.273926	-0.245605	-0.125	-0.076416	-0.0725098	-0.0913086	-0.203857	-0.33252	-0.433105	-0.451904	-0.432129	-0.42041	-0.463623	-0.540039	-0.592285	-0.77124	-0.953613	-1.02124	-1.02881	-1.22339	-1.18433	-1.19507	-1.20874	-1.25879	-1.28198	-1.22949	-0.981445	-0.762207	-0.496582	-0.367188	-0.485596	-0.424316	-0.3396	-0.188721	-0.00854492	0.0258789	0	-0.032959	-0.116211	-0.241943	-0.429688	-0.551514	-0.407715	-0.158936	0.0632324	0.128906	0.128662	0.0749512	0.0273438
-0.544922	-0.588623	-0.46582	-0.269531	-0.155273	-0.0959473	-0.0529785	-0.130127	-0.245605	-0.364746	-0.438477	-0.444336	-0.44458	-0.48584	-0.47876	-0.593262	-0.80957	-1.01831	-1.17163	-1.30518	-1.44946	-1.33911	-1.20459	-1.18091	-1.21631	-1.27881	-1.25684	-1.04272	-0.838379	-0.588379	-0.459961	-0.534668	-0.502441	-0.482178	-0.437256	-0.334229	-0.390381	-0.34375	-0.266846	-0.268066	-0.335693	-0.437256	-0.476318	-0.317627	-0.0734863	0.132324	0.202148	0.157959	0.0742188	0.0810547
-0.842529	-0.830078	-0.609375	-0.400146	-0.20874	-0.0927734	-0.0273438	-0.0561523	-0.134521	-0.277832	-0.400879	-0.45874	-0.451416	-0.513184	-0.546387	-0.661621	-0.843994	-1.04492	-1.26025	-1.39575	-1.40894	-1.31421	-1.1665	-1.05908	-1.06445	-1.22827	-1.23242	-1.08862	-0.896973	-0.716064	-0.628662	-0.559082	-0.550049	-0.566162	-0.579834	-0.609863	-0.682373	-0.591553	-0.458496	-0.354492	-0.311279	-0.338379	-0.35083	-0.237305	-0.0522461	0.145996	0.249023	0.16626	0.168701	0.0788574
-0.960938	-0.968262	-0.685547	-0.44873	-0.223633	-0.0739746	-0.00170898	-0.0168457	-0.0825195	-0.219482	-0.391113	-0.502441	-0.550049	-0.595703	-0.538086	-0.561035	-0.680664	-0.865967	-1.03369	-1.22656	-1.26367	-1.21069	-1.11182	-0.936279	-0.941895	-1.21484	-1.22681	-1.15234	-0.990723	-0.885986	-0.713379	-0.5625	-0.495117	-0.508057	-0.567383	-0.684814	-0.735352	-0.655762	-0.509766	-0.362061	-0.260986	-0.22876	-0.327148	-0.258057	-0.11792	0.0446777	0.118408	0.119385	0.125977	0.0571289
-1.02075	-1.02954	-0.744385	-0.468994	-0.236572	-0.0603027	0.0224609	0.0166016	-0.050293	-0.182617	-0.370361	-0.513184	-0.595215	-0.540039	-0.425781	-0.349121	-0.394043	-0.549805	-0.685547	-0.946533	-1.07593	-1.10962	-1.01611	-0.90918	-1.02759	-1.20142	-1.25122	-1.23413	-1.14453	-0.966064	-0.732178	-0.54541	-0.409424	-0.368652	-0.426025	-0.57959	-0.635498	-0.607422	-0.508057	-0.366699	-0.262451	-0.24707	-0.354004	-0.325195	-0.247559	-0.143555	-0.146729	-0.0498047	0.0090332	0.00415039
-1.10596	-1.0979	-0.865234	-0.575928	-0.3125	-0.172852	-0.0512695	-0.00805664	-0.0336914	-0.128174	-0.303711	-0.484375	-0.502441	-0.395996	-0.236328	-0.0964355	-0.0788574	-0.231689	-0.309326	-0.613037	-0.849121	-0.962158	-0.953857	-1.07446	-1.12988	-1.22778	-1.30322	-1.32056	-1.24854	-0.987305	-0.7146	-0.471924	-0.293457	-0.196533	-0.23584	-0.389404	-0.502197	-0.542725	-0.519775	-0.417236	-0.356445	-0.370605	-0.356201	-0.369141	-0.357666	-0.331787	-0.349121	-0.19873	-0.065918	-0.00439453
-1.25098	-1.27539	-1.12305	-0.850098	-0.5625	-0.404297	-0.234863	-0.124756	-0.0786133	-0.118652	-0.228516	-0.344971	-0.320557	-0.19751	-0.00732422	0.12793	0.102539	0.020752	-0.112549	-0.401855	-0.682861	-0.874512	-1.18726	-1.26514	-1.23145	-1.25488	-1.30054	-1.2981	-1.2041	-0.939453	-0.656982	-0.358154	-0.164062	-0.0458984	-0.11084	-0.227539	-0.352783	-0.486328	-0.550537	-0.481201	-0.46875	-0.397217	-0.330078	-0.330811	-0.343994	-0.387695	-0.351562	-0.21582	-0.0498047	0.0690918
-1.44312	-1.48853	-1.36694	-1.12793	-0.838379	-0.584717	-0.384277	-0.221191	-0.108887	-0.0791016	-0.118164	-0.179932	-0.164795	-0.0505371	0.127441	0.168213	0.137207	-0.0356445	-0.105469	-0.289062	-0.616699	-0.952637	-1.34326	-1.44946	-1.35352	-1.27905	-1.2417	-1.22266	-1.08691	-0.831787	-0.553955	-0.267334	-0.0690918	0.0595703	0.019043	-0.0751953	-0.230469	-0.423584	-0.543701	-0.54834	-0.486816	-0.384277	-0.26001	-0.219971	-0.233154	-0.28125	-0.263428	-0.149902	-0.00854492	0.140625
-1.58057	-1.58765	-1.48877	-1.26416	-0.999756	-0.67627	-0.41333	-0.205078	-0.0444336	0.0446777	0.0178223	-0.0258789	-0.0349121	0.0273438	0.142578	0.161621	0.124512	-0.109131	-0.148193	-0.268066	-0.655762	-1.10376	-1.46851	-1.52905	-1.42993	-1.29004	-1.18018	-1.13379	-1.00977	-0.7854	-0.514648	-0.234131	-0.0415039	0.0661621	0.0871582	0.0117188	-0.152344	-0.371338	-0.544678	-0.572998	-0.478027	-0.325928	-0.144775	-0.0583496	-0.0534668	-0.112061	-0.131104	-0.0605469	0.0593262	0.206055
-1.63306	-1.60864	-1.51978	-1.32788	-1.05737	-0.720703	-0.394531	-0.121582	0.074707	0.192139	0.143555	0.131348	0.0908203	0.0717773	0.0888672	0.104004	-0.0349121	-0.130859	-0.182617	-0.370117	-0.769043	-1.21167	-1.50635	-1.54468	-1.40698	-1.22754	-1.10571	-1.04712	-0.983643	-0.838867	-0.574951	-0.349365	-0.205322	-0.0666504	0.0241699	0.0222168	-0.123291	-0.342285	-0.509277	-0.508301	-0.395752	-0.219971	-0.00561523	0.125977	0.173584	0.057373	0.00170898	0.0283203	0.0939941	0.187256
-1.65308	-1.61572	-1.52808	-1.36377	-1.07812	-0.746338	-0.398438	-0.0915527	0.123535	0.244629	0.205322	0.206299	0.157715	0.059082	-0.00708008	-0.0786133	-0.226074	-0.224854	-0.340088	-0.585938	-0.900146	-1.27588	-1.49634	-1.54248	-1.41211	-1.15991	-1.01587	-0.959229	-1.05298	-0.967285	-0.748291	-0.587158	-0.393066	-0.188721	-0.072998	-0.0151367	-0.0898438	-0.256592	-0.367432	-0.385742	-0.282959	-0.100342	0.114502	0.302979	0.359863	0.205811	0.143311	0.095459	0.0922852	0.111572
-1.59937	-1.54858	-1.45654	-1.31226	-1.07642	-0.768066	-0.439453	-0.143799	0.048584	0.126709	0.155029	0.158203	0.116699	-0.0251465	-0.164307	-0.353271	-0.475098	-0.506592	-0.588135	-0.805176	-0.979736	-1.27051	-1.45703	-1.52271	-1.39136	-1.18115	-1.00049	-1.06079	-1.13013	-1.07544	-0.954834	-0.790771	-0.54541	-0.289062	-0.104004	0.0161133	0.0217285	-0.0979004	-0.170898	-0.211914	-0.154053	-0.0234375	0.134766	0.346924	0.345215	0.290039	0.216797	0.100586	-0.00683594	-0.0410156
-1.49023	-1.43872	-1.34277	-1.23755	-1.06079	-0.858643	-0.571045	-0.29126	-0.139893	-0.0185547	0.0581055	0.0490723	0.00756836	-0.144775	-0.356445	-0.583008	-0.688232	-0.746338	-0.806152	-0.931152	-1.00806	-1.22485	-1.41089	-1.51245	-1.45923	-1.33813	-1.17285	-1.28809	-1.25513	-1.20679	-1.11963	-0.959229	-0.661133	-0.368408	-0.0991211	0.0888672	0.157959	0.0563965	-0.026123	-0.0705566	-0.088623	-0.0146484	0.107178	0.195801	0.278564	0.279541	0.20459	0.0458984	-0.171631	-0.23999
-1.39746	-1.35913	-1.25537	-1.20532	-1.16016	-1.04565	-0.776611	-0.537842	-0.343994	-0.196533	-0.0852051	-0.0620117	-0.105469	-0.226562	-0.419189	-0.612061	-0.745605	-0.826904	-0.894531	-0.953125	-0.967285	-1.13184	-1.31714	-1.49976	-1.56763	-1.52856	-1.55176	-1.49341	-1.38721	-1.29126	-1.20337	-1.03711	-0.709961	-0.380371	-0.0769043	0.148682	0.254639	0.181641	0.0881348	0.000244141	-0.0898438	-0.0734863	-0.0285645	-0.00805664	0.123535	0.182617	0.101318	-0.0810547	-0.29126	-0.377197
-1.33472	-1.31055	-1.22705	-1.24609	-1.27612	-1.18384	-0.998291	-0.822754	-0.610352	-0.4021	-0.253174	-0.135986	-0.140381	-0.169678	-0.314941	-0.523926	-0.692627	-0.813721	-0.905762	-0.931641	-0.903564	-1.02124	-1.2124	-1.41968	-1.59985	-1.63599	-1.7522	-1.6001	-1.44849	-1.32739	-1.23096	-1.05884	-0.755615	-0.389893	-0.0620117	0.165527	0.253662	0.237793	0.173828	0.0612793	-0.0671387	-0.13623	-0.204346	-0.194336	-0.0991211	-0.012207	-0.0671387	-0.229248	-0.406494	-0.456787
-1.29443	-1.28613	-1.27222	-1.26294	-1.2168	-1.1748	-1.10571	-1.03101	-0.83252	-0.586426	-0.381592	-0.199219	-0.121094	-0.0908203	-0.19165	-0.419189	-0.576416	-0.75293	-0.88208	-0.932617	-0.986084	-1.03662	-1.16968	-1.3208	-1.47437	-1.59399	-1.68823	-1.54395	-1.3877	-1.25195	-1.14429	-1.05298	-0.793701	-0.456543	-0.101807	0.0866699	0.154297	0.237061	0.197998	0.102783	-0.0449219	-0.2146	-0.362793	-0.377441	-0.330078	-0.254395	-0.260742	-0.377686	-0.508057	-0.523193
-1.28125	-1.29688	-1.2605	-1.15259	-1.08228	-1.0647	-1.05444	-1.03809	-0.881592	-0.662109	-0.428955	-0.237305	-0.0998535	-0.0373535	-0.119141	-0.30835	-0.479004	-0.708984	-0.911621	-1.00073	-1.11401	-1.13721	-1.17554	-1.24854	-1.3894	-1.52808	-1.56665	-1.42847	-1.27441	-1.13672	-1.03613	-1.07861	-0.857422	-0.603516	-0.312988	-0.112305	0.00585938	0.109863	0.120361	0.0480957	-0.0595703	-0.254639	-0.428467	-0.510498	-0.498779	-0.438965	-0.432373	-0.492676	-0.585205	-0.604004
-1.37036	-1.3877	-1.23462	-1.06299	-0.958984	-0.901123	-0.876221	-0.818848	-0.739502	-0.602539	-0.41626	-0.244873	-0.126709	-0.0478516	-0.102051	-0.221924	-0.440674	-0.716064	-0.958252	-1.08984	-1.0957	-1.04858	-1.0127	-1.02808	-1.17212	-1.35327	-1.42017	-1.34131	-1.19995	-1.07617	-1.06689	-1.11011	-0.978516	-0.805908	-0.63501	-0.403564	-0.225098	-0.108643	-0.0231934	-0.0163574	-0.0944824	-0.259277	-0.403076	-0.503418	-0.537598	-0.501465	-0.505371	-0.541992	-0.595459	-0.650391
-1.44434	-1.39673	-1.20093	-0.980957	-0.810059	-0.719238	-0.660889	-0.624268	-0.622314	-0.554443	-0.437256	-0.333496	-0.240479	-0.153076	-0.146729	-0.240967	-0.465088	-0.77417	-1.06519	-1.09595	-0.99292	-0.852051	-0.786377	-0.746094	-0.859131	-1.07642	-1.21582	-1.21167	-1.15112	-1.17432	-1.18262	-1.16626	-1.11792	-1.02295	-0.936768	-0.735596	-0.484375	-0.312988	-0.154785	-0.0471191	-0.0437012	-0.162598	-0.267334	-0.381836	-0.461914	-0.497803	-0.529785	-0.553955	-0.58252	-0.644775
-1.42261	-1.34253	-1.11816	-0.874512	-0.669922	-0.576904	-0.518799	-0.527344	-0.587158	-0.60791	-0.612061	-0.580322	-0.45874	-0.383789	-0.355225	-0.408691	-0.637451	-0.932373	-1.16309	-1.0918	-0.883301	-0.661133	-0.562012	-0.550293	-0.570068	-0.778564	-0.987061	-1.11255	-1.16821	-1.25513	-1.23486	-1.21045	-1.18872	-1.16138	-1.12354	-0.95752	-0.693848	-0.418457	-0.194824	-0.0214844	0.0795898	-0.0219727	-0.0991211	-0.241943	-0.382812	-0.494385	-0.554932	-0.600342	-0.631592	-0.652832
-1.3501	-1.29004	-1.04565	-0.787842	-0.596436	-0.498047	-0.489258	-0.568115	-0.702881	-0.822266	-0.914062	-0.942627	-0.837646	-0.765137	-0.707764	-0.719971	-0.880859	-1.09497	-1.22534	-1.09253	-0.852051	-0.577881	-0.496338	-0.496582	-0.425293	-0.612549	-0.85376	-1.06128	-1.302	-1.32251	-1.27026	-1.21582	-1.17163	-1.17822	-1.17188	-1.01367	-0.785645	-0.466797	-0.193359	0.00366211	0.121582	0.0837402	0.0134277	-0.127686	-0.340088	-0.524414	-0.666992	-0.710205	-0.704102	-0.679688
-1.375	-1.34253	-1.11279	-0.849609	-0.690674	-0.605957	-0.640625	-0.711182	-0.834473	-1.03564	-1.23315	-1.31177	-1.26294	-1.17773	-1.07959	-1.04565	-1.08057	-1.21826	-1.28198	-1.10767	-0.871094	-0.610352	-0.53418	-0.489746	-0.474121	-0.60083	-0.8479	-1.09692	-1.35205	-1.41016	-1.30103	-1.21753	-1.14697	-1.13721	-1.14648	-1.01074	-0.797852	-0.503662	-0.205078	0.0283203	0.150879	0.139893	0.0922852	-0.0512695	-0.289307	-0.536865	-0.756104	-0.709229	-0.610352	-0.512207
-1.51465	-1.48755	-1.31372	-1.08545	-0.939941	-0.947266	-0.897949	-0.942627	-1.04712	-1.25439	-1.51172	-1.63232	-1.61841	-1.52173	-1.35132	-1.28687	-1.26392	-1.32471	-1.34082	-1.19556	-0.950195	-0.719482	-0.538574	-0.532715	-0.521484	-0.590332	-0.838867	-1.12207	-1.33643	-1.38037	-1.29272	-1.17871	-1.08228	-1.03955	-1.0564	-0.988525	-0.827393	-0.555908	-0.274414	-0.0688477	0.134766	0.144531	0.139893	0.00512695	-0.246826	-0.536621	-0.678223	-0.58374	-0.439453	-0.264648
-1.70923	-1.74121	-1.62207	-1.48853	-1.29688	-1.35645	-1.31006	-1.26562	-1.36206	-1.52539	-1.70508	-1.87793	-1.88916	-1.77734	-1.57324	-1.46045	-1.42944	-1.43896	-1.4519	-1.40503	-1.15869	-0.927246	-0.723877	-0.630127	-0.569336	-0.598145	-0.815186	-1.01929	-1.18726	-1.27295	-1.24609	-1.06787	-0.972412	-0.912354	-0.94458	-1.052	-0.967773	-0.730225	-0.513672	-0.264648	-0.0107422	0.0996094	0.132324	0.0300293	-0.19873	-0.421631	-0.532471	-0.442871	-0.288818	-0.0842285
-1.95386	-2.04443	-1.97925	-1.93701	-1.81934	-1.84375	-1.73389	-1.62866	-1.65332	-1.68921	-1.85474	-2.02563	-2.0791	-1.97461	-1.80664	-1.63428	-1.56836	-1.5625	-1.60229	-1.64917	-1.47119	-1.1748	-1.00806	-0.768555	-0.63501	-0.612793	-0.761963	-0.847656	-1.02271	-1.12866	-1.16455	-0.998535	-0.88623	-0.864258	-1.02417	-1.16016	-1.13257	-0.958984	-0.782227	-0.518066	-0.212402	-0.00537109	0.097168	0.0690918	-0.10083	-0.274902	-0.369629	-0.311768	-0.154297	0.0490723
-2.21289	-2.29443	-2.33325	-2.33228	-2.302	-2.2124	-2.02344	-1.87549	-1.77808	-1.75415	-1.87842	-2.05298	-2.15552	-2.15137	-2.06641	-1.88452	-1.74341	-1.69849	-1.77075	-1.76343	-1.68237	-1.35718	-1.15747	-0.848633	-0.645752	-0.549561	-0.625244	-0.702881	-0.87207	-1.0144	-1.08228	-1.01392	-0.939697	-1.06396	-1.19727	-1.26123	-1.28442	-1.20508	-1.02441	-0.732422	-0.375	-0.0866699	0.101074	0.149902	0.0246582	-0.0883789	-0.188477	-0.165771	-0.0205078	0.12793
-2.38062	-2.40771	-2.50513	-2.59375	-2.59033	-2.44165	-2.18921	-1.99561	-1.85449	-1.74951	-1.84009	-2.0293	-2.22388	-2.34766	-2.32495	-2.16943	-2.01611	-1.99048	-1.97388	-1.89258	-1.73779	-1.43555	-1.15088	-0.826904	-0.582031	-0.446533	-0.479492	-0.571289	-0.742188	-0.939209	-1.07812	-1.1665	-1.13574	-1.31494	-1.35083	-1.35693	-1.34839	-1.29688	-1.14185	-0.825928	-0.449951	-0.114258	0.141846	0.247803	0.162598	0.083252	-0.0100098	-0.0505371	0.0129395	0.0805664
-2.41138	-2.3938	-2.50146	-2.60693	-2.6709	-2.54907	-2.32666	-2.10693	-1.91919	-1.79883	-1.86841	-2.05127	-2.3042	-2.55493	-2.61084	-2.45483	-2.33545	-2.1748	-2.0293	-1.89355	-1.72046	-1.4563	-1.14722	-0.814941	-0.55835	-0.395996	-0.477783	-0.514648	-0.682373	-0.946533	-1.18677	-1.40405	-1.46997	-1.53833	-1.47168	-1.37109	-1.28735	-1.24854	-1.08325	-0.78418	-0.422363	-0.101807	0.180908	0.279053	0.258545	0.190674	0.092041	-0.0344238	-0.0830078	-0.106445
-2.22754	-2.17554	-2.2417	-2.37646	-2.53125	-2.55249	-2.44214	-2.22729	-2.05469	-1.98242	-2.02393	-2.18848	-2.43091	-2.73047	-2.83716	-2.63696	-2.4231	-2.17456	-1.96899	-1.823	-1.7085	-1.48901	-1.23145	-0.912109	-0.659668	-0.555664	-0.6604	-0.620117	-0.754883	-1.02686	-1.31738	-1.59644	-1.74146	-1.70752	-1.51489	-1.33105	-1.19775	-1.13232	-1.00073	-0.780273	-0.449219	-0.146484	0.092041	0.187988	0.26416	0.218018	0.0881348	-0.0947266	-0.226562	-0.307617
-2.0127	-1.9646	-2.02393	-2.19141	-2.37817	-2.51416	-2.56812	-2.44238	-2.3252	-2.35474	-2.36108	-2.43701	-2.59814	-2.81372	-2.88232	-2.69165	-2.40747	-2.06934	-1.85376	-1.71558	-1.72363	-1.573	-1.3877	-1.13696	-0.919678	-0.90332	-0.901611	-0.868408	-1.00464	-1.20508	-1.47119	-1.74805	-1.88623	-1.75952	-1.48657	-1.26123	-1.1062	-1.02173	-0.945068	-0.812256	-0.570801	-0.319336	-0.15332	0	0.140137	0.12915	0.00488281	-0.181641	-0.354736	-0.436523
-1.90747	-1.88379	-1.95166	-2.11353	-2.3252	-2.61646	-2.77832	-2.79956	-2.73047	-2.68896	-2.59717	-2.57593	-2.6333	-2.74365	-2.78784	-2.66846	-2.37939	-2.00586	-1.76514	-1.63623	-1.7063	-1.65698	-1.55859	-1.42505	-1.30469	-1.2395	-1.2439	-1.1853	-1.2688	-1.38647	-1.6145	-1.8606	-1.94995	-1.77271	-1.47461	-1.20117	-1.02637	-0.941406	-0.987793	-0.88916	-0.765625	-0.660645	-0.441895	-0.263184	-0.101318	-0.0373535	-0.139648	-0.301025	-0.464111	-0.453857
-1.89038	-1.90771	-2.00098	-2.16919	-2.40137	-2.76855	-3.052	-3.19019	-3.1167	-2.86401	-2.65332	-2.52759	-2.50806	-2.53906	-2.64868	-2.61548	-2.40356	-2.05786	-1.76733	-1.7356	-1.69702	-1.69702	-1.69409	-1.66064	-1.65527	-1.56689	-1.51123	-1.44214	-1.39624	-1.45264	-1.62476	-1.85571	-1.94189	-1.76392	-1.48047	-1.21362	-1.01196	-1.021	-1.06079	-1.02344	-0.998291	-1.02979	-0.824219	-0.595215	-0.435791	-0.317139	-0.337158	-0.482666	-0.561279	-0.456543
-1.94897	-2.0376	-2.19214	-2.36523	-2.57593	-2.83228	-3.17578	-3.32642	-3.22949	-2.91675	-2.59985	-2.3667	-2.29492	-2.29346	-2.49976	-2.53735	-2.43042	-2.15869	-1.90698	-1.81177	-1.70654	-1.7019	-1.73413	-1.77466	-1.82178	-1.77441	-1.67529	-1.56543	-1.4563	-1.39941	-1.49609	-1.74146	-1.86719	-1.78149	-1.52612	-1.2959	-1.19897	-1.16382	-1.18555	-1.23267	-1.29492	-1.41455	-1.29932	-1.01562	-0.793701	-0.620605	-0.54541	-0.591797	-0.623047	-0.499756
-2.12793	-2.27295	-2.42163	-2.50342	-2.58594	-2.72559	-2.99463	-3.19312	-3.09595	-2.81079	-2.48926	-2.22583	-2.10059	-2.14673	-2.31494	-2.40942	-2.41992	-2.25024	-2.03711	-1.80518	-1.66528	-1.62256	-1.64941	-1.7395	-1.81396	-1.78931	-1.71143	-1.58105	-1.46924	-1.34033	-1.38623	-1.56104	-1.74854	-1.85181	-1.72827	-1.49731	-1.52612	-1.39453	-1.35034	-1.42163	-1.57715	-1.73169	-1.67017	-1.39209	-1.07422	-0.818848	-0.669922	-0.647705	-0.636719	-0.55249
-2.3811	-2.49219	-2.5564	-2.5437	-2.49609	-2.50781	-2.67017	-2.80811	-2.84937	-2.68066	-2.38232	-2.10718	-1.99194	-2.04346	-2.10889	-2.21802	-2.30469	-2.2356	-2.01636	-1.72803	-1.54053	-1.44922	-1.46631	-1.53345	-1.64111	-1.67017	-1.63354	-1.521	-1.4292	-1.30566	-1.34253	-1.49243	-1.71973	-1.89355	-1.94897	-1.82227	-1.79272	-1.62549	-1.51611	-1.54614	-1.70483	-1.86304	-1.81909	-1.56494	-1.21826	-0.884277	-0.687744	-0.692383	-0.612793	-0.575684
-2.48926	-2.53784	-2.51392	-2.4126	-2.35034	-2.28931	-2.35132	-2.47437	-2.55518	-2.573	-2.36865	-2.11523	-1.97168	-1.89844	-1.93408	-2.04736	-2.15503	-2.14331	-1.89233	-1.6106	-1.38794	-1.22729	-1.20068	-1.24927	-1.36548	-1.4917	-1.50586	-1.46118	-1.38867	-1.35767	-1.3894	-1.50586	-1.69653	-1.85547	-1.95386	-1.95996	-1.91504	-1.74487	-1.59106	-1.54932	-1.67114	-1.80493	-1.8103	-1.60083	-1.28931	-0.934326	-0.764404	-0.683594	-0.597168	-0.587158
-2.39966	-2.39087	-2.33228	-2.19312	-2.10791	-2.02954	-2.04492	-2.17944	-2.33008	-2.45532	-2.35718	-2.18115	-1.92529	-1.78198	-1.75122	-1.84131	-1.9668	-1.96875	-1.75342	-1.47656	-1.25977	-1.0625	-0.981445	-1.03345	-1.18286	-1.35986	-1.45654	-1.49756	-1.4834	-1.51782	-1.52051	-1.56445	-1.63574	-1.70728	-1.79688	-1.88281	-1.86304	-1.69995	-1.53906	-1.46411	-1.52319	-1.66113	-1.7627	-1.65381	-1.39062	-1.10205	-0.885742	-0.699463	-0.597656	-0.574707
-2.23291	-2.1897	-2.15552	-2.03442	-1.92896	-1.85059	-1.86499	-1.98193	-2.1604	-2.32715	-2.26929	-2.07593	-1.78271	-1.61792	-1.50806	-1.5542	-1.69434	-1.71655	-1.58667	-1.37378	-1.19043	-0.989014	-0.932861	-1.00708	-1.10327	-1.29712	-1.46973	-1.60864	-1.66406	-1.6311	-1.5647	-1.48877	-1.48071	-1.4978	-1.58789	-1.72119	-1.72046	-1.56958	-1.44556	-1.37402	-1.41382	-1.6001	-1.70337	-1.71753	-1.54175	-1.29297	-0.966553	-0.697266	-0.541504	-0.484375
-2.0874	-2.05518	-2.05615	-1.99902	-1.94263	-1.83643	-1.88672	-1.9895	-2.10669	-2.21021	-2.13379	-1.88135	-1.57056	-1.35913	-1.21631	-1.18286	-1.30054	-1.42285	-1.41528	-1.29956	-1.15234	-1.05029	-1.01611	-1.03662	-1.10205	-1.28931	-1.52954	-1.75195	-1.80054	-1.67212	-1.52295	-1.35767	-1.25024	-1.25562	-1.33179	-1.48877	-1.53613	-1.44775	-1.38892	-1.3916	-1.49805	-1.61694	-1.70654	-1.72119	-1.59204	-1.30029	-0.972168	-0.643311	-0.411865	-0.295898
-1.87036	-1.86377	-1.95288	-2.03784	-2.04565	-2.00049	-1.97119	-1.98218	-2.04785	-2.0896	-1.97388	-1.69775	-1.37402	-1.12207	-0.982666	-0.898438	-1.02954	-1.23022	-1.31445	-1.32788	-1.24756	-1.24731	-1.1355	-1.125	-1.19434	-1.34814	-1.58154	-1.83887	-1.82666	-1.62769	-1.37476	-1.17871	-1.03687	-0.984131	-1.05371	-1.19409	-1.29419	-1.34351	-1.41748	-1.50781	-1.53052	-1.58521	-1.6543	-1.66919	-1.53955	-1.21387	-0.875977	-0.536621	-0.270264	-0.103027
-1.68726	-1.71338	-1.8855	-2.04834	-2.1106	-2.09106	-2.00659	-1.93872	-1.94189	-1.95386	-1.81445	-1.55322	-1.26904	-1.01025	-0.848145	-0.789307	-0.935303	-1.08032	-1.25977	-1.39062	-1.46411	-1.49097	-1.4292	-1.34033	-1.40771	-1.50439	-1.6814	-1.89551	-1.81128	-1.55347	-1.23047	-1	-0.859619	-0.766846	-0.813721	-0.942139	-1.11719	-1.30835	-1.57153	-1.59033	-1.58813	-1.59204	-1.61646	-1.60181	-1.45874	-1.16016	-0.803223	-0.468262	-0.182129	0.0136719
-1.60645	-1.64966	-1.84546	-2.03638	-2.11694	-2.02759	-1.87012	-1.77197	-1.74707	-1.73462	-1.65112	-1.4646	-1.23267	-0.999756	-0.878906	-0.849121	-0.871826	-0.981445	-1.18237	-1.37793	-1.62476	-1.71582	-1.74365	-1.65503	-1.63574	-1.69165	-1.8125	-1.93384	-1.82568	-1.53735	-1.21997	-0.960938	-0.827881	-0.733643	-0.733887	-0.866455	-1.09277	-1.39014	-1.68555	-1.76636	-1.66846	-1.59546	-1.55737	-1.51831	-1.36084	-1.11426	-0.790527	-0.467773	-0.182129	-0.0366211
-1.63965	-1.70239	-1.87622	-2.052	-2.07886	-1.90552	-1.68091	-1.54468	-1.50269	-1.47632	-1.47363	-1.38892	-1.25977	-1.08643	-1.04346	-0.947266	-0.915039	-0.992432	-1.16943	-1.38501	-1.70312	-1.87769	-1.94067	-1.87158	-1.77368	-1.73145	-1.80518	-1.8811	-1.8689	-1.63086	-1.33276	-1.08813	-0.927979	-0.889404	-0.818359	-0.927979	-1.16138	-1.49683	-1.77124	-1.83911	-1.68823	-1.51318	-1.41846	-1.34106	-1.22754	-1.05566	-0.808594	-0.502197	-0.279785	-0.153809
-1.77612	-1.8457	-1.99072	-2.104	-2.05957	-1.8374	-1.57471	-1.39893	-1.32666	-1.31055	-1.35059	-1.37646	-1.34888	-1.29883	-1.23999	-1.12109	-1.08667	-1.10889	-1.24268	-1.47339	-1.71533	-1.88745	-1.97974	-1.92285	-1.802	-1.68018	-1.71265	-1.78345	-1.86621	-1.75293	-1.5188	-1.30347	-1.18628	-1.07202	-1.01367	-1.06567	-1.26538	-1.63525	-1.8501	-1.8269	-1.60596	-1.34668	-1.19775	-1.12109	-1.06567	-0.997314	-0.837646	-0.679688	-0.5354	-0.336182
-1.8811	-1.94043	-2.05103	-2.11914	-2.05322	-1.83911	-1.57837	-1.38721	-1.30127	-1.28564	-1.36621	-1.44336	-1.49414	-1.56201	-1.49683	-1.34521	-1.28149	-1.26782	-1.32544	-1.47485	-1.66211	-1.81299	-1.91602	-1.90991	-1.82178	-1.70044	-1.68311	-1.75781	-1.88281	-1.86743	-1.77026	-1.59277	-1.52856	-1.35645	-1.25171	-1.27783	-1.44727	-1.72754	-1.88354	-1.79883	-1.53369	-1.24048	-1.04272	-0.953857	-0.986572	-0.945557	-0.867432	-0.867676	-0.79541	-0.605469
-1.94946	-1.98096	-2.06201	-2.11572	-2.06836	-1.89429	-1.69507	-1.49536	-1.39551	-1.45825	-1.47607	-1.55298	-1.67358	-1.7793	-1.71826	-1.51001	-1.35938	-1.30835	-1.27563	-1.35547	-1.50659	-1.68066	-1.79932	-1.87329	-1.85889	-1.81836	-1.78491	-1.85107	-1.99072	-2.04224	-2.07104	-1.95068	-1.84399	-1.69067	-1.49048	-1.47485	-1.58716	-1.77783	-1.88916	-1.80615	-1.53345	-1.23047	-1.00439	-0.933105	-0.855469	-0.787354	-0.769775	-0.852783	-0.835693	-0.760254
-1.96094	-1.97046	-2.03296	-2.11182	-2.12402	-2.06738	-1.91846	-1.76392	-1.60986	-1.66431	-1.62329	-1.68652	-1.82837	-1.93164	-1.84253	-1.58228	-1.3313	-1.22241	-1.1626	-1.15869	-1.28369	-1.45581	-1.62036	-1.76636	-1.89966	-1.97021	-1.99365	-2.04932	-2.17285	-2.26855	-2.32983	-2.26953	-2.11035	-1.90698	-1.65381	-1.56909	-1.6106	-1.75073	-1.86963	-1.80933	-1.56445	-1.25195	-1.04712	-0.837158	-0.655762	-0.560059	-0.550049	-0.656982	-0.718018	-0.719238
-1.9375	-1.94653	-1.97534	-2.03735	-2.13428	-2.2041	-2.15918	-2.09814	-1.95972	-1.91333	-1.85107	-1.84399	-1.93164	-1.98511	-1.88184	-1.625	-1.3374	-1.16162	-1.07202	-1.03101	-1.11694	-1.23438	-1.41772	-1.63647	-1.92749	-2.09814	-2.21191	-2.26587	-2.30054	-2.31177	-2.39819	-2.3811	-2.21484	-1.93994	-1.71851	-1.60791	-1.60132	-1.70996	-1.80322	-1.78784	-1.55347	-1.22876	-0.992188	-0.698975	-0.458008	-0.311279	-0.272949	-0.337646	-0.451416	-0.522949
-1.92529	-1.94458	-1.94238	-2.00879	-2.1377	-2.28564	-2.3772	-2.35815	-2.28516	-2.14819	-2.02075	-1.94824	-1.96631	-1.99072	-1.9126	-1.67798	-1.39526	-1.1731	-1.03662	-1.021	-1.05225	-1.13208	-1.30981	-1.60352	-1.94238	-2.19238	-2.3064	-2.24878	-2.18164	-2.12622	-2.14429	-2.19727	-2.12256	-1.93408	-1.74609	-1.64307	-1.6084	-1.68237	-1.76953	-1.73169	-1.49023	-1.19189	-0.861572	-0.556885	-0.289307	-0.0649414	-0.0102539	-0.0136719	-0.125732	-0.263428
-2.02173	-2.06519	-2.00854	-2.04272	-2.14624	-2.28345	-2.42334	-2.47852	-2.43066	-2.24731	-2.04395	-1.90649	-1.87988	-1.91113	-1.89429	-1.75635	-1.5105	-1.30054	-1.13892	-1.16089	-1.16602	-1.20923	-1.41626	-1.66772	-1.95654	-2.21582	-2.26758	-2.12793	-1.99268	-1.91992	-1.87646	-1.89282	-1.94214	-1.90625	-1.83472	-1.76807	-1.73999	-1.7168	-1.71167	-1.59399	-1.36621	-1.11792	-0.733643	-0.410645	-0.113525	0.11084	0.22998	0.267334	0.184326	0.00146484
-2.2312	-2.26904	-2.23535	-2.17651	-2.17896	-2.25977	-2.37036	-2.43799	-2.40283	-2.20947	-1.9729	-1.81006	-1.75146	-1.77808	-1.79883	-1.81055	-1.66846	-1.51953	-1.41235	-1.35938	-1.28687	-1.29663	-1.44263	-1.64478	-1.89844	-2.10498	-2.11182	-1.97217	-1.82227	-1.7002	-1.63525	-1.65112	-1.73657	-1.80737	-1.87476	-1.85718	-1.73926	-1.62622	-1.52319	-1.36865	-1.16992	-0.96167	-0.595459	-0.28418	0.0327148	0.237061	0.407227	0.488037	0.419189	0.221924
-2.44727	-2.43237	-2.29956	-2.16162	-2.09229	-2.11792	-2.21606	-2.28979	-2.29858	-2.13843	-1.91504	-1.7373	-1.66528	-1.70044	-1.75122	-1.85181	-1.81958	-1.71265	-1.62183	-1.47485	-1.32471	-1.24487	-1.29541	-1.47559	-1.70703	-1.87109	-1.85229	-1.77441	-1.63232	-1.49512	-1.44385	-1.46265	-1.54053	-1.65771	-1.71777	-1.64746	-1.47827	-1.31885	-1.17285	-1.03613	-0.896729	-0.739014	-0.432373	-0.161133	0.104004	0.281982	0.515625	0.602783	0.546875	0.333008
-2.47974	-2.38745	-2.20239	-1.99756	-1.90308	-1.88281	-1.99414	-2.1228	-2.18921	-2.1189	-1.93921	-1.76099	-1.72046	-1.7207	-1.76392	-1.84497	-1.85742	-1.78198	-1.66479	-1.46558	-1.26489	-1.1106	-1.08081	-1.21069	-1.38721	-1.54126	-1.58496	-1.57837	-1.45166	-1.31738	-1.26318	-1.2417	-1.26733	-1.36621	-1.39673	-1.25	-1.06104	-0.875732	-0.700928	-0.586182	-0.540283	-0.463135	-0.275391	-0.0739746	0.108398	0.302734	0.496094	0.599121	0.562988	0.391602
-2.36255	-2.22437	-2.03955	-1.81665	-1.68213	-1.66943	-1.83398	-1.96167	-2.08594	-2.10474	-1.98169	-1.80762	-1.70703	-1.61646	-1.604	-1.68628	-1.71484	-1.68335	-1.55396	-1.34985	-1.12891	-0.965088	-0.897949	-0.955811	-1.05811	-1.2002	-1.37402	-1.42798	-1.32788	-1.18701	-0.995361	-0.918945	-0.915039	-0.958496	-0.946777	-0.818604	-0.5896	-0.459961	-0.287598	-0.163818	-0.180176	-0.156738	-0.09375	-0.032959	0.0727539	0.229004	0.4021	0.549805	0.568604	0.454346
-2.19507	-2.0769	-1.91748	-1.71558	-1.57861	-1.64111	-1.67969	-1.78516	-1.94556	-2.00513	-1.95264	-1.76025	-1.55322	-1.38696	-1.30273	-1.31567	-1.40796	-1.45898	-1.34814	-1.19312	-1.01489	-0.881348	-0.80127	-0.796631	-0.874268	-1.00806	-1.16553	-1.25684	-1.17334	-0.997559	-0.737793	-0.548828	-0.526123	-0.490234	-0.440918	-0.376709	-0.129395	-0.0849609	0.00341797	0.14502	0.222412	0.212158	0.18457	0.131348	0.177246	0.290527	0.45166	0.613525	0.690674	0.640625
-2.05029	-1.98706	-1.875	-1.71484	-1.64331	-1.60132	-1.56274	-1.61182	-1.71753	-1.7854	-1.72974	-1.56982	-1.33496	-1.12061	-1.00708	-0.980713	-1.06641	-1.19092	-1.15991	-1.08545	-0.984863	-0.879883	-0.794678	-0.79126	-0.82666	-0.905273	-1.00464	-1.03442	-0.934814	-0.723145	-0.487305	-0.238525	-0.105713	-0.0449219	0.0197754	0.0581055	0.260742	0.291504	0.415527	0.561035	0.679443	0.668213	0.585938	0.509033	0.479736	0.497559	0.620361	0.788086	0.890381	0.881104
-1.94702	-1.94385	-1.89771	-1.81543	-1.67017	-1.50806	-1.41138	-1.3772	-1.4104	-1.53491	-1.46973	-1.3335	-1.14429	-0.918457	-0.779297	-0.775635	-0.887451	-1.03784	-1.06299	-1.08398	-1.03662	-0.969482	-0.919678	-0.854004	-0.808105	-0.796631	-0.832275	-0.781982	-0.668701	-0.437012	-0.224121	0.00439453	0.226074	0.300049	0.358643	0.428955	0.618408	0.698242	0.896484	1.03394	1.16772	1.20874	1.11255	0.958252	0.867188	0.797852	0.852539	0.99585	1.10815	1.08179
-1.90454	-1.92285	-1.92798	-1.87305	-1.64038	-1.40186	-1.22266	-1.10083	-1.08301	-1.18335	-1.20947	-1.11987	-0.986572	-0.789062	-0.650391	-0.685547	-0.777588	-0.848145	-0.939453	-1.05933	-1.11792	-1.11768	-1.03442	-0.903809	-0.780029	-0.672607	-0.647217	-0.563477	-0.439941	-0.229248	0.0100098	0.241211	0.429688	0.525635	0.651855	0.822266	1.01001	1.16431	1.36646	1.52075	1.64307	1.69922	1.64307	1.46167	1.25879	1.15649	1.15332	1.20605	1.24756	1.18213
-1.90308	-1.91504	-1.94971	-1.84424	-1.55298	-1.25366	-1.00317	-0.785889	-0.719727	-0.794922	-0.909912	-0.890869	-0.820068	-0.701904	-0.689453	-0.669678	-0.657471	-0.706543	-0.80957	-0.986328	-1.17358	-1.2207	-1.08398	-0.872314	-0.674316	-0.497803	-0.418213	-0.358643	-0.255615	-0.0827637	0.168945	0.451172	0.625732	0.838867	1.11841	1.50806	1.85864	2.0293	2.15015	2.25708	2.27319	2.16992	2.09741	1.95093	1.67041	1.52368	1.4585	1.37744	1.34204	1.30737
-1.85596	-1.85278	-1.87842	-1.70996	-1.4021	-1.06616	-0.794434	-0.544922	-0.431885	-0.505127	-0.61084	-0.702148	-0.714111	-0.725098	-0.776855	-0.710938	-0.649658	-0.674805	-0.772949	-1	-1.22217	-1.25098	-1.04858	-0.737793	-0.489258	-0.283691	-0.169189	-0.148926	-0.0964355	0.0683594	0.312256	0.591309	0.869385	1.20117	1.77881	2.19873	2.58228	2.85034	2.92773	2.98315	3.04126	2.96948	2.6626	2.38062	2.1189	1.90039	1.75562	1.58179	1.48755	1.43457
-1.75293	-1.75488	-1.7334	-1.53931	-1.23389	-0.915283	-0.622314	-0.4021	-0.362793	-0.30127	-0.388184	-0.539795	-0.652832	-0.820312	-0.870361	-0.845215	-0.764648	-0.754883	-0.841797	-1.05591	-1.23779	-1.22241	-0.998047	-0.650879	-0.362793	-0.11499	0.0192871	0.0124512	0.0744629	0.212891	0.446777	0.772705	1.16309	1.68652	2.34058	2.78955	3.18896	3.42163	3.4707	3.43677	3.47852	3.47656	3.34155	3.16504	2.81836	2.30811	2.01685	1.79614	1.60059	1.48901
-1.57983	-1.54272	-1.56348	-1.41064	-1.14111	-0.829102	-0.561035	-0.440186	-0.322754	-0.175293	-0.25415	-0.44165	-0.675537	-0.906494	-1.01074	-0.984375	-0.904785	-0.864746	-0.888184	-1.03467	-1.177	-1.16284	-0.973389	-0.647949	-0.357422	-0.101318	0.0161133	0.0407715	0.145752	0.284424	0.537598	0.94458	1.44458	2.16748	2.79028	3.21167	3.65747	3.86938	3.92041	3.86621	3.80322	3.73193	3.65112	3.58301	3.44873	3.05127	2.42285	1.97046	1.70581	1.50513
-1.37134	-1.31226	-1.34668	-1.36548	-1.17505	-0.88208	-0.6604	-0.516113	-0.300537	-0.186768	-0.22998	-0.444336	-0.756348	-1.00708	-1.14282	-1.10254	-0.978271	-0.884766	-0.846436	-0.932861	-1.04712	-1.0813	-0.957031	-0.7146	-0.44458	-0.247803	-0.140381	-0.0163574	0.124756	0.310547	0.374756	0.991699	1.67773	2.36255	3.12427	3.56763	4.0708	4.2666	4.28662	4.2146	4.04175	3.86865	3.80981	3.83667	3.77881	3.59448	3.12793	2.20825	1.85303	1.54956
-1.19971	-1.17017	-1.27295	-1.4021	-1.31372	-1.08691	-0.920166	-0.702393	-0.469238	-0.368652	-0.39624	-0.57959	-0.837402	-1.07251	-1.2168	-1.177	-1.00537	-0.86377	-0.754395	-0.787354	-0.875977	-0.976318	-0.938232	-0.815674	-0.592041	-0.460693	-0.276123	-0.090332	0.0534668	0.148193	0.530762	1.21533	1.83838	2.46582	3.38184	3.85474	4.38037	4.62012	4.60986	4.49023	4.23999	3.96216	3.95728	4.12305	4.11206	3.94824	3.6394	2.73877	2.00854	1.60815
-1.15991	-1.20117	-1.32959	-1.45044	-1.45117	-1.34912	-1.25439	-1.03613	-0.830322	-0.687256	-0.709473	-0.746338	-0.958252	-1.1543	-1.26343	-1.2168	-1.02686	-0.838867	-0.687012	-0.668457	-0.756348	-0.881348	-0.907227	-0.866455	-0.777832	-0.626465	-0.398926	-0.165771	-0.0979004	0.209229	0.734375	1.29907	1.89551	2.50024	3.5542	4.05396	4.59448	4.90381	4.95776	4.85645	4.59692	4.20654	4.1875	4.48169	4.48145	4.30103	3.98315	3.2854	2.16748	1.69897
-1.24829	-1.28931	-1.35327	-1.4939	-1.59277	-1.61108	-1.61157	-1.41382	-1.23267	-1.03882	-0.951416	-0.937012	-1.05908	-1.19849	-1.29321	-1.23804	-1.04907	-0.844727	-0.646729	-0.654053	-0.673096	-0.722168	-0.766357	-0.797607	-0.830811	-0.689453	-0.479004	-0.209717	-0.00463867	0.235352	0.688721	1.24658	1.85229	2.42822	3.59497	4.10596	4.66577	5.10327	5.23657	5.21851	5.04199	4.73755	4.65015	4.89185	4.85034	4.64453	4.25635	3.50488	2.3667	1.84937
-1.36646	-1.42163	-1.49219	-1.60327	-1.69482	-1.78857	-1.80103	-1.65479	-1.45923	-1.28223	-1.07104	-1.03223	-1.08496	-1.19946	-1.30811	-1.26318	-1.08057	-0.874023	-0.659668	-0.555664	-0.474609	-0.485107	-0.532715	-0.609131	-0.690186	-0.59082	-0.449463	-0.164307	0.0332031	0.243408	0.558838	1.06543	1.71216	2.29468	3.46338	4.00317	4.64429	5.18457	5.38843	5.45996	5.40454	5.25122	5.02832	5.16504	5.12769	4.88428	4.51904	3.30347	2.59082	2.10767
-1.54712	-1.57739	-1.62939	-1.64575	-1.68188	-1.80225	-1.85034	-1.78687	-1.60156	-1.35742	-1.13599	-1.06616	-1.16333	-1.2771	-1.35693	-1.33179	-1.13184	-0.870117	-0.618408	-0.378662	-0.219482	-0.143799	-0.217773	-0.299805	-0.407715	-0.364014	-0.269531	-0.0251465	0.129639	0.251953	0.467529	0.883545	1.53027	2.13232	3.23975	3.80664	4.48438	5.07275	5.42871	5.56274	5.63623	5.48926	5.20776	5.25586	5.24316	5.05249	4.64014	3.1311	2.7124	2.33276
-1.65283	-1.64429	-1.64087	-1.58008	-1.57227	-1.6709	-1.78784	-1.79834	-1.65552	-1.4231	-1.28125	-1.24756	-1.36816	-1.39355	-1.44946	-1.41309	-1.17334	-0.873047	-0.505127	-0.19043	-0.000732422	0.164795	0.105957	0.043457	-0.045166	-0.0942383	-0.0388184	0.106201	0.219727	0.415527	0.495361	0.815186	1.33423	1.92041	2.95557	3.52832	4.20386	4.83789	5.32129	5.60718	5.7229	5.58594	5.46191	5.41431	5.32544	5.12231	4.39795	3.06665	2.63062	2.25342
-1.62329	-1.59839	-1.52368	-1.45752	-1.37476	-1.45459	-1.60645	-1.72803	-1.7334	-1.59961	-1.55811	-1.61548	-1.53955	-1.50757	-1.50732	-1.41016	-1.10962	-0.797607	-0.358154	-0.00805664	0.177002	0.336426	0.384277	0.325195	0.220215	0.130859	0.109131	0.183838	0.302734	0.529053	0.620605	0.823975	1.18115	1.65137	2.58472	3.15649	3.75537	4.41553	4.95508	5.48535	5.71631	5.66846	5.64258	5.56226	5.39771	4.96362	3.81641	3.01978	2.61182	2.10376
-1.61694	-1.59326	-1.48047	-1.38867	-1.24878	-1.30518	-1.45801	-1.63989	-1.8374	-1.93896	-1.93726	-1.87329	-1.67383	-1.55518	-1.47485	-1.30981	-0.981201	-0.657227	-0.224854	0.137207	0.328125	0.469971	0.593018	0.545654	0.422852	0.305664	0.204346	0.25293	0.445557	0.650146	0.812744	1.00977	1.28442	1.75537	2.12891	2.69043	3.19336	3.8728	4.41919	4.95068	5.44507	5.6416	5.63403	5.47705	5.17529	4.32983	3.34814	2.92822	2.53345	2.08887
-1.64746	-1.62231	-1.50195	-1.34448	-1.24121	-1.36694	-1.5686	-1.78271	-1.99146	-2.22852	-2.18921	-2.01709	-1.75366	-1.52368	-1.37305	-1.18506	-0.907959	-0.553955	-0.136719	0.237305	0.436523	0.583496	0.707031	0.707031	0.598145	0.452148	0.333252	0.381592	0.604492	0.866699	0.953857	1.32935	1.73071	2.04443	2.14233	2.35693	2.78125	3.23291	3.82227	4.34424	4.72046	5.08618	5.08008	4.74219	4.32666	3.58569	3.08154	2.7666	2.3606	2.02466
-1.67944	-1.64502	-1.52124	-1.36353	-1.39185	-1.5791	-1.71582	-1.93091	-2.16235	-2.33691	-2.31934	-2.05664	-1.75488	-1.44678	-1.25	-1.08862	-0.917236	-0.549072	-0.164307	0.19751	0.406494	0.564697	0.678711	0.776123	0.711426	0.57373	0.480469	0.561768	0.787109	1.08862	1.30591	1.4668	1.77002	1.99365	2.09375	2.26831	2.5459	2.84399	3.23877	3.76807	4.07983	4.23877	4.27271	4.0144	3.54175	3.11157	2.83594	2.50024	2.11475	1.81885
-1.76465	-1.76416	-1.69141	-1.6106	-1.67212	-1.71069	-1.80078	-1.9375	-2.17114	-2.36523	-2.34009	-2.05469	-1.7063	-1.3689	-1.13013	-1.04443	-0.900635	-0.623535	-0.274658	-0.00366211	0.27417	0.48999	0.632324	0.751465	0.733398	0.656006	0.616943	0.707275	0.938477	1.24658	1.56177	1.74951	1.8418	1.93555	2.06763	2.19458	2.39209	2.60034	2.80347	3.14795	3.46655	3.6001	3.63867	3.3335	3.00879	2.68506	2.49829	2.19263	1.84985	1.38013
-1.84668	-1.85156	-1.83521	-1.80835	-1.90576	-1.81372	-1.77832	-1.84326	-2.0481	-2.24316	-2.23975	-2.01636	-1.67383	-1.34033	-1.12476	-1.03662	-0.883057	-0.713623	-0.412354	-0.194092	0.108398	0.380859	0.578857	0.752441	0.772217	0.763428	0.756348	0.831787	1.01953	1.33374	1.5791	1.67969	1.74878	1.9978	2.01587	2.10278	2.20337	2.32959	2.49854	2.71899	3.01367	3.09937	3.07007	2.84351	2.6062	2.28516	2.09009	1.85181	1.50513	1.05151
-1.85181	-1.85278	-1.86548	-1.88379	-1.88843	-1.80249	-1.71509	-1.6582	-1.81445	-1.96289	-2.06372	-1.95947	-1.71777	-1.43164	-1.30884	-1.11328	-0.939941	-0.813965	-0.579834	-0.338867	-0.0090332	0.324219	0.5979	0.806885	0.865479	0.943604	0.945801	0.963379	1.07324	1.35986	1.49805	1.58496	1.7002	1.89648	1.88135	1.99365	1.97437	2.06445	2.25049	2.44165	2.7002	2.70703	2.69092	2.52051	2.30444	1.99438	1.7627	1.53809	1.20361	0.836914
-1.76392	-1.76709	-1.78687	-1.82666	-1.78467	-1.71094	-1.63354	-1.51172	-1.6145	-1.77417	-1.94263	-1.95752	-1.89551	-1.7854	-1.53174	-1.30347	-1.10083	-0.931885	-0.703125	-0.414551	-0.0544434	0.337891	0.685547	0.932373	1.00586	1.12622	1.15552	1.11499	1.13281	1.30688	1.44409	1.57617	1.73169	1.85791	1.76489	1.80981	1.79199	1.85742	2.01025	2.20679	2.45361	2.4834	2.48535	2.26831	2.05664	1.79517	1.57373	1.26245	0.934082	0.431885
-1.56177	-1.53516	-1.58862	-1.61865	-1.62354	-1.59937	-1.56152	-1.43823	-1.54102	-1.80542	-1.96362	-2.0564	-2.10449	-2.06519	-1.75903	-1.4873	-1.23267	-1.01538	-0.74292	-0.399414	-0.00830078	0.415771	0.784668	1.05322	1.14404	1.23657	1.31372	1.25513	1.1792	1.26611	1.34033	1.48877	1.70581	1.77661	1.69165	1.66724	1.63599	1.69214	1.79468	1.99854	2.22119	2.30664	2.24805	2.0752	1.88379	1.66382	1.41284	1.01343	0.460449	0.302002
-1.27173	-1.2041	-1.30737	-1.38477	-1.46045	-1.49438	-1.48926	-1.52539	-1.63818	-1.88013	-2.0603	-2.21704	-2.2439	-2.16064	-1.87866	-1.55249	-1.25708	-1.03662	-0.756348	-0.391357	-0.00708008	0.452148	0.822998	1.08423	1.20435	1.31372	1.39551	1.33594	1.18506	1.15381	1.15674	1.29224	1.54077	1.63159	1.58594	1.55518	1.48828	1.52808	1.62842	1.82349	2.05591	1.9624	1.87573	1.88599	1.76782	1.54712	1.21777	0.698242	0.319092	0.184326
-0.972168	-0.897705	-1.00952	-1.15503	-1.27905	-1.37061	-1.5249	-1.71069	-1.7478	-1.8916	-2.06421	-2.19653	-2.24341	-2.14722	-1.89746	-1.57324	-1.2168	-0.978516	-0.734131	-0.376465	-0.0324707	0.413574	0.761963	1.00684	1.19629	1.41675	1.44775	1.3645	1.12085	1.0166	0.96875	1.08472	1.38379	1.51074	1.49487	1.48608	1.39795	1.39648	1.55469	1.70898	1.83521	1.75146	1.63843	1.67065	1.66406	1.44922	1.06958	0.561523	0.216309	-0.00146484
-0.693359	-0.65918	-0.761475	-0.936523	-1.14941	-1.34497	-1.6189	-1.79443	-1.8645	-1.91089	-1.98047	-2.07788	-2.14648	-2.0686	-1.86987	-1.57935	-1.20972	-0.939453	-0.76001	-0.435303	-0.127441	0.25	0.617432	0.883545	1.11499	1.40405	1.38647	1.30615	1.0083	0.859619	0.837891	0.986816	1.30762	1.48901	1.46973	1.4856	1.39453	1.3728	1.49219	1.57275	1.59033	1.57251	1.52612	1.51001	1.50195	1.302	0.881104	0.353271	0.0437012	-0.188965
-0.623291	-0.626709	-0.661621	-0.831055	-1.10327	-1.41089	-1.67725	-1.84082	-1.87305	-1.84204	-1.7915	-1.84888	-1.94531	-1.92139	-1.7915	-1.54736	-1.24292	-1.02075	-0.808105	-0.571289	-0.318115	-0.0246582	0.296143	0.633545	0.852783	1.16162	1.16675	1.06909	0.805664	0.69165	0.739502	0.947266	1.28149	1.49634	1.4458	1.46851	1.37744	1.34717	1.38135	1.35938	1.34253	1.34375	1.33569	1.30859	1.24023	0.998291	0.60791	0.164062	-0.170654	-0.388672
-0.686768	-0.682129	-0.672607	-0.82666	-1.09888	-1.40039	-1.67334	-1.79541	-1.75928	-1.63086	-1.51245	-1.48218	-1.58569	-1.66431	-1.64746	-1.5127	-1.34399	-1.12061	-0.875244	-0.706055	-0.538818	-0.332764	-0.158447	0.195312	0.428223	0.687988	0.758301	0.693604	0.490723	0.462646	0.580566	0.855225	1.19263	1.37354	1.3645	1.38257	1.29956	1.30029	1.24316	1.11572	1.07349	1.05615	1.01514	0.994141	0.9646	0.686035	0.361572	0.017334	-0.350586	-0.564697
-0.735596	-0.75415	-0.756836	-0.867432	-1.12549	-1.40674	-1.61011	-1.67505	-1.59497	-1.44409	-1.24927	-1.19336	-1.24072	-1.42651	-1.53516	-1.5459	-1.49146	-1.2041	-0.953125	-0.761719	-0.67334	-0.583496	-0.533691	-0.303955	-0.0595703	0.144287	0.280273	0.323486	0.192139	0.25708	0.409424	0.770508	1.04321	1.16528	1.19043	1.23828	1.21777	1.21509	1.07324	0.869873	0.756592	0.741699	0.659668	0.634033	0.680176	0.450684	0.185547	-0.0952148	-0.444336	-0.664795
-0.82666	-0.821777	-0.804688	-0.881592	-1.08667	-1.32104	-1.51636	-1.53882	-1.44189	-1.29297	-1.14795	-1.07861	-1.18701	-1.29858	-1.41626	-1.47144	-1.52173	-1.29517	-1.06274	-0.837402	-0.75293	-0.695557	-0.720459	-0.648682	-0.456055	-0.234619	-0.0739746	0.0598145	0.00854492	0.165527	0.325195	0.656006	0.848389	0.931396	0.966064	1.06372	1.1123	1.04639	0.859619	0.65332	0.504883	0.432861	0.371338	0.352295	0.424072	0.263428	0.057373	-0.239258	-0.509766	-0.733643
-0.85498	-0.829102	-0.784424	-0.771484	-0.935791	-1.13965	-1.34399	-1.39526	-1.34351	-1.2583	-1.13501	-1.14795	-1.05273	-1.07471	-1.198	-1.36108	-1.40723	-1.23779	-1.06592	-0.883301	-0.733154	-0.69458	-0.756104	-0.766357	-0.637207	-0.470459	-0.275146	-0.129883	-0.00952148	0.194336	0.326904	0.599854	0.696777	0.660645	0.71167	0.802002	0.900146	0.831055	0.630371	0.474854	0.295654	0.179199	0.115723	0.12915	0.236816	0.102295	-0.123047	-0.327148	-0.54834	-0.790527
-0.827393	-0.792969	-0.708984	-0.640869	-0.750732	-0.969238	-1.1377	-1.24756	-1.2478	-1.19287	-1.12061	-1.03564	-0.916016	-0.879395	-0.950439	-1.10303	-1.14697	-1.04565	-0.946289	-0.82251	-0.619385	-0.570801	-0.664551	-0.660645	-0.58667	-0.531738	-0.398438	-0.212646	0.0327148	0.263184	0.404785	0.630615	0.649414	0.496582	0.490967	0.524902	0.589111	0.586182	0.428467	0.320312	0.154785	0.0551758	-0.0581055	-0.0427246	0.092041	-0.186523	-0.239014	-0.318359	-0.463135	-0.664307
-0.816406	-0.768799	-0.631348	-0.610352	-0.768311	-0.879883	-1.01294	-1.1333	-1.14722	-1.09985	-1.04077	-0.875977	-0.723877	-0.607178	-0.589111	-0.675537	-0.776611	-0.757324	-0.7146	-0.61499	-0.485596	-0.465576	-0.426025	-0.374268	-0.351318	-0.387207	-0.368408	-0.166992	0.0910645	0.373291	0.542969	0.745361	0.741699	0.597412	0.483887	0.419678	0.381348	0.36499	0.322754	0.246338	0.0927734	0.00561523	-0.129639	-0.17334	-0.104736	-0.308105	-0.241943	-0.174805	-0.21582	-0.359375
-0.825195	-0.791504	-0.717773	-0.747314	-0.859131	-0.864746	-0.954834	-1.04858	-1.07324	-1.06592	-0.909912	-0.710205	-0.514648	-0.317627	-0.229248	-0.253174	-0.350586	-0.425293	-0.44458	-0.424072	-0.393799	-0.282471	-0.130859	-0.0234375	0.00268555	-0.098877	-0.116211	-0.000732422	0.233643	0.528809	0.735107	0.93457	0.956787	0.825684	0.669922	0.510498	0.384033	0.336426	0.33374	0.193848	0.115723	0.0541992	-0.126465	-0.209473	-0.184814	-0.181885	-0.0578613	0.0241699	0.0441895	-0.0285645
-0.947266	-0.934082	-0.908691	-0.911133	-0.928223	-0.908936	-0.954102	-1.01978	-1.04053	-0.998779	-0.776611	-0.534424	-0.285156	-0.0998535	0.0895996	0.104736	0.0412598	-0.0671387	-0.232422	-0.343018	-0.320312	-0.136475	0.116943	0.279297	0.348633	0.259521	0.202637	0.225342	0.411377	0.682129	0.913818	1.10327	1.16309	1.08862	0.918457	0.731201	0.521729	0.369629	0.224854	0.215088	0.197998	0.156006	-0.0153809	-0.120361	-0.00366211	0.048584	0.173584	0.274902	0.270264	0.226807
-1.13721	-1.16016	-1.10742	-1.08765	-1.02979	-0.959473	-0.954834	-0.979492	-0.975586	-0.884033	-0.654053	-0.370117	-0.098877	0.048584	0.253174	0.299805	0.347168	0.244873	0.00878906	-0.11084	-0.125732	0.0864258	0.37085	0.580811	0.708984	0.663574	0.55542	0.550537	0.623291	0.820801	1.01831	1.17432	1.28687	1.28955	1.12085	0.911621	0.608398	0.341553	0.223389	0.226807	0.318359	0.360352	0.227539	0.0734863	0.219482	0.268799	0.39209	0.486816	0.406738	0.351807
-1.32251	-1.35083	-1.31665	-1.24585	-1.15845	-1.0188	-0.946777	-0.908936	-0.865723	-0.746338	-0.526123	-0.230469	0.076416	0.307129	0.453857	0.545654	0.575195	0.501953	0.318604	0.178955	0.143555	0.369385	0.674316	0.938477	1.06226	1.0874	0.952881	0.926758	0.864746	0.91748	0.956299	1.08228	1.30249	1.37231	1.23535	0.989014	0.645752	0.388184	0.326904	0.384766	0.470947	0.583252	0.500977	0.399902	0.473389	0.468506	0.555908	0.57959	0.470215	0.514648
-1.37402	-1.37231	-1.35938	-1.28467	-1.18042	-1.01904	-0.897217	-0.813477	-0.765137	-0.638672	-0.444092	-0.164795	0.187988	0.439941	0.638916	0.785645	0.843262	0.788574	0.630859	0.467773	0.42749	0.648438	0.945068	1.18945	1.33496	1.40601	1.34741	1.27124	1.09644	0.919189	0.835205	0.975342	1.18774	1.22388	1.23779	0.987793	0.647949	0.469971	0.479492	0.598877	0.729248	0.820312	0.800049	0.737305	0.744385	0.650146	0.637451	0.572998	0.64917	0.650879
-1.22656	-1.19482	-1.21509	-1.15625	-1.08154	-0.91748	-0.79248	-0.690186	-0.619141	-0.568848	-0.411621	-0.137695	0.225586	0.525635	0.804688	0.990479	1.12354	1.09692	0.949463	0.815674	0.76416	0.904541	1.1167	1.31641	1.43262	1.50439	1.57935	1.54541	1.29248	0.965088	0.898926	1.00732	1.13477	1.07227	1.09058	0.917236	0.660645	0.562744	0.630615	0.797119	0.936279	0.94458	0.956055	0.952637	0.921631	0.752441	0.609863	0.552002	0.671387	0.669678
-0.918701	-0.844727	-0.923584	-0.927002	-0.921387	-0.768555	-0.683838	-0.601074	-0.511719	-0.474609	-0.317871	-0.0671387	0.275146	0.638184	0.984131	1.22729	1.38989	1.43286	1.30469	1.18701	1.10742	1.08643	1.18945	1.3645	1.51001	1.61572	1.63623	1.58862	1.3501	1.07275	0.935059	0.904785	0.998047	0.895752	0.890625	0.781494	0.613525	0.600586	0.707031	0.914551	0.986572	1.02466	0.934082	0.990234	1.01514	0.814453	0.587402	0.540039	0.565918	0.57959
-0.580322	-0.495361	-0.614258	-0.701904	-0.762207	-0.678955	-0.644043	-0.531494	-0.378906	-0.28125	-0.137207	0.0712891	0.405029	0.793945	1.17773	1.48193	1.64648	1.67212	1.62842	1.53101	1.44653	1.27246	1.2749	1.32617	1.50488	1.60596	1.64624	1.61963	1.39941	1.08105	0.838379	0.710449	0.751953	0.67627	0.686035	0.630615	0.537354	0.578369	0.712158	0.900879	1.00977	1.03003	1.00513	1.04443	0.988281	0.827881	0.602295	0.481689	0.442383	0.438477
-0.2854	-0.273926	-0.435303	-0.574951	-0.687744	-0.622803	-0.555176	-0.377197	-0.172852	-0.0495605	0.098877	0.265869	0.564209	0.9375	1.32153	1.64209	1.80786	1.83228	1.81274	1.73022	1.69873	1.50024	1.31689	1.2644	1.41895	1.5105	1.60889	1.57812	1.32886	0.961426	0.682129	0.500977	0.492188	0.494385	0.544434	0.55835	0.515137	0.541504	0.651123	0.835205	0.936523	1.02734	1.07788	1.09912	0.976318	0.82373	0.618164	0.452881	0.352783	0.311279
-0.125488	-0.129639	-0.264893	-0.42334	-0.563721	-0.504883	-0.394531	-0.169434	0.0585938	0.192871	0.383301	0.515625	0.711426	1.03613	1.39746	1.70703	1.85791	1.93799	1.94629	1.85229	1.73657	1.59619	1.33862	1.2002	1.26465	1.35962	1.44263	1.37622	1.15454	0.784424	0.539307	0.359863	0.340332	0.407715	0.494873	0.529053	0.490723	0.476562	0.553223	0.718506	0.695801	0.908936	1.01807	1.05347	0.94873	0.829834	0.646484	0.457275	0.314209	0.259521
-0.0217285	-0.0310059	-0.150146	-0.30249	-0.446289	-0.371826	-0.188232	0.059082	0.308838	0.422852	0.607422	0.737305	0.823975	1.05981	1.3938	1.68286	1.85596	1.94873	1.99609	1.90015	1.7439	1.58521	1.34277	1.13965	1.09863	1.12256	1.13818	1.04297	0.844971	0.619629	0.376221	0.241211	0.248535	0.382812	0.437744	0.415527	0.385254	0.417725	0.440186	0.533691	0.487061	0.725098	0.862061	0.959473	0.919922	0.82959	0.69458	0.55249	0.384277	0.291016
-0.0454102	-0.0808105	-0.17041	-0.30542	-0.405029	-0.254395	-0.015625	0.269043	0.523193	0.677979	0.789307	0.926025	0.897217	1.06494	1.3335	1.57886	1.77612	1.87695	1.96069	1.88745	1.76709	1.60352	1.30908	1.0603	0.922607	0.858398	0.831055	0.758057	0.588379	0.460693	0.23291	0.113281	0.149414	0.298828	0.299561	0.311768	0.357666	0.423828	0.429932	0.431152	0.404053	0.630127	0.760742	0.916748	0.94873	0.862549	0.807373	0.701172	0.511475	0.374268
-0.161133	-0.212402	-0.287354	-0.370361	-0.333984	-0.134766	0.104004	0.410889	0.663574	0.807373	0.874268	1.01147	0.981445	1.05591	1.23242	1.37158	1.59546	1.7522	1.84937	1.82861	1.76416	1.61548	1.33325	1.05322	0.899414	0.753174	0.636963	0.614258	0.5	0.363281	0.0737305	-0.0708008	0.0134277	0.135742	0.191162	0.333008	0.454346	0.573486	0.563721	0.494385	0.4729	0.660156	0.778809	0.939209	0.958496	0.955811	0.987549	0.845459	0.635254	0.442871
-0.290039	-0.325439	-0.364014	-0.341064	-0.263428	-0.076416	0.123779	0.411377	0.625	0.742676	0.756348	0.995361	1.01172	0.998047	1.0874	1.12427	1.33765	1.56348	1.71948	1.75049	1.7334	1.64844	1.4187	1.17798	0.974365	0.719971	0.519287	0.483643	0.400635	0.143311	-0.0959473	-0.181641	-0.103027	0.032959	0.208008	0.445801	0.626953	0.786377	0.767334	0.680908	0.621582	0.73999	0.803955	0.929688	0.914551	1.05664	1.13672	0.939941	0.710205	0.45874
-0.381836	-0.384766	-0.374268	-0.306641	-0.217773	-0.0510254	0.0939941	0.350098	0.556152	0.627686	0.771973	0.889893	0.951904	0.887207	0.888184	0.93042	1.12402	1.37842	1.63159	1.72119	1.76514	1.74438	1.56372	1.34033	1.0835	0.727051	0.424805	0.257568	0.0839844	-0.0495605	-0.183105	-0.220703	-0.137695	0.0412598	0.284912	0.567139	0.782715	0.968262	0.946045	0.890869	0.780762	0.824707	0.785156	0.870605	0.922852	0.982422	1.09155	0.955566	0.731689	0.430908
-0.438965	-0.438232	-0.400879	-0.329834	-0.231934	-0.150879	-0.100586	0.199219	0.431885	0.497803	0.699707	0.773193	0.802979	0.757568	0.756836	0.833008	1.04224	1.30518	1.62305	1.7771	1.85156	1.80786	1.69897	1.50391	1.21191	0.799072	0.407227	0.0527344	-0.166992	-0.116943	-0.226807	-0.219238	-0.118896	0.11084	0.372314	0.661621	0.891357	1.05688	1.09399	1.06958	0.937256	0.910889	0.767578	0.80249	0.86084	0.932861	1.01392	0.933594	0.744385	0.445557
-0.479248	-0.502197	-0.484375	-0.358398	-0.349121	-0.423584	-0.344238	-0.117188	0.146484	0.202148	0.444092	0.565918	0.599609	0.635498	0.600098	0.687256	0.939453	1.24829	1.5896	1.81616	1.75439	1.68823	1.6499	1.61426	1.38525	0.960205	0.489014	0.0644531	-0.150635	-0.123779	-0.17334	-0.129395	-0.0605469	0.208008	0.429443	0.731201	0.940186	1.0603	1.20166	1.20483	1.06323	0.989502	0.779053	0.750732	0.802979	0.913086	1.00391	0.927002	0.780029	0.563477
-0.520752	-0.543457	-0.539307	-0.493164	-0.581299	-0.638672	-0.548096	-0.42334	-0.230469	-0.135254	0.060791	0.259766	0.325439	0.427246	0.427734	0.533936	0.799072	1.16406	1.4812	1.72461	1.69824	1.70532	1.64355	1.58081	1.49756	1.09473	0.624268	0.221436	-0.00170898	0.010498	-0.0253906	0.0065918	0.0715332	0.265625	0.434326	0.708008	0.860596	1.0437	1.24756	1.27222	1.13257	1.04248	0.7771	0.691162	0.713379	0.879883	1.01025	0.956299	0.856689	0.763184
-0.573242	-0.609375	-0.661133	-0.762207	-0.745361	-0.752441	-0.672607	-0.615723	-0.536865	-0.40625	-0.269287	-0.0390625	0.114014	0.24585	0.265869	0.400146	0.63916	0.992188	1.32471	1.57007	1.65674	1.71094	1.68091	1.62573	1.44116	1.15405	0.769531	0.391113	0.147949	0.130371	0.135498	0.14917	0.153076	0.226807	0.376709	0.576904	0.759033	0.982666	1.17188	1.2439	1.11768	1.01489	0.742432	0.656982	0.70166	0.905762	1.06616	1.03564	0.984863	0.936279
-0.733398	-0.826172	-0.922852	-0.96875	-0.871582	-0.810303	-0.688232	-0.637207	-0.597168	-0.512207	-0.424316	-0.22168	-0.0119629	0.113037	0.151367	0.310059	0.504639	0.79541	1.09668	1.38159	1.53711	1.65942	1.68115	1.61157	1.41284	1.19604	0.862549	0.528564	0.293213	0.233643	0.17749	0.244873	0.108398	0.231201	0.31665	0.436279	0.615479	0.876709	1.05322	1.14478	1.04321	0.977539	0.758545	0.679199	0.734863	0.954102	1.1167	1.12109	1.11133	0.989258
-0.948242	-1.06641	-1.14062	-1.09985	-0.934814	-0.775635	-0.585449	-0.514404	-0.501709	-0.48291	-0.458984	-0.306885	-0.18335	-0.0498047	0.0888672	0.24292	0.396484	0.623047	0.825195	1.16846	1.34253	1.52588	1.60669	1.56567	1.36572	1.20728	0.990234	0.685303	0.458984	0.311523	0.177979	0.182373	0.166016	0.275879	0.292969	0.346436	0.503906	0.747803	0.963623	1.08252	1.02856	1.0022	0.813721	0.75708	0.791992	0.984375	1.12085	1.11377	1.02319	0.987793
-1.07422	-1.17603	-1.21802	-1.10718	-0.841309	-0.630127	-0.405029	-0.30249	-0.318359	-0.373779	-0.442383	-0.416748	-0.355713	-0.145508	0.0439453	0.23291	0.394775	0.563721	0.656738	1.02856	1.198	1.36841	1.52271	1.48877	1.18872	1.20264	1.16016	0.888672	0.644531	0.487549	0.220703	0.182617	0.25293	0.351807	0.361572	0.417725	0.532227	0.734131	0.942627	1.08105	1.06641	1.06836	0.872314	0.796875	0.802002	0.941162	1.02466	0.896973	0.888184	0.932861
-1.10229	-1.17676	-1.18286	-1.01807	-0.664307	-0.450928	-0.187012	-0.104004	-0.124512	-0.192871	-0.33667	-0.41748	-0.3479	-0.128418	0.0979004	0.339844	0.513916	0.643066	0.647461	0.996338	1.11914	1.26978	1.47925	1.39038	1.14893	1.22656	1.23193	1.09692	0.828613	0.616455	0.266602	0.245605	0.333008	0.458008	0.530029	0.596924	0.651855	0.782227	0.948975	1.08447	1.06616	1.0354	0.88501	0.812256	0.748779	0.810547	0.821289	0.66333	0.794434	0.779297
-1.07422	-1.11987	-1.10083	-0.928467	-0.551758	-0.338379	-0.128418	0.0119629	0.116455	0.0820312	-0.126465	-0.213867	-0.181152	0.0302734	0.259277	0.520752	0.725342	0.826172	0.787598	1.0564	1.11914	1.25317	1.45166	1.33716	1.29688	1.37231	1.30371	1.25415	0.985107	0.669189	0.383057	0.366699	0.486328	0.639404	0.71582	0.770996	0.784424	0.855225	0.967529	1.03101	0.974854	0.987549	0.886963	0.827393	0.728027	0.659424	0.565186	0.448242	0.576904	0.557861
-0.99707	-1.0437	-1.02539	-0.881592	-0.522217	-0.228516	-0.0285645	0.152344	0.26123	0.314697	0.147217	0.0817871	0.143799	0.290771	0.474609	0.709473	0.890137	0.990723	0.987305	1.13501	1.19824	1.2854	1.43896	1.40576	1.4812	1.48926	1.43359	1.33813	1.05371	0.755615	0.517334	0.517822	0.642334	0.790527	0.902588	0.923584	0.834473	0.887939	0.935059	0.947266	0.894043	0.976318	0.916748	0.839844	0.723633	0.553955	0.331055	0.271973	0.384277	0.336914
-0.919434	-0.95874	-0.924805	-0.77417	-0.383057	-0.105957	0.169678	0.371826	0.504395	0.568604	0.499023	0.425049	0.488525	0.588379	0.688721	0.877686	0.980225	1.1228	1.15063	1.24976	1.27417	1.28125	1.41382	1.40503	1.50342	1.53906	1.50708	1.354	1.10596	0.889648	0.697998	0.692383	0.796143	0.943604	1.03296	1.01074	0.91748	0.962891	0.933105	0.914795	0.83252	0.939453	0.880127	0.807129	0.65625	0.511719	0.271729	0.150635	0.236816	0.170166
-0.833008	-0.864746	-0.825928	-0.6521	-0.205078	0.10083	0.391602	0.613525	0.770508	0.891602	0.866211	0.794678	0.84375	0.893555	0.904297	1.01855	1.1123	1.22998	1.24219	1.33203	1.33105	1.25366	1.35547	1.32788	1.40796	1.47827	1.48242	1.34155	1.12744	1.03809	0.805664	0.78833	0.854248	1.00659	1.03442	1.04541	1.01831	1.03149	0.916504	0.844971	0.743652	0.822266	0.779053	0.758545	0.616211	0.566895	0.290527	0.120117	0.134766	0.0666504
-0.809326	-0.820801	-0.749512	-0.544678	-0.12207	0.261963	0.571533	0.839844	1.0083	1.09839	1.16162	1.1792	1.21362	1.21436	1.12915	1.15845	1.22827	1.31836	1.30127	1.40039	1.36011	1.25195	1.32129	1.26074	1.32935	1.39722	1.43384	1.30957	1.13159	1.11011	0.843994	0.770752	0.776367	0.862305	0.965332	1.02808	1.02563	1.02075	0.828125	0.719971	0.621338	0.733398	0.738037	0.766113	0.672363	0.671631	0.386963	0.165283	0.110596	0.0983887
-0.810303	-0.775146	-0.64502	-0.420654	-0.0371094	0.360107	0.689209	0.968262	1.11841	1.16138	1.32275	1.46143	1.55688	1.52368	1.38428	1.39893	1.35498	1.39136	1.36743	1.44263	1.3894	1.31909	1.35962	1.30615	1.33105	1.36743	1.41089	1.27954	1.1499	1.0918	0.80835	0.689697	0.70459	0.723877	0.811768	0.926758	0.92334	0.88208	0.725586	0.635742	0.549805	0.725098	0.791748	0.843506	0.792236	0.796631	0.541016	0.297852	0.230225	0.130859
-0.692139	-0.598633	-0.433105	-0.237061	0.0957031	0.438965	0.761719	1.03027	1.1853	1.30054	1.53369	1.65405	1.79468	1.81006	1.69702	1.70239	1.57642	1.52002	1.4563	1.4939	1.45264	1.43164	1.47559	1.38257	1.35596	1.3584	1.36353	1.21509	1.07715	1.02881	0.785156	0.662109	0.596436	0.599121	0.599365	0.71582	0.723389	0.71167	0.667236	0.568115	0.499512	0.713379	0.804932	0.873291	0.840332	0.886475	0.632324	0.457275	0.316162	0.191162
-0.413086	-0.273682	-0.113281	0.041748	0.312256	0.585449	0.847656	1.0437	1.22412	1.45972	1.69751	1.87305	2.07983	2.15234	2.03784	2.03784	1.90186	1.77808	1.66919	1.63647	1.55542	1.57446	1.57031	1.44385	1.37378	1.32324	1.24487	1.01953	0.959717	1.01855	0.788574	0.602295	0.395752	0.434326	0.396484	0.462646	0.50293	0.58667	0.537598	0.466064	0.402588	0.624756	0.723633	0.815918	0.76709	0.812744	0.668457	0.536377	0.354736	0.210205
-0.137939	0.0671387	0.206055	0.379883	0.5979	0.810791	0.9729	1.09351	1.28442	1.55737	1.84888	2.12012	2.37354	2.49536	2.43433	2.42261	2.2876	2.19678	1.95508	1.83447	1.6936	1.66919	1.56592	1.47949	1.35669	1.23145	1.0437	0.856934	0.892578	0.927246	0.70459	0.481934	0.242676	0.260498	0.183594	0.230225	0.283691	0.430908	0.392334	0.296387	0.24585	0.447021	0.55957	0.661377	0.637939	0.692627	0.688232	0.562988	0.402588	0.284424
0.11499	0.319336	0.485352	0.674561	0.894775	1.05176	1.15991	1.24292	1.38501	1.6665	2.02441	2.36475	2.67261	2.82715	2.83105	2.83936	2.68262	2.57178	2.26367	2.03125	1.76685	1.62939	1.59131	1.49976	1.3479	1.15137	0.925537	0.78833	0.761963	0.77417	0.548828	0.366699	0.154541	0.102783	-0.0114746	0.0498047	0.113037	0.303711	0.289062	0.0800781	0.0742188	0.270264	0.374023	0.405762	0.509521	0.572266	0.682129	0.618408	0.538086	0.446533
0.413818	0.628174	0.848389	1.04785	1.22852	1.3833	1.45996	1.51074	1.58838	1.83325	2.17944	2.53882	2.88867	3.08691	3.14575	3.1897	3.04346	2.86597	2.51709	2.10571	1.71851	1.59692	1.61719	1.50366	1.32275	1.05664	0.864014	0.722168	0.640869	0.636475	0.451904	0.362305	0.151611	0.0300293	-0.126709	-0.0644531	0.0373535	0.182617	0.131592	0.0524902	0.0395508	0.199219	0.229248	0.290527	0.419922	0.529541	0.733154	0.764893	0.77417	0.670166
0.746338	0.954834	1.20239	1.4292	1.58301	1.76514	1.83862	1.91479	1.94922	2.07227	2.30322	2.6543	2.98315	3.11816	3.25586	3.36255	3.31201	3.08569	2.63379	2.15576	1.71826	1.61865	1.57568	1.43726	1.22266	0.982422	0.770508	0.587646	0.521484	0.508057	0.380859	0.356445	0.188477	0.0708008	-0.0976562	-0.109131	-0.013916	0.0324707	0.0402832	0.0698242	0.0744629	0.174561	0.171387	0.282227	0.434326	0.643799	0.921631	1.0686	1.13745	0.971436
1.0752	1.26221	1.50635	1.7583	1.92163	2.08789	2.18481	2.28027	2.29321	2.3186	2.42188	2.72241	2.91919	3.08032	3.23413	3.33008	3.33301	3.21875	2.75903	2.3374	1.91992	1.64697	1.49121	1.32666	1.11377	0.905518	0.709473	0.494385	0.427246	0.418213	0.322266	0.385254	0.28125	0.190186	0.00952148	-0.0561523	-0.0390625	0.0090332	0.176758	0.249756	0.233887	0.288086	0.294189	0.452881	0.662354	0.883789	1.17969	1.30615	1.46753	1.38208
1.45801	1.60571	1.82422	2.05493	2.23901	2.38159	2.45483	2.60083	2.5835	2.573	2.57373	2.73071	2.90747	3.09424	3.24976	3.35303	3.29639	3.17505	2.875	2.52612	2.11914	1.70215	1.48022	1.28564	1.08057	0.938477	0.766846	0.525146	0.45459	0.443848	0.442871	0.425537	0.320801	0.272217	0.0874023	0.0351562	-0.017334	0.0793457	0.313477	0.475342	0.490234	0.532959	0.542969	0.718506	0.954834	1.11328	1.47217	1.64795	1.88428	1.75586
1.8252	1.90991	2.10815	2.32104	2.42603	2.57031	2.65796	2.80054	2.83472	2.79321	2.6875	2.71729	2.87988	3.06641	3.20459	3.29736	3.28198	3.1543	2.8855	2.66284	2.29614	1.82837	1.57568	1.36523	1.15527	1.10278	1.03809	0.827393	0.767822	0.772949	0.573486	0.504639	0.453857	0.519287	0.317871	0.242188	0.172119	0.316162	0.500244	0.688721	0.724121	0.739014	0.803467	0.937012	1.20361	1.33765	1.81372	2.02954	2.26392	2.22046
2.16699	2.1936	2.30591	2.4314	2.50244	2.61279	2.68433	2.82178	2.96948	2.89575	2.78271	2.71973	2.83496	2.95825	3.09912	3.2002	3.22729	3.16504	2.87549	2.81201	2.46973	2.00854	1.72412	1.50952	1.39893	1.37085	1.35791	1.18262	1.10669	1.06372	0.791748	0.746094	0.809326	0.925293	0.783203	0.657959	0.4729	0.622314	0.766846	0.9104	0.893066	0.9646	1.0376	1.17407	1.40625	1.61548	2.03882	2.35522	2.58838	2.64917
2.39478	2.39282	2.42188	2.52661	2.56519	2.67261	2.75171	2.95605	2.9917	2.92065	2.85742	2.74097	2.76855	2.83228	2.97949	3.14966	3.20166	3.15137	2.93311	2.93701	2.63428	2.20215	1.93286	1.69019	1.57642	1.5752	1.65796	1.51978	1.40112	1.34033	1.12036	1.05688	1.07495	1.26807	1.18335	1.10498	0.909912	0.990234	1.07935	1.05762	1.03101	1.2041	1.31787	1.44678	1.64917	1.94482	2.26782	2.58081	2.84961	2.99512
2.59375	2.60327	2.54907	2.54028	2.54761	2.65259	2.79858	3.00586	2.9978	2.93286	2.8916	2.7417	2.69287	2.78296	2.92407	3.10254	3.17773	3.13354	3.01318	3.05396	2.80884	2.40869	2.10522	1.81201	1.72607	1.7644	1.96948	1.92285	1.78662	1.73413	1.51367	1.43604	1.38916	1.46484	1.5332	1.43555	1.39258	1.42334	1.34351	1.24048	1.23828	1.37793	1.49072	1.63794	1.83594	2.19116	2.43823	2.78369	3.01245	3.19336
2.72363	2.67871	2.58716	2.55542	2.54492	2.65137	2.7998	2.90747	2.90405	2.82788	2.80835	2.68433	2.65308	2.76758	2.90112	3.03906	3.12134	2.99731	3.02661	3.08057	2.90405	2.55249	2.22559	2.07324	2.05591	2.10791	2.27417	2.28955	2.23389	2.17676	1.92261	1.85229	1.7312	1.73755	1.77344	1.79443	1.80737	1.81152	1.65356	1.55396	1.5918	1.65381	1.69531	1.8335	2.01392	2.36548	2.53833	2.88086	3.09375	3.3374
2.78271	2.79199	2.69922	2.62964	2.54321	2.57812	2.66943	2.7085	2.71191	2.62793	2.63867	2.60425	2.54175	2.6687	2.83179	2.92847	2.84277	2.91113	2.90015	2.91602	2.9458	2.62573	2.39771	2.31494	2.37207	2.44165	2.55737	2.5979	2.65332	2.63086	2.33618	2.1936	2.10034	2.10815	2.12769	2.19849	2.17139	2.18994	2.0647	1.98608	1.94019	1.91016	1.96313	2.08032	2.19751	2.48462	2.60376	2.89062	3.16357	3.37329
2.84204	2.86646	2.73608	2.60376	2.47656	2.46191	2.48877	2.5127	2.48242	2.43359	2.54614	2.43164	2.40576	2.52954	2.69946	2.77588	2.85864	2.97681	2.92163	2.87842	2.86597	2.73071	2.56396	2.53027	2.64355	2.7312	2.7959	2.80005	2.89526	2.93384	2.70947	2.50708	2.39136	2.48315	2.47241	2.5564	2.55469	2.58984	2.53491	2.44214	2.30273	2.09033	2.20947	2.26294	2.32031	2.57861	2.63013	2.89404	3.21533	3.4209
2.79712	2.81226	2.64087	2.5437	2.35303	2.29443	2.27368	2.30444	2.28564	2.28955	2.41943	2.28418	2.30664	2.39966	2.55933	2.6521	2.8335	2.92847	2.90259	2.8645	2.84448	2.77808	2.65942	2.69165	2.83423	2.96143	3.04907	3.13257	3.19263	3.18286	2.97559	2.79688	2.6731	2.86523	2.81445	2.89917	2.95093	3.00903	2.95337	2.91553	2.68872	2.36377	2.33569	2.31201	2.34595	2.64355	2.67163	2.88965	3.24512	3.46533
2.68579	2.69043	2.49902	2.46582	2.25659	2.17358	2.12646	2.13916	2.14575	2.15894	2.23193	2.22754	2.23364	2.2937	2.39771	2.45068	2.646	2.77979	2.78735	2.854	2.78101	2.75464	2.72168	2.8103	2.98047	3.17041	3.32251	3.4436	3.50806	3.51782	3.29272	3.13818	3.03687	3.22144	3.16919	3.22925	3.2627	3.34375	3.28833	3.26636	2.98877	2.57861	2.54932	2.43652	2.40332	2.6626	2.6958	2.82471	3.21753	3.47681
2.61963	2.59766	2.41846	2.44263	2.34131	2.21582	2.14917	2.1189	2.1062	2.08081	2.19092	2.24829	2.24487	2.25122	2.32056	2.30273	2.44189	2.60718	2.67017	2.80103	2.74609	2.71802	2.75439	2.88086	3.07422	3.30688	3.53735	3.66919	3.73975	3.79199	3.60376	3.51392	3.42285	3.5459	3.48267	3.47461	3.49072	3.55713	3.41504	3.40454	3.17871	2.87085	2.72437	2.57178	2.56909	2.80762	2.76953	2.89575	3.229	3.52905
2.63843	2.5647	2.43433	2.52271	2.49927	2.4104	2.32593	2.24097	2.12256	2.08203	2.26978	2.36987	2.31055	2.31543	2.37231	2.26172	2.34399	2.45923	2.62354	2.73267	2.68237	2.73828	2.80688	2.94214	3.12939	3.33374	3.60352	3.81909	3.927	3.96167	3.84644	3.82642	3.72998	3.78589	3.67896	3.69995	3.73853	3.7334	3.54858	3.51147	3.36377	3.14917	2.87793	2.70605	2.74634	3.03931	2.98047	3.1062	3.36621	3.6604
2.74121	2.66211	2.57788	2.59546	2.77637	2.75537	2.6748	2.48291	2.29932	2.19556	2.46021	2.5271	2.45435	2.4895	2.56323	2.42261	2.43237	2.50562	2.71704	2.72192	2.67773	2.82495	2.91553	3.0564	3.21924	3.4165	3.65698	3.95825	4.10791	4.0979	4.03662	4.02856	3.96167	3.95557	3.82495	3.85669	3.8645	3.76758	3.64722	3.68262	3.52222	3.32837	3.04907	2.87891	2.94922	3.2439	3.21094	3.32349	3.46094	3.77686
2.95264	2.84326	2.77295	2.80762	3.09497	3.13965	3.06421	2.88843	2.61694	2.42749	2.74097	2.7583	2.60083	2.74609	2.7417	2.72021	2.6875	2.73462	2.82251	2.72388	2.77954	2.96313	3.0376	3.18018	3.34204	3.58643	3.77856	4.12915	4.28491	4.27515	4.1792	4.08838	4.10864	4.11377	4.00098	3.96289	3.85254	3.75098	3.7644	3.82666	3.69824	3.47046	3.21338	3.08643	3.10962	3.34839	3.44043	3.53003	3.5813	3.77417
3.28882	3.16846	3.17358	3.2522	3.48096	3.57886	3.49609	3.34863	3.0564	2.79126	3.10107	3.0188	2.78149	2.98853	3.00244	3.12744	3.10474	3.03613	2.93799	2.90186	2.9375	3.09155	3.20215	3.32935	3.49756	3.73975	3.89893	4.27588	4.43823	4.45386	4.3689	4.25952	4.2395	4.2627	4.12476	3.98486	3.84448	3.7832	3.87305	3.90698	3.79248	3.55737	3.38354	3.32251	3.31006	3.45068	3.60107	3.69995	3.69629	3.79443
3.64355	3.49805	3.54004	3.67798	3.87036	3.92505	3.95801	3.81738	3.56348	3.2583	3.46265	3.15796	2.9502	3.17334	3.31567	3.54517	3.56177	3.45728	3.18213	3.25171	3.16528	3.23706	3.40649	3.54248	3.70898	3.91284	4.02344	4.36987	4.53467	4.53882	4.53491	4.43286	4.36792	4.28027	4.15527	4.04102	3.92407	3.94556	3.97534	3.94385	3.85303	3.61938	3.68701	3.53589	3.4187	3.38159	3.57153	3.70825	3.80078	3.83569
3.93335	3.78809	3.8689	4.021	4.14941	4.14331	4.19312	4.15747	3.96582	3.70264	3.75977	3.47974	3.30591	3.49976	3.66895	3.89307	3.99854	3.99097	3.57397	3.69165	3.51318	3.41138	3.62305	3.78467	3.9458	4.11011	4.15454	4.45386	4.58032	4.61035	4.66357	4.59912	4.54736	4.42334	4.32251	4.13208	3.99805	3.99658	4.01001	3.99072	3.93604	3.74414	3.90332	3.67847	3.43018	3.39429	3.50928	3.60229	3.76587	3.86646
4.15527	4.03467	4.16235	4.27197	4.36304	4.36841	4.33398	4.3689	4.2981	4.09888	4.08472	3.83936	3.6626	3.83472	4.11084	4.28735	4.44189	4.49683	4.09033	4.16406	3.95459	3.64331	3.86499	4.04028	4.1897	4.34375	4.29834	4.56323	4.65796	4.69897	4.82349	4.83911	4.82861	4.61084	4.61084	4.323	4.18335	4.13306	4.06226	3.98242	3.93091	3.8208	3.96021	3.79395	3.5542	3.53101	3.50342	3.60229	3.74341	3.93262
4.35034	4.28613	4.39185	4.47974	4.57275	4.56396	4.57544	4.64526	4.51758	4.3562	4.3728	4.14648	3.92651	4.13013	4.49219	4.62158	4.79956	4.94849	4.63696	4.65283	4.37231	3.9209	4.00317	4.1853	4.41138	4.61328	4.45239	4.66992	4.75586	4.80347	5.04883	5.16064	5.18799	4.86938	4.91016	4.63672	4.45215	4.33374	4.15723	3.96655	3.95654	3.83228	3.99536	3.91162	3.71826	3.49658	3.4895	3.61743	3.80444	4.08643
4.46094	4.448	4.48828	4.59399	4.65259	4.65747	4.83301	4.89355	4.77856	4.60815	4.64941	4.42725	4.17969	4.41528	4.80127	4.88403	5.07153	5.25586	5.09448	5.11377	4.75879	4.2395	4.21924	4.39087	4.60449	4.79053	4.60913	4.82715	4.90088	4.93311	5.2666	5.41089	5.46875	5.20898	5.14795	4.91431	4.70996	4.54419	4.25391	3.97729	3.91821	3.92432	4.01782	3.89233	3.7002	3.48096	3.51196	3.65137	3.90161	4.23071
4.45215	4.55054	4.52173	4.58838	4.56738	4.74316	4.98218	5.03516	4.96777	4.83252	4.88135	4.69946	4.44824	4.69043	5.02661	5.15503	5.35059	5.45142	5.45312	5.53271	5.21387	4.61499	4.53955	4.66772	4.85522	5.06104	4.90845	5.10107	5.12598	5.09399	5.43408	5.59253	5.66138	5.52881	5.37524	5.13232	4.93262	4.76343	4.37085	3.9978	3.93066	4.08398	4.11401	3.97583	3.85547	3.68115	3.6731	3.7561	4.02954	4.38721
4.53711	4.69897	4.59668	4.55542	4.5647	4.83569	5	5.08032	5.06323	4.9834	5.06055	4.90308	4.67285	4.8728	5.18091	5.38696	5.5752	5.69678	5.72314	5.80103	5.58984	5.01392	4.87622	4.95142	5.1062	5.35571	5.32251	5.44385	5.4917	5.34448	5.61694	5.73633	5.76099	5.66064	5.51904	5.34741	5.20142	5.04443	4.56616	4.19067	4.18701	4.21973	4.22046	4.14697	4.17236	3.97925	3.89966	3.89771	4.11792	4.41895
4.80835	4.94751	4.76709	4.63257	4.6145	4.81641	4.9939	5.09106	5.12695	5.11206	5.17651	5.02734	4.84131	4.98633	5.22534	5.49292	5.71582	5.90405	5.9519	6.06494	5.8894	5.49854	5.18774	5.22192	5.37817	5.65015	5.72559	5.80811	5.86475	5.66504	5.78467	5.83643	5.82959	5.86133	5.69482	5.52197	5.38257	5.32202	4.88843	4.49146	4.36816	4.34082	4.34985	4.33521	4.47461	4.22632	4.11963	4.01245	4.05127	4.38257
5.15454	5.24414	5.00854	4.77661	4.66309	4.80444	4.98682	5.11426	5.1394	5.15479	5.14746	5.10522	4.97095	5.07715	5.19702	5.55762	5.84106	6.10693	6.12207	6.2854	6.10938	5.84277	5.4834	5.49292	5.64844	5.87158	6.05566	6.07007	6.12329	5.89917	5.94312	5.90625	5.87378	5.99512	5.86523	5.76001	5.62939	5.53735	5.17773	4.7229	4.52563	4.43555	4.38525	4.42236	4.61694	4.37183	4.2146	4.02686	4.01392	4.55029
5.36377	5.4375	5.16455	4.90039	4.70679	4.7793	4.93652	5.10962	5.16528	5.24268	5.18945	5.12866	5.09863	5.13843	5.12646	5.65234	5.97339	6.25586	6.25903	6.43481	6.29761	6.07983	5.80713	5.76025	5.80347	5.948	6.10596	6.15356	6.30591	6.07275	6.09106	5.93262	5.91772	6.04639	5.99634	5.9458	5.9248	5.72437	5.40405	4.96802	4.75586	4.44116	4.4082	4.48291	4.56494	4.32495	4.24463	4.03491	4.04004	4.72314
5.42017	5.48071	5.2063	4.97437	4.72852	4.74243	4.86426	5.04028	5.13672	5.23071	5.24951	5.21387	5.08911	5.07275	5.04272	5.56958	5.94824	6.2373	6.33789	6.46924	6.42529	6.30396	6.13306	6.00122	5.99414	6.10571	6.19653	6.24438	6.35791	6.14453	6.15137	5.99951	5.98901	6.0769	6.15381	6.10376	6.17871	5.92676	5.63672	5.28149	5.02979	4.52661	4.56445	4.58057	4.53882	4.21387	4.19897	4.03223	4.1145	4.85913
5.354	5.40894	5.15332	4.9458	4.74146	4.71484	4.82178	4.95898	5.09741	5.20264	5.27808	5.2771	5.13599	5.06128	5.01831	5.38574	5.80347	6.13477	6.34937	6.40796	6.4209	6.48315	6.39307	6.23535	6.16626	6.15942	6.23535	6.44189	6.51343	6.25977	6.28979	6.13452	6.09277	6.12158	6.33569	6.30713	6.24536	6.1001	5.79248	5.56836	5.27246	4.68872	4.64966	4.58008	4.5498	4.21094	4.2417	4.11792	4.21802	4.94189
5.18579	5.23779	5.05933	4.88989	4.76929	4.71899	4.78906	4.91235	5.02515	5.16895	5.29688	5.34521	5.22803	5.13232	5.10278	5.26587	5.6604	6.0498	6.37158	6.44141	6.49976	6.59229	6.59302	6.4043	6.2312	6.1814	6.26587	6.55615	6.60913	6.42871	6.40991	6.2583	6.1897	6.1521	6.41724	6.42749	6.25464	6.19458	5.84888	5.65479	5.44238	4.81494	4.6521	4.57349	4.54028	4.24878	4.32837	4.26929	4.3877	5.0354
4.79639	4.77881	4.85669	4.81299	4.81885	4.74634	4.73682	4.80957	4.94458	5.16797	5.33936	5.45117	5.39746	5.32129	5.29614	5.29175	5.59937	5.98193	6.39404	6.46704	6.68408	6.64331	6.61011	6.42505	6.26807	6.25317	6.32544	6.56445	6.64502	6.57666	6.50659	6.36694	6.29175	6.18994	6.4353	6.43726	6.28589	6.1958	5.89551	5.61572	5.40649	4.89648	4.68018	4.57715	4.55371	4.32568	4.49658	4.48682	4.62207	5.1438
4.64453	4.70508	4.68774	4.64575	4.82861	4.78979	4.7168	4.73047	4.90063	5.16821	5.39722	5.57031	5.63232	5.58716	5.53857	5.45581	5.58301	5.87109	6.33008	6.42432	6.6936	6.69385	6.67114	6.47852	6.31152	6.29053	6.37915	6.56226	6.66968	6.72461	6.64648	6.50171	6.42236	6.28906	6.43311	6.43433	6.24512	6.1853	5.94629	5.72095	5.32837	4.89087	4.74438	4.6167	4.59131	4.43823	4.68823	4.68311	4.81226	5.20459
4.80273	4.84009	4.85791	4.81152	4.94458	4.87769	4.78052	4.77563	4.91479	5.19214	5.4646	5.72241	5.8335	5.84912	5.7915	5.70947	5.62451	5.75781	6.15356	6.31665	6.59302	6.67944	6.66479	6.50391	6.34888	6.27832	6.42383	6.55908	6.70386	6.88843	6.85425	6.73511	6.59546	6.43018	6.44434	6.36304	6.20093	6.18042	5.99341	5.82202	5.43872	5.00513	4.72046	4.6582	4.65088	4.53638	4.81689	4.83569	4.89014	5.15112
4.95044	5.03516	5.11084	5.1333	5.12402	5.14087	5.01465	4.94116	4.98877	5.24316	5.48486	5.68237	5.85889	6.0271	5.9707	5.94751	5.73828	5.70508	5.97949	6.19849	6.47461	6.59692	6.55859	6.52539	6.39771	6.22607	6.40479	6.50195	6.68994	6.84521	6.8916	6.87378	6.69287	6.53101	6.42432	6.19507	6.15527	6.08813	6.00464	5.85107	5.50952	5.19604	4.7251	4.70557	4.67676	4.59912	4.79126	4.86914	4.9231	5.09253
5.09644	5.24805	5.35693	5.44141	5.44263	5.40796	5.30347	5.15649	5.13037	5.30542	5.46289	5.68213	5.8772	6.03125	5.96777	5.96826	5.85425	5.71362	5.83447	6.0625	6.31421	6.53687	6.45459	6.51782	6.39844	6.177	6.34985	6.37866	6.56787	6.63452	6.70947	6.83398	6.74219	6.59473	6.37329	6.21069	6.11865	6.0354	6.00073	5.83496	5.57153	5.35376	4.94629	4.73389	4.66626	4.68408	4.82764	4.8147	4.92212	5.02319
5.25317	5.43481	5.58521	5.67236	5.68774	5.6626	5.59644	5.35742	5.26562	5.30859	5.41211	5.62451	5.91089	6.09106	6.05835	5.90771	5.8999	5.68335	5.68457	5.9314	6.16406	6.5083	6.42212	6.5144	6.37158	6.19922	6.27905	6.25708	6.36841	6.42456	6.64233	6.75757	6.66235	6.51978	6.32007	6.23267	6.19336	6.00244	6.04761	5.82373	5.61597	5.49951	5.1582	4.79639	4.73364	4.78467	4.8125	4.8894	4.93433	4.99316
5.41821	5.57373	5.72754	5.79297	5.83789	5.7522	5.65308	5.49561	5.36572	5.20215	5.27954	5.44751	5.82715	5.91138	6.12744	5.99902	5.84277	5.59204	5.51611	5.8103	6.02979	6.44116	6.42139	6.48389	6.39844	6.26416	6.15967	6.15674	6.20264	6.35791	6.62573	6.74878	6.68066	6.55444	6.33154	6.26782	6.20215	6.02051	6.0354	5.76758	5.59131	5.49072	5.29688	4.96094	4.83716	4.76562	4.80078	4.92163	4.96387	4.91577
5.53711	5.64062	5.80371	5.89746	5.90894	5.85376	5.71362	5.48218	5.42285	5.08081	5.1145	5.30469	5.69653	5.68848	6.00854	5.88721	5.6748	5.44092	5.34912	5.63379	5.91064	6.30737	6.36841	6.46655	6.47046	6.32373	6.13232	6.04614	6.07568	6.27783	6.59009	6.6936	6.65991	6.57861	6.39282	6.28906	6.14453	6.08496	6.00244	5.82275	5.59668	5.43066	5.35278	5.06006	4.83252	4.66333	4.77612	4.89917	4.95142	4.79565
5.49878	5.59424	5.80566	5.83154	5.85425	5.83276	5.7146	5.51465	5.34375	5.10229	4.98999	5.14258	5.47485	5.44141	5.66943	5.65747	5.4563	5.25195	5.20996	5.46313	5.80688	6.14014	6.23535	6.37744	6.42139	6.35498	6.10815	5.89795	5.90845	6.08618	6.448	6.55615	6.60352	6.55786	6.43408	6.323	6.13696	6.11011	5.97998	5.78394	5.64087	5.49731	5.35327	5.11719	4.81128	4.6543	4.76196	4.89429	4.99048	4.85522
5.3689	5.4082	5.64673	5.62866	5.66675	5.68164	5.57007	5.44727	5.21313	4.97241	4.78613	4.8689	5.11353	5.22461	5.31006	5.35693	5.17578	5.01489	5.05298	5.29541	5.64087	5.96631	6.12061	6.33667	6.34106	6.28857	6.0376	5.74097	5.68164	5.8584	6.18604	6.37036	6.53931	6.54102	6.46704	6.38281	6.19946	6.08643	5.91626	5.7146	5.70068	5.55933	5.36279	5.08179	4.83618	4.73462	4.77759	4.92725	5.08716	4.98315
5.09351	5.10107	5.28564	5.31396	5.37451	5.44019	5.34814	5.16992	4.9436	4.63672	4.47046	4.57324	4.7749	4.98389	5.04395	5.04102	4.86401	4.75928	4.7876	5.06494	5.37085	5.69287	5.93774	6.21411	6.21802	6.09985	5.84839	5.56445	5.47559	5.64355	5.99341	6.23486	6.43921	6.49365	6.50122	6.42676	6.28076	6.0791	5.85083	5.74121	5.69824	5.5752	5.37061	5.00342	4.79956	4.68311	4.76978	4.93896	5.09961	5.03979
4.65845	4.72021	4.80493	4.89209	5.04102	5.1167	5.04956	4.81738	4.57056	4.29761	4.21167	4.3291	4.5061	4.69873	4.74414	4.71973	4.59937	4.51953	4.5835	4.7688	5.04932	5.32275	5.63721	5.91895	5.8894	5.78784	5.52417	5.31616	5.27734	5.52661	5.84619	6.12744	6.12988	6.29248	6.44336	6.44922	6.29468	6.03076	5.80078	5.70557	5.60254	5.46704	5.33203	4.93457	4.71118	4.67578	4.77686	4.88135	4.99512	4.92749
4.09131	4.16846	4.25024	4.3689	4.59521	4.68018	4.66626	4.49023	4.21436	4.09644	4.03052	4.06885	4.28369	4.42773	4.37378	4.38892	4.46411	4.32593	4.38232	4.46094	4.66699	4.90259	5.21289	5.49927	5.40063	5.33203	5.14624	5.02856	5.20215	5.38354	5.7085	5.91992	6.00171	6.17847	6.28516	6.29175	6.17041	5.93604	5.68335	5.57251	5.50122	5.32153	5.20996	4.91895	4.73267	4.7439	4.70703	4.70703	4.72852	4.68604
3.54492	3.60181	3.76099	3.91431	4.10718	4.24951	4.2981	4.17529	3.96875	3.91089	4.02637	3.98608	3.98315	4.11963	3.93433	4.13892	4.21289	4.0813	4.11768	4.12476	4.20093	4.47461	4.70581	5.02515	4.97998	4.87256	4.81738	4.84424	5.03467	5.20605	5.50757	5.71899	5.95508	6.1499	6.14233	6.07178	5.97339	5.78125	5.50317	5.3501	5.38501	5.2937	5.16699	5.0105	4.74561	4.64404	4.60645	4.56641	4.44995	4.47656
3.27246	3.31055	3.44385	3.62231	3.78418	3.91797	4.05298	3.94971	3.88354	3.87549	4.02612	3.9248	3.81299	3.91016	3.70898	3.8562	3.84985	3.74951	3.75513	3.73535	3.73608	4.03931	4.25513	4.55176	4.65674	4.54492	4.57104	4.69043	4.8147	5.04517	5.21704	5.43311	5.79224	5.93164	5.97729	5.88086	5.72852	5.55762	5.26904	5.14673	5.2019	5.2229	5.05225	4.84253	4.69116	4.50781	4.43823	4.34644	4.25854	4.20093
3.12842	3.22363	3.27686	3.44824	3.59985	3.76025	3.87622	3.79736	3.89722	3.97339	4.07227	3.95093	3.81812	3.8042	3.61572	3.62939	3.66333	3.61157	3.44629	3.45825	3.46265	3.59985	3.84302	4.12622	4.24683	4.26196	4.4082	4.47363	4.53442	4.70972	4.82251	5.11694	5.51855	5.64014	5.63965	5.50732	5.39209	5.16455	4.95923	4.90991	4.99438	4.97803	4.66675	4.61304	4.53882	4.33081	4.12354	4.04443	3.95679	3.74878
3.1189	3.23511	3.24536	3.37842	3.46362	3.59009	3.69556	3.76831	3.92212	4.06567	4.17163	4.13623	3.99463	3.92041	3.70874	3.65259	3.64624	3.53174	3.25195	3.36133	3.29175	3.29663	3.47412	3.73535	3.81274	3.99121	4.13843	4.14746	4.17944	4.1665	4.4436	4.65112	4.92041	5.22046	5.07666	4.94141	4.83374	4.78735	4.63647	4.59717	4.67334	4.57471	4.35791	4.39673	4.31226	4.10791	3.82007	3.57764	3.47461	3.34351
3.21948	3.31494	3.34351	3.38452	3.3877	3.41431	3.56592	3.78711	4.0105	4.18286	4.30444	4.36475	4.26782	4.2019	4.01562	3.81958	3.65894	3.41992	3.17773	3.2334	3.14307	3.10229	3.17334	3.40015	3.49292	3.68408	3.8064	3.7854	3.85645	3.73145	3.95459	4.17334	4.37769	4.65259	4.49854	4.41724	4.2981	4.3147	4.23999	4.2395	4.29883	4.11426	4.11206	4.18896	4.02979	3.77588	3.47339	3.2063	3.03687	3.02441
3.39258	3.4707	3.5271	3.53296	3.47241	3.44019	3.56006	3.77637	4.07568	4.29614	4.42529	4.59204	4.54175	4.46582	4.29102	3.94604	3.52344	3.11548	3.10156	3.1311	2.95996	2.87646	2.86304	3.03198	3.24536	3.43335	3.50146	3.62427	3.46167	3.58203	3.67944	3.80713	3.96558	4.10669	3.96924	3.9751	3.87207	3.87671	3.87061	3.87866	3.78223	3.74658	3.82178	3.83936	3.67847	3.37256	3.13721	2.87646	2.70947	2.69604
3.52832	3.604	3.67456	3.72339	3.76245	3.65869	3.65186	3.81909	4.10864	4.26855	4.31177	4.50146	4.55591	4.64551	4.45215	3.96729	3.3772	2.97021	2.92676	2.99365	2.74512	2.61108	2.60742	2.78369	2.94238	3.14258	3.24146	3.37354	3.38501	3.4856	3.52051	3.57227	3.63477	3.63647	3.55688	3.59058	3.5542	3.57104	3.55298	3.54395	3.33862	3.38135	3.44019	3.38452	3.23853	3.04565	2.82056	2.5686	2.43359	2.43433
3.74365	3.81641	3.90332	3.97266	4.04321	3.93628	3.89575	3.90918	4.09399	4.16455	4.31323	4.54224	4.54932	4.50732	4.38013	3.99829	3.49707	3.06592	2.76611	2.77368	2.5022	2.4751	2.44312	2.57812	2.69312	2.93115	3.05859	3.11719	3.40356	3.46655	3.50049	3.48877	3.47632	3.31665	3.32324	3.34814	3.37158	3.38379	3.29932	3.30371	3.10278	3.09546	3.0791	3.01196	2.83569	2.76489	2.55981	2.34644	2.23853	2.23608
3.93774	4.02954	4.14111	4.20605	4.30762	4.20459	4.10498	3.98755	3.96191	4.04956	4.27124	4.51709	4.56104	4.49805	4.32837	4.0376	3.57812	3.09375	2.71533	2.58081	2.39087	2.39038	2.37231	2.52344	2.60889	2.79639	2.97949	3.16333	3.5083	3.58374	3.67065	3.56323	3.50879	3.42847	3.32666	3.26367	3.29663	3.3125	3.17285	3.20068	3.04175	2.98901	2.87061	2.73877	2.62744	2.50244	2.36499	2.20825	2.09644	2.07617
4.08691	4.09106	4.13794	4.19531	4.34717	4.31616	4.29932	4.0144	3.82788	3.86963	4.12573	4.32495	4.43506	4.42578	4.27271	3.9707	3.52686	3.05835	2.66626	2.51196	2.37769	2.41846	2.37354	2.46558	2.54956	2.66333	2.8584	3.19629	3.49048	3.70728	3.83643	3.81958	3.75342	3.64722	3.50195	3.35352	3.33008	3.31006	3.1106	3.23584	3.06641	2.96973	2.79297	2.54614	2.42603	2.27148	2.16968	2.10059	2.02832	2.02197
4.07471	4.10938	4.22144	4.26636	4.3999	4.2522	4.22681	3.94897	3.7395	3.70532	3.87549	4.07251	4.18237	4.20605	4.0791	3.79688	3.43335	3.00049	2.61157	2.43677	2.38623	2.43408	2.34814	2.49756	2.50024	2.56323	2.91919	3.28687	3.7146	3.90283	4.04712	4.09131	4.05591	3.96484	3.76562	3.54761	3.4187	3.23047	3.11401	3.20166	3.11646	2.97021	2.6748	2.38672	2.16699	2.00928	1.94458	1.9873	1.97046	1.99243
3.95239	4.00537	4.1543	4.23193	4.43237	4.26538	4.21704	3.96509	3.76025	3.58423	3.57349	3.76465	3.88867	3.85669	3.77661	3.58911	3.32007	2.94141	2.61816	2.46875	2.37305	2.32788	2.46558	2.60278	2.521	2.55933	2.95581	3.34155	3.81445	4.05933	4.20142	4.35498	4.35938	4.2478	4.01709	3.78564	3.43774	3.07153	3.09082	3.09155	3.03931	2.87793	2.46973	2.1814	1.90723	1.89209	1.91846	1.98682	2.01538	2.0271
3.7644	3.80713	4.02637	4.14478	4.3457	4.2002	4.18481	3.92749	3.75977	3.43677	3.38184	3.45728	3.60986	3.40918	3.30688	3.37891	3.19458	2.89868	2.66675	2.59766	2.46216	2.53174	2.625	2.7124	2.63525	2.75	3.00952	3.40137	3.86938	3.99438	4.14038	4.39258	4.52954	4.47632	4.25757	3.84351	3.30591	3.02368	3.00293	2.96973	2.92578	2.71631	2.27759	1.95483	1.79297	1.81665	1.9353	2.07446	2.0918	2.08447
3.55176	3.56519	3.84058	3.96631	4.11963	4.00293	3.98779	3.76465	3.63208	3.2937	3.23145	3.23267	3.29224	3.07056	2.9458	2.98145	3.0437	2.83911	2.66724	2.54614	2.63867	2.74976	2.87842	2.98633	2.89893	3.02173	3.16406	3.47046	3.83545	3.9668	4.18994	4.3562	4.42944	4.41504	4.25977	3.82227	3.32104	2.95093	2.81787	2.69922	2.70996	2.50464	2.07324	1.80273	1.73682	1.80688	1.89111	2.09082	2.11499	2.07935
3.2356	3.21655	3.47339	3.6377	3.76294	3.66528	3.68506	3.51685	3.40234	3.198	3.125	3.05298	3.05225	2.89038	2.85742	2.79102	2.91846	2.79712	2.64478	2.58179	2.77246	2.94141	3.10327	3.27588	3.16772	3.24707	3.26074	3.44531	3.6438	3.86816	4.16919	4.33472	4.39136	4.3374	4.19336	3.86548	3.40039	2.8938	2.58521	2.45337	2.26611	2.09229	1.82178	1.61816	1.53564	1.71777	1.83398	1.99805	2.01929	1.94507
2.73145	2.75464	2.97974	3.18018	3.35254	3.26367	3.3252	3.13574	3.19995	3.02539	2.99146	2.94507	2.84644	2.77637	2.80225	2.77124	2.76221	2.70923	2.52759	2.66504	2.8811	3.0708	3.20752	3.34912	3.30933	3.37866	3.32617	3.33984	3.44409	3.66211	4.00659	4.20215	4.27368	4.26367	4.12744	3.81567	3.37817	2.82886	2.38379	2.0769	1.8269	1.69824	1.50269	1.33032	1.28809	1.47363	1.65381	1.74194	1.74707	1.76562
2.20117	2.23389	2.4353	2.66113	2.84448	2.8855	2.88843	2.83252	2.94238	2.82568	2.80396	2.71387	2.6167	2.63306	2.71289	2.70337	2.63916	2.54175	2.50244	2.69019	2.94092	3.06494	3.21582	3.34985	3.271	3.36816	3.35571	3.20557	3.26733	3.43604	3.72583	3.97583	4.04175	4.07397	3.97754	3.68286	3.24902	2.71899	2.19922	1.78955	1.53418	1.39209	1.23193	1.10205	1.04102	1.17383	1.36816	1.37451	1.51025	1.62036
1.81958	1.79248	1.96948	2.20679	2.37769	2.4624	2.43774	2.55005	2.65527	2.61475	2.54175	2.37378	2.34766	2.44019	2.55908	2.50171	2.46191	2.40112	2.3772	2.58569	2.80737	3.00732	3.16724	3.29858	3.3147	3.35083	3.2959	3.13184	3.14575	3.21606	3.40405	3.64355	3.77539	3.79224	3.71558	3.5271	3.07178	2.61987	2.10083	1.61719	1.35938	1.19556	0.997803	0.864014	0.769043	0.816162	1.00269	1.07056	1.26733	1.42505
1.53418	1.49341	1.59595	1.85596	1.9917	1.99365	2.12134	2.29663	2.38208	2.31714	2.22119	2.06348	2.04541	2.19336	2.30469	2.25781	2.22485	2.19922	2.12402	2.35376	2.4834	2.79614	2.90723	3.15527	3.27051	3.33276	3.27393	3.12915	3.05566	2.98145	3.07227	3.22241	3.4126	3.42139	3.30737	3.22705	2.86719	2.50854	2.01782	1.43286	1.12769	0.91626	0.707031	0.557129	0.469971	0.519531	0.675537	0.822021	1.08472	1.23877
1.24927	1.24463	1.2561	1.40601	1.52393	1.53247	1.81519	2.00122	2.0481	1.98145	1.89819	1.79077	1.81128	1.91187	2.08789	2.04517	1.99805	1.96533	1.82642	2.02563	2.15015	2.42212	2.61475	2.91113	3.0957	3.19751	3.15161	3.06787	2.99707	2.81323	2.79541	2.83569	2.95801	3.00464	2.89307	2.80225	2.60669	2.31323	1.84985	1.26538	0.778076	0.417236	0.327637	0.233398	0.199463	0.296631	0.450684	0.697754	0.970459	1.12964
0.993408	0.955811	0.912842	0.943604	1.09229	1.13086	1.4043	1.60815	1.60376	1.65747	1.60669	1.51367	1.5918	1.69556	1.89038	1.88062	1.80737	1.64893	1.59668	1.74756	1.81836	1.98657	2.23145	2.58838	2.82812	3.00952	3.04517	2.9812	2.96069	2.74707	2.63892	2.57349	2.55688	2.49365	2.5	2.4187	2.33008	2.08521	1.63159	0.975586	0.308594	0.0134277	-0.0566406	-0.012207	-0.00146484	0.100342	0.295166	0.575195	0.828125	1.02686
0.745117	0.63623	0.591309	0.567871	0.668945	0.753906	0.926758	1.16138	1.18213	1.27222	1.24634	1.18433	1.32666	1.47827	1.62231	1.67139	1.54199	1.46387	1.44678	1.5415	1.49561	1.61694	1.86206	2.27344	2.59546	2.8335	2.98315	2.94067	2.94702	2.75635	2.60229	2.40186	2.16431	1.91016	2.01758	2.0791	2.06519	1.81348	1.35815	0.58374	0.0290527	-0.159668	-0.202148	-0.114014	-0.11792	-0.0686035	0.095459	0.373047	0.572266	0.727051
0.443115	0.309814	0.253418	0.224854	0.260742	0.37207	0.538574	0.716064	0.850098	0.86499	0.850342	0.845215	0.95752	1.16943	1.29297	1.32593	1.31909	1.31445	1.29834	1.38037	1.26465	1.32764	1.57129	1.95312	2.37061	2.67261	2.84473	2.90356	2.9646	2.77197	2.60059	2.20508	1.7019	1.49805	1.56006	1.72681	1.66528	1.36938	0.976807	0.202148	-0.244141	-0.323242	-0.334961	-0.206787	-0.189453	-0.30127	-0.228271	0.0515137	0.249512	0.298584
0.0627441	-0.0585938	-0.123291	-0.148926	-0.059082	0.00512695	0.217285	0.379883	0.516113	0.567627	0.48877	0.558105	0.639893	0.827637	0.973145	1.05688	1.14282	1.22168	1.20508	1.25317	1.18042	1.18994	1.35767	1.7019	2.1272	2.49243	2.57129	2.7876	2.88501	2.69385	2.48193	2.00171	1.46143	1.21704	1.20996	1.19458	1.11377	0.7229	0.477539	-0.199219	-0.539551	-0.548584	-0.474121	-0.343994	-0.343506	-0.568115	-0.539795	-0.366211	-0.178467	-0.0979004
-0.302979	-0.401123	-0.481689	-0.497314	-0.408203	-0.328125	-0.14209	0.0595703	0.192383	0.268311	0.248535	0.354736	0.466797	0.588867	0.730713	0.905273	1.04053	1.17554	1.20532	1.23877	1.17822	1.09839	1.17749	1.52051	1.89136	2.19604	2.31543	2.54248	2.74854	2.5708	2.30127	1.83618	1.29565	0.888184	0.816162	0.606201	0.47583	0.153809	-0.0463867	-0.556152	-0.738281	-0.738281	-0.600342	-0.494385	-0.663818	-0.733154	-0.7229	-0.666504	-0.561035	-0.414062
-0.520508	-0.591553	-0.648926	-0.692383	-0.677734	-0.573486	-0.450195	-0.232178	-0.0913086	0.0400391	0.166016	0.278076	0.39502	0.495117	0.611084	0.80542	0.967529	1.11133	1.1853	1.23633	1.1709	1.01099	1.01562	1.27832	1.60254	1.86377	2.15649	2.38989	2.5769	2.40405	2.08716	1.64722	1.11133	0.620605	0.473389	0.168213	-0.0129395	-0.126709	-0.284668	-0.633301	-0.771484	-0.801758	-0.707275	-0.76123	-0.753418	-0.774658	-0.732178	-0.7771	-0.828857	-0.699707
-0.599365	-0.626709	-0.6875	-0.706055	-0.704102	-0.657959	-0.562988	-0.406738	-0.274658	-0.0427246	0.150391	0.263184	0.375	0.445312	0.520752	0.659912	0.841309	0.98999	1.05981	1.17627	0.973633	0.894043	0.843506	0.958008	1.22559	1.51465	1.87354	2.16284	2.32324	2.15356	1.87915	1.46729	0.938965	0.453857	0.263428	-0.00488281	-0.0786133	-0.175781	-0.323975	-0.50415	-0.658691	-0.769531	-0.757812	-0.820557	-0.737793	-0.738525	-0.69043	-0.811279	-0.934326	-0.905762
-0.626221	-0.606201	-0.675049	-0.669922	-0.669189	-0.666748	-0.575928	-0.455566	-0.27124	-0.0568848	0.148926	0.266846	0.389893	0.401855	0.43335	0.501709	0.66626	0.806885	0.839844	0.942139	0.786865	0.72876	0.658691	0.6604	0.835449	1.14526	1.49243	1.78516	1.97754	1.82275	1.59985	1.25708	0.806885	0.37915	0.230469	-0.0551758	-0.0927734	-0.131348	-0.194336	-0.288574	-0.424561	-0.579834	-0.716064	-0.750488	-0.664795	-0.634521	-0.625732	-0.704346	-0.933105	-1.00171
-0.656494	-0.629883	-0.655762	-0.602539	-0.596924	-0.577393	-0.525635	-0.415771	-0.239746	-0.015625	0.141602	0.260254	0.370605	0.334717	0.350586	0.358887	0.45166	0.524658	0.543945	0.68042	0.59082	0.551025	0.462891	0.413574	0.496582	0.784424	1.13721	1.35449	1.61743	1.4458	1.28491	1.0918	0.746582	0.409424	0.2771	-0.034668	-0.0827637	-0.105469	-0.081543	-0.0935059	-0.214111	-0.359863	-0.547119	-0.576172	-0.52417	-0.500488	-0.508301	-0.55957	-0.832764	-0.95166
-0.681152	-0.609131	-0.558838	-0.465332	-0.418457	-0.42041	-0.409424	-0.341797	-0.25708	-0.0656738	0.0556641	0.158203	0.271973	0.197021	0.235107	0.174072	0.202881	0.175781	0.229004	0.387939	0.306641	0.396484	0.232178	0.185791	0.277588	0.475342	0.846436	1.03101	1.2854	1.19531	1.11597	1.0166	0.792236	0.514893	0.310791	0.078125	0.0500488	0.104004	0.153076	0.178223	0.0908203	-0.0695801	-0.249756	-0.352783	-0.351562	-0.321533	-0.369873	-0.493652	-0.671631	-0.853271
-0.595703	-0.532471	-0.44165	-0.319824	-0.249756	-0.256104	-0.300781	-0.310303	-0.310059	-0.230469	-0.138916	-0.0463867	0.0537109	0.0456543	0.0986328	0.081543	0.0715332	-0.0498047	0.00146484	0.108154	0.0146484	0.144043	0.0483398	0.0603027	0.140381	0.219482	0.569336	0.788574	1.03418	1.01343	1.02856	1.00513	0.864014	0.637695	0.361816	0.244873	0.268799	0.361816	0.413574	0.405762	0.430176	0.239502	0.0524902	-0.138916	-0.203613	-0.259033	-0.259277	-0.313721	-0.424316	-0.593018
-0.55957	-0.493164	-0.378662	-0.240234	-0.161865	-0.159668	-0.222656	-0.325684	-0.404785	-0.440674	-0.385254	-0.211914	-0.108398	-0.0656738	0.0551758	0.107422	0.0507812	-0.128418	-0.109375	-0.0339355	-0.11377	0.0368652	0.0195312	0.0449219	0.0744629	0.029541	0.250732	0.548828	0.72583	0.791504	0.886475	0.938965	0.895264	0.712402	0.484375	0.379639	0.45166	0.547607	0.555664	0.499268	0.604736	0.403809	0.237305	0.0141602	-0.15918	-0.210938	-0.155273	-0.097168	-0.130127	-0.249756
-0.625	-0.555664	-0.416992	-0.2854	-0.197754	-0.227539	-0.32373	-0.397217	-0.479004	-0.534912	-0.528076	-0.348145	-0.220215	-0.10498	0.043457	0.169434	0.137207	-0.0412598	-0.0463867	-0.0102539	-0.0996094	0.0437012	0.0439453	0.107666	0.0527344	0.00366211	0.111572	0.325684	0.547852	0.642822	0.811768	0.871338	0.904785	0.815674	0.604004	0.499512	0.564453	0.623535	0.609619	0.675049	0.570312	0.522461	0.370605	0.165527	0.0161133	0.0158691	0.0695801	0.133301	0.17334	0.0795898
-0.728516	-0.690186	-0.540527	-0.435547	-0.387939	-0.457275	-0.446045	-0.433105	-0.483398	-0.536377	-0.550537	-0.39917	-0.232422	-0.0979004	0.0581055	0.208496	0.236816	0.0952148	0.0285645	0.0891113	-0.0168457	0.121826	0.121826	0.205078	0.22168	0.194336	0.20459	0.288086	0.510986	0.617188	0.812012	0.914062	0.95459	0.914062	0.717041	0.61499	0.639893	0.655273	0.734863	0.687744	0.666504	0.645752	0.58667	0.368408	0.242188	0.274414	0.351562	0.451904	0.488525	0.409912
-0.814697	-0.820801	-0.731934	-0.65625	-0.701416	-0.573486	-0.503174	-0.436279	-0.45752	-0.511719	-0.532471	-0.42334	-0.226807	-0.072998	0.0776367	0.272705	0.314941	0.158203	0.0908203	0.158936	0.0437012	0.137451	0.214844	0.392822	0.459229	0.466797	0.456787	0.454102	0.628174	0.706787	0.889648	1.01196	1.01562	0.99292	0.874756	0.739258	0.682617	0.654541	0.664062	0.659668	0.739014	0.729004	0.717041	0.593994	0.488525	0.551025	0.63501	0.711182	0.635986	0.545898
-0.908936	-0.896729	-0.8479	-0.787354	-0.782959	-0.612793	-0.495117	-0.39502	-0.400146	-0.455566	-0.479736	-0.426025	-0.245361	-0.0644531	0.133057	0.313477	0.26001	0.210205	0.16333	0.230225	0.101074	0.202148	0.381836	0.594482	0.711914	0.737305	0.736572	0.653076	0.734375	0.758789	0.907227	1	0.971191	0.981689	0.915771	0.792236	0.679199	0.575439	0.539062	0.647217	0.781006	0.851562	0.868408	0.842773	0.785645	0.818604	0.860107	0.867188	0.813965	0.639404
-0.864014	-0.828857	-0.805908	-0.787109	-0.732666	-0.56958	-0.439453	-0.309082	-0.313721	-0.354736	-0.397705	-0.389893	-0.278809	-0.133545	0.0783691	0.181885	0.202148	0.246826	0.215088	0.295166	0.204834	0.350098	0.585693	0.792236	0.945801	1.00659	0.973633	0.782227	0.774902	0.720947	0.82251	0.866211	0.845947	0.908691	0.828125	0.748291	0.630859	0.485107	0.489014	0.678711	0.863281	1.02881	1.09058	1.08228	1.03882	1.04126	1.00513	0.992188	0.905273	0.652832
-0.689209	-0.654053	-0.683594	-0.683594	-0.635254	-0.498291	-0.378174	-0.237061	-0.250977	-0.284668	-0.372559	-0.394775	-0.36792	-0.311523	-0.197021	-0.0373535	0.0788574	0.180908	0.237061	0.358154	0.31665	0.509766	0.766602	0.959229	1.12988	1.23193	1.09766	0.911377	0.844238	0.704834	0.663574	0.650635	0.752197	0.777588	0.707764	0.633789	0.557617	0.469727	0.526611	0.762695	1.00415	1.2002	1.23462	1.20947	1.2019	1.18848	1.11475	1.04199	0.793457	0.647949
-0.469482	-0.437744	-0.487305	-0.508057	-0.496094	-0.425293	-0.353027	-0.249756	-0.264893	-0.346191	-0.415527	-0.440918	-0.464111	-0.482422	-0.422607	-0.212891	-0.0585938	0.105225	0.209473	0.362793	0.335205	0.546387	0.812256	0.993408	1.13989	1.19043	1.12891	0.990723	0.980957	0.701172	0.54541	0.509033	0.582031	0.601562	0.588379	0.578369	0.501221	0.486572	0.601074	0.85083	1.11841	1.30273	1.35278	1.22852	1.20264	1.23096	1.16138	0.961182	0.730957	0.628906
-0.250977	-0.2229	-0.268311	-0.349854	-0.426025	-0.427979	-0.437012	-0.387939	-0.405029	-0.41626	-0.415283	-0.436035	-0.48584	-0.571777	-0.489746	-0.271484	-0.10376	0.0712891	0.177002	0.350098	0.303711	0.486572	0.758789	0.830078	0.903809	0.958984	1.06494	0.965088	0.932861	0.626709	0.421631	0.34375	0.381348	0.427246	0.490479	0.5354	0.497559	0.516846	0.643311	0.887939	1.15454	1.33691	1.36475	1.27856	1.23022	1.19116	1.14282	0.900635	0.684814	0.543457
-0.0915527	-0.0773926	-0.176025	-0.343018	-0.456055	-0.511963	-0.588379	-0.558594	-0.520508	-0.433105	-0.400391	-0.400391	-0.43457	-0.533691	-0.442871	-0.231201	-0.0830078	0.0737305	0.187256	0.332275	0.243164	0.328125	0.568604	0.628906	0.625488	0.845215	0.933594	0.804199	0.760742	0.610107	0.414551	0.311523	0.290771	0.329102	0.436279	0.535156	0.533203	0.549561	0.649902	0.899902	1.14844	1.27954	1.31934	1.32812	1.27051	1.22656	1.1189	0.872559	0.642822	0.460693
-0.0585938	-0.118164	-0.223389	-0.331787	-0.472168	-0.595459	-0.750488	-0.720703	-0.652344	-0.495361	-0.414795	-0.372559	-0.388184	-0.450928	-0.347168	-0.182861	-0.0654297	0.079834	0.182617	0.310791	0.133789	0.172852	0.322998	0.385986	0.35498	0.668457	0.778809	0.664795	0.689209	0.720947	0.554199	0.443115	0.38623	0.389648	0.501221	0.609619	0.63916	0.590088	0.70874	0.935059	1.15649	1.23584	1.30444	1.36963	1.35596	1.29321	1.16382	0.910889	0.66333	0.490967
-0.181152	-0.227051	-0.253906	-0.342285	-0.499756	-0.658203	-0.844482	-0.813721	-0.715332	-0.550537	-0.421875	-0.351318	-0.347412	-0.379883	-0.313477	-0.192139	-0.088623	0.0361328	0.110107	0.179932	0.0688477	0.0874023	0.128906	0.104492	0.115967	0.455078	0.651611	0.645508	0.785889	0.887451	0.83374	0.726318	0.624023	0.577148	0.706055	0.766113	0.762451	0.751953	0.90625	1.08301	1.20874	1.27051	1.28955	1.40796	1.4104	1.34399	1.19824	0.973145	0.801514	0.55957
-0.324463	-0.367432	-0.379395	-0.419922	-0.556885	-0.733154	-0.894531	-0.865234	-0.70752	-0.529053	-0.379395	-0.306152	-0.278564	-0.325684	-0.305908	-0.233398	-0.158936	-0.0537109	-0.0444336	0.152832	0.0795898	0.0864258	0.057373	-0.0510254	-0.00952148	0.34668	0.589355	0.700928	0.92627	1.03198	1.06616	1.00049	0.905762	0.82251	0.954102	0.884033	0.953857	1.04785	1.19019	1.30981	1.36841	1.4082	1.34375	1.48535	1.47559	1.40991	1.22339	1.04468	0.927246	0.64624
-0.574219	-0.582764	-0.583008	-0.60376	-0.720215	-0.882812	-0.949219	-0.890869	-0.699463	-0.48999	-0.339111	-0.244873	-0.210693	-0.29248	-0.311035	-0.274902	-0.237305	-0.157471	-0.0537109	0.206299	0.160156	0.193604	0.170166	0.043457	0.0639648	0.375977	0.595947	0.769043	1.03809	1.1853	1.28198	1.25586	1.18799	1.08643	1.05103	1.18652	1.25146	1.36304	1.49805	1.58276	1.64453	1.69556	1.5769	1.69263	1.61499	1.49634	1.25269	1.12988	1.03198	0.748291
-0.780762	-0.794434	-0.794678	-0.829346	-0.91333	-1.0271	-1.05298	-0.961914	-0.775635	-0.52832	-0.378418	-0.258057	-0.255615	-0.306885	-0.31665	-0.307617	-0.298096	-0.184326	0.0124512	0.302734	0.296875	0.386719	0.410156	0.26416	0.251709	0.490723	0.681885	0.874023	1.11646	1.35376	1.42627	1.51221	1.50854	1.40576	1.32959	1.60547	1.66479	1.74731	1.89819	1.96338	1.979	2.11328	1.93018	1.9458	1.71069	1.37207	1.14429	1.10181	1.15063	0.883301
-0.875488	-0.918701	-0.924316	-0.956787	-1.01709	-1.12793	-1.14917	-1.06763	-0.915039	-0.692627	-0.537842	-0.501953	-0.37207	-0.326904	-0.338867	-0.335449	-0.320312	-0.155029	0.0895996	0.396484	0.465576	0.555664	0.63501	0.483398	0.429932	0.603516	0.805664	1.07446	1.32715	1.61108	1.61548	1.71338	1.79175	1.78735	1.76392	2.04736	2.11548	2.18018	2.30371	2.43408	2.39648	2.45923	2.23975	2.17847	1.77124	1.39819	1.09595	0.995605	1.06787	0.93335
-0.88208	-0.915039	-0.950928	-0.986816	-1.02832	-1.10571	-1.14209	-1.11938	-1.02759	-0.915039	-0.812012	-0.714355	-0.488281	-0.361816	-0.341064	-0.331787	-0.241699	-0.0493164	0.20459	0.481445	0.597656	0.677002	0.786865	0.579102	0.521729	0.634521	0.830078	1.16235	1.53467	1.81494	1.87329	2.03271	2.10425	2.16821	2.20898	2.46069	2.47656	2.47095	2.52246	2.66943	2.75439	2.77051	2.52856	2.42798	1.96777	1.55176	1.20996	1.08374	0.978027	0.903564
-0.80127	-0.838135	-0.935059	-0.999023	-1.01904	-1.07031	-1.06519	-1.06909	-1.06128	-1.02686	-0.9729	-0.766846	-0.532227	-0.373291	-0.284668	-0.246582	-0.124268	0.0371094	0.28125	0.544189	0.655518	0.720703	0.765381	0.642334	0.572021	0.640625	0.797363	1.17554	1.64038	1.96338	2.12183	2.34473	2.46582	2.56079	2.60913	2.81396	2.81689	2.75537	2.74854	2.82031	2.92163	2.98486	2.77759	2.69165	2.18066	1.80396	1.38818	1.20605	1.04639	0.924316
-0.713379	-0.780029	-0.922363	-1.00244	-1.01025	-1.09375	-1.06738	-1.06787	-1.07812	-0.977295	-0.94043	-0.712891	-0.479736	-0.321777	-0.19751	-0.158691	-0.0671387	0.026123	0.247314	0.486816	0.590332	0.618896	0.666504	0.676758	0.541504	0.60791	0.794678	1.17212	1.72241	2.09668	2.3623	2.53979	2.65796	2.8313	2.93311	3.15161	3.14526	3.01709	3.01001	3.07007	3.15356	3.22925	3.05566	2.98682	2.49902	2.16602	1.63452	1.40161	1.22778	1.05273
-0.599854	-0.688965	-0.899658	-0.998047	-1.04395	-1.0686	-0.970947	-0.95166	-0.966064	-0.853516	-0.834961	-0.64917	-0.422119	-0.2771	-0.189453	-0.125732	-0.0864258	-0.0615234	0.108887	0.321045	0.379639	0.436523	0.479248	0.567139	0.422119	0.514404	0.788818	1.17578	1.78931	2.22876	2.56445	2.73389	2.86792	3.02026	3.18018	3.3938	3.37305	3.29858	3.27222	3.32837	3.39087	3.40894	3.34668	3.3042	2.81396	2.51538	1.91895	1.58643	1.28833	1.04077
-0.510498	-0.63208	-0.825439	-0.983398	-0.979248	-0.923096	-0.794922	-0.726562	-0.765137	-0.697266	-0.714844	-0.583008	-0.409424	-0.291748	-0.237061	-0.203369	-0.188477	-0.149902	-0.076416	0.0996094	0.0844727	0.154297	0.208496	0.332275	0.218506	0.35498	0.710205	1.14355	1.75049	2.29199	2.65479	2.86377	3.04175	3.19141	3.32397	3.50537	3.59546	3.59009	3.51611	3.5481	3.58203	3.64819	3.63501	3.59644	3.08569	2.80322	2.20996	1.74854	1.34521	1.08521
-0.538818	-0.673584	-0.848145	-0.96167	-0.883301	-0.781006	-0.602295	-0.499756	-0.525879	-0.520996	-0.588867	-0.53125	-0.427734	-0.384521	-0.320312	-0.338379	-0.264404	-0.224609	-0.222412	-0.139648	-0.203857	-0.17041	-0.0654297	0.0915527	0.0117188	0.267578	0.654785	1.09497	1.69678	2.25879	2.67676	2.87622	3.11108	3.31201	3.47754	3.67822	3.79492	3.87354	3.8064	3.74854	3.72412	3.75244	3.85791	3.83252	3.38696	3.07568	2.47559	1.94458	1.47314	1.07568
-0.63501	-0.756836	-0.907959	-0.943848	-0.81665	-0.680664	-0.467285	-0.354492	-0.366455	-0.380615	-0.489746	-0.525879	-0.549072	-0.540039	-0.466064	-0.407959	-0.319824	-0.296387	-0.324463	-0.306396	-0.42041	-0.411133	-0.289307	-0.0805664	-0.121582	0.304443	0.561523	0.960938	1.58569	2.14136	2.61719	2.86182	3.1167	3.37671	3.59131	3.83813	3.97021	4.11084	4.12158	3.97412	3.89673	3.84351	3.81445	3.89355	3.56567	3.32178	2.71509	2.1189	1.43091	1.12939
-0.750488	-0.849609	-0.960693	-0.948975	-0.79248	-0.628418	-0.412354	-0.295898	-0.318359	-0.396484	-0.513184	-0.622559	-0.678467	-0.657959	-0.584229	-0.516846	-0.386475	-0.347168	-0.392578	-0.398438	-0.538818	-0.509277	-0.421875	-0.265137	-0.173828	0.236084	0.421143	0.777344	1.37915	1.94116	2.41382	2.80103	3.12769	3.37256	3.63916	3.92554	4.09521	4.28003	4.31543	4.16235	4.07422	4.01929	3.86719	3.79834	3.5144	3.29883	2.81055	2.04443	1.38037	1.125
-0.857178	-0.937012	-1.00244	-0.968018	-0.827148	-0.639893	-0.422852	-0.33667	-0.408447	-0.438232	-0.529541	-0.652832	-0.737793	-0.712646	-0.632812	-0.555176	-0.374268	-0.305908	-0.349854	-0.372314	-0.48584	-0.527832	-0.521484	-0.428467	-0.227051	0.0366211	0.20459	0.580811	1.07764	1.60352	2.12012	2.63623	3.04614	3.2915	3.55078	3.89185	4.10327	4.29565	4.30396	4.21509	4.146	4.10742	3.90405	3.7229	3.44214	3.09619	2.57739	1.9729	1.37866	1.02197
-1.00586	-1.05127	-1.13916	-1.12451	-0.982666	-0.817627	-0.55835	-0.519043	-0.46582	-0.440186	-0.489502	-0.607178	-0.716309	-0.708984	-0.618164	-0.503174	-0.282227	-0.192871	-0.22583	-0.246094	-0.384033	-0.524902	-0.598389	-0.522949	-0.407227	-0.270508	-0.0458984	0.320312	0.741943	1.16382	1.77661	2.3894	2.79614	3.17163	3.37451	3.73096	3.96875	4.12451	4.15063	4.146	4.11108	4.08325	3.87158	3.66504	3.31958	2.97363	2.43652	1.91821	1.31689	0.880371
-1.17017	-1.19189	-1.28784	-1.375	-1.24731	-1.07983	-0.793213	-0.709229	-0.535156	-0.439209	-0.425049	-0.505615	-0.61084	-0.604004	-0.514648	-0.399902	-0.199951	-0.104736	-0.125488	-0.148193	-0.314453	-0.522461	-0.68042	-0.737061	-0.766602	-0.537598	-0.279541	0.00268555	0.425537	0.807129	1.43384	2.10718	2.46045	2.91602	3.16992	3.47314	3.70874	3.83594	3.89795	3.98633	3.98828	3.95532	3.76416	3.54785	3.2085	2.91211	2.30127	1.8584	1.16968	0.73999
-1.31445	-1.35815	-1.4519	-1.52441	-1.48486	-1.29297	-1.02222	-0.818359	-0.585449	-0.426758	-0.35083	-0.390869	-0.468262	-0.436279	-0.41626	-0.349121	-0.210205	-0.13623	-0.164551	-0.240234	-0.437256	-0.600586	-0.870361	-1.0127	-1.03979	-0.818359	-0.487549	-0.274658	0.118164	0.536621	1.08105	1.78369	2.14722	2.59229	2.96265	3.2041	3.39551	3.53735	3.59839	3.72583	3.74878	3.74902	3.51709	3.31763	2.95996	2.69751	2.05542	1.61938	0.96167	0.590576
-1.48926	-1.60425	-1.65894	-1.66699	-1.60229	-1.40674	-1.13794	-0.850342	-0.57251	-0.364502	-0.269775	-0.307373	-0.357422	-0.395752	-0.422363	-0.418213	-0.322754	-0.309814	-0.424561	-0.368408	-0.632324	-0.876953	-1.17065	-1.34668	-1.24731	-1.03516	-0.698975	-0.474609	-0.10083	0.324707	0.775879	1.40576	1.84668	2.23901	2.61499	2.85645	3.01367	3.15869	3.27124	3.34155	3.36621	3.3811	3.16724	2.92456	2.64404	2.34766	1.67163	1.28467	0.773193	0.450195
-1.72388	-1.72046	-1.71729	-1.6582	-1.53491	-1.37988	-1.09521	-0.796143	-0.526367	-0.299316	-0.203613	-0.298096	-0.328857	-0.424072	-0.517578	-0.571045	-0.560547	-0.645508	-0.696289	-0.578369	-0.886475	-1.18042	-1.45874	-1.54248	-1.38867	-1.15405	-0.867432	-0.593262	-0.248291	0.0332031	0.44873	0.991211	1.41699	1.8252	2.19702	2.41797	2.60596	2.75122	2.87329	2.88599	2.88257	2.8938	2.76758	2.50708	2.16431	1.92432	1.23926	0.993408	0.641357	0.365479
-1.71924	-1.66821	-1.62012	-1.51929	-1.42993	-1.37305	-1.10767	-0.807617	-0.562012	-0.328857	-0.261719	-0.368652	-0.390381	-0.515625	-0.67041	-0.810303	-0.908203	-1.00586	-1.01831	-0.9021	-1.14087	-1.39014	-1.5332	-1.59546	-1.46558	-1.23584	-0.995361	-0.688232	-0.413574	-0.311279	0.0759277	0.586182	0.87915	1.38916	1.85156	2.00513	2.25439	2.35645	2.39331	2.42065	2.36401	2.33911	2.24072	2.09033	1.66406	1.3269	0.960205	0.802002	0.547607	0.303223
-1.58618	-1.50122	-1.46045	-1.35474	-1.31421	-1.39062	-1.21484	-0.945557	-0.754883	-0.533447	-0.529297	-0.593506	-0.581299	-0.730713	-0.926514	-1.11157	-1.30176	-1.4043	-1.34692	-1.18896	-1.36182	-1.5188	-1.56494	-1.62476	-1.54785	-1.33472	-1.04492	-0.813965	-0.706299	-0.551758	-0.283936	0.205078	0.43457	0.94458	1.50293	1.63257	1.87256	1.99194	1.96387	1.93677	1.88696	1.81616	1.71118	1.63257	1.22339	0.830811	0.693115	0.630859	0.402344	0.167969
-1.40869	-1.3418	-1.30566	-1.22656	-1.21118	-1.38208	-1.33594	-1.18018	-1.03491	-0.935303	-0.890137	-0.896973	-0.917236	-1.00854	-1.20776	-1.42236	-1.58252	-1.63916	-1.57007	-1.35693	-1.49097	-1.54907	-1.57983	-1.66724	-1.65381	-1.53076	-1.26489	-1.1084	-1.02051	-0.79248	-0.596436	-0.20752	0.0466309	0.529541	1.02344	1.27661	1.50146	1.60547	1.59644	1.51636	1.43799	1.40063	1.25977	1.10693	0.833008	0.598145	0.418213	0.45166	0.204834	-0.000976562
-1.29834	-1.26636	-1.25049	-1.22534	-1.2915	-1.44922	-1.47485	-1.46826	-1.39209	-1.37598	-1.302	-1.25903	-1.24341	-1.26123	-1.38696	-1.50122	-1.62695	-1.70142	-1.65967	-1.45337	-1.56421	-1.53271	-1.59814	-1.76587	-1.86914	-1.89771	-1.75757	-1.55835	-1.36475	-1.125	-0.91626	-0.64209	-0.348877	0.147461	0.541504	0.921387	1.18408	1.23999	1.26636	1.22339	1.11475	1.07251	0.897705	0.694336	0.504395	0.383301	0.237549	0.218262	0.0292969	-0.130859
-1.26294	-1.27515	-1.32666	-1.37427	-1.42603	-1.56079	-1.64258	-1.73047	-1.7583	-1.75854	-1.69312	-1.54907	-1.44189	-1.38818	-1.4375	-1.46851	-1.63086	-1.73389	-1.72974	-1.57422	-1.64062	-1.57007	-1.66333	-1.83154	-1.98877	-2.16089	-2.12183	-1.96021	-1.67334	-1.41968	-1.13892	-0.892822	-0.646973	-0.181396	0.200439	0.574463	0.873535	0.935059	0.975098	0.994141	0.904541	0.804688	0.623535	0.423828	0.225586	0.131592	0.0483398	-0.0280762	-0.11499	-0.225098
-1.2793	-1.33765	-1.47974	-1.50049	-1.53687	-1.62769	-1.75952	-1.88672	-1.93506	-1.99268	-1.89087	-1.73242	-1.55835	-1.4519	-1.45752	-1.45703	-1.6394	-1.79834	-1.84375	-1.729	-1.77905	-1.79688	-1.90259	-1.96875	-2.11255	-2.22046	-2.21191	-2.09888	-1.7998	-1.51929	-1.25684	-1.07471	-0.869385	-0.511475	-0.12793	0.247314	0.490479	0.666992	0.71167	0.762695	0.765381	0.605957	0.391113	0.159668	-0.00292969	-0.127686	-0.176514	-0.205566	-0.256592	-0.297607
-1.30371	-1.42261	-1.58545	-1.60693	-1.59302	-1.63037	-1.74805	-1.8291	-1.90063	-2.00781	-1.96265	-1.83862	-1.63892	-1.52319	-1.52515	-1.52856	-1.73169	-1.93237	-2.06519	-1.96484	-2.04736	-2.10693	-2.06763	-2.04688	-2.06079	-2.13525	-2.19629	-2.09448	-1.86426	-1.56689	-1.31885	-1.23657	-1.02368	-0.813232	-0.516846	-0.13623	0.0715332	0.32251	0.418213	0.510742	0.543457	0.414551	0.221191	0.00683594	-0.140137	-0.293457	-0.349365	-0.327393	-0.342773	-0.372559
-1.33838	-1.45435	-1.59839	-1.62622	-1.60669	-1.57422	-1.63013	-1.68237	-1.75464	-1.91431	-1.9541	-1.89014	-1.7417	-1.63794	-1.60815	-1.71826	-1.85645	-2.08447	-2.30054	-2.22388	-2.29541	-2.23511	-2.09302	-2.00049	-1.93066	-2.00659	-2.10303	-2.05615	-1.88232	-1.58569	-1.42261	-1.38257	-1.17114	-1.07886	-0.905762	-0.605713	-0.371582	-0.117676	0.0844727	0.249512	0.305664	0.221436	0.17041	-0.0168457	-0.15918	-0.329102	-0.36792	-0.373047	-0.36084	-0.42041
-1.31543	-1.38892	-1.50293	-1.55298	-1.53931	-1.47827	-1.49341	-1.56079	-1.5896	-1.78809	-1.92529	-1.94824	-1.84692	-1.83325	-1.8689	-1.90967	-2.03516	-2.20776	-2.34229	-2.30054	-2.40332	-2.22461	-2.02148	-1.89087	-1.82837	-1.87793	-1.99951	-2.01465	-1.89331	-1.71045	-1.66382	-1.5166	-1.33423	-1.30811	-1.229	-1.03516	-0.773682	-0.487549	-0.224609	0.0415039	0.168945	0.107178	0.185303	0.0627441	-0.0744629	-0.250244	-0.334229	-0.377686	-0.401855	-0.539551
-1.13525	-1.19141	-1.35205	-1.42114	-1.43921	-1.38989	-1.40723	-1.45557	-1.43042	-1.66528	-1.8855	-2.06689	-2.13428	-2.2356	-2.17554	-2.09521	-2.18286	-2.20239	-2.27661	-2.25537	-2.40601	-2.20923	-1.9856	-1.82739	-1.77661	-1.88379	-1.98706	-2.06567	-2.03198	-2.0415	-1.89404	-1.67358	-1.48682	-1.42334	-1.3772	-1.26562	-1.01123	-0.678223	-0.399902	-0.0800781	0.105957	0.104736	0.240479	0.146484	0.0231934	-0.160156	-0.314941	-0.419434	-0.505127	-0.47583
-0.895996	-0.936768	-1.13965	-1.26831	-1.35425	-1.36108	-1.40576	-1.43311	-1.55176	-1.80029	-2.01343	-2.22314	-2.39355	-2.43726	-2.39624	-2.19556	-2.19336	-2.11328	-2.16626	-2.19702	-2.36377	-2.23633	-2.05518	-1.92017	-1.91943	-1.98853	-2.1084	-2.21802	-2.26733	-2.33374	-2.146	-1.83911	-1.57837	-1.46509	-1.40186	-1.33154	-1.12134	-0.790771	-0.496094	-0.183594	-0.0163574	0.209473	0.263428	0.187744	0.0769043	-0.143555	-0.342529	-0.472656	-0.427002	-0.31665
-0.672607	-0.691895	-0.90332	-1.13013	-1.31787	-1.37988	-1.42505	-1.53247	-1.65552	-1.84741	-2.04102	-2.24487	-2.43286	-2.46899	-2.36035	-2.15674	-2.06812	-2.00073	-1.99023	-2.12061	-2.32031	-2.30029	-2.19727	-2.1936	-2.21997	-2.20825	-2.28589	-2.34766	-2.43286	-2.47583	-2.27124	-1.95996	-1.66113	-1.4812	-1.37988	-1.33008	-1.16504	-0.896729	-0.598633	-0.318848	-0.147217	0.157471	0.193115	0.172852	0.078125	-0.172119	-0.339355	-0.369873	-0.264404	-0.118164
-0.568115	-0.578613	-0.766846	-1.0564	-1.34644	-1.47949	-1.58594	-1.71777	-1.72144	-1.83105	-1.93604	-2.12915	-2.34424	-2.37793	-2.24048	-2.06128	-1.96411	-1.88916	-1.94165	-1.99316	-2.24683	-2.34912	-2.34692	-2.51953	-2.45874	-2.37549	-2.37451	-2.38232	-2.47241	-2.48462	-2.30103	-2.02002	-1.68921	-1.45361	-1.3606	-1.30908	-1.16797	-0.984619	-0.746582	-0.540527	-0.310791	-0.0129395	0.0390625	0.106934	0.0622559	-0.125977	-0.216064	-0.197754	-0.0793457	0.0661621
-0.501465	-0.498779	-0.733398	-1.03882	-1.38208	-1.57837	-1.79443	-1.85889	-1.79736	-1.78247	-1.81348	-1.97632	-2.17261	-2.24585	-2.17017	-2.03296	-1.9668	-1.89185	-1.94775	-1.94946	-2.21729	-2.39966	-2.53589	-2.6521	-2.55249	-2.41968	-2.30664	-2.25098	-2.29883	-2.30737	-2.23218	-1.98901	-1.6875	-1.43018	-1.35522	-1.25708	-1.1521	-1.04199	-0.958496	-0.774658	-0.488281	-0.111816	-0.029541	0.0349121	0.102051	-0.0380859	-0.0881348	-0.0595703	0.0673828	0.204346
-0.49707	-0.502197	-0.728027	-1.05371	-1.36377	-1.60864	-1.87378	-1.85059	-1.75366	-1.6875	-1.67969	-1.77271	-1.97852	-2.14551	-2.15308	-2.07227	-2.04834	-2.10132	-2.00171	-1.97559	-2.22046	-2.40845	-2.63721	-2.68652	-2.55493	-2.38403	-2.16382	-2.01978	-2.01562	-2.05029	-2.06836	-1.90283	-1.65649	-1.53198	-1.35059	-1.20264	-1.1084	-1.05103	-1.06934	-0.921387	-0.640869	-0.204102	-0.0942383	-0.00561523	0.109375	0.0229492	0.0134277	0.0244141	0.130127	0.224365
-0.582764	-0.643311	-0.83667	-1.09033	-1.4104	-1.66187	-1.85254	-1.77148	-1.63696	-1.54932	-1.55786	-1.54785	-1.75708	-2.05762	-2.14722	-2.14722	-2.26294	-2.21094	-2.13501	-2.00488	-2.15015	-2.35718	-2.61768	-2.65723	-2.48828	-2.31006	-2.06567	-1.81958	-1.82666	-1.84766	-1.88721	-1.84473	-1.74316	-1.59961	-1.36108	-1.1582	-1.04175	-1.00586	-1.04199	-0.93335	-0.708496	-0.263428	-0.114502	-0.0151367	0.131592	0.098877	0.107666	0.0939941	0.161377	0.241211
-0.806396	-0.86084	-1.02881	-1.19019	-1.45923	-1.67773	-1.79883	-1.72266	-1.55933	-1.45264	-1.48999	-1.45386	-1.71826	-1.94775	-2.11133	-2.20825	-2.32812	-2.2373	-2.1604	-1.99463	-2.05688	-2.22778	-2.45801	-2.52271	-2.35425	-2.15503	-1.92334	-1.70728	-1.65503	-1.64624	-1.75488	-1.79468	-1.81543	-1.64307	-1.41138	-1.18066	-1.04443	-1.0022	-1.00513	-0.869873	-0.676514	-0.260498	-0.092041	0.0246582	0.179688	0.205078	0.227539	0.199219	0.232666	0.293945
-1.05103	-1.07837	-1.15454	-1.23022	-1.4397	-1.64844	-1.73779	-1.69482	-1.54712	-1.45288	-1.49585	-1.58911	-1.64746	-1.8291	-1.98682	-2.16748	-2.25293	-2.19312	-2.09448	-1.94507	-1.9082	-1.9939	-2.19141	-2.33472	-2.20215	-2.01318	-1.854	-1.64404	-1.5188	-1.43042	-1.55347	-1.66602	-1.64404	-1.53516	-1.35425	-1.12231	-0.957031	-0.861328	-0.90625	-0.812012	-0.637939	-0.285156	-0.108887	0.0158691	0.147705	0.244629	0.283203	0.263428	0.261719	0.310791
-1.2041	-1.20508	-1.1875	-1.18262	-1.35767	-1.58545	-1.69189	-1.68262	-1.57739	-1.47314	-1.55054	-1.54468	-1.54907	-1.65698	-1.7605	-1.97656	-2.07617	-2.0686	-1.99146	-1.89624	-1.75537	-1.80762	-1.9939	-2.18994	-2.10449	-1.93896	-1.77734	-1.46753	-1.31689	-1.22705	-1.29321	-1.33569	-1.3479	-1.32031	-1.18018	-0.948975	-0.765625	-0.69165	-0.733887	-0.662842	-0.568848	-0.328613	-0.240234	-0.10498	0.0515137	0.18335	0.251953	0.291504	0.272705	0.341064
-1.28198	-1.23755	-1.13037	-1.13232	-1.35767	-1.50952	-1.61353	-1.64282	-1.56812	-1.48218	-1.47266	-1.38477	-1.36523	-1.41797	-1.46753	-1.62354	-1.81128	-1.89111	-1.89966	-1.80176	-1.6958	-1.77588	-2.02026	-2.13623	-2.05664	-1.91113	-1.63403	-1.30371	-1.08057	-0.969971	-0.954346	-0.969727	-1.00537	-1.08179	-1.00146	-0.790771	-0.611572	-0.606689	-0.567139	-0.506836	-0.463135	-0.340088	-0.425293	-0.254883	-0.0913086	0.114746	0.205322	0.336182	0.360352	0.49585
-1.29346	-1.22754	-1.17017	-1.26367	-1.35522	-1.43311	-1.50244	-1.53784	-1.50391	-1.4541	-1.30103	-1.1665	-1.08252	-1.07788	-1.11694	-1.2688	-1.479	-1.66772	-1.7395	-1.71753	-1.90234	-1.94067	-2.06006	-2.13818	-2.03638	-1.87036	-1.51855	-1.14868	-0.866455	-0.709473	-0.616455	-0.665283	-0.705566	-0.841553	-0.8396	-0.674316	-0.624268	-0.528809	-0.431396	-0.37085	-0.353516	-0.355225	-0.482666	-0.314209	-0.168213	0.111328	0.253174	0.432617	0.601562	0.750488
-1.35132	-1.3125	-1.32642	-1.3418	-1.31323	-1.3208	-1.34009	-1.37158	-1.354	-1.28149	-1.11523	-0.950439	-0.828857	-0.787109	-0.912354	-1.04346	-1.23193	-1.43457	-1.6001	-1.82935	-2.03955	-2.07031	-2.07666	-2.13501	-2.01538	-1.80225	-1.40552	-1.01831	-0.681152	-0.480713	-0.41626	-0.446533	-0.40332	-0.606201	-0.68042	-0.703369	-0.677979	-0.543701	-0.328369	-0.237305	-0.240967	-0.265137	-0.375	-0.246094	-0.109131	0.175781	0.392334	0.593018	0.862549	0.943359
-1.38721	-1.36914	-1.31763	-1.24634	-1.17065	-1.11646	-1.06519	-1.0918	-1.13135	-1.08545	-0.959473	-0.782471	-0.666992	-0.719727	-0.891113	-0.850098	-1.04248	-1.26294	-1.54053	-1.89185	-2.07593	-2.14819	-2.1106	-2.04785	-1.896	-1.64453	-1.24854	-0.885986	-0.536133	-0.391602	-0.436279	-0.353516	-0.233643	-0.420654	-0.591309	-0.677246	-0.578369	-0.42041	-0.255859	-0.134277	-0.112305	-0.0495605	-0.141113	-0.0876465	0.0324707	0.265381	0.530273	0.732666	1.00635	1.10132
-1.31885	-1.2666	-1.17676	-1.07349	-0.952148	-0.828857	-0.731689	-0.760498	-0.868164	-0.884277	-0.814453	-0.678955	-0.653076	-0.787354	-0.823975	-0.818848	-0.884033	-1.10474	-1.49268	-1.85034	-2.06934	-2.13501	-2.02368	-1.92139	-1.72876	-1.51001	-1.16626	-0.786377	-0.486572	-0.39209	-0.389648	-0.227051	-0.294189	-0.408936	-0.645996	-0.643555	-0.479004	-0.275635	-0.0866699	0.0605469	0.154541	0.241699	0.142578	0.125977	0.179688	0.336914	0.590088	0.7771	1.11914	1.25977
-1.10889	-1.06982	-0.983643	-0.865967	-0.70752	-0.583008	-0.480469	-0.489502	-0.631592	-0.666016	-0.671631	-0.630615	-0.682129	-0.723877	-0.625	-0.755127	-0.803711	-1.02539	-1.39111	-1.74316	-1.97339	-2.0188	-1.89355	-1.75562	-1.56299	-1.40088	-1.16821	-0.817139	-0.565674	-0.45166	-0.292725	-0.159668	-0.298584	-0.557861	-0.740967	-0.638916	-0.392334	-0.133057	0.121826	0.303223	0.421143	0.544434	0.409912	0.352051	0.326172	0.40332	0.540039	0.698242	1.12915	1.32715
-0.745361	-0.739258	-0.703369	-0.609131	-0.502441	-0.395752	-0.356934	-0.35791	-0.430176	-0.515381	-0.583008	-0.639893	-0.719971	-0.709717	-0.595459	-0.713135	-0.780762	-0.979004	-1.2876	-1.55591	-1.82129	-1.89526	-1.83203	-1.63281	-1.43384	-1.32349	-1.24438	-0.910645	-0.682129	-0.462646	-0.29126	-0.221436	-0.35791	-0.640381	-0.773193	-0.619385	-0.287598	0.0415039	0.352051	0.559082	0.6604	0.765137	0.674561	0.58667	0.49585	0.462891	0.505371	0.903564	1.23413	1.30396
-0.346436	-0.355957	-0.407227	-0.387695	-0.350098	-0.373047	-0.436523	-0.297119	-0.328613	-0.438965	-0.562988	-0.72998	-0.81665	-0.806152	-0.671631	-0.719238	-0.750732	-0.904785	-1.12134	-1.40283	-1.67163	-1.7876	-1.77661	-1.60864	-1.38428	-1.41772	-1.30884	-1.01807	-0.811768	-0.53418	-0.4375	-0.387695	-0.449707	-0.674561	-0.714111	-0.532959	-0.170898	0.207031	0.541016	0.732666	0.815674	0.907715	0.901855	0.780762	0.64502	0.496094	0.588379	1.27222	1.31958	1.30737
-0.0129395	-0.041748	-0.132812	-0.208984	-0.290771	-0.426025	-0.398438	-0.293701	-0.311523	-0.458008	-0.636963	-0.867676	-0.9729	-0.937988	-0.789795	-0.726562	-0.699707	-0.811279	-0.962158	-1.25879	-1.5498	-1.72607	-1.74438	-1.62231	-1.50537	-1.49414	-1.3999	-1.18091	-1.00415	-0.674561	-0.712402	-0.607666	-0.549561	-0.669189	-0.621582	-0.46167	-0.11792	0.268066	0.587158	0.767822	0.875732	0.950439	1.02515	0.925293	0.763916	0.572754	1.12793	1.31226	1.28784	1.24194
0.171631	0.128906	-0.00512695	-0.153564	-0.347168	-0.449951	-0.398193	-0.375	-0.383057	-0.572754	-0.782227	-1.02051	-1.12378	-1.04736	-0.881104	-0.728271	-0.659668	-0.717529	-0.831055	-1.1167	-1.4436	-1.677	-1.7373	-1.71094	-1.63647	-1.56787	-1.5061	-1.35229	-1.17334	-0.910645	-0.947998	-0.759766	-0.616211	-0.605225	-0.599365	-0.453369	-0.166504	0.178711	0.538818	0.752197	0.906494	1.02881	1.0564	1.00464	0.884033	1.1001	1.25537	1.25439	1.19849	1.14331
0.256104	0.243896	0.0878906	-0.13501	-0.422363	-0.513916	-0.541504	-0.563965	-0.608887	-0.764648	-0.953613	-1.1272	-1.18872	-1.10669	-0.920654	-0.763916	-0.697754	-0.762695	-0.796631	-1.04395	-1.38208	-1.66382	-1.78027	-1.82837	-1.70557	-1.60815	-1.53882	-1.33154	-1.10547	-1.19995	-1.06152	-0.833008	-0.656494	-0.581787	-0.61084	-0.479248	-0.27002	0.0368652	0.378906	0.677979	0.873047	1.04248	1.09668	1.11914	1.28223	1.3208	1.20825	1.12427	1.05322	1.02368
0.211426	0.199219	0.0817871	-0.192871	-0.476074	-0.632812	-0.748047	-0.80249	-0.858887	-0.985107	-1.11133	-1.22729	-1.28467	-1.20947	-1.03271	-0.867188	-0.804443	-0.93457	-0.952148	-1.08228	-1.41748	-1.69165	-1.85303	-1.91602	-1.73315	-1.60181	-1.48804	-1.24683	-0.986816	-1.26367	-1.12378	-0.886475	-0.73877	-0.688721	-0.64502	-0.549561	-0.428711	-0.145264	0.141846	0.448242	0.702148	0.932129	1.25415	1.34155	1.29712	1.17236	1.06006	0.943604	0.870117	0.862549
0.216064	0.167725	0.00952148	-0.239746	-0.532227	-0.747803	-0.91748	-0.982666	-1.03833	-1.16333	-1.19141	-1.33862	-1.39917	-1.34033	-1.21118	-1.04712	-0.963867	-1.10205	-1.15063	-1.26733	-1.49878	-1.74316	-1.91968	-1.94092	-1.73804	-1.58545	-1.44678	-1.24097	-0.972412	-1.16187	-1.17749	-1.03442	-0.891357	-0.831055	-0.764404	-0.69751	-0.660889	-0.433838	-0.130127	0.45459	0.823975	1.11499	1.20654	1.13281	1.06787	0.958984	0.943359	0.833252	0.753906	0.727295
0.162598	0.0966797	-0.0678711	-0.30542	-0.591553	-0.819092	-0.968994	-1.07373	-1.13672	-1.2522	-1.25049	-1.40039	-1.51514	-1.50024	-1.40796	-1.28076	-1.22681	-1.27417	-1.29883	-1.37769	-1.5647	-1.78003	-1.94507	-1.92554	-1.71899	-1.55396	-1.427	-1.23267	-1.10034	-0.987061	-0.920654	-0.726318	-0.47168	-0.396484	-0.274902	-0.42749	-0.283691	-0.0258789	0.328857	0.648193	0.80127	0.989258	0.993408	0.914062	0.911377	0.944092	0.979004	0.837158	0.753906	0.640625
0.0629883	0.0107422	-0.11377	-0.315918	-0.597656	-0.753174	-0.97168	-1.14404	-1.2439	-1.36426	-1.34497	-1.4624	-1.61133	-1.66577	-1.6377	-1.60791	-1.60791	-1.52393	-1.48853	-1.48999	-1.57715	-1.73853	-1.87451	-1.86914	-1.68262	-1.50708	-1.36401	-1.19751	-1.20264	-1.09619	-0.932861	-0.696777	-0.382812	-0.128906	0.0603027	0.0778809	0.129883	0.127441	0.249756	0.404297	0.540527	0.771973	0.85083	0.848389	0.916504	1.04834	1.0686	0.922607	0.799072	0.627686
0.0327148	0.0107422	-0.0703125	-0.224854	-0.473877	-0.633301	-0.922607	-1.18262	-1.35693	-1.4751	-1.49268	-1.61328	-1.70703	-1.82422	-1.87671	-1.92188	-1.96411	-1.80591	-1.7041	-1.61377	-1.60767	-1.72876	-1.8335	-1.8335	-1.68042	-1.50049	-1.37305	-1.30273	-1.20459	-1.15698	-1.10913	-0.93335	-0.687256	-0.419922	-0.172607	-0.105469	-0.0598145	-0.147217	-0.0883789	0.0883789	0.330322	0.632812	0.761475	0.848877	0.891602	1.09082	1.12207	0.963623	0.804199	0.588379
0.0788574	0.0834961	0.0290527	-0.0998535	-0.310303	-0.506592	-0.854492	-1.177	-1.41895	-1.60303	-1.70825	-1.85059	-1.88843	-1.98975	-2.08936	-2.13501	-2.1438	-1.9895	-1.83154	-1.66211	-1.65601	-1.78833	-1.88135	-1.88232	-1.76685	-1.62231	-1.52441	-1.39307	-1.23901	-1.14722	-1.20312	-1.14185	-0.971436	-0.769775	-0.538574	-0.401855	-0.371338	-0.508545	-0.378174	-0.114014	0.18457	0.525635	0.656006	0.7771	0.883545	1.06519	1.0813	0.908203	0.706787	0.449951
0.0969238	0.0957031	0.0539551	-0.0654297	-0.344727	-0.553711	-0.844971	-1.1792	-1.49731	-1.80151	-1.93701	-1.9375	-1.91504	-1.98511	-2.06909	-2.13281	-2.16919	-2.00977	-1.82959	-1.67627	-1.66895	-1.82983	-1.89526	-1.91333	-1.82764	-1.68018	-1.59473	-1.36646	-1.19897	-1.08838	-1.12305	-1.13159	-1.00854	-0.883789	-0.751221	-0.631348	-0.723389	-0.76123	-0.436035	-0.287109	-0.0090332	0.341553	0.50415	0.644287	0.86377	0.953613	0.94165	0.730469	0.513428	0.20874
0.0446777	0.0317383	-0.0927734	-0.327148	-0.509033	-0.672852	-0.976074	-1.33301	-1.63232	-1.97852	-2.03418	-1.94409	-1.82471	-1.854	-1.93848	-2.04663	-2.12354	-2.01953	-1.8689	-1.70679	-1.72827	-1.74707	-1.78174	-1.79834	-1.76196	-1.64502	-1.51147	-1.25464	-1.04419	-0.906738	-0.913818	-0.988037	-0.905029	-0.872314	-0.831299	-0.855469	-0.903809	-0.861816	-0.522949	-0.436035	-0.204102	0.0996094	0.32959	0.494141	0.670654	0.712402	0.711426	0.442139	0.221436	-0.0466309
-0.0725098	-0.187012	-0.435303	-0.560059	-0.593262	-0.805176	-1.15161	-1.49805	-1.79468	-2.07593	-2.07544	-1.927	-1.75781	-1.75073	-1.81738	-1.95776	-2.10059	-2.07227	-1.92822	-1.82129	-1.71704	-1.59668	-1.56445	-1.55322	-1.5603	-1.51953	-1.34619	-1.07812	-0.844971	-0.712891	-0.754395	-0.834473	-0.777832	-0.835693	-0.903564	-1.09961	-1.0625	-0.867188	-0.615723	-0.584961	-0.419922	-0.169922	-0.000976562	0.15332	0.293457	0.301025	0.352051	0.0803223	-0.169678	-0.306885
-0.272217	-0.42334	-0.608887	-0.697021	-0.780518	-0.957275	-1.24341	-1.56445	-1.89038	-2.10107	-2.03687	-1.87671	-1.72363	-1.69092	-1.73145	-1.95679	-2.08984	-2.08887	-1.95898	-1.80396	-1.60327	-1.41821	-1.32446	-1.28076	-1.31909	-1.30225	-1.18335	-0.957764	-0.749512	-0.744385	-0.855225	-0.808594	-0.693604	-0.825928	-1.04663	-1.19019	-1.16821	-0.973389	-0.785156	-0.806641	-0.723877	-0.518066	-0.469971	-0.368164	-0.182861	-0.200439	-0.128906	-0.328613	-0.586426	-0.657715
-0.515869	-0.653809	-0.823486	-0.90918	-1.03003	-1.14551	-1.30225	-1.58545	-1.89331	-2.05273	-2.00659	-1.87305	-1.73145	-1.66724	-1.78418	-1.88501	-1.94775	-1.94775	-1.86133	-1.65796	-1.42847	-1.21729	-1.08667	-0.993652	-1.05981	-1.10474	-1.03491	-0.905762	-0.79541	-0.831055	-0.865967	-0.874268	-0.723877	-0.888916	-1.21753	-1.3479	-1.35303	-1.22974	-1.01611	-1.05884	-1.04102	-0.868164	-0.868652	-0.844727	-0.678955	-0.674805	-0.639648	-0.825195	-0.932617	-1.03174
-0.750488	-0.86499	-1.01367	-1.10498	-1.2019	-1.30054	-1.34961	-1.56177	-1.83252	-1.99902	-2.02271	-1.91675	-1.79565	-1.74902	-1.72974	-1.70801	-1.71948	-1.74097	-1.64746	-1.43872	-1.21484	-0.992432	-0.840576	-0.734863	-0.830811	-0.898682	-0.91748	-0.89502	-0.909912	-0.906982	-0.883301	-0.844238	-0.864258	-1.04443	-1.40869	-1.5542	-1.55225	-1.44653	-1.20703	-1.22778	-1.22681	-1.10205	-1.11719	-1.19189	-1.14941	-1.11304	-1.14453	-1.24487	-1.22949	-1.31348
-0.801758	-0.922119	-1.08472	-1.19507	-1.27979	-1.32471	-1.36182	-1.54395	-1.78467	-1.98364	-2.09424	-2.03052	-1.91089	-1.81567	-1.61792	-1.52612	-1.47632	-1.48047	-1.41602	-1.23901	-1.03052	-0.82959	-0.669434	-0.678711	-0.637451	-0.701416	-0.799805	-0.902344	-0.972168	-0.958496	-0.885498	-0.896484	-1.00586	-1.23315	-1.4873	-1.64868	-1.66479	-1.55566	-1.30029	-1.30322	-1.28931	-1.2168	-1.42822	-1.52148	-1.58276	-1.66113	-1.65723	-1.63574	-1.56958	-1.56177
-0.748291	-0.864258	-1.04907	-1.20117	-1.31738	-1.30151	-1.40894	-1.58423	-1.79346	-1.99731	-2.08228	-2.01562	-1.91162	-1.7229	-1.48535	-1.31958	-1.23267	-1.19458	-1.19141	-1.07715	-0.898193	-0.746338	-0.688477	-0.6875	-0.579834	-0.584229	-0.731689	-0.934082	-1.07104	-1.07666	-1.04346	-1.05103	-1.15869	-1.38013	-1.5354	-1.6936	-1.7417	-1.64478	-1.39404	-1.40015	-1.38989	-1.39502	-1.67578	-1.84741	-2.01172	-2.22632	-2.11548	-1.94873	-1.80835	-1.71216
-0.66333	-0.752686	-0.969971	-1.18091	-1.29126	-1.40576	-1.55103	-1.68408	-1.79761	-1.96436	-2.01855	-1.93774	-1.81006	-1.54639	-1.27979	-1.08032	-0.970703	-0.998779	-0.993164	-0.943115	-0.827393	-0.72998	-0.648438	-0.582764	-0.539551	-0.564453	-0.7229	-0.974365	-1.17896	-1.24561	-1.25366	-1.25537	-1.29956	-1.45264	-1.53149	-1.69116	-1.7854	-1.73999	-1.51147	-1.54614	-1.58691	-1.54639	-1.82324	-2.0498	-2.26611	-2.47534	-2.34375	-2.07593	-1.88647	-1.73853
-0.562256	-0.673096	-0.874512	-1.11963	-1.34644	-1.53882	-1.75635	-1.89502	-1.9209	-1.97583	-1.95898	-1.84204	-1.63574	-1.36646	-1.09888	-0.876221	-0.773926	-0.818115	-0.822754	-0.824951	-0.769531	-0.761963	-0.633789	-0.537598	-0.525635	-0.571533	-0.702637	-0.949219	-1.17163	-1.29492	-1.33179	-1.33862	-1.35083	-1.42944	-1.43286	-1.59717	-1.76538	-1.82349	-1.67847	-1.71558	-1.75513	-1.66333	-1.89746	-2.05762	-2.28369	-2.46655	-2.34546	-2.09595	-1.83203	-1.66479
-0.447998	-0.567139	-0.819336	-1.10938	-1.38525	-1.65332	-1.87695	-1.92285	-1.87476	-1.85571	-1.81982	-1.72021	-1.49805	-1.2561	-0.983398	-0.794678	-0.790527	-0.684326	-0.7146	-0.76001	-0.794434	-0.817383	-0.704102	-0.581055	-0.559082	-0.550781	-0.63916	-0.824463	-1.05615	-1.2146	-1.29443	-1.31714	-1.32935	-1.35889	-1.33643	-1.49341	-1.68652	-1.83496	-1.81494	-1.99902	-1.95776	-1.79761	-1.9126	-2.01123	-2.20264	-2.34619	-2.28394	-2.10815	-1.81421	-1.60571
-0.363525	-0.486328	-0.753174	-1.06494	-1.37842	-1.68384	-1.81543	-1.80371	-1.71436	-1.65771	-1.6416	-1.57544	-1.41943	-1.2146	-0.982666	-0.853516	-0.756104	-0.659424	-0.65918	-0.743896	-0.868164	-0.893311	-0.823975	-0.686035	-0.612061	-0.548828	-0.593262	-0.675049	-0.888428	-1.08496	-1.20874	-1.27344	-1.28687	-1.27295	-1.29858	-1.43115	-1.58374	-1.76465	-1.81421	-2.08936	-2.05005	-1.93384	-1.91357	-1.89771	-2.01489	-2.16724	-2.20068	-2.08081	-1.83398	-1.68945
-0.366943	-0.48999	-0.706299	-1.00635	-1.37256	-1.6167	-1.69629	-1.61572	-1.50977	-1.44214	-1.42847	-1.44775	-1.42676	-1.24438	-1.09082	-0.903809	-0.737549	-0.653564	-0.655273	-0.75	-0.857178	-0.911621	-0.872559	-0.740479	-0.634521	-0.540039	-0.55542	-0.559326	-0.735596	-0.970703	-1.13623	-1.24512	-1.28394	-1.33643	-1.39551	-1.43677	-1.53394	-1.68555	-1.71851	-2.0061	-1.9585	-1.86987	-1.79199	-1.70801	-1.73999	-1.98633	-2.08032	-2.04077	-1.89941	-1.88062
-0.451904	-0.542725	-0.689941	-0.956543	-1.30322	-1.49731	-1.54468	-1.46802	-1.36182	-1.28784	-1.28247	-1.41113	-1.42017	-1.30908	-1.19971	-0.989502	-0.789307	-0.674805	-0.629395	-0.658936	-0.724121	-0.811523	-0.82373	-0.729248	-0.615479	-0.511719	-0.482666	-0.478027	-0.642578	-0.867432	-1.09253	-1.27881	-1.33789	-1.36157	-1.3396	-1.29614	-1.33667	-1.4436	-1.48926	-1.77417	-1.75415	-1.68506	-1.61499	-1.5564	-1.58252	-1.81885	-1.94824	-2.03589	-2.11694	-2.01196
-0.477051	-0.542725	-0.629395	-0.830078	-1.11499	-1.30762	-1.40283	-1.39746	-1.32812	-1.26587	-1.32837	-1.35693	-1.38428	-1.35913	-1.29712	-1.09717	-0.891357	-0.709961	-0.571777	-0.539795	-0.590576	-0.710938	-0.75293	-0.685791	-0.583008	-0.458008	-0.39917	-0.547852	-0.701172	-0.835938	-1.08301	-1.27734	-1.34082	-1.27466	-1.17114	-1.08716	-1.06763	-1.12817	-1.14282	-1.45532	-1.521	-1.50732	-1.5437	-1.57861	-1.57153	-1.67236	-1.81958	-1.97852	-2.18066	-2.08838
-0.421631	-0.470459	-0.501221	-0.633545	-0.872314	-1.11084	-1.27002	-1.32227	-1.27979	-1.33911	-1.28906	-1.24951	-1.28906	-1.33691	-1.32349	-1.15405	-0.939209	-0.719482	-0.545654	-0.450928	-0.478271	-0.652588	-0.710205	-0.685547	-0.621338	-0.521973	-0.555908	-0.674561	-0.726562	-0.855713	-1.04224	-1.19556	-1.24634	-1.12305	-0.976562	-0.861816	-0.830322	-0.814453	-0.820068	-1.14526	-1.30225	-1.39648	-1.53174	-1.52637	-1.55249	-1.54761	-1.677	-1.87769	-2.0481	-2.00659
-0.37207	-0.412354	-0.427246	-0.527344	-0.692139	-0.946777	-1.14868	-1.23975	-1.22705	-1.2959	-1.177	-1.10962	-1.13379	-1.18604	-1.14478	-1.05249	-0.881104	-0.692627	-0.529785	-0.407959	-0.486816	-0.618896	-0.701416	-0.757324	-0.755859	-0.772461	-0.781006	-0.811768	-0.782959	-0.840088	-0.957764	-1.05249	-1.11304	-0.985596	-0.818604	-0.700684	-0.719482	-0.655762	-0.664795	-0.977783	-1.16138	-1.36572	-1.48169	-1.43921	-1.42334	-1.43604	-1.48462	-1.65259	-1.75684	-1.79224
-0.367432	-0.397461	-0.467529	-0.626709	-0.721436	-0.919434	-1.09961	-1.19775	-1.22217	-1.19189	-1.0293	-0.916992	-0.895264	-0.901123	-0.905029	-0.882812	-0.788086	-0.664062	-0.598389	-0.483398	-0.547363	-0.620117	-0.727295	-0.851807	-0.956543	-0.981934	-0.955811	-0.897705	-0.804688	-0.794434	-0.843506	-0.901855	-0.935059	-0.855469	-0.711182	-0.637451	-0.583008	-0.656982	-0.673828	-0.849854	-1.07812	-1.3396	-1.41626	-1.33276	-1.24243	-1.21069	-1.18457	-1.2915	-1.4248	-1.49683
-0.363037	-0.431152	-0.557129	-0.698486	-0.760254	-0.942871	-1.13501	-1.23145	-1.23755	-1.09009	-0.898682	-0.733887	-0.688721	-0.692871	-0.7229	-0.786377	-0.792969	-0.759521	-0.758301	-0.678223	-0.655518	-0.702881	-0.817139	-0.958252	-1.1062	-1.1062	-1.01294	-0.880859	-0.724609	-0.665039	-0.667969	-0.702393	-0.752197	-0.719482	-0.622314	-0.521973	-0.508545	-0.610596	-0.594727	-0.754639	-0.981934	-1.27441	-1.32935	-1.21704	-1.0542	-0.960449	-0.916016	-0.962891	-1.10913	-1.24316
-0.464844	-0.54834	-0.599365	-0.668701	-0.730713	-0.876953	-1.05957	-1.14868	-1.10815	-0.951416	-0.781982	-0.62085	-0.553467	-0.590088	-0.690186	-0.862549	-0.936035	-0.993652	-0.981201	-0.936768	-0.880615	-0.893066	-0.99292	-1.09814	-1.22021	-1.19556	-1.01123	-0.828613	-0.641846	-0.519531	-0.492676	-0.534424	-0.63208	-0.655762	-0.611328	-0.537842	-0.601807	-0.595947	-0.535156	-0.743896	-0.944824	-1.18237	-1.19238	-1.06494	-0.891357	-0.755615	-0.759766	-0.718262	-0.89502	-1.08984
-0.630127	-0.669434	-0.672852	-0.662598	-0.685791	-0.773438	-0.904053	-0.944824	-0.955078	-0.851807	-0.712891	-0.58374	-0.508789	-0.621826	-0.769043	-0.92749	-1.06421	-1.21851	-1.27197	-1.20264	-1.17163	-1.12524	-1.18945	-1.24438	-1.30298	-1.24976	-1.03149	-0.808838	-0.605713	-0.443604	-0.40332	-0.5	-0.607666	-0.680664	-0.700195	-0.674316	-0.730225	-0.676758	-0.544922	-0.716064	-0.861572	-0.985107	-0.994141	-0.906982	-0.765625	-0.69751	-0.729004	-0.751221	-0.836182	-1.04541
-0.756836	-0.754883	-0.708496	-0.645508	-0.614502	-0.637207	-0.734375	-0.762939	-0.840576	-0.80127	-0.725098	-0.643311	-0.653564	-0.730225	-0.798584	-0.988525	-1.2019	-1.44531	-1.58032	-1.49683	-1.43506	-1.33276	-1.24463	-1.31934	-1.33154	-1.25562	-1.0752	-0.836182	-0.624023	-0.485596	-0.494873	-0.597656	-0.647949	-0.731445	-0.810547	-0.875977	-0.834717	-0.761719	-0.61792	-0.640625	-0.708984	-0.753174	-0.810059	-0.778809	-0.698486	-0.634521	-0.697021	-0.727051	-0.802979	-0.942871
-0.766113	-0.714111	-0.650635	-0.562012	-0.516113	-0.511963	-0.598633	-0.643311	-0.819092	-0.86499	-0.876465	-0.848633	-0.957764	-0.92041	-0.987061	-1.19238	-1.43481	-1.69238	-1.82642	-1.78345	-1.63452	-1.47461	-1.26709	-1.3335	-1.33252	-1.25952	-1.13232	-0.927734	-0.718018	-0.674805	-0.658691	-0.667969	-0.704346	-0.773926	-0.861816	-0.939941	-0.838379	-0.730469	-0.576904	-0.513672	-0.528076	-0.541504	-0.655273	-0.709229	-0.708008	-0.652832	-0.719482	-0.768555	-0.871094	-0.991943
-0.642578	-0.609863	-0.564453	-0.488037	-0.432861	-0.436523	-0.517822	-0.596924	-0.831299	-0.964355	-1.07349	-1.10034	-1.26855	-1.25195	-1.31201	-1.45068	-1.63647	-1.86719	-1.9895	-1.96802	-1.76758	-1.56201	-1.30566	-1.34473	-1.36572	-1.36719	-1.25806	-1.10815	-0.913818	-0.896973	-0.796143	-0.716064	-0.729736	-0.784668	-0.834473	-0.888428	-0.782227	-0.650879	-0.506592	-0.437012	-0.438965	-0.449951	-0.643799	-0.762695	-0.815674	-0.822021	-0.883789	-0.93457	-1.02783	-1.15991
-0.529785	-0.522461	-0.517822	-0.488037	-0.47998	-0.503418	-0.611328	-0.755127	-0.946045	-1.16553	-1.31274	-1.46826	-1.6084	-1.58325	-1.61523	-1.59375	-1.71777	-1.91357	-2.06128	-2.04688	-1.87207	-1.63428	-1.35522	-1.3772	-1.47314	-1.47119	-1.39233	-1.2688	-1.16187	-1.04248	-0.900635	-0.756104	-0.712402	-0.750488	-0.794678	-0.833984	-0.752686	-0.628418	-0.513184	-0.476562	-0.512695	-0.581787	-0.742188	-0.880859	-0.983643	-1.12695	-1.1792	-1.1626	-1.2312	-1.30444
-0.474609	-0.501709	-0.555176	-0.59375	-0.647461	-0.757812	-0.844238	-0.969971	-1.16431	-1.4292	-1.59204	-1.78369	-1.84595	-1.78833	-1.76514	-1.66138	-1.72534	-1.87964	-2.04126	-2.07056	-1.9563	-1.72974	-1.42847	-1.52539	-1.49512	-1.42358	-1.36597	-1.28076	-1.22485	-1.08252	-0.910645	-0.732666	-0.652588	-0.659424	-0.689453	-0.770508	-0.739258	-0.682373	-0.607178	-0.640381	-0.738525	-0.769775	-0.85791	-1.04004	-1.21313	-1.40625	-1.48804	-1.42407	-1.39478	-1.38428
-0.499756	-0.551025	-0.675537	-0.769531	-0.867432	-1.04175	-1.08154	-1.20264	-1.38086	-1.5564	-1.78418	-1.95459	-2.01709	-1.95312	-1.84204	-1.70898	-1.73584	-1.8501	-2.01807	-2.12769	-2.09058	-1.89185	-1.59399	-1.53784	-1.39185	-1.27783	-1.21387	-1.14868	-1.1145	-1.00439	-0.830566	-0.6604	-0.572998	-0.579346	-0.600342	-0.725342	-0.764404	-0.759766	-0.764648	-0.85498	-0.907959	-0.955322	-1.05444	-1.23022	-1.44189	-1.63892	-1.69995	-1.63379	-1.51831	-1.44727
-0.539795	-0.623047	-0.796143	-0.971436	-1.146	-1.29541	-1.33447	-1.40942	-1.5686	-1.65137	-1.84644	-2.0249	-2.11255	-2.03418	-1.87109	-1.77979	-1.79297	-1.89233	-2.05713	-2.20654	-2.22559	-2.0022	-1.67676	-1.49243	-1.26465	-1.11963	-1.00684	-0.981934	-0.950684	-0.867676	-0.737061	-0.604492	-0.548828	-0.605469	-0.61084	-0.697998	-0.794678	-0.873047	-0.991211	-1.12842	-1.16797	-1.23438	-1.32251	-1.43872	-1.66528	-1.83813	-1.87671	-1.78711	-1.66064	-1.52515
-0.633789	-0.761475	-0.957764	-1.1792	-1.37305	-1.47534	-1.51685	-1.53174	-1.63428	-1.65869	-1.82349	-2.00244	-2.10474	-2.06152	-1.96411	-1.88013	-1.89917	-2.0481	-2.1438	-2.25928	-2.2522	-2.02026	-1.62329	-1.41699	-1.13525	-0.949951	-0.833984	-0.848389	-0.832764	-0.785156	-0.72876	-0.652832	-0.649414	-0.680176	-0.655762	-0.733154	-0.872559	-1.01392	-1.22705	-1.39233	-1.45728	-1.50708	-1.52393	-1.60425	-1.80029	-1.96875	-2.01855	-1.91333	-1.77563	-1.62207
-0.805176	-0.899414	-1.06055	-1.27197	-1.45093	-1.56445	-1.60156	-1.59595	-1.62769	-1.60059	-1.71875	-1.87476	-2.05273	-2.12256	-2.10059	-2.04224	-2.13574	-2.15991	-2.18945	-2.26685	-2.17554	-1.98584	-1.56519	-1.3208	-1.01831	-0.796143	-0.735107	-0.718262	-0.730957	-0.768311	-0.779297	-0.776611	-0.786377	-0.749268	-0.744385	-0.812012	-0.922852	-1.10425	-1.34619	-1.52441	-1.6145	-1.6582	-1.58398	-1.63574	-1.7832	-1.9668	-2.05103	-1.9873	-1.85376	-1.72119
-0.87915	-0.912354	-1.02783	-1.20532	-1.38428	-1.51367	-1.5835	-1.58521	-1.53418	-1.50098	-1.57178	-1.74561	-1.95093	-2.12256	-2.17969	-2.2124	-2.20239	-2.10864	-2.0791	-2.09888	-2.03296	-1.91016	-1.56641	-1.24438	-0.929932	-0.699463	-0.649414	-0.60791	-0.630127	-0.719727	-0.804688	-0.851074	-0.892578	-0.828857	-0.809326	-0.848145	-0.908936	-1.08838	-1.33154	-1.5188	-1.61646	-1.63892	-1.55347	-1.60962	-1.73877	-1.90552	-2.02734	-2.04419	-1.94604	-1.90186
-0.871094	-0.841064	-0.936035	-1.06128	-1.23901	-1.39795	-1.50757	-1.51172	-1.48022	-1.4502	-1.52148	-1.65454	-1.80493	-1.95776	-2.08423	-2.19751	-2.09814	-1.97021	-1.91187	-1.88721	-1.87671	-1.86572	-1.5752	-1.23071	-0.960449	-0.764648	-0.624756	-0.546387	-0.553223	-0.654785	-0.774658	-0.865234	-0.92627	-0.861328	-0.814453	-0.812744	-0.813965	-0.964111	-1.17432	-1.39331	-1.52393	-1.5481	-1.56128	-1.62573	-1.72803	-1.82837	-1.95459	-2.01172	-1.97803	-1.97119
-0.858887	-0.778809	-0.880371	-0.96875	-1.10278	-1.28149	-1.43872	-1.52051	-1.50146	-1.49976	-1.51001	-1.57886	-1.65112	-1.80029	-1.91431	-2.0144	-1.94653	-1.78271	-1.7085	-1.68823	-1.74902	-1.85938	-1.66724	-1.36426	-1.15576	-0.908203	-0.669434	-0.546143	-0.517822	-0.581055	-0.687744	-0.794189	-0.865479	-0.819092	-0.775146	-0.753174	-0.752197	-0.830811	-1.0144	-1.23633	-1.43506	-1.5188	-1.58594	-1.64307	-1.70142	-1.76025	-1.85693	-1.94263	-1.93408	-1.86377
-0.832275	-0.827393	-0.868652	-0.930664	-1.06177	-1.24658	-1.43359	-1.52344	-1.55005	-1.45703	-1.36694	-1.34155	-1.3418	-1.4873	-1.66187	-1.74976	-1.77563	-1.65625	-1.56421	-1.58105	-1.78125	-1.87207	-1.76196	-1.53857	-1.33154	-1.01099	-0.727295	-0.532715	-0.446777	-0.452881	-0.529541	-0.624756	-0.735352	-0.726807	-0.702637	-0.694336	-0.675049	-0.711426	-0.856689	-1.07471	-1.31226	-1.49023	-1.61206	-1.72754	-1.68335	-1.68848	-1.71924	-1.77466	-1.8042	-1.69238
-0.94043	-0.926514	-0.93335	-0.968262	-1.0708	-1.26489	-1.43506	-1.53687	-1.48633	-1.30347	-1.17114	-1.07715	-1.07471	-1.16699	-1.36792	-1.51147	-1.60498	-1.57178	-1.60303	-1.73657	-1.82764	-1.87158	-1.80176	-1.63037	-1.40356	-1.01733	-0.711426	-0.450439	-0.311768	-0.250732	-0.342529	-0.403809	-0.532715	-0.574463	-0.591553	-0.582031	-0.560059	-0.663086	-0.778564	-0.969482	-1.2019	-1.4043	-1.60986	-1.60791	-1.49976	-1.44873	-1.43799	-1.49927	-1.59595	-1.53711
-1.10425	-1.08154	-1.05811	-1.07129	-1.13184	-1.28931	-1.43604	-1.51172	-1.38867	-1.15649	-0.966309	-0.859131	-0.865234	-0.894775	-1.11182	-1.33008	-1.47852	-1.58691	-1.77246	-1.84521	-1.84814	-1.83374	-1.77222	-1.64819	-1.3938	-1.00464	-0.650879	-0.342285	-0.163086	-0.0847168	-0.124512	-0.20459	-0.31543	-0.413818	-0.477051	-0.517334	-0.596924	-0.677979	-0.74707	-0.919434	-1.14551	-1.32104	-1.46655	-1.42407	-1.30322	-1.20435	-1.18677	-1.26221	-1.3728	-1.39917
-1.36963	-1.35327	-1.26514	-1.22217	-1.23975	-1.33618	-1.44165	-1.44507	-1.2832	-1.05347	-0.836426	-0.738281	-0.826904	-0.818359	-0.965088	-1.22681	-1.44141	-1.65503	-1.8457	-1.86841	-1.81543	-1.70972	-1.63867	-1.52905	-1.28979	-0.973389	-0.593262	-0.285156	-0.0737305	-0.0432129	0.0354004	-0.0522461	-0.190674	-0.333252	-0.468506	-0.609131	-0.689941	-0.693848	-0.688721	-0.81543	-1.00073	-1.15625	-1.24243	-1.23779	-1.13525	-1.00708	-0.989746	-1.06104	-1.18604	-1.29028
-1.68579	-1.65698	-1.52344	-1.41431	-1.37305	-1.37427	-1.43677	-1.39014	-1.2124	-0.998535	-0.789307	-0.669189	-0.809326	-0.875488	-0.922852	-1.1626	-1.42065	-1.70386	-1.8252	-1.81812	-1.67407	-1.54785	-1.45776	-1.354	-1.15674	-0.910645	-0.55957	-0.27832	-0.101807	-0.010498	0.0976562	0.0292969	-0.116211	-0.311768	-0.527344	-0.671875	-0.710693	-0.671631	-0.625244	-0.664551	-0.743896	-0.923096	-1.02588	-1.04199	-0.97168	-0.888184	-0.847412	-0.94458	-1.10327	-1.22607
-1.99097	-1.89575	-1.72998	-1.56763	-1.4563	-1.39893	-1.45068	-1.37988	-1.23755	-1.04175	-0.849365	-0.661377	-0.801514	-0.841553	-0.896973	-1.104	-1.36914	-1.60693	-1.67212	-1.66113	-1.53149	-1.35132	-1.2312	-1.15161	-1.06909	-0.881104	-0.581787	-0.332275	-0.150635	0.000976562	0.0927734	0.050293	-0.0778809	-0.300537	-0.51709	-0.656494	-0.648438	-0.554199	-0.474609	-0.46582	-0.467773	-0.647705	-0.791016	-0.85498	-0.862061	-0.8479	-0.896484	-0.922607	-0.995117	-1.11792
-2.13086	-2.0127	-1.82153	-1.63574	-1.47192	-1.42627	-1.50391	-1.41431	-1.32202	-1.16187	-0.995117	-0.807129	-0.858887	-0.833496	-0.87793	-1.04395	-1.20654	-1.39062	-1.47339	-1.4729	-1.3938	-1.2395	-1.05103	-1.00879	-1.07446	-0.915771	-0.687744	-0.476318	-0.236328	-0.0864258	0.0383301	0.0515137	-0.0444336	-0.236572	-0.44165	-0.562012	-0.533203	-0.400879	-0.295898	-0.280762	-0.246094	-0.432617	-0.585938	-0.742188	-0.836426	-0.87793	-0.971436	-0.942139	-0.963867	-1.06323
-2.1272	-2.0166	-1.84863	-1.66357	-1.50439	-1.54004	-1.51294	-1.44434	-1.38989	-1.27881	-1.12329	-0.929199	-0.907227	-0.795898	-0.773438	-0.859863	-0.969727	-1.12231	-1.25537	-1.31079	-1.28149	-1.17139	-0.998291	-1.0542	-1.07959	-1.01099	-0.844971	-0.692139	-0.418945	-0.206055	-0.0556641	0.0361328	-0.00634766	-0.169189	-0.34668	-0.449951	-0.404297	-0.283447	-0.203613	-0.164795	-0.205566	-0.451172	-0.593262	-0.739014	-0.889648	-1.0437	-1.05762	-0.97998	-0.958252	-0.9729
-2.11426	-2.0564	-1.92847	-1.75342	-1.698	-1.60645	-1.50024	-1.41016	-1.35229	-1.27905	-1.17139	-0.931152	-0.859619	-0.665771	-0.556885	-0.581055	-0.752441	-0.834717	-0.980957	-1.14014	-1.20923	-1.1228	-1.09912	-1.10986	-1.12158	-1.12524	-1.03491	-0.893066	-0.609619	-0.332275	-0.111084	0.0463867	0.0605469	-0.0808105	-0.218262	-0.278564	-0.273926	-0.241455	-0.205566	-0.20874	-0.370605	-0.486084	-0.654297	-0.853516	-1.01929	-1.18579	-1.10742	-0.970947	-0.86499	-0.813477
-2.15845	-2.1521	-2.09082	-1.96509	-1.81274	-1.60352	-1.42334	-1.29419	-1.21411	-1.15918	-1.08228	-0.820068	-0.716553	-0.503662	-0.372314	-0.436035	-0.566406	-0.602295	-0.787598	-1.00171	-1.125	-1.23706	-1.24683	-1.19434	-1.17554	-1.18701	-1.17896	-1.00928	-0.71167	-0.400146	-0.10498	0.0925293	0.159912	0.0356445	-0.0651855	-0.101807	-0.19165	-0.255859	-0.299072	-0.327148	-0.46582	-0.534424	-0.693604	-0.936768	-1.14819	-1.22754	-1.10449	-0.937012	-0.793213	-0.679932
-2.26562	-2.27295	-2.22681	-2.07593	-1.79297	-1.50708	-1.26709	-1.08984	-0.96582	-0.946289	-0.880371	-0.664062	-0.580322	-0.388916	-0.281738	-0.464111	-0.546631	-0.437988	-0.651367	-0.905029	-1.11426	-1.36792	-1.40332	-1.30713	-1.2561	-1.22583	-1.19946	-1.0127	-0.716309	-0.386475	-0.067627	0.159668	0.15332	0.136963	0.0546875	0.00219727	-0.180908	-0.341064	-0.484375	-0.50415	-0.604492	-0.692871	-0.824951	-1.05469	-1.23193	-1.22827	-1.08545	-0.933594	-0.7854	-0.621582
-2.30786	-2.31567	-2.23389	-2.0459	-1.69971	-1.3457	-1.06421	-0.842773	-0.6875	-0.705811	-0.679932	-0.527832	-0.490967	-0.345459	-0.306641	-0.407959	-0.484131	-0.392578	-0.563721	-0.843262	-1.16528	-1.46436	-1.47437	-1.35132	-1.27246	-1.20361	-1.10107	-0.88623	-0.688477	-0.378418	-0.10376	0.092041	0.0922852	0.115967	0.0622559	-0.00537109	-0.257812	-0.499512	-0.749268	-0.780029	-0.840576	-0.910645	-1.02075	-1.17871	-1.23486	-1.24561	-1.11694	-0.985596	-0.850098	-0.648682
-2.26123	-2.21924	-2.12939	-1.90527	-1.58447	-1.2063	-0.911621	-0.674316	-0.489502	-0.490234	-0.489502	-0.411133	-0.427246	-0.335205	-0.330322	-0.342529	-0.32373	-0.361816	-0.504639	-0.814697	-1.19336	-1.40796	-1.39185	-1.28979	-1.19336	-1.11621	-0.983398	-0.868652	-0.793945	-0.508545	-0.299561	-0.114502	-0.0737305	-0.0537109	-0.0551758	-0.130615	-0.42334	-0.759766	-1.03369	-1.06177	-1.10474	-1.09033	-1.14575	-1.19189	-1.23364	-1.28906	-1.22729	-1.10034	-0.928467	-0.889893
-2.09692	-2.0603	-1.95654	-1.72754	-1.44604	-1.09253	-0.814453	-0.611572	-0.442627	-0.371338	-0.374268	-0.332275	-0.412109	-0.400391	-0.386963	-0.354736	-0.308105	-0.352783	-0.495117	-0.781982	-1.08691	-1.20068	-1.24219	-1.17651	-1.08252	-1.00781	-0.95874	-0.983398	-0.915771	-0.731689	-0.511475	-0.403809	-0.327393	-0.251953	-0.223633	-0.351807	-0.647461	-1.02881	-1.26416	-1.2207	-1.25952	-1.19849	-1.19727	-1.19336	-1.25659	-1.36206	-1.38599	-1.29077	-1.17651	-1.26782
-1.9209	-1.87378	-1.77734	-1.61523	-1.3645	-1.07129	-0.810303	-0.699463	-0.452148	-0.354248	-0.368652	-0.35083	-0.505859	-0.567627	-0.537842	-0.467773	-0.378418	-0.359131	-0.450439	-0.670166	-0.891846	-1.01562	-1.11768	-1.104	-1.04517	-0.970947	-1.05273	-1.05371	-1.03003	-0.953857	-0.778564	-0.707275	-0.60376	-0.469482	-0.455566	-0.580811	-0.86377	-1.19458	-1.3335	-1.28906	-1.35742	-1.32422	-1.31323	-1.25977	-1.50244	-1.6062	-1.66504	-1.65479	-1.64648	-1.64136
-1.73315	-1.68628	-1.63062	-1.56714	-1.37939	-1.14209	-1.00879	-0.768066	-0.550537	-0.458008	-0.474609	-0.482178	-0.67041	-0.761963	-0.717529	-0.566406	-0.408447	-0.32373	-0.34082	-0.500488	-0.690186	-0.85083	-1.01465	-1.1084	-1.17749	-1.21411	-1.11011	-1.14795	-1.17554	-1.19458	-1.15063	-1.09106	-0.967285	-0.807617	-0.736084	-0.813965	-1.04419	-1.24097	-1.37402	-1.40674	-1.51855	-1.5188	-1.50757	-1.5625	-1.79932	-1.90283	-1.96606	-2.00122	-2.09473	-1.97192
-1.6106	-1.58008	-1.64111	-1.62012	-1.50903	-1.32837	-1.24341	-0.968262	-0.762207	-0.664062	-0.647949	-0.66626	-0.85376	-0.893311	-0.799072	-0.590088	-0.368652	-0.25293	-0.230713	-0.379883	-0.574951	-0.741943	-0.987305	-1.19238	-1.30737	-1.41577	-1.25708	-1.27979	-1.34863	-1.45459	-1.40405	-1.4126	-1.26685	-1.11426	-0.994873	-0.984619	-1.19629	-1.2959	-1.47119	-1.56909	-1.73877	-1.75122	-1.78882	-1.92627	-1.95996	-2.02856	-2.12402	-2.18628	-2.27295	-2.12964
-1.62329	-1.68896	-1.73926	-1.73657	-1.7124	-1.64917	-1.56787	-1.33911	-1.10083	-0.969238	-0.88623	-0.845703	-1.01489	-0.983643	-0.857178	-0.642334	-0.389648	-0.239746	-0.283936	-0.526367	-0.58252	-0.688965	-0.979248	-1.24341	-1.39697	-1.54614	-1.41357	-1.37769	-1.42847	-1.50635	-1.40796	-1.53052	-1.43799	-1.30835	-1.18408	-1.13208	-1.4104	-1.41772	-1.5979	-1.72949	-1.99878	-2.03271	-2.16919	-2.11206	-2.00244	-2.01489	-2.08032	-2.16333	-2.23975	-2.14648
-1.84326	-1.84424	-1.85474	-1.8894	-1.9231	-1.97852	-1.91406	-1.71924	-1.479	-1.26758	-1.13916	-0.955078	-1.1543	-1.09155	-0.953857	-0.744873	-0.522949	-0.340088	-0.430176	-0.697266	-0.666748	-0.744141	-1.05273	-1.33936	-1.5271	-1.58398	-1.46167	-1.36816	-1.35474	-1.40942	-1.30005	-1.51074	-1.51172	-1.43677	-1.3457	-1.46948	-1.53198	-1.53223	-1.74365	-1.8916	-2.22681	-2.29077	-2.35083	-2.20972	-2.01685	-1.92212	-1.95459	-2.06567	-2.14526	-2.10645
-2.07007	-2.02368	-1.98584	-2.00098	-2.01538	-2.09229	-2.07031	-1.9165	-1.72217	-1.47266	-1.30347	-1.05444	-1.24414	-1.19214	-1.07544	-0.890381	-0.718506	-0.606934	-0.700439	-0.754639	-0.79541	-0.893555	-1.17676	-1.43872	-1.64624	-1.59058	-1.43872	-1.30688	-1.24561	-1.28589	-1.18457	-1.47876	-1.58569	-1.61963	-1.66895	-1.74609	-1.66187	-1.68799	-1.91577	-2.00171	-2.31592	-2.44678	-2.40625	-2.2251	-1.99536	-1.81982	-1.92041	-2.02124	-2.06812	-2.08667
-2.25928	-2.19971	-2.09106	-1.98169	-1.96851	-2.04639	-2.0752	-1.979	-1.81201	-1.5835	-1.3811	-1.15869	-1.29541	-1.25635	-1.19482	-1.07837	-0.940186	-0.950684	-0.900146	-0.87915	-0.946289	-1.07959	-1.25537	-1.52368	-1.65649	-1.58179	-1.41284	-1.25513	-1.17114	-1.2085	-1.14697	-1.44751	-1.6189	-1.82788	-1.93726	-1.93433	-1.88037	-1.86401	-1.95923	-1.95068	-2.27002	-2.44043	-2.35083	-2.16602	-1.88696	-1.74683	-1.87476	-1.92554	-2	-2.07935
-2.33154	-2.2334	-2.10645	-1.9231	-1.85156	-1.91113	-2.03882	-1.99268	-1.83374	-1.65771	-1.48169	-1.29688	-1.3208	-1.2876	-1.27295	-1.25513	-1.21973	-1.27173	-1.15967	-1.07202	-1.08545	-1.18384	-1.25952	-1.46948	-1.56714	-1.51953	-1.37964	-1.22217	-1.22144	-1.19751	-1.04419	-1.31274	-1.54297	-1.8396	-1.94751	-1.95337	-1.89966	-1.86377	-1.85986	-1.79028	-2.11523	-2.27612	-2.19873	-2.03613	-1.82568	-1.81787	-1.80933	-1.83472	-1.91919	-2.01147
-2.2146	-2.13574	-2.02759	-1.84692	-1.72729	-1.84326	-1.96851	-1.99243	-1.90698	-1.79932	-1.69287	-1.3938	-1.35498	-1.2981	-1.27344	-1.30176	-1.35864	-1.42188	-1.34033	-1.23657	-1.17749	-1.22266	-1.17773	-1.30713	-1.43726	-1.42969	-1.34521	-1.24292	-1.24048	-1.13135	-0.95166	-1.10449	-1.32471	-1.59229	-1.68921	-1.75586	-1.7439	-1.70728	-1.70874	-1.57227	-1.95068	-2.11865	-2.13403	-2.06201	-2.0647	-1.9541	-1.80835	-1.78442	-1.83716	-1.89453
-2.03003	-1.97168	-1.90405	-1.75781	-1.67725	-1.79932	-1.87549	-1.95264	-1.98608	-1.97168	-1.83105	-1.47144	-1.354	-1.23389	-1.15601	-1.18335	-1.30566	-1.38696	-1.35571	-1.29468	-1.22241	-1.15674	-1.07153	-1.17163	-1.37817	-1.39551	-1.32568	-1.22192	-1.12964	-0.971436	-0.787354	-0.903809	-1.03809	-1.22656	-1.38184	-1.49536	-1.54541	-1.54346	-1.64575	-1.58936	-1.86328	-2.02881	-2.16626	-2.20605	-2.22778	-2.05127	-1.8689	-1.70923	-1.6665	-1.71509
-1.8501	-1.83496	-1.8103	-1.7522	-1.75122	-1.75366	-1.83105	-1.92358	-2.01514	-2.04517	-1.85571	-1.46558	-1.27734	-1.09692	-0.984619	-0.946777	-1.1145	-1.18872	-1.22046	-1.20605	-1.1499	-1.04395	-1.10645	-1.14258	-1.25854	-1.3064	-1.26294	-1.21973	-0.984375	-0.782715	-0.531494	-0.599854	-0.694336	-0.921387	-1.02515	-1.20923	-1.35913	-1.52881	-1.65845	-1.72241	-1.81812	-1.97339	-2.16528	-2.29761	-2.22852	-2.01562	-1.78027	-1.55981	-1.44189	-1.4397
-1.71167	-1.74731	-1.8418	-1.87793	-1.85693	-1.83105	-1.89355	-1.96313	-2.03613	-2.02026	-1.78589	-1.36743	-1.15454	-0.928467	-0.819336	-0.758789	-0.87793	-0.993652	-1.03174	-1.08667	-1.06226	-1.07837	-1.11572	-1.03833	-1.05127	-1.06445	-1.06128	-1.00757	-0.775635	-0.554443	-0.294189	-0.355957	-0.481201	-0.612793	-0.697021	-0.972412	-1.22876	-1.48511	-1.65112	-1.66406	-1.85522	-1.9209	-2.09351	-2.23706	-2.10718	-1.87598	-1.59937	-1.36963	-1.20532	-1.21143
-1.60571	-1.74097	-2.03711	-2.10376	-2.07251	-1.99585	-1.97534	-1.96509	-1.97754	-1.90015	-1.65039	-1.23755	-1.03516	-0.806885	-0.708984	-0.614014	-0.673584	-0.80957	-0.905518	-1.02417	-1.05176	-1.06763	-0.969482	-0.855469	-0.761963	-0.768066	-0.754395	-0.700439	-0.517822	-0.317871	-0.129639	-0.247803	-0.39502	-0.492676	-0.471191	-0.719727	-1.06299	-1.43701	-1.61865	-1.59717	-1.7937	-1.8772	-2.00244	-2.06152	-1.91333	-1.70142	-1.42285	-1.22168	-1.05127	-1.08838
-1.61011	-1.81616	-2.12109	-2.23975	-2.2229	-2.10571	-1.98877	-1.90723	-1.86792	-1.76538	-1.54028	-1.14233	-0.953857	-0.757568	-0.652344	-0.528076	-0.53833	-0.6521	-0.814697	-0.981934	-1.03516	-0.977539	-0.769775	-0.618896	-0.477783	-0.439697	-0.432861	-0.401611	-0.30835	-0.158936	-0.0566406	-0.155273	-0.210938	-0.375977	-0.458008	-0.616699	-0.981934	-1.37256	-1.58569	-1.55786	-1.70483	-1.7373	-1.7959	-1.83398	-1.73828	-1.57764	-1.33472	-1.19727	-1.14526	-1.03857
-1.68579	-1.93481	-2.23779	-2.35571	-2.30786	-2.12891	-1.94336	-1.80078	-1.71729	-1.61621	-1.44849	-1.12134	-0.9104	-0.766113	-0.606201	-0.506348	-0.470703	-0.5625	-0.737305	-0.917725	-0.93457	-0.821777	-0.570557	-0.371338	-0.245361	-0.171387	-0.154053	-0.197266	-0.180176	-0.103516	-0.0488281	-0.0830078	-0.121582	-0.249756	-0.364746	-0.639893	-0.967529	-1.32373	-1.521	-1.5437	-1.58057	-1.54248	-1.55444	-1.60522	-1.58862	-1.52783	-1.34912	-1.29297	-1.1853	-1.07788
-1.85376	-2.07715	-2.25513	-2.33813	-2.2915	-2.12036	-1.87305	-1.70215	-1.60181	-1.53735	-1.46338	-1.19751	-1.05615	-0.875244	-0.688965	-0.595215	-0.550781	-0.546875	-0.678467	-0.798584	-0.768311	-0.632812	-0.391113	-0.198486	-0.169678	-0.140137	-0.0437012	-0.0791016	-0.111816	-0.153809	-0.0625	-0.0744629	-0.0793457	-0.137939	-0.286621	-0.579834	-0.896973	-1.20483	-1.40869	-1.45215	-1.4248	-1.36768	-1.33667	-1.40796	-1.55127	-1.54053	-1.44531	-1.38525	-1.26123	-1.17212
-1.93066	-2.02734	-2.16724	-2.27856	-2.25928	-2.11401	-1.83472	-1.66943	-1.60693	-1.6272	-1.57153	-1.34839	-1.29639	-1.05811	-0.818848	-0.686035	-0.620117	-0.553223	-0.637451	-0.691162	-0.648926	-0.517334	-0.284668	-0.1521	-0.0852051	-0.0556641	-0.0446777	-0.0153809	-0.0825195	-0.197021	-0.0751953	-0.102539	-0.0620117	-0.097168	-0.234131	-0.479736	-0.721436	-0.989746	-1.19629	-1.27905	-1.29541	-1.34351	-1.28662	-1.39722	-1.55127	-1.59717	-1.62402	-1.60938	-1.46899	-1.38013
-1.89429	-1.90015	-2.05347	-2.18433	-2.20532	-2.0918	-1.90015	-1.75171	-1.78149	-1.71143	-1.67407	-1.47998	-1.48291	-1.24316	-0.979248	-0.747559	-0.616699	-0.509766	-0.575195	-0.593018	-0.564209	-0.476562	-0.305908	-0.141602	-0.0776367	0.048584	0.0402832	-0.019043	-0.112061	-0.198486	-0.112305	-0.159668	-0.112305	-0.114258	-0.197754	-0.361328	-0.528809	-0.777832	-0.983154	-1.13501	-1.22485	-1.2959	-1.41064	-1.40356	-1.50928	-1.63135	-1.78979	-1.84546	-1.73926	-1.63647
-1.80518	-1.80054	-1.96289	-2.13599	-2.2124	-2.17212	-2.07788	-2.02246	-1.92798	-1.79492	-1.72266	-1.55933	-1.56128	-1.32495	-1.05225	-0.751709	-0.563721	-0.464844	-0.477295	-0.490723	-0.494873	-0.458252	-0.346191	-0.174072	-0.109131	0.0129395	0.0349121	-0.00708008	-0.0895996	-0.192139	-0.141357	-0.213135	-0.153809	-0.129395	-0.169922	-0.287598	-0.401123	-0.593994	-0.833008	-1.04834	-1.17822	-1.2915	-1.39307	-1.38379	-1.45215	-1.61963	-1.80615	-1.89722	-1.87988	-1.81201
-1.75854	-1.75732	-1.99585	-2.20337	-2.36011	-2.37451	-2.32202	-2.34546	-2.0918	-1.90015	-1.76465	-1.56519	-1.52637	-1.30054	-1.03125	-0.737061	-0.525879	-0.434814	-0.382324	-0.384033	-0.40625	-0.429688	-0.408691	-0.318115	-0.216309	-0.0876465	-0.0227051	-0.0244141	-0.0881348	-0.150391	-0.0966797	-0.196533	-0.137939	-0.098877	-0.112061	-0.337158	-0.45874	-0.597412	-0.756104	-0.991943	-1.15332	-1.3457	-1.32886	-1.30273	-1.34351	-1.43652	-1.55127	-1.72705	-1.81787	-1.8147
-1.82812	-1.896	-2.16357	-2.34375	-2.52856	-2.61182	-2.56445	-2.53833	-2.2334	-1.98682	-1.79004	-1.51782	-1.49683	-1.28662	-1.00977	-0.751709	-0.560547	-0.482666	-0.364502	-0.345459	-0.36499	-0.443604	-0.501953	-0.485596	-0.368896	-0.180176	-0.0734863	-0.020752	-0.045166	-0.0388184	-0.00244141	-0.12085	-0.0847168	-0.0498047	-0.108887	-0.330811	-0.481445	-0.65625	-0.69458	-0.924805	-1.15698	-1.31274	-1.26147	-1.18604	-1.15942	-1.17188	-1.27783	-1.47461	-1.63916	-1.71533
-2.12769	-2.18408	-2.32275	-2.448	-2.60181	-2.71826	-2.71802	-2.60596	-2.28052	-2.00317	-1.76294	-1.47144	-1.49805	-1.31958	-1.05103	-0.830811	-0.693604	-0.524902	-0.416992	-0.384277	-0.394043	-0.501465	-0.613037	-0.612305	-0.516846	-0.280273	-0.108643	-0.0117188	0.020752	0.0576172	0.0788574	-0.050293	-0.057373	-0.0610352	-0.19043	-0.306396	-0.416748	-0.580078	-0.655762	-0.912598	-1.19556	-1.27588	-1.19336	-1.05542	-0.976318	-0.949219	-1.0293	-1.23096	-1.45288	-1.62183
-2.36499	-2.38867	-2.3938	-2.44995	-2.57422	-2.69312	-2.73413	-2.57056	-2.2666	-1.97241	-1.70068	-1.47827	-1.45825	-1.33765	-1.13574	-0.99707	-0.828369	-0.671387	-0.520996	-0.461914	-0.460449	-0.551758	-0.647949	-0.6521	-0.559326	-0.371826	-0.144531	-0.026123	0.0498047	0.0605469	0.100586	-0.0373535	-0.0825195	-0.167725	-0.274902	-0.329834	-0.412354	-0.536865	-0.689941	-0.946289	-1.17578	-1.18848	-1.05859	-0.91748	-0.811523	-0.799561	-0.838867	-1.11353	-1.32935	-1.56909
-2.48047	-2.46338	-2.37329	-2.36133	-2.42554	-2.54834	-2.64917	-2.50171	-2.24121	-1.95605	-1.71313	-1.46167	-1.41821	-1.3186	-1.20264	-1.15088	-0.990723	-0.842529	-0.654297	-0.524658	-0.489014	-0.515381	-0.608154	-0.620605	-0.541504	-0.395752	-0.178467	-0.0429688	0.0266113	0.0195312	0.0949707	-0.0588379	-0.155762	-0.291992	-0.394531	-0.411865	-0.45459	-0.52124	-0.6604	-0.872559	-1.01587	-1.03711	-0.942627	-0.809326	-0.694092	-0.705078	-0.804199	-1.01465	-1.23877	-1.55444
-2.4209	-2.38574	-2.30469	-2.18848	-2.21069	-2.32666	-2.52612	-2.44678	-2.2522	-2.04102	-1.82227	-1.47021	-1.42407	-1.32056	-1.2583	-1.25659	-1.14136	-0.965088	-0.764648	-0.567871	-0.469482	-0.462646	-0.542725	-0.549561	-0.514648	-0.383057	-0.217773	-0.0812988	-0.0410156	-0.00537109	0.0776367	-0.0917969	-0.229736	-0.38623	-0.494873	-0.468506	-0.45459	-0.466553	-0.552734	-0.722412	-0.826172	-0.911621	-0.880371	-0.794922	-0.766357	-0.815674	-0.804688	-0.94043	-1.18848	-1.55127
-2.27002	-2.23291	-2.17603	-2.00488	-2.01392	-2.22339	-2.41333	-2.45679	-2.38159	-2.28027	-1.99658	-1.54272	-1.44238	-1.31934	-1.27026	-1.24438	-1.14453	-0.979004	-0.801025	-0.5896	-0.456055	-0.498291	-0.489014	-0.501953	-0.517578	-0.455566	-0.342041	-0.250732	-0.163574	-0.0817871	0.0351562	-0.12793	-0.293701	-0.467529	-0.54834	-0.501465	-0.42749	-0.391357	-0.4375	-0.579102	-0.715088	-0.887939	-0.930176	-0.893799	-0.924561	-0.990723	-0.979492	-1.02148	-1.271	-1.62061
-2.13672	-2.12134	-2.06982	-2.03369	-2.11133	-2.21118	-2.3457	-2.43896	-2.44556	-2.37842	-2.07275	-1.59766	-1.43091	-1.2666	-1.12524	-1.08643	-1.00464	-0.891357	-0.768066	-0.588135	-0.477295	-0.503174	-0.468506	-0.487549	-0.539795	-0.58252	-0.522217	-0.496826	-0.358643	-0.228027	-0.0788574	-0.208984	-0.363281	-0.498535	-0.547119	-0.504883	-0.413574	-0.359863	-0.409424	-0.510254	-0.708984	-0.946045	-1.04541	-1.04907	-1.15112	-1.20093	-1.18799	-1.23877	-1.4397	-1.67529
-2.02246	-2.01392	-2.03516	-2.15332	-2.21802	-2.20239	-2.31616	-2.40918	-2.45874	-2.33716	-2.00684	-1.55615	-1.34253	-1.11621	-0.90332	-0.877686	-0.835693	-0.777344	-0.707275	-0.583496	-0.550049	-0.468994	-0.453857	-0.47998	-0.5625	-0.674561	-0.715332	-0.688721	-0.540039	-0.365234	-0.186035	-0.26123	-0.355957	-0.44458	-0.509766	-0.502441	-0.446777	-0.430908	-0.535156	-0.626953	-0.834961	-1.02637	-1.18335	-1.29883	-1.40942	-1.44751	-1.43164	-1.4375	-1.53052	-1.69092
-1.86816	-1.94043	-2.09351	-2.19287	-2.23218	-2.22241	-2.27979	-2.3584	-2.41284	-2.25464	-1.94434	-1.47949	-1.23413	-0.989746	-0.794678	-0.734131	-0.715332	-0.711426	-0.704834	-0.675293	-0.617188	-0.529297	-0.473633	-0.489258	-0.574707	-0.711182	-0.810059	-0.778809	-0.626221	-0.435791	-0.2229	-0.268311	-0.295166	-0.354248	-0.444824	-0.505615	-0.529785	-0.59375	-0.733643	-0.848145	-0.939697	-1.12891	-1.35376	-1.5686	-1.69824	-1.7002	-1.67163	-1.58179	-1.60962	-1.7063
-1.79443	-1.95776	-2.10645	-2.16284	-2.19385	-2.20508	-2.21875	-2.2666	-2.2561	-2.13623	-1.88281	-1.4563	-1.20508	-0.988281	-0.787598	-0.668457	-0.660889	-0.693848	-0.78125	-0.822754	-0.753174	-0.675293	-0.567139	-0.531738	-0.597656	-0.697021	-0.807129	-0.785889	-0.64209	-0.469238	-0.254395	-0.27832	-0.272217	-0.443359	-0.481445	-0.577637	-0.680176	-0.798584	-0.962891	-0.983643	-1.0979	-1.30298	-1.54346	-1.77319	-1.94214	-1.94458	-1.87256	-1.72095	-1.68848	-1.73315
-1.79688	-1.92163	-2.06152	-2.11841	-2.12524	-2.10278	-2.05811	-2.06543	-2.05493	-2.0061	-1.84326	-1.48706	-1.26733	-1.13013	-0.817139	-0.679688	-0.66748	-0.735596	-0.882568	-0.968018	-0.908691	-0.815918	-0.692627	-0.581055	-0.598877	-0.575195	-0.700684	-0.716309	-0.640381	-0.518555	-0.335693	-0.344238	-0.463135	-0.56958	-0.622803	-0.744873	-0.918945	-1.06494	-1.19922	-1.22729	-1.31079	-1.49634	-1.6438	-1.8855	-2.0708	-2.11182	-1.98779	-1.85938	-1.80566	-1.82812
-1.75513	-1.8562	-1.98047	-2.03174	-2.01855	-1.96436	-1.87646	-1.85474	-1.85986	-1.91089	-1.8501	-1.58887	-1.47192	-1.20361	-0.952148	-0.80957	-0.744385	-0.841797	-1.00952	-1.10034	-1.05786	-0.908447	-0.755859	-0.586914	-0.550537	-0.416504	-0.574463	-0.643799	-0.653076	-0.594971	-0.475098	-0.554443	-0.627197	-0.65918	-0.736084	-0.897217	-1.13232	-1.32593	-1.40698	-1.43701	-1.47852	-1.59277	-1.67749	-1.90039	-2.09692	-2.16357	-2.09497	-1.98779	-1.95825	-2.10547
-1.66675	-1.72876	-1.81421	-1.88037	-1.87354	-1.82959	-1.75122	-1.68457	-1.75049	-1.94043	-1.91797	-1.71265	-1.73267	-1.46899	-1.22485	-1.06763	-0.970947	-1.04883	-1.19653	-1.25122	-1.17578	-0.971191	-0.756104	-0.567871	-0.47583	-0.315186	-0.485107	-0.594238	-0.701904	-0.723633	-0.69458	-0.823975	-0.749756	-0.755127	-0.822754	-0.972412	-1.19312	-1.40283	-1.4834	-1.51489	-1.54224	-1.60449	-1.64868	-1.85425	-2.05957	-2.20923	-2.24146	-2.17334	-2.26489	-2.31689
-1.48364	-1.53687	-1.59497	-1.67676	-1.72119	-1.72607	-1.70752	-1.69995	-1.78955	-1.88745	-1.91675	-1.80713	-1.94653	-1.76807	-1.54395	-1.36182	-1.25854	-1.25903	-1.35229	-1.35352	-1.22241	-1.01562	-0.772949	-0.594971	-0.494141	-0.388184	-0.597412	-0.680664	-0.800049	-0.943604	-0.959473	-1.0293	-0.9021	-0.839355	-0.865234	-0.911133	-1.1106	-1.30518	-1.43652	-1.51538	-1.56543	-1.56592	-1.58496	-1.76611	-1.95972	-2.19531	-2.33057	-2.32812	-2.44238	-2.33423
-1.32227	-1.34863	-1.39404	-1.49072	-1.59497	-1.64087	-1.64453	-1.73779	-1.70898	-1.74365	-1.81079	-1.80518	-1.99292	-1.9126	-1.74512	-1.56128	-1.43091	-1.38306	-1.4021	-1.37134	-1.30713	-1.11401	-0.909424	-0.733398	-0.685791	-0.625	-0.759521	-0.877197	-1.02759	-1.21899	-1.21899	-1.19678	-1.03149	-0.898682	-0.86084	-0.813232	-0.965088	-1.16284	-1.34204	-1.47241	-1.52344	-1.51709	-1.5835	-1.70215	-1.86206	-2.04956	-2.20825	-2.31396	-2.34229	-2.24146
-1.20117	-1.21216	-1.25513	-1.36963	-1.50073	-1.57935	-1.67114	-1.66479	-1.5957	-1.55908	-1.64136	-1.59766	-1.77051	-1.78882	-1.72412	-1.60938	-1.48071	-1.4353	-1.38818	-1.37378	-1.41113	-1.27075	-1.13257	-1.00513	-0.981689	-0.904053	-0.969238	-1.09717	-1.29712	-1.48657	-1.4209	-1.31934	-1.09375	-0.927734	-0.830566	-0.729736	-0.849609	-1.05078	-1.26465	-1.45093	-1.54688	-1.60425	-1.66162	-1.67798	-1.7688	-1.87109	-2.02539	-2.19141	-2.1814	-2.05103
-1.2417	-1.19727	-1.17285	-1.29297	-1.43799	-1.55151	-1.65967	-1.56909	-1.45752	-1.37256	-1.38794	-1.34668	-1.48853	-1.5874	-1.62183	-1.60938	-1.53418	-1.52124	-1.48462	-1.50488	-1.54688	-1.50073	-1.39673	-1.41968	-1.34668	-1.18628	-1.21387	-1.29346	-1.4646	-1.57373	-1.46606	-1.36914	-1.12036	-0.930664	-0.817627	-0.669922	-0.813232	-0.981201	-1.22559	-1.44702	-1.56421	-1.63647	-1.6001	-1.49561	-1.50293	-1.56689	-1.7439	-1.94019	-2.00122	-1.91675
-1.25293	-1.22949	-1.1499	-1.23755	-1.39307	-1.55737	-1.58447	-1.46411	-1.30029	-1.18408	-1.13794	-1.10645	-1.22144	-1.37646	-1.51611	-1.62524	-1.72144	-1.72998	-1.68945	-1.71777	-1.75366	-1.81909	-1.77075	-1.85181	-1.75	-1.47119	-1.45923	-1.44702	-1.46411	-1.54541	-1.45435	-1.40527	-1.18726	-0.981934	-0.803223	-0.801514	-0.905518	-1.02808	-1.2771	-1.50195	-1.63599	-1.57031	-1.43506	-1.2876	-1.22827	-1.26367	-1.43384	-1.64917	-1.81372	-1.79028
-1.25122	-1.21216	-1.16211	-1.22876	-1.36621	-1.47485	-1.44238	-1.32471	-1.14819	-1.00684	-0.944336	-0.900391	-1.08911	-1.29077	-1.45557	-1.70728	-1.85229	-1.85278	-1.8418	-1.90894	-1.99268	-2.12939	-2.14087	-2.18799	-2.04346	-1.73071	-1.63721	-1.56787	-1.47607	-1.58374	-1.50024	-1.49805	-1.34155	-1.11841	-1.01538	-1.09253	-1.0813	-1.17676	-1.41382	-1.62256	-1.68506	-1.50732	-1.26782	-1.09058	-1.0144	-1.06323	-1.15161	-1.38965	-1.60693	-1.74341
-1.2937	-1.24512	-1.18262	-1.19946	-1.27271	-1.33936	-1.31372	-1.2019	-1.02856	-0.879639	-0.818115	-0.861572	-1.02832	-1.21069	-1.42993	-1.73779	-1.91626	-2.02612	-1.9895	-2.03003	-2.12109	-2.19678	-2.21973	-2.29175	-2.15942	-1.88232	-1.76562	-1.64648	-1.59888	-1.69824	-1.61182	-1.67749	-1.58813	-1.44922	-1.42627	-1.42822	-1.3811	-1.39014	-1.54126	-1.66772	-1.66064	-1.41943	-1.14185	-0.961182	-0.948975	-1.00732	-0.966064	-1.19604	-1.46411	-1.73242
-1.32178	-1.25049	-1.14307	-1.08911	-1.12451	-1.20605	-1.21045	-1.11694	-0.972168	-0.869873	-0.907227	-0.910156	-0.963623	-1.14062	-1.37451	-1.75415	-2.00415	-2.12524	-2.08545	-2.06421	-2.09351	-2.07617	-2.15063	-2.23535	-2.17554	-1.9563	-1.88892	-1.72485	-1.78613	-1.80322	-1.75366	-1.9165	-1.90698	-1.90137	-1.77393	-1.71069	-1.62231	-1.52466	-1.61328	-1.66138	-1.58276	-1.3335	-1.07153	-0.933594	-0.885498	-0.979248	-0.962891	-1.13184	-1.41797	-1.75513
-1.3125	-1.21484	-1.104	-0.967285	-0.999756	-1.10278	-1.14282	-1.10596	-1.02075	-0.967773	-1.08398	-0.989014	-0.993896	-1.14697	-1.39209	-1.76514	-1.97754	-2.07373	-2.06079	-2.02051	-2.00439	-1.98608	-2.04858	-2.15601	-2.21997	-2.07031	-2.03174	-1.9541	-1.92847	-1.94067	-1.90625	-2.07227	-2.12964	-2.2019	-1.98511	-1.90747	-1.72021	-1.5752	-1.63965	-1.6377	-1.57007	-1.3645	-1.1228	-0.966553	-0.96582	-0.939209	-0.956543	-1.0979	-1.40234	-1.72705
-1.28198	-1.18555	-1.0769	-0.920654	-0.986816	-1.03223	-1.07373	-1.10571	-1.11401	-1.10986	-1.1543	-1.02588	-1.06738	-1.18335	-1.38867	-1.64844	-1.78003	-1.92822	-1.95581	-1.93774	-1.91235	-1.9043	-1.96289	-2.2312	-2.34937	-2.28198	-2.32886	-2.26636	-2.10474	-2.1001	-1.99634	-2.1582	-2.24951	-2.34961	-2.10547	-2.02832	-1.80078	-1.5896	-1.67749	-1.66187	-1.62329	-1.5105	-1.31421	-1.11621	-1.11768	-1.00562	-0.979004	-1.09155	-1.34961	-1.5603
-1.30029	-1.24512	-1.14136	-1.06152	-1.03638	-1.04175	-1.09766	-1.16089	-1.24072	-1.26953	-1.22656	-1.05347	-1.0752	-1.11523	-1.23804	-1.37915	-1.53027	-1.70215	-1.81982	-1.86084	-1.87207	-1.85718	-2.0188	-2.26367	-2.42065	-2.47192	-2.61011	-2.51562	-2.29956	-2.20776	-2.00952	-2.13867	-2.25513	-2.35596	-2.17456	-2.09009	-1.84888	-1.66406	-1.79541	-1.76514	-1.75317	-1.7041	-1.56128	-1.38867	-1.25342	-1.07202	-0.966309	-1.00879	-1.18359	-1.28589
-1.37402	-1.34204	-1.2793	-1.20801	-1.1731	-1.15796	-1.21045	-1.29956	-1.40259	-1.43311	-1.31079	-1.06567	-1.02075	-0.983643	-1.03516	-1.17065	-1.30347	-1.51099	-1.71436	-1.85156	-1.9165	-1.93726	-2.06714	-2.21436	-2.41724	-2.51221	-2.69482	-2.56934	-2.36255	-2.19385	-2.04126	-2.01465	-2.19019	-2.24658	-2.15234	-2.09937	-1.94946	-1.93848	-1.93359	-1.89893	-1.88892	-1.87769	-1.77954	-1.6394	-1.33691	-1.07251	-0.884033	-0.835693	-0.991699	-1.02002
-1.46631	-1.45874	-1.43823	-1.35596	-1.30811	-1.3125	-1.33228	-1.42749	-1.51807	-1.49341	-1.32935	-1.03296	-0.955811	-0.857422	-0.898926	-1.00854	-1.15381	-1.38428	-1.64502	-1.87695	-2.05859	-2.15234	-2.12183	-2.23047	-2.38574	-2.479	-2.65698	-2.5188	-2.29712	-2.10474	-1.96509	-1.93506	-2.04321	-2.1189	-2.09009	-2.19336	-2.14966	-2.18115	-2.05615	-1.99976	-1.99146	-1.97412	-1.89575	-1.72485	-1.38281	-1.05884	-0.815674	-0.709717	-0.848389	-0.84082
-1.60254	-1.6062	-1.58325	-1.53101	-1.44385	-1.41846	-1.40869	-1.45947	-1.52271	-1.49048	-1.33105	-1.02661	-0.924805	-0.837402	-0.944824	-1.11816	-1.09497	-1.33911	-1.62329	-1.93701	-2.24341	-2.31982	-2.22412	-2.23047	-2.30713	-2.36328	-2.53101	-2.43384	-2.23633	-2.03223	-1.88574	-1.91064	-1.93555	-2.04248	-2.0686	-2.31177	-2.37329	-2.32031	-2.15991	-2.04395	-1.9646	-1.88501	-1.83374	-1.69116	-1.37158	-1.05273	-0.799072	-0.758057	-0.877441	-0.779053
-1.73682	-1.7876	-1.75708	-1.70337	-1.60278	-1.4978	-1.43604	-1.42163	-1.4502	-1.4209	-1.3125	-1.06909	-0.959961	-0.915283	-1.07593	-1.15088	-1.13184	-1.38452	-1.68457	-2.06592	-2.3584	-2.38159	-2.26782	-2.1521	-2.16284	-2.15039	-2.35229	-2.33252	-2.18799	-1.99805	-1.95288	-1.87695	-1.86914	-1.97119	-2.01367	-2.35425	-2.44165	-2.35938	-2.17236	-1.98779	-1.81885	-1.73413	-1.75171	-1.65649	-1.3894	-1.08594	-0.858643	-0.895996	-0.93335	-0.810303
-1.80713	-1.84302	-1.85767	-1.80957	-1.71265	-1.56592	-1.46753	-1.41382	-1.41455	-1.3999	-1.35474	-1.15967	-1.10376	-1.10938	-1.18286	-1.20117	-1.29541	-1.53613	-1.83862	-2.18994	-2.41821	-2.36548	-2.1875	-2.00269	-1.95728	-1.90845	-2.15479	-2.23828	-2.20972	-2.17725	-2.0376	-1.8667	-1.78467	-1.86084	-1.87085	-2.21313	-2.25171	-2.20654	-2.05371	-1.87036	-1.70142	-1.57715	-1.72388	-1.65967	-1.46118	-1.20923	-1.07495	-1.04175	-0.950684	-0.93335
-1.69263	-1.75293	-1.79541	-1.78345	-1.72241	-1.60791	-1.48755	-1.43799	-1.41895	-1.49072	-1.5188	-1.32837	-1.36255	-1.39404	-1.3606	-1.40527	-1.51831	-1.68799	-1.97803	-2.27515	-2.4209	-2.30249	-2.06665	-1.91504	-1.84009	-1.79712	-2.04395	-2.15283	-2.18286	-2.17651	-1.98755	-1.81006	-1.65601	-1.66699	-1.64429	-1.86133	-1.9729	-1.98047	-1.88745	-1.76294	-1.64282	-1.57739	-1.71167	-1.71411	-1.64575	-1.45435	-1.41895	-1.30005	-1.16675	-1.1875
-1.48047	-1.5564	-1.63184	-1.67285	-1.65845	-1.604	-1.50879	-1.46631	-1.52515	-1.60815	-1.66016	-1.52393	-1.66895	-1.698	-1.62256	-1.62183	-1.6897	-1.77563	-2.01318	-2.25513	-2.36035	-2.25562	-2.06689	-1.93823	-1.94824	-1.77539	-1.90454	-1.99365	-2.08716	-2.0188	-1.82861	-1.62183	-1.44897	-1.38672	-1.34253	-1.52197	-1.69678	-1.76978	-1.77612	-1.75122	-1.75537	-1.69849	-1.74854	-1.82397	-1.90112	-1.86743	-1.8501	-1.71973	-1.53931	-1.47803
-1.28467	-1.35229	-1.46729	-1.5752	-1.63525	-1.62891	-1.62061	-1.59839	-1.5625	-1.57593	-1.65161	-1.58984	-1.79126	-1.83911	-1.79321	-1.7439	-1.75513	-1.74878	-1.89038	-2.09009	-2.25342	-2.22754	-2.09497	-1.93042	-1.90649	-1.67529	-1.74854	-1.78442	-1.86304	-1.76978	-1.60059	-1.37109	-1.17554	-1.08057	-1.10449	-1.28369	-1.44751	-1.63379	-1.74048	-1.86328	-1.87134	-1.81494	-1.85938	-1.96899	-2.1001	-2.25708	-2.23462	-2.07983	-1.87305	-1.71606
-1.17236	-1.25854	-1.38257	-1.55762	-1.69751	-1.71948	-1.77661	-1.65112	-1.52002	-1.45337	-1.50366	-1.40088	-1.64404	-1.76758	-1.80151	-1.79175	-1.73828	-1.70312	-1.81055	-1.98462	-2.17456	-2.21729	-2.10791	-1.99438	-1.79517	-1.48389	-1.53394	-1.5022	-1.52148	-1.48145	-1.34644	-1.14966	-0.969238	-0.964355	-1.02515	-1.10767	-1.22363	-1.48633	-1.7229	-2.02026	-2.04126	-1.96484	-1.9856	-2.06689	-2.18945	-2.38208	-2.40356	-2.25708	-2.04736	-1.82959
-1.24097	-1.32764	-1.46436	-1.61987	-1.79468	-1.86987	-1.82275	-1.61743	-1.41602	-1.28052	-1.27222	-1.16992	-1.37256	-1.56982	-1.72046	-1.78027	-1.729	-1.79517	-1.87622	-2.01978	-2.20947	-2.27686	-2.14209	-1.98535	-1.66211	-1.27563	-1.22583	-1.15063	-1.16089	-1.15137	-1.09546	-0.983643	-0.896973	-0.974854	-0.964111	-1.05103	-1.06641	-1.35083	-1.72632	-2.08154	-2.21606	-2.17651	-2.11938	-2.08496	-2.17676	-2.34155	-2.38452	-2.30591	-2.08252	-1.82397
-1.31592	-1.38452	-1.56104	-1.75562	-1.91479	-1.96509	-1.79834	-1.5271	-1.28418	-1.11279	-1.03833	-0.965332	-1.11328	-1.32593	-1.55786	-1.66138	-1.81372	-2.00342	-2.13989	-2.21045	-2.3335	-2.33667	-2.17188	-1.90845	-1.52368	-1.09375	-0.987793	-0.880615	-0.891846	-0.901855	-0.925293	-0.915283	-0.988281	-0.977783	-0.95752	-1.02539	-1.08765	-1.36792	-1.83545	-2.22437	-2.35791	-2.30127	-2.19287	-2.05371	-2.08154	-2.2041	-2.30396	-2.29834	-2.11035	-1.88135
-1.43628	-1.5188	-1.68726	-1.85767	-1.96411	-1.96777	-1.75073	-1.42505	-1.16284	-0.9729	-0.877197	-0.831055	-0.939209	-1.12988	-1.38428	-1.65991	-1.90405	-2.10303	-2.24194	-2.271	-2.34937	-2.3313	-2.14136	-1.80347	-1.40552	-0.98877	-0.893311	-0.86084	-0.746582	-0.741943	-0.834717	-0.943604	-1.06104	-1.05371	-1.00781	-1.10474	-1.24243	-1.55835	-2.00171	-2.30396	-2.40356	-2.30591	-2.16357	-1.96069	-1.93945	-2.0271	-2.18799	-2.271	-2.20508	-2.04395
-1.64673	-1.72778	-1.78076	-1.8855	-1.95679	-1.90918	-1.7019	-1.37256	-1.10327	-0.902832	-0.836426	-0.811523	-0.863037	-1.04565	-1.33447	-1.69873	-1.97534	-2.15015	-2.22583	-2.22656	-2.22852	-2.21021	-2.0376	-1.72437	-1.3103	-0.952637	-0.92041	-0.873047	-0.782227	-0.654053	-0.775635	-0.988525	-1.11987	-1.15991	-1.13135	-1.26367	-1.42773	-1.71704	-2.00439	-2.29175	-2.39233	-2.28027	-2.10352	-1.86499	-1.80957	-1.93066	-2.19702	-2.32983	-2.34692	-2.29077
-1.86377	-1.85376	-1.8418	-1.88062	-1.91797	-1.86401	-1.69019	-1.40918	-1.13696	-1.00317	-0.967041	-0.799072	-0.837158	-1.02271	-1.35815	-1.73755	-1.98096	-2.13281	-2.14893	-2.13257	-2.07397	-2.05176	-1.9187	-1.71387	-1.32983	-1.00635	-0.930176	-0.809326	-0.71582	-0.684082	-0.799805	-0.978271	-1.17188	-1.28809	-1.30566	-1.42261	-1.54883	-1.7688	-1.92651	-2.19189	-2.32861	-2.26538	-2.04126	-1.88867	-1.88745	-2.07495	-2.27173	-2.45801	-2.52612	-2.43628
-2.02368	-1.92188	-1.85864	-1.85303	-1.85864	-1.85449	-1.73047	-1.5271	-1.29639	-1.21191	-1.0979	-0.935303	-0.926025	-1.09912	-1.42603	-1.67163	-1.89429	-2.03857	-2.06055	-1.97852	-1.92725	-1.90063	-1.90894	-1.78198	-1.48047	-1.15405	-1.01123	-0.814453	-0.693604	-0.69165	-0.789551	-0.979248	-1.19336	-1.34106	-1.37256	-1.51782	-1.58716	-1.72534	-1.79834	-2.04492	-2.23633	-2.28516	-2.15991	-2.04907	-2.18921	-2.23535	-2.35596	-2.52539	-2.56616	-2.42212
-2.14209	-2.0061	-1.90015	-1.88135	-1.90991	-1.96973	-1.89233	-1.70532	-1.5105	-1.41089	-1.24219	-1.05566	-1.05859	-1.18433	-1.36572	-1.54517	-1.74438	-1.89038	-1.96729	-1.84326	-1.80493	-1.83667	-1.99902	-1.8938	-1.68115	-1.35327	-1.17847	-0.946533	-0.764893	-0.713379	-0.758057	-0.947021	-1.0564	-1.24854	-1.36182	-1.51709	-1.58984	-1.68115	-1.7085	-1.94165	-2.20654	-2.40405	-2.45312	-2.37988	-2.46191	-2.39111	-2.40576	-2.46167	-2.48804	-2.31592
-2.20581	-2.13452	-2.02734	-2.01831	-2.2019	-2.1897	-2.14893	-1.9834	-1.79346	-1.66138	-1.39673	-1.1626	-1.13745	-1.17505	-1.28442	-1.37061	-1.56616	-1.74951	-1.83374	-1.78125	-1.79834	-1.94238	-2.06592	-2.01855	-1.85522	-1.55444	-1.34839	-1.0647	-0.822021	-0.693848	-0.673584	-0.822266	-0.877197	-1.07959	-1.2998	-1.48633	-1.6189	-1.68188	-1.70459	-1.95044	-2.22583	-2.4812	-2.63477	-2.65186	-2.62915	-2.448	-2.34595	-2.34546	-2.34473	-2.19067
-2.35718	-2.31836	-2.29712	-2.3811	-2.42651	-2.3772	-2.33765	-2.24536	-2.06348	-1.85645	-1.54541	-1.24683	-1.18213	-1.16382	-1.26782	-1.2417	-1.41431	-1.62427	-1.72266	-1.79224	-1.98218	-2.06006	-2.10376	-2.09497	-1.99121	-1.65479	-1.44995	-1.08496	-0.795898	-0.606689	-0.536377	-0.664307	-0.714355	-0.880615	-1.14697	-1.41943	-1.63428	-1.7229	-1.84033	-2.0293	-2.27026	-2.52271	-2.72681	-2.77393	-2.62256	-2.39355	-2.21411	-2.1687	-2.20605	-2.13916
-2.62329	-2.55713	-2.70093	-2.62378	-2.51562	-2.42236	-2.35889	-2.29858	-2.16162	-1.927	-1.63818	-1.30591	-1.21362	-1.24976	-1.25146	-1.18237	-1.30908	-1.53198	-1.72437	-1.87549	-2.15503	-2.15479	-2.12085	-2.11499	-2.04565	-1.6687	-1.47803	-1.08203	-0.76123	-0.535889	-0.477539	-0.538086	-0.60791	-0.741455	-1.01489	-1.33984	-1.63477	-1.92041	-2.08936	-2.22144	-2.37915	-2.57056	-2.7373	-2.76611	-2.56738	-2.32349	-2.11255	-2.00293	-2.15283	-2.16016
-2.89795	-2.87012	-2.8999	-2.74414	-2.56812	-2.40771	-2.30933	-2.24951	-2.14648	-1.92651	-1.67432	-1.35889	-1.24512	-1.3772	-1.28125	-1.1604	-1.27441	-1.50122	-1.75562	-2.01294	-2.2251	-2.16919	-2.11523	-2.06909	-1.98975	-1.6665	-1.50415	-1.10889	-0.783447	-0.577881	-0.535156	-0.522461	-0.549805	-0.659424	-0.945557	-1.33398	-1.74854	-2.07251	-2.21533	-2.26318	-2.34937	-2.48193	-2.61621	-2.65405	-2.51025	-2.30103	-2.10156	-2.00635	-2.14795	-2.21313
-3.0874	-3.10181	-2.979	-2.77368	-2.56982	-2.36816	-2.24951	-2.25	-2.14185	-1.95996	-1.71582	-1.45605	-1.40186	-1.39722	-1.3125	-1.22339	-1.30518	-1.53174	-1.77222	-2.03979	-2.14551	-2.08472	-2.00806	-1.94629	-1.86987	-1.60962	-1.52954	-1.19775	-0.922363	-0.695801	-0.603271	-0.585449	-0.525391	-0.658203	-0.970459	-1.39355	-1.80103	-2.10498	-2.19409	-2.18823	-2.1748	-2.28979	-2.41602	-2.50806	-2.46826	-2.33081	-2.21411	-2.15576	-2.19995	-2.30249
-3.12158	-3.1416	-3.01855	-2.78394	-2.54419	-2.34375	-2.23706	-2.25903	-2.16113	-2.05103	-1.86377	-1.65869	-1.61646	-1.49194	-1.3916	-1.34546	-1.39307	-1.54932	-1.76099	-1.96338	-2.04395	-2.02783	-1.88037	-1.80786	-1.74097	-1.65088	-1.61353	-1.32007	-1.08984	-0.849854	-0.719971	-0.696289	-0.625732	-0.725098	-1.00464	-1.38208	-1.7439	-1.99365	-2.05762	-2.03687	-2.01636	-2.04272	-2.16772	-2.33203	-2.45093	-2.40942	-2.50488	-2.38672	-2.35303	-2.44067
-3.02637	-3.03296	-2.96216	-2.76782	-2.52954	-2.37305	-2.35913	-2.30444	-2.24243	-2.20215	-2.13062	-1.9021	-1.86157	-1.68555	-1.50757	-1.41968	-1.40918	-1.50439	-1.65796	-1.8125	-1.92505	-1.97754	-1.81421	-1.75708	-1.76855	-1.71313	-1.74121	-1.52905	-1.31421	-1.11353	-0.913818	-0.833496	-0.773438	-0.825684	-0.997314	-1.29321	-1.61157	-1.80786	-1.90942	-1.92651	-1.90698	-1.86816	-2.01636	-2.20776	-2.40967	-2.54077	-2.67627	-2.61035	-2.51782	-2.51123
-2.85864	-2.8855	-2.8728	-2.77734	-2.58936	-2.58618	-2.48877	-2.38501	-2.35913	-2.33472	-2.33325	-2.12646	-2.05493	-1.81177	-1.55347	-1.38867	-1.31665	-1.40332	-1.48828	-1.61987	-1.78125	-1.82178	-1.79834	-1.81494	-1.9126	-1.78149	-1.86792	-1.77466	-1.59644	-1.38452	-1.13721	-0.967285	-0.871826	-0.85376	-0.939697	-1.13232	-1.39404	-1.62402	-1.78198	-1.88623	-1.92358	-1.95264	-2.07861	-2.23145	-2.41357	-2.61084	-2.73218	-2.65015	-2.5188	-2.45557
-2.71313	-2.76685	-2.82422	-2.85693	-2.85547	-2.79297	-2.65967	-2.52759	-2.46216	-2.41138	-2.41089	-2.19385	-2.09863	-1.81299	-1.54028	-1.32617	-1.22266	-1.33862	-1.34717	-1.46436	-1.63257	-1.76929	-1.85474	-1.9751	-1.96338	-1.84375	-1.93677	-1.92285	-1.80542	-1.54248	-1.2605	-1.0061	-0.848633	-0.790283	-0.841309	-0.922363	-1.14526	-1.41748	-1.65967	-1.83545	-1.92261	-2.05176	-2.00928	-2.11157	-2.2854	-2.51367	-2.58618	-2.52515	-2.3811	-2.302
-2.59351	-2.65356	-2.76636	-2.87256	-3.04297	-2.97363	-2.79468	-2.63794	-2.50562	-2.43408	-2.40137	-2.16064	-2.09985	-1.80933	-1.5481	-1.31714	-1.24829	-1.2915	-1.25513	-1.37305	-1.55127	-1.76123	-1.91162	-2.09058	-2.00244	-1.854	-1.93433	-1.93335	-1.83325	-1.58057	-1.28857	-0.988037	-0.773438	-0.702637	-0.761475	-0.780518	-0.932861	-1.22974	-1.55737	-1.77734	-1.96973	-1.95166	-1.87451	-1.90698	-2.04858	-2.25122	-2.32788	-2.34619	-2.25195	-2.1687
-2.41187	-2.47681	-2.59302	-2.73999	-2.92163	-2.9126	-2.79028	-2.65527	-2.49243	-2.38281	-2.29956	-2.15747	-2.1272	-1.84229	-1.58423	-1.39038	-1.41846	-1.29175	-1.24927	-1.36475	-1.52954	-1.74683	-2.00854	-2.12891	-2.03735	-1.84692	-1.8855	-1.85107	-1.76514	-1.56787	-1.29688	-1.01196	-0.812256	-0.802734	-0.771973	-0.838379	-0.842773	-1.14038	-1.50537	-1.76709	-1.92627	-1.81177	-1.70996	-1.6499	-1.72412	-1.91675	-2.05615	-2.14966	-2.12598	-2.07178
-2.21997	-2.26196	-2.36133	-2.44312	-2.64282	-2.6936	-2.65332	-2.52734	-2.39209	-2.27832	-2.18677	-2.19067	-2.15649	-1.93823	-1.67236	-1.53711	-1.43799	-1.33984	-1.2981	-1.375	-1.53271	-1.77441	-2.01562	-2.08789	-1.99487	-1.78247	-1.802	-1.73804	-1.68774	-1.62378	-1.4043	-1.13379	-0.984619	-0.85791	-0.814697	-0.900391	-0.923828	-1.18384	-1.52783	-1.80054	-1.82349	-1.64697	-1.49585	-1.39917	-1.39526	-1.55469	-1.78125	-1.9353	-1.98315	-2.03589
-2.03369	-2.02197	-2.07666	-2.10132	-2.28003	-2.41602	-2.4624	-2.38281	-2.2666	-2.19067	-2.20728	-2.14258	-2.16284	-2.0127	-1.85083	-1.69531	-1.55151	-1.44873	-1.35913	-1.37573	-1.50757	-1.72388	-1.89111	-1.95776	-1.88574	-1.66406	-1.67578	-1.6145	-1.6814	-1.70044	-1.56201	-1.34863	-1.20972	-1.0625	-0.982666	-1.01245	-1.08862	-1.30469	-1.59668	-1.80396	-1.7063	-1.47876	-1.2981	-1.21582	-1.12817	-1.26367	-1.52808	-1.73047	-1.91162	-2.09424
-1.7583	-1.7168	-1.75342	-1.76392	-1.89795	-2.09009	-2.24561	-2.23828	-2.21313	-2.31079	-2.26074	-2.14038	-2.21753	-2.1377	-2.0813	-1.93091	-1.73682	-1.59229	-1.44946	-1.38794	-1.44043	-1.58423	-1.69629	-1.76685	-1.7583	-1.56421	-1.57397	-1.59448	-1.67456	-1.70337	-1.67749	-1.61279	-1.49805	-1.34839	-1.23999	-1.177	-1.25537	-1.42285	-1.64136	-1.72974	-1.60791	-1.36621	-1.17188	-1.10059	-1.13062	-1.17749	-1.37329	-1.60083	-1.89087	-2.02197
-1.45166	-1.40869	-1.41992	-1.46411	-1.5791	-1.79736	-2.02441	-2.15186	-2.31787	-2.37231	-2.32837	-2.19531	-2.30078	-2.25903	-2.24121	-2.10107	-1.87622	-1.677	-1.48926	-1.375	-1.34351	-1.4458	-1.52734	-1.60938	-1.65601	-1.54932	-1.57471	-1.59375	-1.5896	-1.60986	-1.6709	-1.75586	-1.7124	-1.59912	-1.49268	-1.36206	-1.34985	-1.45947	-1.604	-1.67188	-1.57861	-1.37158	-1.1687	-1.10596	-1.1875	-1.14893	-1.27002	-1.49805	-1.79834	-1.87524
-1.2876	-1.28271	-1.32495	-1.40283	-1.45508	-1.66016	-1.90576	-2.21704	-2.45654	-2.43994	-2.40967	-2.24707	-2.32251	-2.31616	-2.27979	-2.11768	-1.87524	-1.67456	-1.46411	-1.31055	-1.25562	-1.32544	-1.40161	-1.53906	-1.64209	-1.59326	-1.67896	-1.58252	-1.49463	-1.49951	-1.58813	-1.73096	-1.75171	-1.70068	-1.60815	-1.47729	-1.40723	-1.44922	-1.5188	-1.61108	-1.59131	-1.47656	-1.28857	-1.2666	-1.22168	-1.18433	-1.24512	-1.40454	-1.61987	-1.69702
-1.24561	-1.23804	-1.34546	-1.44385	-1.38037	-1.5625	-1.85229	-2.24219	-2.49829	-2.55591	-2.47803	-2.25244	-2.26855	-2.2356	-2.17749	-2.04492	-1.83032	-1.62305	-1.39941	-1.23389	-1.24927	-1.21655	-1.29517	-1.4458	-1.57544	-1.57544	-1.67041	-1.54858	-1.41211	-1.36768	-1.41064	-1.5332	-1.61646	-1.63623	-1.59668	-1.49048	-1.46338	-1.43115	-1.45508	-1.57007	-1.64478	-1.59229	-1.45703	-1.4231	-1.27563	-1.18188	-1.16846	-1.25293	-1.37842	-1.4541
-1.22534	-1.32007	-1.40039	-1.39502	-1.40918	-1.57642	-1.89771	-2.28491	-2.53149	-2.60303	-2.49878	-2.21875	-2.17383	-2.09131	-2.03394	-1.97144	-1.81128	-1.61865	-1.4314	-1.34668	-1.30029	-1.17651	-1.22168	-1.35059	-1.50415	-1.53516	-1.573	-1.41992	-1.26489	-1.18628	-1.14014	-1.2168	-1.36035	-1.45117	-1.50806	-1.48462	-1.4978	-1.49585	-1.49072	-1.55078	-1.62695	-1.63989	-1.60864	-1.53394	-1.30664	-1.13379	-1.04077	-1.06421	-1.15771	-1.23193
-1.29272	-1.40088	-1.39868	-1.39136	-1.4917	-1.69849	-1.97021	-2.28906	-2.53052	-2.58594	-2.44043	-2.13159	-2.07593	-1.9541	-1.9209	-1.9458	-1.84229	-1.69604	-1.6123	-1.44336	-1.33008	-1.21313	-1.19507	-1.2915	-1.42627	-1.42578	-1.42944	-1.27563	-1.10645	-0.992188	-0.901611	-0.957275	-1.16724	-1.30005	-1.44385	-1.52783	-1.54956	-1.49072	-1.45996	-1.48071	-1.54297	-1.60498	-1.67212	-1.52661	-1.2937	-1.0791	-0.919434	-0.882324	-0.998047	-1.09253
-1.45435	-1.51685	-1.51831	-1.5332	-1.61475	-1.75342	-1.95581	-2.20605	-2.41968	-2.49268	-2.35034	-2.03247	-1.97363	-1.8667	-1.91333	-1.90186	-1.86963	-1.80371	-1.73462	-1.54614	-1.37427	-1.25049	-1.15576	-1.18164	-1.27246	-1.24341	-1.29272	-1.15601	-1.00195	-0.883057	-0.763672	-0.891357	-1.04785	-1.24146	-1.4436	-1.55396	-1.52344	-1.40967	-1.3396	-1.32666	-1.36548	-1.41431	-1.48364	-1.39282	-1.20581	-1.01904	-0.850342	-0.779541	-0.911621	-1.00073
-1.69507	-1.75195	-1.7439	-1.76172	-1.78198	-1.80444	-1.90967	-2.09521	-2.25854	-2.35083	-2.26025	-1.98169	-1.91309	-1.90283	-1.85107	-1.81934	-1.83984	-1.86621	-1.79004	-1.59253	-1.36963	-1.19043	-1.01562	-1.0061	-1.09863	-1.06177	-1.1748	-1.06763	-0.927002	-0.787354	-0.770264	-0.822266	-0.927002	-1.12134	-1.37231	-1.50366	-1.44482	-1.2981	-1.16968	-1.08911	-1.07837	-1.13159	-1.22876	-1.22827	-1.10254	-0.952148	-0.823975	-0.822754	-0.874756	-0.91626
-1.84912	-1.90381	-1.9187	-1.91284	-1.90967	-1.81372	-1.84326	-1.96802	-2.11499	-2.24194	-2.24634	-2.04443	-2.02832	-1.90479	-1.7854	-1.72656	-1.76538	-1.84888	-1.77759	-1.58032	-1.31055	-1.07129	-0.894531	-0.82666	-0.931641	-0.886719	-1.04517	-1.00049	-0.909424	-0.859863	-0.828369	-0.780273	-0.836426	-1.00684	-1.23755	-1.35864	-1.27026	-1.10449	-0.945557	-0.830811	-0.797363	-0.844727	-1.02661	-1.10571	-1.05786	-1.00757	-0.94043	-0.901123	-0.909912	-0.94751
-1.80493	-1.87549	-1.93481	-1.93823	-1.89331	-1.77197	-1.77979	-1.87109	-2.0354	-2.19409	-2.25195	-2.08325	-2.17334	-1.89673	-1.71069	-1.62378	-1.63599	-1.6543	-1.56885	-1.45044	-1.22656	-0.997314	-0.828857	-0.786865	-0.818604	-0.783936	-0.976807	-1.01782	-0.995117	-1.00098	-0.901611	-0.812012	-0.806152	-0.922363	-1.04517	-1.11279	-1.05981	-0.90625	-0.755859	-0.638672	-0.624756	-0.678223	-0.936768	-1.07617	-1.15088	-1.13574	-1.11768	-1.04834	-1.01587	-1.06396
-1.68018	-1.75684	-1.82642	-1.8396	-1.79297	-1.76196	-1.7854	-1.85815	-2.00146	-2.14453	-2.22144	-2.09253	-2.13257	-1.84033	-1.59204	-1.46143	-1.39917	-1.38184	-1.36182	-1.31934	-1.18018	-1.00464	-0.901367	-0.816895	-0.805908	-0.783447	-0.999756	-1.1062	-1.14624	-1.11792	-0.967773	-0.81665	-0.757568	-0.787598	-0.814697	-0.871582	-0.883057	-0.794434	-0.67334	-0.584717	-0.624756	-0.691895	-0.881592	-1.07788	-1.25537	-1.34204	-1.31396	-1.24829	-1.1665	-1.18188
-1.54443	-1.6167	-1.71973	-1.79053	-1.81055	-1.81274	-1.9209	-1.98047	-2.04834	-2.12549	-2.16333	-2.00464	-1.94751	-1.67505	-1.40552	-1.23389	-1.15308	-1.09692	-1.18335	-1.20654	-1.16602	-1.08887	-1.01318	-0.910889	-0.885742	-0.870605	-1.08838	-1.25293	-1.32129	-1.22021	-1.00928	-0.775146	-0.657715	-0.614014	-0.611328	-0.679688	-0.751221	-0.744629	-0.714111	-0.729004	-0.687744	-0.739014	-0.888428	-1.10376	-1.35083	-1.5564	-1.5144	-1.41187	-1.28857	-1.20239
-1.43823	-1.53198	-1.67407	-1.79565	-1.87354	-1.9231	-1.98926	-1.94922	-1.9292	-1.91162	-1.90894	-1.75513	-1.71509	-1.49683	-1.26758	-1.09009	-1.08398	-0.960693	-1.06812	-1.14087	-1.19458	-1.198	-1.14893	-1.06934	-1.02612	-1.00537	-1.20239	-1.35083	-1.3855	-1.22559	-0.986572	-0.718262	-0.546875	-0.464844	-0.468262	-0.529785	-0.644287	-0.737549	-0.78418	-0.890381	-0.837402	-0.860352	-1.00244	-1.22339	-1.51587	-1.73657	-1.68311	-1.5249	-1.37256	-1.24487
-1.39868	-1.5127	-1.67358	-1.81592	-1.92725	-1.98511	-1.92798	-1.81128	-1.72998	-1.64575	-1.63037	-1.52197	-1.54785	-1.39282	-1.2168	-1.11865	-1.1062	-0.927979	-1.04053	-1.15698	-1.30762	-1.40234	-1.3689	-1.31689	-1.25317	-1.18262	-1.3064	-1.36157	-1.35498	-1.18091	-0.927734	-0.688232	-0.487305	-0.396484	-0.450439	-0.47998	-0.581543	-0.756836	-0.864014	-1.06592	-1.11084	-1.11401	-1.22217	-1.43286	-1.68579	-1.81055	-1.75537	-1.59937	-1.43213	-1.31396
-1.46973	-1.55566	-1.70312	-1.82983	-1.92529	-1.88696	-1.75586	-1.59839	-1.49023	-1.44312	-1.35327	-1.31689	-1.41943	-1.35425	-1.28613	-1.2417	-1.16333	-0.950928	-1.07788	-1.22876	-1.45825	-1.64111	-1.62622	-1.58374	-1.50928	-1.34888	-1.36865	-1.38257	-1.35425	-1.20679	-0.957764	-0.724121	-0.544678	-0.533447	-0.56543	-0.520752	-0.616699	-0.811035	-1.03296	-1.25854	-1.35596	-1.40356	-1.45215	-1.58911	-1.71875	-1.83643	-1.81836	-1.70166	-1.53394	-1.38306
-1.54858	-1.5957	-1.68726	-1.77271	-1.81055	-1.73633	-1.57983	-1.40112	-1.27051	-1.22217	-1.16187	-1.21143	-1.34814	-1.37915	-1.44727	-1.38794	-1.24683	-1.07983	-1.17139	-1.36572	-1.62402	-1.82837	-1.8501	-1.76245	-1.6665	-1.46387	-1.40503	-1.39941	-1.38794	-1.30371	-1.10474	-0.857422	-0.726318	-0.695557	-0.586914	-0.576904	-0.669189	-0.881592	-1.15527	-1.35498	-1.44482	-1.50903	-1.56201	-1.64453	-1.70288	-1.8396	-1.87769	-1.81616	-1.68384	-1.51807
-1.60229	-1.58984	-1.60889	-1.65503	-1.6792	-1.61108	-1.47729	-1.32104	-1.24414	-1.19043	-1.15942	-1.15283	-1.33057	-1.4353	-1.59814	-1.55981	-1.45117	-1.32397	-1.39404	-1.56812	-1.76782	-1.8728	-1.9248	-1.85205	-1.73242	-1.52905	-1.40967	-1.40381	-1.49268	-1.44507	-1.31055	-1.09766	-0.944824	-0.821777	-0.657959	-0.607666	-0.681152	-0.877686	-1.11353	-1.22827	-1.37744	-1.47192	-1.54785	-1.62866	-1.67041	-1.823	-1.93848	-1.95508	-1.92432	-1.86768
-1.59717	-1.54346	-1.52368	-1.52979	-1.53589	-1.51099	-1.43359	-1.35669	-1.28125	-1.34473	-1.198	-1.15503	-1.36182	-1.5542	-1.79321	-1.83643	-1.7395	-1.58032	-1.64795	-1.71362	-1.79858	-1.88525	-1.96997	-1.96558	-1.8335	-1.56909	-1.49561	-1.55933	-1.65771	-1.60522	-1.50244	-1.35205	-1.14819	-0.922363	-0.702881	-0.578369	-0.613037	-0.750977	-0.917236	-1.05054	-1.2478	-1.41724	-1.55396	-1.68018	-1.72266	-1.87622	-2.07544	-2.20581	-2.23853	-2.30908
-1.5979	-1.50732	-1.49561	-1.46753	-1.44897	-1.4519	-1.42822	-1.38965	-1.34497	-1.40039	-1.3064	-1.23389	-1.46826	-1.74463	-1.94165	-2.00952	-1.95557	-1.74292	-1.76953	-1.77539	-1.76172	-1.9082	-2.0271	-2.07935	-1.98193	-1.72827	-1.82056	-1.83521	-1.79443	-1.74487	-1.64258	-1.50952	-1.27808	-0.969238	-0.709229	-0.524658	-0.539307	-0.598145	-0.726562	-0.874268	-1.12109	-1.38379	-1.60352	-1.75854	-1.87549	-2.03516	-2.25049	-2.48926	-2.59131	-2.70483
-1.63232	-1.55469	-1.52319	-1.4751	-1.45801	-1.47266	-1.48657	-1.45361	-1.5083	-1.47095	-1.44482	-1.38623	-1.604	-1.823	-2.01001	-2.09497	-2.07397	-1.8457	-1.81738	-1.80151	-1.73169	-1.95386	-2.13843	-2.24658	-2.26807	-2.09766	-2.19727	-2.02539	-1.89087	-1.79736	-1.69336	-1.5376	-1.31372	-0.981689	-0.6875	-0.47998	-0.468506	-0.485596	-0.602783	-0.713623	-1.02466	-1.35718	-1.63696	-1.91113	-2.10718	-2.28296	-2.44214	-2.63257	-2.71753	-2.88281
-1.68799	-1.67456	-1.57739	-1.53198	-1.521	-1.54907	-1.61694	-1.63647	-1.74341	-1.67236	-1.61401	-1.54053	-1.72754	-1.83447	-2.02759	-2.14478	-2.15894	-1.98022	-1.94531	-1.8894	-1.81128	-2.08667	-2.25708	-2.41382	-2.47363	-2.37158	-2.354	-2.09058	-1.87793	-1.72827	-1.63867	-1.48169	-1.27637	-0.972412	-0.67627	-0.46167	-0.448242	-0.427002	-0.523682	-0.599854	-0.934082	-1.30859	-1.70044	-2.07324	-2.18774	-2.28931	-2.44287	-2.521	-2.60498	-2.86304
[truncated: 462 more columns]

## Sheet: Fig. S2b mask
Topo mask (2=L, 1=R, 0=defect)
2	2	2	2	2	2	2	2	2	2	2	2	2	2	2	2	2	2	2	2	2	2	2	2	2	2	2	2	2	2	2	2	2	2	2	2	2	2	2	2	2	2	2	2	2	2	2	2	2	2
2	2	2	2	2	2	2	2	2	2	2	2	2	2	2	2	2	2	2	2	2	2	2	2	2	2	2	2	2	2	2	2	2	2	2	2	2	2	2	2	2	2	2	2	2	2	2	2	2	2
2	2	2	2	2	2	2	2	2	2	2	2	2	2	2	2	2	2	2	2	2	2	2	2	2	2	2	2	2	2	2	2	2	2	2	2	2	2	2	2	2	2	2	2	2	2	2	2	2	2
2	2	2	2	2	2	2	2	2	2	2	2	2	2	2	2	2	2	2	2	2	2	2	2	2	2	2	2	2	2	2	2	2	2	2	2	2	2	2	2	2	2	2	2	2	2	2	2	2	2
2	2	2	2	2	2	2	2	2	2	2	2	2	2	2	2	2	2	2	2	2	2	2	2	2	2	2	2	2	2	2	2	2	2	2	2	2	2	2	2	2	2	2	2	2	2	2	2	2	2
2	2	2	2	2	2	2	2	2	2	2	2	2	2	2	2	2	2	2	2	2	2	2	2	2	2	2	2	2	2	2	2	2	2	2	2	2	2	2	2	2	2	2	2	2	2	2	2	2	2
2	2	2	2	2	2	2	2	2	2	2	2	2	2	2	2	2	2	2	2	2	2	2	2	2	2	2	2	2	2	2	2	2	2	2	2	2	2	2	2	2	2	2	2	2	2	2	2	2	2
2	2	2	2	2	2	2	2	2	2	2	2	2	2	2	2	2	2	2	2	2	2	2	2	2	2	2	2	2	2	2	2	2	2	2	2	2	2	2	2	2	2	2	2	2	2	2	2	2	2
2	2	2	2	2	2	2	2	2	2	2	2	2	2	2	2	2	2	2	2	2	2	2	2	2	2	2	2	2	2	2	2	2	2	2	2	2	2	2	2	2	2	2	2	2	2	2	2	2	2
2	2	2	2	2	2	2	2	2	2	2	2	2	2	2	2	2	2	2	2	2	2	2	2	2	2	2	2	2	2	2	2	2	2	2	2	2	2	2	2	2	2	2	2	2	2	2	2	2	2
2	2	2	2	2	2	2	2	2	2	2	2	2	2	2	2	2	2	2	2	2	2	2	2	2	2	2	2	2	2	2	2	2	2	2	2	2	2	2	2	2	2	2	2	2	2	2	2	2	2
2	2	2	2	2	2	2	2	2	2	2	2	2	2	2	2	2	2	2	2	2	2	2	2	2	2	2	2	2	2	2	2	2	2	2	2	2	2	2	2	2	2	2	2	2	2	2	2	2	2
2	2	2	2	2	2	2	2	2	2	2	2	2	2	2	2	2	2	2	2	2	2	2	2	2	2	2	2	2	2	2	2	2	2	2	2	2	2	2	2	2	2	2	2	2	2	2	2	2	2
2	2	2	2	2	2	2	2	2	2	2	2	2	2	2	2	2	2	2	2	2	2	2	2	2	2	2	2	2	2	2	2	2	2	2	2	2	2	2	2	2	2	2	2	2	2	2	2	2	2
2	2	2	2	2	2	2	2	2	2	2	2	2	2	2	2	2	2	2	2	2	2	2	2	2	2	2	2	2	2	2	2	2	2	2	2	2	2	2	2	2	2	2	2	2	2	2	2	2	2
2	2	2	2	2	2	2	2	2	2	2	2	2	2	2	2	2	2	2	2	2	2	2	2	2	2	2	2	2	2	2	2	2	2	2	2	2	2	2	2	2	2	2	2	2	2	2	2	2	2
2	2	2	2	2	2	2	2	2	2	2	2	2	2	2	2	2	2	2	2	2	2	2	2	2	2	2	2	2	2	2	2	2	2	2	2	2	2	2	2	2	2	2	2	2	2	2	2	2	2
2	2	2	2	2	2	2	2	2	2	2	2	2	2	2	2	2	2	2	2	2	2	2	2	2	2	2	2	2	2	2	2	2	2	2	2	2	2	2	2	2	2	2	2	2	2	2	2	2	2
2	2	2	2	2	2	2	2	2	2	2	2	2	2	2	2	2	2	2	2	2	2	2	2	2	2	2	2	2	2	2	2	2	2	2	2	2	2	2	2	2	2	2	2	2	2	2	2	2	2
2	2	2	2	2	2	2	2	2	2	2	2	2	2	2	2	2	2	2	2	2	2	2	2	2	2	2	2	2	2	2	2	2	2	2	2	2	2	2	2	2	2	2	2	2	2	2	2	2	2
2	2	2	2	2	2	2	2	2	2	2	2	2	2	2	2	2	2	2	2	2	2	2	2	2	2	2	2	2	2	2	2	2	2	2	2	2	2	2	2	2	2	2	2	2	2	2	2	2	2
2	2	2	2	2	2	2	2	2	2	2	2	2	2	2	2	2	2	2	2	2	2	2	2	2	2	2	2	2	2	2	2	2	2	2	2	2	2	2	2	2	2	2	2	2	2	2	2	2	2
2	2	2	2	2	2	2	2	2	2	2	2	2	2	2	2	2	2	2	2	2	2	2	2	2	2	2	2	2	2	2	2	2	2	2	2	2	2	2	2	2	2	2	2	2	2	2	2	2	2
2	2	2	2	2	2	2	2	2	2	2	2	2	2	2	2	2	2	2	2	2	2	2	2	2	2	2	2	2	2	2	2	2	2	2	2	2	2	2	2	2	2	2	2	2	2	2	2	2	2
2	2	2	2	2	2	2	2	2	2	2	2	2	2	2	2	2	2	2	2	2	2	2	2	2	2	2	2	2	2	2	2	2	2	2	2	2	2	2	2	2	2	2	2	2	2	2	2	2	2
2	2	2	2	2	2	2	2	2	2	2	2	2	2	2	2	2	2	2	2	2	2	2	2	2	2	2	2	2	2	2	2	2	2	2	2	2	2	2	2	2	2	2	2	2	2	2	2	2	2
2	2	2	2	2	2	2	2	2	2	2	2	2	2	2	2	2	2	2	2	2	2	2	2	2	2	2	2	2	2	2	2	2	2	2	2	2	2	2	2	2	2	2	2	2	2	2	2	2	2
2	2	2	2	2	2	2	2	2	2	2	2	2	2	2	2	2	2	2	2	2	2	2	2	2	2	2	2	2	2	2	2	2	2	2	2	2	2	2	2	2	2	2	2	2	2	2	2	2	2
2	2	2	2	2	2	2	2	2	2	2	2	2	2	2	2	2	2	2	2	2	2	2	2	2	2	2	2	2	2	2	2	2	2	2	2	2	2	2	2	2	2	2	2	2	2	2	2	2	2
2	2	2	2	2	2	2	2	2	2	2	2	2	2	2	2	2	2	2	2	2	2	2	2	2	2	2	2	2	2	2	2	2	2	2	2	2	2	2	2	2	2	2	2	2	2	2	2	2	2
2	2	2	2	2	2	2	2	2	2	2	2	2	2	2	2	2	2	2	2	2	2	2	2	2	2	2	2	2	2	2	2	2	2	2	2	2	2	2	2	2	2	2	2	2	2	2	2	2	2
2	2	2	2	2	2	2	2	2	2	2	2	2	2	2	2	2	2	2	2	2	2	2	2	2	2	2	2	2	2	2	2	2	2	2	2	2	2	2	2	2	2	2	2	2	2	2	2	2	2
2	2	2	2	2	2	2	2	2	2	2	2	2	2	2	2	2	2	2	2	2	2	2	2	2	2	2	2	2	2	2	2	2	2	2	2	2	2	2	2	2	2	2	2	2	2	2	2	2	2
2	2	2	2	2	2	2	2	2	2	2	2	2	2	2	2	2	2	2	2	2	2	2	2	2	2	2	2	2	2	2	2	2	2	2	2	2	2	2	2	2	2	2	2	2	2	2	2	2	2
2	2	2	2	2	2	2	2	2	2	2	2	2	2	2	2	2	2	2	2	2	2	2	2	2	2	2	2	2	2	2	2	2	2	2	2	2	2	2	2	2	2	2	2	2	2	2	2	2	2
2	2	2	2	2	2	2	2	2	2	2	2	2	2	2	2	2	2	2	2	2	2	2	2	2	2	2	2	2	2	2	2	2	2	2	2	2	2	2	2	2	2	2	2	2	2	2	2	2	2
2	2	2	2	2	2	2	2	2	2	2	2	2	2	2	2	2	2	2	2	2	2	2	2	2	2	2	2	2	2	2	2	2	2	2	2	2	2	2	2	2	2	2	2	2	2	2	2	2	2
2	2	2	2	2	2	2	2	2	2	2	2	2	2	2	2	2	2	2	2	2	2	2	2	2	2	2	2	2	2	2	2	2	2	2	2	2	2	2	2	2	2	2	2	2	2	2	2	2	2
2	2	2	2	2	2	2	2	2	2	2	2	2	2	2	2	2	2	2	2	2	2	2	2	2	2	2	2	2	2	2	2	2	2	2	2	2	2	2	2	2	2	2	2	2	2	2	2	2	2
2	2	2	2	2	2	2	2	2	2	2	2	2	2	2	2	2	2	2	2	2	2	2	2	2	2	2	2	2	2	2	2	2	2	2	2	2	2	2	2	2	2	2	2	2	2	2	2	2	2
2	2	2	2	2	2	2	2	2	2	2	2	2	2	2	2	2	2	2	2	2	2	2	2	2	2	2	2	2	2	2	2	2	2	2	2	2	2	2	2	2	2	2	2	2	2	2	2	2	2
2	2	2	2	2	2	2	2	2	2	2	2	2	2	2	2	2	2	2	2	2	2	2	2	2	2	2	2	2	2	2	2	2	2	2	2	2	2	2	2	2	2	2	2	2	2	2	2	2	2
2	2	2	2	2	2	2	2	2	2	2	2	2	2	2	2	2	2	2	2	2	2	2	2	2	2	2	2	2	2	2	2	2	2	2	2	2	2	2	2	2	2	2	2	2	2	2	2	2	2
2	2	2	2	2	2	2	2	2	2	2	2	2	2	2	2	2	2	2	2	2	2	2	2	2	2	2	2	2	2	2	2	2	2	2	2	2	2	2	2	2	2	2	2	2	2	2	2	2	2
2	2	2	2	2	2	2	2	2	2	2	2	2	2	2	2	2	2	2	2	2	2	2	2	2	2	2	2	2	2	2	2	2	2	2	2	2	2	2	2	2	2	2	2	2	2	2	2	2	2
2	2	2	2	2	2	2	2	2	2	2	2	2	2	2	2	2	2	2	2	2	2	2	2	2	2	2	2	2	2	2	2	2	2	2	2	2	2	2	2	2	2	2	2	2	2	2	2	2	2
2	2	2	2	2	2	2	2	2	2	2	2	2	2	2	2	2	2	2	2	2	2	2	2	2	2	2	2	2	2	2	2	2	2	2	2	2	2	2	2	2	2	2	2	2	2	2	2	2	2
2	2	2	2	2	2	2	2	2	2	2	2	2	2	2	2	2	2	2	2	2	2	2	2	2	2	2	2	2	2	2	2	2	2	2	2	2	2	2	2	2	2	2	2	2	2	2	2	2	2
2	2	2	2	2	2	2	2	2	2	2	2	2	2	2	2	2	2	2	2	2	2	2	2	2	2	2	2	2	2	2	2	2	2	2	2	2	2	2	2	2	2	2	2	2	2	2	2	2	2
2	2	2	2	2	2	2	2	2	2	2	2	2	2	2	2	2	2	2	2	2	2	2	2	2	2	2	2	2	2	2	2	2	2	2	2	2	2	2	2	2	2	2	2	2	2	2	2	2	2
2	2	2	2	2	2	2	2	2	2	2	2	2	2	2	2	2	2	2	2	2	2	2	2	2	2	2	2	2	2	2	2	2	2	2	2	2	2	2	2	2	2	2	2	2	2	2	2	2	2
2	2	2	2	2	2	2	2	2	2	2	2	2	2	2	2	2	2	2	2	2	2	2	2	2	2	2	2	2	2	2	2	2	2	2	2	2	2	2	2	2	2	2	2	2	2	2	2	2	2
2	2	2	2	2	2	2	2	2	2	2	2	2	2	2	2	2	2	2	2	2	2	2	2	2	2	2	2	2	2	2	2	2	2	2	2	2	2	2	2	2	2	2	2	2	2	2	2	2	2
2	2	2	2	2	2	2	2	2	2	2	2	2	2	2	2	2	2	2	2	2	2	2	2	2	2	2	2	2	2	2	2	2	2	2	2	2	2	2	2	2	2	2	2	2	2	2	2	2	2
2	2	2	2	2	2	2	2	2	2	2	2	2	2	2	2	2	2	2	2	2	2	2	2	2	2	2	2	2	2	2	2	2	2	2	2	2	2	2	2	2	2	2	2	2	2	2	2	2	2
2	2	2	2	2	2	2	2	2	2	2	2	2	2	2	2	2	2	2	2	2	2	2	2	2	2	2	2	2	2	2	2	2	2	2	2	2	2	2	2	2	2	2	2	2	2	2	2	2	2
2	2	2	2	2	2	2	2	2	2	2	2	2	2	2	2	2	2	2	2	2	2	2	2	2	2	2	2	2	2	2	2	2	2	2	2	2	2	2	2	2	2	2	2	2	2	2	2	2	2
2	2	2	2	2	2	2	2	2	2	2	2	2	2	2	2	2	2	2	2	2	2	2	2	2	2	2	2	2	2	2	2	2	2	2	2	2	2	2	2	2	2	2	2	2	2	2	2	2	2
2	2	2	2	2	2	2	2	2	2	2	2	2	2	2	2	2	2	2	2	2	2	2	2	2	2	2	2	2	2	2	2	2	2	2	2	2	2	2	2	2	2	2	2	2	2	2	2	2	2
2	2	2	2	2	2	2	2	2	2	2	2	2	2	2	2	2	2	2	2	2	2	2	2	2	2	2	2	2	2	2	2	2	2	2	2	2	2	2	2	2	2	2	2	2	2	2	2	2	2
2	2	2	2	2	2	2	2	2	2	2	2	2	2	2	2	2	2	2	2	2	2	2	2	2	2	2	2	2	2	2	2	2	2	2	2	2	2	2	2	2	2	2	2	2	2	2	2	2	2
2	2	2	2	2	2	2	2	2	2	2	2	2	2	2	2	2	2	2	2	2	2	2	2	2	2	2	2	2	2	2	2	2	2	2	2	2	2	2	2	2	2	2	2	2	2	2	2	2	2
2	2	2	2	2	2	2	2	2	2	2	2	2	2	2	2	2	2	2	2	2	2	2	2	2	2	2	2	2	2	2	2	2	2	2	2	2	2	2	2	2	2	2	2	2	2	2	2	2	2
2	2	2	2	2	2	2	2	2	2	2	2	2	2	2	2	2	2	2	2	2	2	2	2	2	2	2	2	2	2	2	2	2	2	2	2	2	2	2	2	2	2	2	2	2	2	2	2	2	2
2	2	2	2	2	2	2	2	2	2	2	2	2	2	2	2	2	2	2	2	2	2	2	2	2	2	2	2	2	2	2	2	2	2	2	2	2	2	2	2	2	2	2	2	2	2	2	2	2	2
2	2	2	2	2	2	2	2	2	2	2	2	2	2	2	2	2	2	2	2	2	2	2	2	2	2	2	2	2	2	2	2	2	2	2	2	2	2	2	2	2	2	2	2	2	2	2	2	2	2
2	2	2	2	2	2	2	2	2	2	2	2	2	2	2	2	2	2	2	2	2	2	2	2	2	2	2	2	2	2	2	2	2	2	2	2	2	2	2	2	2	2	2	2	2	2	2	2	2	2
2	2	2	2	2	2	2	2	2	2	2	2	2	2	2	2	2	2	2	2	2	2	2	2	2	2	2	2	2	2	2	2	2	2	2	2	2	2	2	2	2	2	2	2	2	2	2	2	2	2
2	2	2	2	2	2	2	2	2	2	2	2	2	2	2	2	2	2	2	2	2	2	2	2	2	2	2	2	2	2	2	2	2	2	2	2	2	2	2	2	2	2	2	2	2	2	2	2	2	2
2	2	2	2	2	2	2	2	2	2	2	2	2	2	2	2	2	2	2	2	2	2	2	2	2	2	2	2	2	2	2	2	2	2	2	2	2	2	2	2	2	2	2	2	2	2	2	2	2	2
2	2	2	2	2	2	2	2	2	2	2	2	2	2	2	2	2	2	2	2	2	2	2	2	2	2	2	2	2	2	2	2	2	2	2	2	2	2	2	2	2	2	2	2	2	2	2	2	2	2
2	2	2	2	2	2	2	2	2	2	2	2	2	2	2	2	2	2	2	2	2	2	2	2	2	2	2	2	2	2	2	2	2	2	2	2	2	2	2	2	2	2	2	2	2	2	2	2	2	2
2	2	2	2	2	2	2	2	2	2	2	2	2	2	2	2	2	2	2	2	2	2	2	2	2	2	2	2	2	2	2	2	2	2	2	2	2	2	2	2	2	2	2	2	2	2	2	2	2	2
2	2	2	2	2	2	2	2	2	2	2	2	2	2	2	2	2	2	2	2	2	2	2	2	2	2	2	2	2	2	2	2	2	2	2	2	2	2	2	2	2	2	2	2	2	2	2	2	2	2
2	2	2	2	2	2	2	2	2	2	2	2	2	2	2	2	2	2	2	2	2	2	2	2	2	2	2	2	2	2	2	2	2	2	2	2	2	2	2	2	2	2	2	2	2	2	2	2	2	2
2	2	2	2	2	2	2	2	2	2	2	2	2	2	2	2	2	2	2	2	2	2	2	2	2	2	2	2	2	2	2	2	2	2	2	2	2	2	2	2	2	2	2	2	2	2	2	2	2	2
2	2	2	2	2	2	2	2	2	2	2	2	2	2	2	2	2	2	2	2	2	2	2	2	2	2	2	2	2	2	2	2	2	2	2	2	2	2	2	2	2	2	2	2	2	2	2	2	2	2
2	2	2	2	2	2	2	2	2	2	2	2	2	2	2	2	2	2	2	2	2	2	2	2	2	2	2	2	2	2	2	2	2	2	2	2	2	2	2	2	2	2	2	2	2	2	2	2	2	2
2	2	2	2	2	2	2	2	2	2	2	2	2	2	2	2	2	2	2	2	2	2	2	2	2	2	2	2	2	2	2	2	2	2	2	2	2	2	2	2	2	2	2	2	2	2	2	2	2	2
2	2	2	2	2	2	2	2	2	2	2	2	2	2	2	2	2	2	2	2	2	2	2	2	2	2	2	2	2	2	2	2	2	2	2	2	2	2	2	2	2	2	2	2	2	2	2	2	2	2
2	2	2	2	2	2	2	2	2	2	2	2	2	2	2	2	2	2	2	2	2	2	2	2	2	2	2	2	2	2	2	2	2	2	2	2	2	2	2	2	2	2	2	2	2	2	2	2	2	2
2	2	2	2	2	2	2	2	2	2	2	2	2	2	2	2	2	2	2	2	2	2	2	2	2	2	2	2	2	2	2	2	2	2	2	2	2	2	2	2	2	2	2	2	2	2	2	2	2	2
2	2	2	2	2	2	2	2	2	2	2	2	2	2	2	2	2	2	2	2	2	2	2	2	2	2	2	2	2	2	2	2	2	2	2	2	2	2	2	2	2	2	2	2	2	2	2	2	2	2
2	2	2	2	2	2	2	2	2	2	2	2	2	2	2	2	2	2	2	2	2	2	2	2	2	2	2	2	2	2	2	2	2	2	2	2	2	2	2	2	2	2	2	2	2	2	2	2	2	2
2	2	2	2	2	2	2	2	2	2	2	2	2	2	2	2	2	2	2	2	2	2	2	2	2	2	2	2	2	2	2	2	2	2	2	2	2	2	2	2	2	2	2	2	2	2	2	2	2	2
2	2	2	2	2	2	2	2	2	2	2	2	2	2	2	2	2	2	2	2	2	2	2	2	2	2	2	2	2	2	2	2	2	2	2	2	2	2	2	2	2	2	2	2	2	2	2	2	2	2
2	2	2	2	2	2	2	2	2	2	2	2	2	2	2	2	2	2	2	2	2	2	2	2	2	2	2	2	2	2	2	2	2	2	2	2	2	2	2	2	2	2	2	2	2	2	2	2	2	2
2	2	2	2	2	2	2	2	2	2	2	2	2	2	2	2	2	2	2	2	2	2	2	2	2	2	2	2	2	2	2	2	2	2	2	2	2	2	2	2	2	2	2	2	2	2	2	2	2	2
2	2	2	2	2	2	2	2	2	2	2	2	2	2	2	2	2	2	2	2	2	2	2	2	2	2	2	2	2	2	2	2	2	2	2	2	2	2	2	2	2	2	2	2	2	2	2	2	2	2
2	2	2	2	2	2	2	2	2	2	2	2	2	2	2	2	2	2	2	2	2	2	2	2	2	2	2	2	2	2	2	2	2	2	2	2	2	2	2	2	2	2	2	2	2	2	2	2	2	2
2	2	2	2	2	2	2	2	2	2	2	2	2	2	2	2	2	2	2	2	2	2	2	2	2	2	2	2	2	2	2	2	2	2	2	2	2	2	2	2	2	2	2	2	2	2	2	2	2	2
2	2	2	2	2	2	2	2	2	2	2	2	2	2	2	2	2	2	2	2	2	2	2	2	2	2	2	2	2	2	2	2	2	2	2	2	2	2	2	2	2	2	2	2	2	2	2	2	2	2
2	2	2	2	2	2	2	2	2	2	2	2	2	2	2	2	2	2	2	2	2	2	2	2	2	2	2	2	2	2	2	2	2	2	2	2	2	2	2	2	2	2	2	2	2	2	2	2	2	2
2	2	2	2	2	2	2	2	2	2	2	2	2	2	2	2	2	2	2	2	2	2	2	2	2	2	2	2	2	2	2	2	2	2	2	2	2	2	2	2	2	2	2	2	2	2	2	2	2	2
2	2	2	2	2	2	2	2	2	2	2	2	2	2	2	2	2	2	2	2	2	2	2	2	2	2	2	2	2	2	2	2	2	2	2	2	2	2	2	2	2	2	2	2	2	2	2	2	2	2
2	2	2	2	2	2	2	2	2	2	2	2	2	2	2	2	2	2	2	2	2	2	2	2	2	2	2	2	2	2	2	2	2	2	2	2	2	2	2	2	2	2	2	2	2	2	2	2	2	2
2	2	2	2	2	2	2	2	2	2	2	2	2	2	2	2	2	2	2	2	2	2	2	2	2	2	2	2	2	2	2	2	2	2	2	2	2	2	2	2	2	2	2	2	2	2	2	2	2	2
2	2	2	2	2	2	2	2	2	2	2	2	2	2	2	2	2	2	2	2	2	2	2	2	2	2	2	2	2	2	2	2	2	2	2	2	2	2	2	2	2	2	2	2	2	2	2	2	2	2
2	2	2	2	2	2	2	2	2	2	2	2	2	2	2	2	2	2	2	2	2	2	2	2	2	2	2	2	2	2	2	2	2	2	2	2	2	2	2	2	2	2	2	2	2	2	2	2	2	2
2	2	2	2	2	2	2	2	2	2	2	2	2	2	2	2	2	2	2	2	2	2	2	2	2	2	2	2	2	2	2	2	2	2	2	2	2	2	2	2	2	2	2	2	2	2	2	2	2	2
2	2	2	2	2	2	2	2	2	2	2	2	2	2	2	2	2	2	2	2	2	2	2	2	2	2	2	2	2	2	2	2	2	2	2	2	2	2	2	2	2	2	2	2	2	2	2	2	2	2
2	2	2	2	2	2	2	2	2	2	2	2	2	2	2	2	2	2	2	2	2	2	2	2	2	2	2	2	2	2	2	2	2	2	2	2	2	2	2	2	2	2	2	2	2	2	2	2	2	2
2	2	2	2	2	2	2	2	2	2	2	2	2	2	2	2	2	2	2	2	2	2	2	2	2	2	2	2	2	2	2	2	2	2	2	2	2	2	2	2	2	2	2	2	2	2	2	2	2	2
2	2	2	2	2	2	2	2	2	2	2	2	2	2	2	2	2	2	2	2	2	2	2	2	2	2	2	2	2	2	2	2	2	2	2	2	2	2	2	2	2	2	2	2	2	2	2	2	2	2
2	2	2	2	2	2	2	2	2	2	2	2	2	2	2	2	2	2	2	2	2	2	2	2	2	2	2	2	2	2	2	2	2	2	2	2	2	2	2	2	2	2	2	2	2	2	2	2	2	2
2	2	2	2	2	2	2	2	2	2	2	2	2	2	2	2	2	2	2	2	2	2	2	2	2	2	2	2	2	2	2	2	2	2	2	2	2	2	2	2	2	2	2	2	2	2	2	2	2	2
2	2	2	2	2	2	2	2	2	2	2	2	2	2	2	2	2	2	2	2	2	2	2	2	2	2	2	2	2	2	2	2	2	2	2	2	2	2	2	2	2	2	2	2	2	2	2	2	2	2
2	2	2	2	2	2	2	2	2	2	2	2	2	2	2	2	2	2	2	2	2	2	2	2	2	2	2	2	2	2	2	2	2	2	2	2	2	2	2	2	2	2	2	2	2	2	2	2	2	2
2	2	2	2	2	2	2	2	2	2	2	2	2	2	2	2	2	2	2	2	2	2	2	2	2	2	2	2	2	2	2	2	2	2	2	2	2	2	2	2	2	2	2	2	2	2	2	2	2	2
2	2	2	2	2	2	2	2	2	2	2	2	2	2	2	2	2	2	2	2	2	2	2	2	2	2	2	2	2	2	2	2	2	2	2	2	2	2	2	2	2	2	2	2	2	2	2	2	2	2
2	2	2	2	2	2	2	2	2	2	2	2	2	2	2	2	2	2	2	2	2	2	2	2	2	2	2	2	2	2	2	2	2	2	2	2	2	2	2	2	2	2	2	2	2	2	2	2	2	2
2	2	2	2	2	2	2	2	2	2	2	2	2	2	2	2	2	2	2	2	2	2	2	2	2	2	2	2	2	2	2	2	2	2	2	2	2	2	2	2	2	2	2	2	2	2	2	2	2	2
2	2	2	2	2	2	2	2	2	2	2	2	2	2	2	2	2	2	2	2	2	2	2	2	2	2	2	2	2	2	2	2	2	2	2	2	2	2	2	2	2	2	2	2	2	2	2	2	2	2
2	2	2	2	2	2	2	2	2	2	2	2	2	2	2	2	2	2	2	2	2	2	2	2	2	2	2	2	2	2	2	2	2	2	2	2	2	2	2	2	2	2	2	2	2	2	2	2	2	2
2	2	2	2	2	2	2	2	2	2	2	2	2	2	2	2	2	2	2	2	2	2	2	2	2	2	2	2	2	2	2	2	2	2	2	2	2	2	2	2	2	2	2	2	2	2	2	2	2	2
2	2	2	2	2	2	2	2	2	2	2	2	2	2	2	2	2	2	2	2	2	2	2	2	2	2	2	2	2	2	2	2	2	2	2	2	2	2	2	2	2	2	2	2	2	2	2	2	2	2
2	2	2	2	2	2	2	2	2	2	2	2	2	2	2	2	2	2	2	2	2	2	2	2	2	2	2	2	2	2	2	2	2	2	2	2	2	2	2	2	2	2	2	2	2	2	2	2	2	2
2	2	2	2	2	2	2	2	2	2	2	2	2	2	2	2	2	2	2	2	2	2	2	2	2	2	2	2	2	2	2	2	2	2	2	2	2	2	2	2	2	2	2	2	2	2	2	2	2	2
2	2	2	2	2	2	2	2	2	2	2	2	2	2	2	2	2	2	2	2	2	2	2	2	2	2	2	2	2	2	2	2	2	2	2	2	2	2	2	2	2	2	2	2	2	2	2	2	2	2
2	2	2	2	2	2	2	2	2	2	2	2	2	2	2	2	2	2	2	2	2	2	2	2	2	2	2	2	2	2	2	2	2	2	2	2	2	2	2	2	2	2	2	2	2	2	2	2	2	2
2	2	2	2	2	2	2	2	2	2	2	2	2	2	2	2	2	2	2	2	2	2	2	2	2	2	2	2	2	2	2	2	2	2	2	2	2	2	2	2	2	2	2	2	2	2	2	2	2	2
2	2	2	2	2	2	2	2	2	2	2	2	2	2	2	2	2	2	2	2	2	2	2	2	2	2	2	2	2	2	2	2	2	2	2	2	2	2	2	2	2	2	2	2	2	2	2	2	2	2
2	2	2	2	2	2	2	2	2	2	2	2	2	2	2	2	2	2	2	2	2	2	2	2	2	2	2	2	2	2	2	2	2	2	2	2	2	2	2	2	2	2	2	2	2	2	2	2	2	2
2	2	2	2	2	2	2	2	2	2	2	2	2	2	2	2	2	2	2	2	2	2	2	2	2	2	2	2	2	2	2	2	2	2	2	2	2	2	2	2	2	2	2	2	2	2	2	2	2	2
2	2	2	2	2	2	2	2	2	2	2	2	2	2	2	2	2	2	2	2	2	2	2	2	2	2	2	2	2	2	2	2	2	2	2	2	2	2	2	2	2	2	2	2	2	2	2	2	2	2
2	2	2	2	2	2	2	2	2	2	2	2	2	2	2	2	2	2	2	2	2	2	2	2	2	2	2	2	2	2	2	2	2	2	2	2	2	2	2	2	2	2	2	2	2	2	2	2	2	2
2	2	2	2	2	2	2	2	2	2	2	2	2	2	2	2	2	2	2	2	2	2	2	2	2	2	2	2	2	2	2	2	2	2	2	2	2	2	2	2	2	2	2	2	2	2	2	2	2	2
2	2	2	2	2	2	2	2	2	2	2	2	2	2	2	2	2	2	2	2	2	2	2	2	2	2	2	2	2	2	2	2	2	2	2	2	2	2	2	2	2	2	2	2	2	2	2	2	2	2
2	2	2	2	2	2	2	2	2	2	2	2	2	2	2	2	2	2	2	2	2	2	2	2	2	2	2	2	2	2	2	2	2	2	2	2	2	2	2	2	2	2	2	2	2	2	2	2	2	2
2	2	2	2	2	2	2	2	2	2	2	2	2	2	2	2	2	2	2	2	2	2	2	2	2	2	2	2	2	2	2	2	2	2	2	2	2	2	2	2	2	2	2	2	2	2	2	2	2	2
2	2	2	2	2	2	2	2	2	2	2	2	2	2	2	2	2	2	2	2	2	2	2	2	2	2	2	2	2	2	2	2	2	2	2	2	2	2	2	2	2	2	2	2	2	2	2	2	2	2
2	2	2	2	2	2	2	2	2	2	2	2	2	2	2	2	2	2	2	2	2	2	2	2	2	2	2	2	2	2	2	2	2	2	2	2	2	2	2	2	2	2	2	2	2	2	2	2	2	2
2	2	2	2	2	2	2	2	2	2	2	2	2	2	2	2	2	2	2	2	2	2	2	2	2	2	2	2	2	2	2	2	2	2	2	2	2	2	2	2	2	2	2	2	2	2	2	2	2	2
2	2	2	2	2	2	2	2	2	2	2	2	2	2	2	2	2	2	2	2	2	2	2	2	2	2	2	2	2	2	2	2	2	2	2	2	2	2	2	2	2	2	2	2	2	2	2	2	2	2
2	2	2	2	2	2	2	2	2	2	2	2	2	2	2	2	2	2	2	2	2	2	2	2	2	2	2	2	2	2	2	2	2	2	2	2	2	2	2	2	2	2	2	2	2	2	2	2	2	2
2	2	2	2	2	2	2	2	2	2	2	2	2	2	2	2	2	2	2	2	2	2	2	2	2	2	2	2	2	2	2	2	2	2	2	2	2	2	2	2	2	2	2	2	2	2	2	2	2	2
2	2	2	2	2	2	2	2	2	2	2	2	2	2	2	2	2	2	2	2	2	2	2	2	2	2	2	2	2	2	2	2	2	2	2	2	2	2	2	2	2	2	2	2	2	2	2	2	2	2
2	2	2	2	2	2	2	2	2	2	2	2	2	2	2	2	2	2	2	2	2	2	2	2	2	2	2	2	2	2	2	2	2	2	2	2	2	2	2	2	2	2	2	2	2	2	2	2	2	2
2	2	2	2	2	2	2	2	2	2	2	2	2	2	2	2	2	2	2	2	2	2	2	2	2	2	2	2	2	2	2	2	2	2	2	2	2	2	2	2	2	2	2	2	2	2	2	2	2	2
2	2	2	2	2	2	2	2	2	2	2	2	2	2	2	2	2	2	2	2	2	2	2	2	2	2	2	2	2	2	2	2	2	2	2	2	2	2	2	2	2	2	2	2	2	2	2	2	2	2
2	2	2	2	2	2	2	2	2	2	2	2	2	2	2	2	2	2	2	2	2	2	2	2	2	2	2	2	2	2	2	2	2	2	2	2	2	2	2	2	2	2	2	2	2	2	2	2	2	2
2	2	2	2	2	2	2	2	2	2	2	2	2	2	2	2	2	2	2	2	2	2	2	2	2	2	2	2	2	2	2	2	2	2	2	2	2	2	2	2	2	2	2	2	2	2	2	2	2	2
2	2	2	2	2	2	2	2	2	2	2	2	2	2	2	2	2	2	2	2	2	2	2	2	2	2	2	2	2	2	2	2	2	2	2	2	2	2	2	2	2	2	2	2	2	2	2	2	2	2
2	2	2	2	2	2	2	2	2	2	2	2	2	2	2	2	2	2	2	2	2	2	2	2	2	2	2	2	2	2	2	2	2	2	2	2	2	2	2	2	2	2	2	2	2	2	2	2	2	2
2	2	2	2	2	2	2	2	2	2	2	2	2	2	2	2	2	2	2	2	2	2	2	2	2	2	2	2	2	2	2	2	2	2	2	2	2	2	2	2	2	2	2	2	2	2	2	2	2	2
2	2	2	2	2	2	2	2	2	2	2	2	2	2	2	2	2	2	2	2	2	2	2	2	2	2	2	2	2	2	2	2	2	2	2	2	2	2	2	2	2	2	2	2	2	2	2	2	2	2
2	2	2	2	2	2	2	2	2	2	2	2	2	2	2	2	2	2	2	2	2	2	2	2	2	2	2	2	2	2	2	2	2	2	2	2	2	2	2	2	2	2	2	2	2	2	2	2	2	2
2	2	2	2	2	2	2	2	2	2	2	2	2	2	2	2	2	2	2	2	2	2	2	2	2	2	2	2	2	2	2	2	2	2	2	2	2	2	2	2	2	2	2	2	2	2	2	2	2	2
2	2	2	2	2	2	2	2	2	2	2	2	2	2	2	2	2	2	2	2	2	2	2	2	2	2	2	2	2	2	2	2	2	2	2	2	2	2	2	2	2	2	2	2	2	2	2	2	2	2
2	2	2	2	2	2	2	2	2	2	2	2	2	2	2	2	2	2	2	2	2	2	2	2	2	2	2	2	2	2	2	2	2	2	2	2	2	2	2	2	2	2	2	2	2	2	2	2	2	2
2	2	2	2	2	2	2	2	2	2	2	2	2	2	2	2	2	2	2	2	2	2	2	2	2	2	2	2	2	2	2	2	2	2	2	2	2	2	2	2	2	2	2	2	2	2	2	2	2	2
2	2	2	2	2	2	2	2	2	2	2	2	2	2	2	2	2	2	2	2	2	2	2	2	2	2	2	2	2	2	2	2	2	2	2	2	2	2	2	2	2	2	2	2	2	2	2	2	2	2
2	2	2	2	2	2	2	2	2	2	2	2	2	2	2	2	2	2	2	2	2	2	2	2	2	2	2	2	2	2	2	2	2	2	2	2	2	2	2	2	2	2	2	2	2	2	2	2	2	2
2	2	2	2	2	2	2	2	2	2	2	2	2	2	2	2	2	2	2	2	2	2	2	2	2	2	2	2	2	2	2	2	2	2	2	2	2	2	2	2	2	2	2	2	2	2	2	2	2	2
2	2	2	2	2	2	2	2	2	2	2	2	2	2	2	2	2	2	2	2	2	2	2	2	2	2	2	2	2	2	2	2	2	2	2	2	2	2	2	2	2	2	2	2	2	2	2	2	2	2
2	2	2	2	2	2	2	2	2	2	2	2	2	2	2	2	2	2	2	2	2	2	2	2	2	2	2	2	2	2	2	2	2	2	2	2	2	2	2	2	2	2	2	2	2	2	2	2	2	2
2	2	2	2	2	2	2	2	2	2	2	2	2	2	2	2	2	2	2	2	2	2	2	2	2	2	2	2	2	2	2	2	2	2	2	2	2	2	2	2	2	2	2	2	2	2	2	2	2	2
2	2	2	2	2	2	2	2	2	2	2	2	2	2	2	2	2	2	2	2	2	2	2	2	2	2	2	2	2	2	2	2	2	2	2	2	2	2	2	2	2	2	2	2	2	2	2	2	2	2
2	2	2	2	2	2	2	2	2	2	2	2	2	2	2	2	2	2	2	2	2	2	2	2	2	2	2	2	2	2	2	2	2	2	2	2	2	2	2	2	2	2	2	2	2	2	2	2	2	2
2	2	2	2	2	2	2	2	2	2	2	2	2	2	2	2	2	2	2	2	2	2	2	2	2	2	2	2	2	2	2	2	2	2	2	2	2	2	2	2	2	2	2	2	2	2	2	2	2	2
2	2	2	2	2	2	2	2	2	2	2	2	2	2	2	2	2	2	2	2	2	2	2	2	2	2	2	2	2	2	2	2	2	2	2	2	2	2	2	2	2	2	2	2	2	2	2	2	2	2
2	2	2	2	2	2	2	2	2	2	2	2	2	2	2	2	2	2	2	2	2	2	2	2	2	2	2	2	2	2	2	2	2	2	2	2	2	2	2	2	2	2	2	2	2	2	2	2	2	2
2	2	2	2	2	2	2	2	2	2	2	2	2	2	2	2	2	2	2	2	2	2	2	2	2	2	2	2	2	2	2	2	2	2	2	2	2	2	2	2	2	2	2	2	2	2	2	2	2	2
2	2	2	2	2	2	2	2	2	2	2	2	2	2	2	2	2	2	2	2	2	2	2	2	2	2	2	2	2	2	2	2	2	2	2	2	2	2	2	2	2	2	2	2	2	2	2	2	2	2
2	2	2	2	2	2	2	2	2	2	2	2	2	2	2	2	2	2	2	2	2	2	2	2	2	2	2	2	2	2	2	2	2	2	2	2	2	2	2	2	2	2	2	2	2	2	2	2	2	2
2	2	2	2	2	2	2	2	2	2	2	2	2	2	2	2	2	2	2	2	2	2	2	2	2	2	2	2	2	2	2	2	2	2	2	2	2	2	2	2	2	2	2	2	2	2	2	2	2	2
2	2	2	2	2	2	2	2	2	2	2	2	2	2	2	2	2	2	2	2	2	2	2	2	2	2	2	2	2	2	2	2	2	2	2	2	2	2	2	2	2	2	2	2	2	2	2	2	2	2
2	2	2	2	2	2	2	2	2	2	2	2	2	2	2	2	2	2	2	2	2	2	2	2	2	2	2	2	2	2	2	2	2	2	2	2	2	2	2	2	2	2	2	2	2	2	2	2	2	2
2	2	2	2	2	2	2	2	2	2	2	2	2	2	2	2	2	2	2	2	2	2	2	2	2	2	2	2	2	2	2	2	2	2	2	2	2	2	2	2	2	2	2	2	2	2	2	2	2	2
2	2	2	2	2	2	2	2	2	2	2	2	2	2	2	2	2	2	2	2	2	2	2	2	2	2	2	2	2	2	2	2	2	2	2	2	2	2	2	2	2	2	2	2	2	2	2	2	2	2
2	2	2	2	2	2	2	2	2	2	2	2	2	2	2	2	2	2	2	2	2	2	2	2	2	2	2	2	2	2	2	2	2	2	2	2	2	2	2	2	2	2	2	2	2	2	2	2	2	2
2	2	2	2	2	2	2	2	2	2	2	2	2	2	2	2	2	2	2	2	2	2	2	2	2	2	2	2	2	2	2	2	2	2	2	2	2	2	2	2	2	2	2	2	2	2	2	2	2	2
2	2	2	2	2	2	2	2	2	2	2	2	2	2	2	2	2	2	2	2	2	2	2	2	2	2	2	2	2	2	2	2	2	2	2	2	2	2	2	2	2	2	2	2	2	2	2	2	2	2
2	2	2	2	2	2	2	2	2	2	2	2	2	2	2	2	2	2	2	2	2	2	2	2	2	2	2	2	2	2	2	2	2	2	2	2	2	2	2	2	2	2	2	2	2	2	2	2	2	2
2	2	2	2	2	2	2	2	2	2	2	2	2	2	2	2	2	2	2	2	2	2	2	2	2	2	2	2	2	2	2	2	2	2	2	2	2	2	2	2	2	2	2	2	2	2	2	2	2	2
2	2	2	2	2	2	2	2	2	2	2	2	2	2	2	2	2	2	2	2	2	2	2	2	2	2	2	2	2	2	2	2	2	2	2	2	2	2	2	2	2	2	2	2	2	2	2	2	2	2
2	2	2	2	2	2	2	2	2	2	2	2	2	2	2	2	2	2	2	2	2	2	2	2	2	2	2	2	2	2	2	2	2	2	2	2	2	2	2	2	2	2	2	2	2	2	2	2	2	2
2	2	2	2	2	2	2	2	2	2	2	2	2	2	2	2	2	2	2	2	2	2	2	2	2	2	2	2	2	2	2	2	2	2	2	2	2	2	2	2	2	2	2	2	2	2	2	2	2	2
2	2	2	2	2	2	2	2	2	2	2	2	2	2	2	2	2	2	2	2	2	2	2	2	2	2	2	2	2	2	2	2	2	2	2	2	2	2	2	2	2	2	2	2	2	2	2	2	2	2
2	2	2	2	2	2	2	2	2	2	2	2	2	2	2	2	2	2	2	2	2	2	2	2	2	2	2	2	2	2	2	2	2	2	2	2	2	2	2	2	2	2	2	2	2	2	2	2	2	2
2	2	2	2	2	2	2	2	2	2	2	2	2	2	2	2	2	2	2	2	2	2	2	2	2	2	2	2	2	2	2	2	2	2	2	2	2	2	2	2	2	2	2	2	2	2	2	2	2	2
2	2	2	2	2	2	2	2	2	2	2	2	2	2	2	2	2	2	2	2	2	2	2	2	2	2	2	2	2	2	2	2	2	2	2	2	2	2	2	2	2	2	2	2	2	2	2	2	2	2
2	2	2	2	2	2	2	2	2	2	2	2	2	2	2	2	2	2	2	2	2	2	2	2	2	2	2	2	2	2	2	2	2	2	2	2	2	2	2	2	2	2	2	2	2	2	2	2	2	2
2	2	2	2	2	2	2	2	2	2	2	2	2	2	2	2	2	2	2	2	2	2	2	2	2	2	2	2	2	2	2	2	2	2	2	2	2	2	2	2	2	2	2	2	2	2	2	2	2	2
2	2	2	2	2	2	2	2	2	2	2	2	2	2	2	2	2	2	2	2	2	2	2	2	2	2	2	2	2	2	2	2	2	2	2	2	2	2	2	2	2	2	2	2	2	2	2	2	2	2
2	2	2	2	2	2	2	2	2	2	2	2	2	2	2	2	2	2	2	2	2	2	2	2	2	2	2	2	2	2	2	2	2	2	2	2	2	2	2	2	2	2	2	2	2	2	2	2	2	2
2	2	2	2	2	2	2	2	2	2	2	2	2	2	2	2	2	2	2	2	2	2	2	2	2	2	2	2	2	2	2	2	2	2	2	2	2	2	2	2	2	2	2	2	2	2	2	2	2	2
2	2	2	2	2	2	2	2	2	2	2	2	2	2	2	2	2	2	2	2	2	2	2	2	2	2	2	2	2	2	2	2	2	2	2	2	2	2	2	2	2	2	2	2	2	2	2	2	2	2
2	2	2	2	2	2	2	2	2	2	2	2	2	2	2	2	2	2	2	2	2	2	2	2	2	2	2	2	2	2	2	2	2	2	2	2	2	2	2	2	2	2	2	2	2	2	2	2	2	2
2	2	2	2	2	2	2	2	2	2	2	2	2	2	2	2	2	2	2	2	2	2	2	2	2	2	2	2	2	2	2	2	2	2	2	2	2	2	2	2	2	2	2	2	2	2	2	2	2	2
2	2	2	2	2	2	2	2	2	2	2	2	2	2	2	2	2	2	2	2	2	2	2	2	2	2	2	2	2	2	2	2	2	2	2	2	2	2	2	2	2	2	2	2	2	2	2	2	2	2
2	2	2	2	2	2	2	2	2	2	2	2	2	2	2	2	2	2	2	2	2	2	2	2	2	2	2	2	2	2	2	2	2	2	2	2	2	2	2	2	2	2	2	2	2	2	2	2	2	2
2	2	2	2	2	2	2	2	2	2	2	2	2	2	2	2	2	2	2	2	2	2	2	2	2	2	2	2	2	2	2	2	2	2	2	2	2	2	2	2	2	2	2	2	2	2	2	2	2	2
2	2	2	2	2	2	2	2	2	2	2	2	2	2	2	2	2	2	2	2	2	2	2	2	2	2	2	2	2	2	2	2	2	2	2	2	2	2	2	2	2	2	2	2	2	2	2	2	2	2
2	2	2	2	2	2	2	2	2	2	2	2	2	2	2	2	2	2	2	2	2	2	2	2	2	2	2	2	2	2	2	2	2	2	2	2	2	2	2	2	2	2	2	2	2	2	2	2	2	2
2	2	2	2	2	2	2	2	2	2	2	2	2	2	2	2	2	2	2	2	2	2	2	2	2	2	2	2	2	2	2	2	2	2	2	2	2	2	2	2	2	2	2	2	2	2	2	2	2	2
2	2	2	2	2	2	2	2	2	2	2	2	2	2	2	2	2	2	2	2	2	2	2	2	2	2	2	2	2	2	2	2	2	2	2	2	2	2	2	2	2	2	2	2	2	2	2	2	2	2
2	2	2	2	2	2	2	2	2	2	2	2	2	2	2	2	2	2	2	2	2	2	2	2	2	2	2	2	2	2	2	2	2	2	2	2	2	2	2	2	2	2	2	2	2	2	2	2	2	2
2	2	2	2	2	2	2	2	2	2	2	2	2	2	2	2	2	2	2	2	2	2	2	2	2	2	2	2	2	2	2	2	2	2	2	2	2	2	2	2	2	2	2	2	2	2	2	2	2	2
2	2	2	2	2	2	2	2	2	2	2	2	2	2	2	2	2	2	2	2	2	2	2	2	2	2	2	2	2	2	2	2	2	2	2	2	2	2	2	2	2	2	2	2	2	2	2	2	2	2
2	2	2	2	2	2	2	2	2	2	2	2	2	2	2	2	2	2	2	2	2	2	2	2	2	2	2	2	2	2	2	2	2	2	2	2	2	2	2	2	2	2	2	2	2	2	2	2	2	2
2	2	2	2	2	2	2	2	2	2	2	2	2	2	2	2	2	2	2	2	2	2	2	2	2	2	2	2	2	2	2	2	2	2	2	2	2	2	2	2	2	2	2	2	2	2	2	2	2	2
2	2	2	2	2	2	2	2	2	2	2	2	2	2	2	2	2	2	2	2	2	2	2	2	2	2	2	2	2	2	2	2	2	2	2	2	2	2	2	2	2	2	2	2	2	2	2	2	2	2
2	2	2	2	2	2	2	2	2	2	2	2	2	2	2	2	2	2	2	2	2	2	2	2	2	2	2	2	2	2	2	2	2	2	2	2	2	2	2	2	2	2	2	2	2	2	2	2	2	2
2	2	2	2	2	2	2	2	2	2	2	2	2	2	2	2	2	2	2	2	2	2	2	2	2	2	2	2	2	2	2	2	2	2	2	2	2	2	2	2	2	2	2	2	2	2	2	2	2	2
2	2	2	2	2	2	2	2	2	2	2	2	2	2	2	2	2	2	2	2	2	2	2	2	2	2	2	2	2	2	2	2	2	2	2	2	2	2	2	2	2	2	2	2	2	2	2	2	2	2
2	2	2	2	2	2	2	2	2	2	2	2	2	2	2	2	2	2	2	2	2	2	2	2	2	2	2	2	2	2	2	2	2	2	2	2	2	2	2	2	2	2	2	2	2	2	2	2	2	2
2	2	2	2	2	2	2	2	2	2	2	2	2	2	2	2	2	2	2	2	2	2	2	2	2	2	2	2	2	2	2	2	2	2	2	2	2	2	2	2	2	2	2	2	2	2	2	2	2	2
2	2	2	2	2	2	2	2	2	2	2	2	2	2	2	2	2	2	2	2	2	2	2	2	2	2	2	2	2	2	2	2	2	2	2	2	2	2	2	2	2	2	2	2	2	2	2	2	2	2
2	2	2	2	2	2	2	2	2	2	2	2	2	2	2	2	2	2	2	2	2	2	2	2	2	2	2	2	2	2	2	2	2	2	2	2	2	2	2	2	2	2	2	2	2	2	2	2	2	2
2	2	2	2	2	2	2	2	2	2	2	2	2	2	2	2	2	2	2	2	2	2	2	2	2	2	2	2	2	2	2	2	2	2	2	2	2	2	2	2	2	2	2	2	2	2	2	2	2	2
2	2	2	2	2	2	2	2	2	2	2	2	2	2	2	2	2	2	2	2	2	2	2	2	2	2	2	2	2	2	2	2	2	2	2	2	2	2	2	2	2	2	2	2	2	2	2	2	2	2
2	2	2	2	2	2	2	2	2	2	2	2	2	2	2	2	2	2	2	2	2	2	2	2	2	2	2	2	2	2	2	2	2	2	2	2	2	2	2	2	2	2	2	2	2	2	2	2	2	2
2	2	2	2	2	2	2	0	0	0	0	0	0	0	0	0	0	0	0	0	0	0	0	0	0	0	0	0	0	0	0	0	0	0	0	0	0	0	0	0	0	0	0	0	0	0	0	0	0	0
0	0	0	0	0	0	0	0	0	0	0	0	0	0	0	0	0	0	0	0	0	0	0	0	0	0	0	0	0	0	0	0	0	0	0	0	0	0	0	0	0	0	0	0	0	0	0	0	0	0
0	0	0	0	0	0	0	0	0	0	0	0	0	0	0	0	0	0	0	0	0	0	0	0	0	0	0	0	0	0	0	0	0	0	0	0	0	0	0	0	0	0	0	0	0	0	0	0	0	0
0	0	0	0	0	0	0	0	0	0	0	0	0	0	0	0	0	0	0	0	0	0	0	0	0	0	0	0	0	0	0	0	0	0	0	0	0	0	0	0	0	0	0	0	0	0	0	0	0	0
0	0	0	0	0	0	0	0	0	0	0	0	0	0	0	0	0	0	0	0	0	0	0	0	0	0	0	0	0	0	0	0	0	0	0	0	0	0	0	0	0	0	0	0	0	0	0	0	0	0
0	0	0	0	0	0	0	0	0	0	0	0	0	0	0	0	0	0	0	0	0	0	0	0	0	0	0	0	0	0	0	0	0	0	0	0	0	0	0	0	0	0	0	0	0	0	0	0	0	0
0	0	0	0	0	0	0	0	0	0	0	0	0	0	0	0	0	0	0	0	0	0	0	0	0	0	0	0	0	0	0	0	0	0	0	0	0	0	0	0	0	0	0	0	0	0	0	0	0	0
0	0	0	0	0	0	0	0	0	0	0	0	0	0	0	0	0	0	0	0	0	0	0	0	0	0	0	0	0	0	0	0	0	0	0	0	0	0	0	0	0	0	0	0	0	0	0	0	0	0
0	0	0	0	0	0	0	0	0	0	0	0	0	0	0	0	0	0	0	0	0	0	0	0	0	0	0	0	0	0	0	0	0	0	0	0	0	0	0	0	0	0	0	0	0	0	0	0	0	0
0	0	0	0	0	0	0	0	0	0	0	0	0	0	0	0	0	0	0	0	0	0	0	0	0	0	0	0	0	0	0	0	0	0	0	0	0	0	0	0	0	0	0	0	0	0	0	0	0	0
0	0	0	0	0	0	0	0	0	0	0	0	0	0	0	0	0	0	0	0	0	0	0	0	0	0	0	0	0	0	0	0	0	0	0	0	0	0	0	0	0	0	0	0	0	0	0	0	0	0
0	0	0	0	0	0	0	0	0	0	0	0	0	0	0	0	0	0	0	0	0	0	0	0	0	0	0	0	0	0	0	0	0	0	0	0	0	0	0	0	0	0	0	0	0	0	0	0	0	0
0	0	0	0	0	0	0	0	0	0	0	0	0	0	0	0	0	0	0	0	0	0	0	0	0	0	0	0	0	0	0	0	0	0	0	0	0	0	0	0	0	0	0	0	0	0	0	0	0	0
0	0	0	0	0	0	0	0	0	0	0	0	0	0	0	0	0	0	0	0	0	0	0	0	0	0	0	0	0	0	0	0	0	0	0	0	0	0	0	0	0	0	0	0	0	0	0	0	0	0
0	0	0	0	0	0	0	0	0	0	0	0	0	0	0	0	0	0	0	0	0	0	0	0	0	0	0	0	0	0	0	0	0	0	0	0	0	0	0	0	0	0	0	0	0	0	0	0	0	0
0	0	0	0	0	0	0	0	0	0	0	0	0	0	0	0	0	0	0	0	0	0	0	0	0	0	0	0	0	0	0	0	0	0	0	0	0	0	0	0	0	0	0	0	0	0	0	0	0	0
0	0	0	0	0	0	0	0	0	0	0	0	0	0	0	0	0	0	0	0	0	0	0	0	0	0	0	0	0	0	0	0	0	0	0	0	0	0	0	0	0	0	0	0	0	0	0	0	0	0
0	0	0	0	0	0	0	0	0	0	0	0	0	0	0	0	0	0	0	0	0	0	0	0	0	0	0	0	0	0	0	0	0	0	0	0	0	0	0	0	0	0	0	0	0	0	0	0	0	0
0	0	0	0	0	0	0	0	0	0	0	0	0	0	0	0	0	0	0	0	0	0	0	0	0	0	0	0	0	0	0	0	0	0	0	0	0	0	0	0	0	0	0	0	0	0	0	0	0	0
0	0	0	0	0	0	0	0	0	0	0	0	0	0	0	0	0	0	0	0	0	0	0	0	0	0	0	0	0	0	0	0	0	0	0	0	0	0	0	0	0	0	0	0	0	0	0	0	0	0
0	0	0	0	0	0	0	0	0	0	0	0	0	0	0	0	0	0	0	0	0	0	0	0	0	0	0	0	0	0	0	0	0	0	0	0	0	0	0	0	0	0	0	0	0	0	0	0	0	0
0	0	0	0	0	0	0	0	0	0	0	0	0	0	0	0	0	0	0	0	0	0	0	0	0	0	0	0	0	0	0	0	0	0	0	0	0	0	0	0	0	0	0	0	0	0	0	0	0	0
0	0	0	0	0	0	0	0	0	0	0	0	0	0	0	0	0	0	0	0	0	0	0	0	0	0	0	0	0	0	0	0	0	0	0	0	0	0	0	0	0	0	0	0	0	0	0	0	0	0
0	0	0	0	0	0	0	0	0	0	0	0	0	0	0	0	0	0	0	0	0	0	0	0	0	0	0	0	0	0	0	0	0	0	0	0	0	0	0	0	0	0	0	0	0	0	0	0	0	0
0	0	0	0	0	0	0	0	0	0	0	0	0	0	0	0	0	0	0	0	0	0	0	0	0	0	0	0	0	0	0	0	0	0	0	0	0	0	0	0	0	0	0	0	0	0	0	0	0	0
0	0	0	0	0	0	0	0	0	0	0	0	0	0	0	0	0	0	0	0	0	0	0	0	0	0	0	0	0	0	0	0	0	0	0	0	0	0	0	0	0	0	0	0	0	0	0	0	0	0
0	0	0	0	0	0	0	0	0	0	0	0	0	0	0	0	0	0	0	0	0	0	0	0	0	0	0	0	0	0	0	0	0	0	0	0	0	0	0	0	0	0	0	0	0	0	0	0	0	0
0	0	0	0	0	0	0	0	0	0	0	0	0	0	0	0	0	0	0	0	0	0	0	0	0	0	0	0	0	0	0	0	0	0	0	0	0	0	0	0	0	0	0	0	0	0	0	0	0	0
0	0	0	0	0	0	0	0	0	0	0	0	0	0	0	0	0	0	0	0	0	0	0	0	0	0	0	0	0	0	0	0	0	0	0	0	0	0	0	0	0	0	0	0	0	0	0	0	0	0
0	0	0	0	0	0	0	0	0	0	0	0	0	0	0	0	0	0	0	0	0	0	0	0	0	0	0	0	0	0	0	0	0	0	0	0	0	0	0	0	0	0	0	0	0	0	0	0	0	0
0	0	0	0	0	0	0	0	0	0	0	0	0	0	0	0	0	0	0	0	0	0	0	0	0	0	0	0	0	0	0	0	0	0	0	0	0	0	0	0	0	0	0	0	0	0	0	0	0	0
0	0	0	0	0	0	0	0	0	0	0	0	0	0	0	0	0	0	0	0	0	0	0	0	0	0	0	0	0	0	0	0	0	0	0	0	0	0	0	0	0	0	0	0	0	0	0	0	0	0
0	0	0	0	0	0	0	0	0	0	0	0	0	0	0	0	0	0	0	0	0	0	0	0	0	0	0	0	0	0	0	0	0	0	0	0	0	0	0	0	0	0	0	0	0	0	0	0	0	0
0	0	0	0	0	0	0	0	0	0	0	0	0	0	0	0	0	0	0	0	0	0	0	0	0	0	0	0	0	0	0	0	0	0	0	0	0	0	0	0	0	0	0	0	0	0	0	0	0	0
0	0	0	0	0	0	0	0	0	0	0	0	0	0	0	0	0	0	0	0	0	0	0	0	0	0	0	0	0	0	0	0	0	0	0	0	0	0	0	0	0	0	0	0	0	0	0	0	0	0
0	0	0	0	0	0	0	0	0	0	0	0	0	0	0	0	0	0	0	0	0	0	0	0	0	0	0	0	0	0	0	0	0	0	0	0	0	0	0	0	0	0	0	0	0	0	0	0	0	0
0	0	0	0	0	0	0	0	0	0	0	0	0	0	0	0	0	0	0	0	0	0	0	0	0	0	0	0	0	0	0	0	0	0	0	0	0	0	0	0	0	0	0	0	0	0	0	0	0	0
0	0	0	0	0	0	0	0	0	0	0	0	0	0	0	0	0	0	0	0	0	0	0	0	0	0	0	0	0	0	0	0	0	0	0	0	0	0	0	0	0	0	0	0	0	0	0	0	0	0
0	0	0	0	0	0	0	0	0	0	0	0	0	0	0	0	0	0	0	0	0	0	0	0	0	0	0	0	0	0	0	0	0	0	0	0	0	0	0	0	0	0	0	0	0	0	0	0	0	0
0	0	0	0	0	0	0	0	0	0	0	0	0	0	0	0	0	0	0	0	0	0	0	0	0	0	0	0	0	0	0	0	0	0	0	0	0	0	0	0	0	0	0	0	0	0	0	0	0	0
0	0	0	0	0	0	0	0	0	0	0	0	0	0	0	0	0	0	0	0	0	0	0	0	0	0	0	0	0	0	0	0	0	0	0	0	0	0	0	0	0	0	0	0	0	0	0	0	0	0
0	0	0	0	0	0	0	0	0	0	0	0	0	0	0	0	0	0	0	0	0	0	0	0	0	0	0	0	0	0	0	0	0	0	0	0	0	0	0	0	0	0	0	0	0	0	0	0	0	0
0	0	0	0	0	0	0	0	0	0	0	0	0	0	0	0	0	0	0	0	0	0	0	0	0	0	0	0	0	0	0	0	0	0	0	0	0	0	0	0	0	0	0	0	0	0	0	0	0	0
0	0	0	0	0	0	0	0	0	0	0	0	0	0	0	0	0	0	0	0	0	0	0	0	0	0	0	0	0	0	0	0	0	0	0	0	0	0	0	0	0	0	0	0	0	0	0	0	0	0
0	0	0	0	0	0	0	0	0	0	0	0	0	0	0	0	0	0	0	0	0	0	0	0	0	0	0	0	0	0	0	0	0	0	0	0	0	0	0	0	0	0	0	0	0	0	0	0	0	0
0	0	0	0	0	0	0	0	0	0	0	0	0	0	0	0	0	0	0	0	0	0	0	0	0	0	0	0	0	0	0	0	0	0	0	0	0	0	0	0	0	0	0	0	0	0	0	0	0	0
0	0	0	0	0	0	0	0	0	0	0	0	0	0	0	0	0	0	0	0	0	0	0	0	0	0	0	0	0	0	0	0	0	0	0	0	0	0	0	0	0	0	0	0	0	0	0	0	0	0
0	0	0	0	0	0	0	0	0	0	0	0	0	0	0	0	0	0	0	0	0	0	0	0	0	0	0	0	0	0	0	0	0	0	0	0	0	0	0	0	0	0	0	0	0	0	0	0	0	0
0	0	0	0	0	0	0	0	0	0	0	0	0	0	0	0	0	0	0	0	0	0	0	0	0	0	0	0	0	0	0	0	0	0	0	0	0	0	0	0	0	0	0	0	0	0	0	0	0	0
0	0	0	0	0	0	0	0	0	0	0	0	0	0	0	0	0	0	0	0	0	0	0	0	0	0	0	0	0	0	0	0	0	0	0	0	0	0	0	0	0	0	0	0	0	0	0	0	0	0
0	0	0	0	0	0	0	0	0	0	0	0	0	0	0	0	0	0	0	0	0	0	0	0	0	0	0	0	0	0	0	0	0	0	0	0	0	0	0	0	0	0	0	0	0	0	0	0	0	0
0	0	0	0	0	0	0	0	0	0	0	0	0	0	0	0	0	0	0	0	0	0	0	0	0	0	0	0	0	0	0	0	0	0	0	0	0	0	0	0	0	0	0	0	0	0	0	0	0	0
0	0	0	0	0	0	0	0	0	0	0	0	0	0	0	0	0	0	0	0	0	0	0	0	0	0	0	0	0	0	0	0	0	0	0	0	0	0	0	0	0	0	0	0	0	0	0	0	0	0
0	0	0	0	0	0	0	0	0	0	0	0	0	0	0	0	0	0	0	0	0	0	0	0	0	0	0	0	0	0	0	0	0	0	0	0	0	0	0	0	0	0	0	0	0	0	0	0	0	0
0	0	0	0	0	0	0	0	0	0	0	0	0	0	0	0	0	0	0	0	0	0	0	0	0	0	0	0	0	0	0	0	0	0	0	0	0	0	0	0	0	0	0	0	0	0	0	0	0	0
0	0	0	0	0	0	0	0	0	0	0	0	0	0	0	0	0	0	0	0	0	0	0	0	0	0	0	0	0	0	0	0	0	0	0	0	0	0	0	0	0	0	0	0	0	0	0	0	0	0
0	0	0	0	0	0	0	0	0	0	0	0	0	0	0	0	0	0	0	0	0	0	0	0	0	0	0	0	0	0	0	0	0	0	0	0	0	0	0	0	0	0	0	0	0	0	0	0	0	0
0	0	0	0	0	0	0	0	0	0	0	0	0	0	0	0	0	0	0	0	0	0	0	0	0	0	0	0	0	0	0	0	0	0	0	0	0	0	0	0	0	0	0	0	0	0	0	0	0	0
0	0	0	0	0	0	0	0	0	0	0	0	0	0	0	0	0	0	0	0	0	0	0	0	0	0	0	0	0	0	0	0	0	0	0	0	0	0	0	0	0	0	0	0	0	0	0	0	0	0
0	0	0	0	0	0	0	0	0	0	0	0	0	0	0	0	0	0	0	0	0	0	0	0	0	0	0	0	0	0	0	0	0	0	0	0	0	0	0	0	0	0	0	0	0	0	0	0	0	0
0	0	0	0	0	0	0	0	0	0	0	0	0	0	0	0	0	0	0	0	0	0	0	0	0	0	0	0	0	0	0	0	0	0	0	0	0	0	0	0	0	0	0	0	0	0	0	0	0	0
0	0	0	0	0	0	0	0	0	0	0	0	0	0	0	0	0	0	0	0	0	0	0	0	0	0	0	0	0	0	0	0	0	0	0	0	0	0	0	0	0	0	0	0	0	0	0	0	0	0
0	0	0	0	0	0	0	0	0	0	0	0	0	0	0	0	0	0	0	0	0	0	0	0	0	0	0	0	0	0	0	0	0	0	0	0	0	0	0	0	0	0	0	0	0	0	0	0	0	0
0	0	0	0	0	0	0	0	0	0	0	0	0	0	0	0	0	0	0	0	0	0	0	0	0	0	0	0	0	0	0	0	0	0	0	0	0	0	0	0	0	0	0	0	0	0	0	0	0	0
0	0	0	0	0	0	0	0	0	0	0	0	0	0	0	0	0	0	0	0	0	0	0	0	0	0	0	0	0	0	0	0	0	0	0	0	0	0	0	0	0	0	0	0	0	0	0	0	0	0
0	0	0	0	0	0	0	0	0	0	0	0	0	0	0	0	0	0	0	0	0	0	0	0	0	0	0	0	0	0	0	0	0	0	0	0	0	0	0	0	0	0	0	0	0	0	0	0	0	0
0	0	0	0	0	0	0	0	0	0	0	0	0	0	0	0	0	0	0	0	0	0	0	0	0	0	0	0	0	0	0	0	0	0	0	0	0	0	0	0	0	0	0	0	0	0	0	0	0	0
0	0	0	0	0	0	0	0	0	0	0	0	0	0	0	0	0	0	0	0	0	0	0	0	0	0	0	0	0	0	0	0	0	0	0	0	0	0	0	0	0	0	0	0	0	0	0	0	0	0
0	0	0	0	0	0	0	0	0	0	0	0	0	0	0	0	0	0	0	0	0	0	0	0	0	0	0	0	0	0	0	0	0	0	0	0	0	0	0	0	0	0	0	0	0	0	0	0	0	0
0	0	0	0	0	0	0	0	0	0	0	0	0	0	0	0	0	0	0	0	0	0	0	0	0	0	0	0	0	0	0	0	0	0	0	0	0	0	0	0	0	0	0	0	0	0	0	0	0	0
0	0	0	0	0	0	0	0	0	0	0	0	0	0	0	0	0	0	0	0	0	0	0	0	0	0	0	0	0	0	0	0	0	0	0	0	0	0	0	0	0	0	0	0	0	0	0	0	0	0
0	0	0	0	0	0	0	0	0	0	0	0	0	0	0	0	0	0	0	0	0	0	0	0	0	0	0	0	0	0	0	0	0	0	0	0	0	0	0	0	0	0	0	0	0	0	0	0	0	0
0	0	0	0	0	0	0	0	0	0	0	0	0	0	0	0	0	0	0	0	0	0	0	0	0	0	0	0	0	0	0	0	0	0	0	0	0	0	0	0	0	0	0	0	0	0	0	0	0	0
0	0	0	0	0	0	0	0	0	0	0	0	0	0	0	0	0	0	0	0	0	0	0	0	0	0	0	0	0	0	0	0	0	0	0	0	0	0	0	0	0	0	0	0	0	0	0	0	0	0
0	0	0	0	0	0	0	0	0	0	0	0	0	0	0	0	0	0	0	0	0	0	0	0	0	0	0	0	0	0	0	0	0	0	0	0	0	0	0	0	0	0	0	0	0	0	0	0	0	0
0	0	0	0	0	0	0	0	0	0	0	0	0	0	0	0	0	0	0	0	0	0	0	0	0	0	0	0	0	0	0	0	0	0	0	0	0	0	0	0	0	0	0	0	0	0	0	0	0	0
0	0	0	0	0	0	0	0	0	0	0	0	0	0	0	0	0	0	0	0	0	0	0	0	0	0	0	0	0	0	0	0	0	0	0	0	0	0	0	0	0	0	0	0	0	0	0	0	0	0
0	0	0	0	0	0	0	0	0	0	0	0	0	0	0	0	0	0	0	0	0	0	0	0	0	0	0	0	0	0	0	0	0	0	0	0	0	0	0	0	0	0	0	0	0	0	0	0	0	0
0	0	0	0	0	0	0	0	0	0	0	0	0	0	0	0	0	0	0	0	0	0	0	0	0	0	0	0	0	0	0	0	0	0	0	0	0	0	0	0	0	0	0	0	0	0	0	0	0	0
0	0	0	0	0	0	0	0	0	0	0	0	0	0	0	0	0	0	0	0	0	0	0	0	0	0	0	0	0	0	0	0	0	0	0	0	0	0	0	0	0	0	0	0	0	0	0	0	0	0
0	0	0	0	0	0	0	0	0	0	0	0	0	0	0	0	0	0	0	0	0	0	0	0	0	0	0	0	0	0	0	0	0	0	0	0	0	0	0	0	0	0	0	0	0	0	0	0	0	0
0	0	0	0	0	0	0	0	0	0	0	0	0	0	0	0	0	0	0	0	0	0	0	0	0	0	0	0	0	0	0	0	0	0	0	0	0	0	0	0	0	0	0	0	0	0	0	0	0	0
0	0	0	0	0	0	0	0	0	0	0	0	0	0	0	0	0	0	0	0	0	0	0	0	0	0	0	0	0	0	0	0	0	0	0	0	0	0	0	0	0	0	0	0	0	0	0	0	0	0
0	0	0	0	0	0	0	0	0	0	0	0	0	0	0	0	0	0	0	0	0	0	0	0	0	0	0	0	0	0	0	0	0	0	0	0	0	0	0	0	0	0	0	0	0	0	0	0	0	0
0	0	0	0	0	0	0	0	0	0	0	0	0	0	0	0	0	0	0	0	0	0	0	0	0	0	0	0	0	0	0	0	0	0	0	0	0	0	0	0	0	0	0	0	0	0	0	0	0	0
0	0	0	0	0	0	0	0	0	0	0	0	0	0	0	0	0	0	0	0	0	0	0	0	0	0	0	0	0	0	0	0	0	0	0	0	0	0	0	0	0	0	0	0	0	0	0	0	0	0
0	0	0	0	0	0	0	0	0	0	0	0	0	0	0	0	0	0	0	0	0	0	0	0	0	0	0	0	0	0	0	0	0	0	0	0	0	0	0	0	0	0	0	0	0	0	0	0	0	0
0	0	0	0	0	0	0	0	0	0	0	0	0	0	0	0	0	0	0	0	0	0	0	0	0	0	0	0	0	0	0	0	0	0	0	0	0	0	0	0	0	0	0	0	0	0	0	0	0	0
0	0	0	0	0	0	0	0	0	0	0	0	0	0	0	0	0	0	0	0	0	0	0	0	0	0	0	0	0	0	0	0	0	0	0	0	0	0	0	0	0	0	0	0	0	0	0	0	0	0
0	0	0	0	0	0	0	0	0	0	0	0	0	0	0	0	0	0	0	0	0	0	0	0	0	0	0	0	0	0	0	0	0	0	0	0	0	0	0	0	0	0	0	0	0	0	0	0	0	0
0	0	0	0	0	0	0	0	0	0	0	0	0	0	0	0	0	0	0	0	0	0	0	0	0	0	0	0	0	0	0	0	0	0	0	0	0	0	0	0	0	0	0	0	0	0	0	0	0	0
0	0	0	0	0	0	0	0	0	0	0	0	0	0	0	0	0	0	0	0	0	0	0	0	0	0	0	0	0	0	0	0	0	0	0	0	0	0	0	0	0	0	0	0	0	0	0	0	0	0
0	0	0	0	0	0	0	0	0	0	0	0	0	0	0	0	0	0	0	0	0	0	0	0	0	0	0	0	0	0	0	0	0	0	0	0	0	0	0	0	0	0	0	0	0	0	0	0	0	0
0	0	0	0	0	0	0	0	0	0	0	0	0	0	0	0	0	0	0	0	0	0	0	0	0	0	0	0	0	0	0	0	0	0	0	0	0	0	0	0	0	0	0	0	0	0	0	0	0	0
0	0	0	0	0	0	0	0	0	0	0	0	0	0	0	0	0	0	0	0	0	0	0	0	0	0	0	0	0	0	0	0	0	0	0	0	0	0	0	0	0	0	0	0	0	0	0	0	0	0
0	0	0	0	0	0	0	0	0	0	0	0	0	0	0	0	0	0	0	0	0	0	0	0	0	0	0	0	0	0	0	0	0	0	0	0	0	0	0	0	0	0	0	0	0	0	0	0	0	0
0	0	0	0	0	0	0	0	0	0	0	0	0	0	0	0	0	0	0	0	0	0	0	0	0	0	0	0	0	0	0	0	0	0	0	0	0	0	0	0	0	0	0	0	0	0	0	0	0	0
0	0	0	0	0	0	0	0	0	0	0	0	0	0	0	0	0	0	0	0	0	0	0	0	0	0	0	0	0	0	0	0	0	0	0	0	0	0	0	0	0	0	0	0	0	0	0	0	0	0
0	0	0	0	0	0	0	0	0	0	0	0	0	0	0	0	0	0	0	0	0	0	0	0	0	0	0	0	0	0	0	0	0	0	0	0	0	0	0	0	0	0	0	0	0	0	0	0	0	0
0	0	0	0	0	0	0	0	0	0	0	0	0	0	0	0	0	0	0	0	0	0	0	0	0	0	0	0	0	0	0	0	0	0	0	0	0	0	0	0	0	0	0	0	0	0	0	0	0	0
1	1	1	1	1	1	1	1	1	1	1	1	1	1	1	1	1	1	1	1	1	1	1	1	1	1	1	1	1	1	1	1	1	1	1	1	1	1	1	1	1	1	1	1	1	1	1	1	1	1
1	1	1	1	1	1	1	1	1	1	1	1	1	1	1	1	1	1	1	1	1	1	1	1	1	1	1	1	1	1	1	1	1	1	1	1	1	1	1	1	1	1	1	1	1	1	1	1	1	1
1	1	1	1	1	1	1	1	1	1	1	1	1	1	1	1	1	1	1	1	1	1	1	1	1	1	1	1	1	1	1	1	1	1	1	1	1	1	1	1	1	1	1	1	1	1	1	1	1	1
1	1	1	1	1	1	1	1	1	1	1	1	1	1	1	1	1	1	1	1	1	1	1	1	1	1	1	1	1	1	1	1	1	1	1	1	1	1	1	1	1	1	1	1	1	1	1	1	1	1
1	1	1	1	1	1	1	1	1	1	1	1	1	1	1	1	1	1	1	1	1	1	1	1	1	1	1	1	1	1	1	1	1	1	1	1	1	1	1	1	1	1	1	1	1	1	1	1	1	1
1	1	1	1	1	1	1	1	1	1	1	1	1	1	1	1	1	1	1	1	1	1	1	1	1	1	1	1	1	1	1	1	1	1	1	1	1	1	1	1	1	1	1	1	1	1	1	1	1	1
1	1	1	1	1	1	1	1	1	1	1	1	1	1	1	1	1	1	1	1	1	1	1	1	1	1	1	1	1	1	1	1	1	1	1	1	1	1	1	1	1	1	1	1	1	1	1	1	1	1
1	1	1	1	1	1	1	1	1	1	1	1	1	1	1	1	1	1	1	1	1	1	1	1	1	1	1	1	1	1	1	1	1	1	1	1	1	1	1	1	1	1	1	1	1	1	1	1	1	1
1	1	1	1	1	1	1	1	1	1	1	1	1	1	1	1	1	1	1	1	1	1	1	1	1	1	1	1	1	1	1	1	1	1	1	1	1	1	1	1	1	1	1	1	1	1	1	1	1	1
1	1	1	1	1	1	1	1	1	1	1	1	1	1	1	1	1	1	1	1	1	1	1	1	1	1	1	1	1	1	1	1	1	1	1	1	1	1	1	1	1	1	1	1	1	1	1	1	1	1
1	1	1	1	1	1	1	1	1	1	1	1	1	1	1	1	1	1	1	1	1	1	1	1	1	1	1	1	1	1	1	1	1	1	1	1	1	1	1	1	1	1	1	1	1	1	1	1	1	1
1	1	1	1	1	1	1	1	1	1	1	1	1	1	1	1	1	1	1	1	1	1	1	1	1	1	1	1	1	1	1	1	1	1	1	1	1	1	1	1	1	1	1	1	1	1	1	1	1	1
1	1	1	1	1	1	1	1	1	1	1	1	1	1	1	1	1	1	1	1	1	1	1	1	1	1	1	1	1	1	1	1	1	1	1	1	1	1	1	1	1	1	1	1	1	1	1	1	1	1
1	1	1	1	1	1	1	1	1	1	1	1	1	1	1	1	1	1	1	1	1	1	1	1	1	1	1	1	1	1	1	1	1	1	1	1	1	1	1	1	1	1	1	1	1	1	1	1	1	1
1	1	1	1	1	1	1	1	1	1	1	1	1	1	1	1	1	1	1	1	1	1	1	1	1	1	1	1	1	1	1	1	1	1	1	1	1	1	1	1	1	1	1	1	1	1	1	1	1	1
1	1	1	1	1	1	1	1	1	1	1	1	1	1	1	1	1	1	1	1	1	1	1	1	1	1	1	1	1	1	1	1	1	1	1	1	1	1	1	1	1	1	1	1	1	1	1	1	1	1
1	1	1	1	1	1	1	1	1	1	1	1	1	1	1	1	1	1	1	1	1	1	1	1	1	1	1	1	1	1	1	1	1	1	1	1	1	1	1	1	1	1	1	1	1	1	1	1	1	1
1	1	1	1	1	1	1	1	1	1	1	1	1	1	1	1	1	1	1	1	1	1	1	1	1	1	1	1	1	1	1	1	1	1	1	1	1	1	1	1	1	1	1	1	1	1	1	1	1	1
1	1	1	1	1	1	1	1	1	1	1	1	1	1	1	1	1	1	1	1	1	1	1	1	1	1	1	1	1	1	1	1	1	1	1	1	1	1	1	1	1	1	1	1	1	1	1	1	1	1
1	1	1	1	1	1	1	1	1	1	1	1	1	1	1	1	1	1	1	1	1	1	1	1	1	1	1	1	1	1	1	1	1	1	1	1	1	1	1	1	1	1	1	1	1	1	1	1	1	1
1	1	1	1	1	1	1	1	1	1	1	1	1	1	1	1	1	1	1	1	1	1	1	1	1	1	1	1	1	1	1	1	1	1	1	1	1	1	1	1	1	1	1	1	1	1	1	1	1	1
1	1	1	1	1	1	1	1	1	1	1	1	1	1	1	1	1	1	1	1	1	1	1	1	1	1	1	1	1	1	1	1	1	1	1	1	1	1	1	1	1	1	1	1	1	1	1	1	1	1
1	1	1	1	1	1	1	1	1	1	1	1	1	1	1	1	1	1	1	1	1	1	1	1	1	1	1	1	1	1	1	1	1	1	1	1	1	1	1	1	1	1	1	1	1	1	1	1	1	1
1	1	1	1	1	1	1	1	1	1	1	1	1	1	1	1	1	1	1	1	1	1	1	1	1	1	1	1	1	1	1	1	1	1	1	1	1	1	1	1	1	1	1	1	1	1	1	1	1	1
1	1	1	1	1	1	1	1	1	1	1	1	1	1	1	1	1	1	1	1	1	1	1	1	1	1	1	1	1	1	1	1	1	1	1	1	1	1	1	1	1	1	1	1	1	1	1	1	1	1
1	1	1	1	1	1	1	1	1	1	1	1	1	1	1	1	1	1	1	1	1	1	1	1	1	1	1	1	1	1	1	1	1	1	1	1	1	1	1	1	1	1	1	1	1	1	1	1	1	1
1	1	1	1	1	1	1	1	1	1	1	1	1	1	1	1	1	1	1	1	1	1	1	1	1	1	1	1	1	1	1	1	1	1	1	1	1	1	1	1	1	1	1	1	1	1	1	1	1	1
1	1	1	1	1	1	1	1	1	1	1	1	1	1	1	1	1	1	1	1	1	1	1	1	1	1	1	1	1	1	1	1	1	1	1	1	1	1	1	1	1	1	1	1	1	1	1	1	1	1
1	1	1	1	1	1	1	1	1	1	1	1	1	1	1	1	1	1	1	1	1	1	1	1	1	1	1	1	1	1	1	1	1	1	1	1	1	1	1	1	1	1	1	1	1	1	1	1	1	1
1	1	1	1	1	1	1	1	1	1	1	1	1	1	1	1	1	1	1	1	1	1	1	1	1	1	1	1	1	1	1	1	1	1	1	1	1	1	1	1	1	1	1	1	1	1	1	1	1	1
1	1	1	1	1	1	1	1	1	1	1	1	1	1	1	1	1	1	1	1	1	1	1	1	1	1	1	1	1	1	1	1	1	1	1	1	1	1	1	1	1	1	1	1	1	1	1	1	1	1
1	1	1	1	1	1	1	1	1	1	1	1	1	1	1	1	1	1	1	1	1	1	1	1	1	1	1	1	1	1	1	1	1	1	1	1	1	1	1	1	1	1	1	1	1	1	1	1	1	1
1	1	1	1	1	1	1	1	1	1	1	1	1	1	1	1	1	1	1	1	1	1	1	1	1	1	1	1	1	1	1	1	1	1	1	1	1	1	1	1	1	1	1	1	1	1	1	1	1	1
1	1	1	1	1	1	1	1	1	1	1	1	1	1	1	1	1	1	1	1	1	1	1	1	1	1	1	1	1	1	1	1	1	1	1	1	1	1	1	1	1	1	1	1	1	1	1	1	1	1
1	1	1	1	1	1	1	1	1	1	1	1	1	1	1	1	1	1	1	1	1	1	1	1	1	1	1	1	1	1	1	1	1	1	1	1	1	1	1	1	1	1	1	1	1	1	1	1	1	1
1	1	1	1	1	1	1	1	1	1	1	1	1	1	1	1	1	1	1	1	1	1	1	1	1	1	1	1	1	1	1	1	1	1	1	1	1	1	1	1	1	1	1	1	1	1	1	1	1	1
1	1	1	1	1	1	1	1	1	1	1	1	1	1	1	1	1	1	1	1	1	1	1	1	1	1	1	1	1	1	1	1	1	1	1	1	1	1	1	1	1	1	1	1	1	1	1	1	1	1
1	1	1	1	1	1	1	1	1	1	1	1	1	1	1	1	1	1	1	1	1	1	1	1	1	1	1	1	1	1	1	1	1	1	1	1	1	1	1	1	1	1	1	1	1	1	1	1	1	1
1	1	1	1	1	1	1	1	1	1	1	1	1	1	1	1	1	1	1	1	1	1	1	1	1	1	1	1	1	1	1	1	1	1	1	1	1	1	1	1	1	1	1	1	1	1	1	1	1	1
1	1	1	1	1	1	1	1	1	1	1	1	1	1	1	1	1	1	1	1	1	1	1	1	1	1	1	1	1	1	1	1	1	1	1	1	1	1	1	1	1	1	1	1	1	1	1	1	1	1
1	1	1	1	1	1	1	1	1	1	1	1	1	1	1	1	1	1	1	1	1	1	1	1	1	1	1	1	1	1	1	1	1	1	1	1	1	1	1	1	1	1	1	1	1	1	1	1	1	1
1	1	1	1	1	1	1	1	1	1	1	1	1	1	1	1	1	1	1	1	1	1	1	1	1	1	1	1	1	1	1	1	1	1	1	1	1	1	1	1	1	1	1	1	1	1	1	1	1	1
1	1	1	1	1	1	1	1	1	1	1	1	1	1	1	1	1	1	1	1	1	1	1	1	1	1	1	1	1	1	1	1	1	1	1	1	1	1	1	1	1	1	1	1	1	1	1	1	1	1
1	1	1	1	1	1	1	1	1	1	1	1	1	1	1	1	1	1	1	1	1	1	1	1	1	1	1	1	1	1	1	1	1	1	1	1	1	1	1	1	1	1	1	1	1	1	1	1	1	1
1	1	1	1	1	1	1	1	1	1	1	1	1	1	1	1	1	1	1	1	1	1	1	1	1	1	1	1	1	1	1	1	1	1	1	1	1	1	1	1	1	1	1	1	1	1	1	1	1	1
1	1	1	1	1	1	1	1	1	1	1	1	1	1	1	1	1	1	1	1	1	1	1	1	1	1	1	1	1	1	1	1	1	1	1	1	1	1	1	1	1	1	1	1	1	1	1	1	1	1
1	1	1	1	1	1	1	1	1	1	1	1	1	1	1	1	1	1	1	1	1	1	1	1	1	1	1	1	1	1	1	1	1	1	1	1	1	1	1	1	1	1	1	1	1	1	1	1	1	1
1	1	1	1	1	1	1	1	1	1	1	1	1	1	1	1	1	1	1	1	1	1	1	1	1	1	1	1	1	1	1	1	1	1	1	1	1	1	1	1	1	1	1	1	1	1	1	1	1	1
1	1	1	1	1	1	1	1	1	1	1	1	1	1	1	1	1	1	1	1	1	1	1	1	1	1	1	1	1	1	1	1	1	1	1	1	1	1	1	1	1	1	1	1	1	1	1	1	1	1
1	1	1	1	1	1	1	1	1	1	1	1	1	1	1	1	1	1	1	1	1	1	1	1	1	1	1	1	1	1	1	1	1	1	1	1	1	1	1	1	1	1	1	1	1	1	1	1	1	1
1	1	1	1	1	1	1	1	1	1	1	1	1	1	1	1	1	1	1	1	1	1	1	1	1	1	1	1	1	1	1	1	1	1	1	1	1	1	1	1	1	1	1	1	1	1	1	1	1	1
1	1	1	1	1	1	1	1	1	1	1	1	1	1	1	1	1	1	1	1	1	1	1	1	1	1	1	1	1	1	1	1	1	1	1	1	1	1	1	1	1	1	1	1	1	1	1	1	1	1
1	1	1	1	1	1	1	1	1	1	1	1	1	1	1	1	1	1	1	1	1	1	1	1	1	1	1	1	1	1	1	1	1	1	1	1	1	1	1	1	1	1	1	1	1	1	1	1	1	1
1	1	1	1	1	1	1	1	1	1	1	1	1	1	1	1	1	1	1	1	1	1	1	1	1	1	1	1	1	1	1	1	1	1	1	1	1	1	1	1	1	1	1	1	1	1	1	1	1	1
1	1	1	1	1	1	1	1	1	1	1	1	1	1	1	1	1	1	1	1	1	1	1	1	1	1	1	1	1	1	1	1	1	1	1	1	1	1	1	1	1	1	1	1	1	1	1	1	1	1
1	1	1	1	1	1	1	1	1	1	1	1	1	1	1	1	1	1	1	1	1	1	1	1	1	1	1	1	1	1	1	1	1	1	1	1	1	1	1	1	1	1	1	1	1	1	1	1	1	1
1	1	1	1	1	1	1	1	1	1	1	1	1	1	1	1	1	1	1	1	1	1	1	1	1	1	1	1	1	1	1	1	1	1	1	1	1	1	1	1	1	1	1	1	1	1	1	1	1	1
1	1	1	1	1	1	1	1	1	1	1	1	1	1	1	1	1	1	1	1	1	1	1	1	1	1	1	1	1	1	1	1	1	1	1	1	1	1	1	1	1	1	1	1	1	1	1	1	1	1
1	1	1	1	1	1	1	1	1	1	1	1	1	1	1	1	1	1	1	1	1	1	1	1	1	1	1	1	1	1	1	1	1	1	1	1	1	1	1	1	1	1	1	1	1	1	1	1	1	1
1	1	1	1	1	1	1	1	1	1	1	1	1	1	1	1	1	1	1	1	1	1	1	1	1	1	1	1	1	1	1	1	1	1	1	1	1	1	1	1	1	1	1	1	1	1	1	1	1	1
1	1	1	1	1	1	1	1	1	1	1	1	1	1	1	1	1	1	1	1	1	1	1	1	1	1	1	1	1	1	1	1	1	1	1	1	1	1	1	1	1	1	1	1	1	1	1	1	1	1
1	1	1	1	1	1	1	1	1	1	1	1	1	1	1	1	1	1	1	1	1	1	1	1	1	1	1	1	1	1	1	1	1	1	1	1	1	1	1	1	1	1	1	1	1	1	1	1	1	1
1	1	1	1	1	1	1	1	1	1	1	1	1	1	1	1	1	1	1	1	1	1	1	1	1	1	1	1	1	1	1	1	1	1	1	1	1	1	1	1	1	1	1	1	1	1	1	1	1	1
1	1	1	1	1	1	1	1	1	1	1	1	1	1	1	1	1	1	1	1	1	1	1	1	1	1	1	1	1	1	1	1	1	1	1	1	1	1	1	1	1	1	1	1	1	1	1	1	1	1
1	1	1	1	1	1	1	1	1	1	1	1	1	1	1	1	1	1	1	1	1	1	1	1	1	1	1	1	1	1	1	1	1	1	1	1	1	1	1	1	1	1	1	1	1	1	1	1	1	1
1	1	1	1	1	1	1	1	1	1	1	1	1	1	1	1	1	1	1	1	1	1	1	1	1	1	1	1	1	1	1	1	1	1	1	1	1	1	1	1	1	1	1	1	1	1	1	1	1	1
1	1	1	1	1	1	1	1	1	1	1	1	1	1	1	1	1	1	1	1	1	1	1	1	1	1	1	1	1	1	1	1	1	1	1	1	1	1	1	1	1	1	1	1	1	1	1	1	1	1
1	1	1	1	1	1	1	1	1	1	1	1	1	1	1	1	1	1	1	1	1	1	1	1	1	1	1	1	1	1	1	1	1	1	1	1	1	1	1	1	1	1	1	1	1	1	1	1	1	1
1	1	1	1	1	1	1	1	1	1	1	1	1	1	1	1	1	1	1	1	1	1	1	1	1	1	1	1	1	1	1	1	1	1	1	1	1	1	1	1	1	1	1	1	1	1	1	1	1	1
1	1	1	1	1	1	1	1	1	1	1	1	1	1	1	1	1	1	1	1	1	1	1	1	1	1	1	1	1	1	1	1	1	1	1	1	1	1	1	1	1	1	1	1	1	1	1	1	1	1
1	1	1	1	1	1	1	1	1	1	1	1	1	1	1	1	1	1	1	1	1	1	1	1	1	1	1	1	1	1	1	1	1	1	1	1	1	1	1	1	1	1	1	1	1	1	1	1	1	1
1	1	1	1	1	1	1	1	1	1	1	1	1	1	1	1	1	1	1	1	1	1	1	1	1	1	1	1	1	1	1	1	1	1	1	1	1	1	1	1	1	1	1	1	1	1	1	1	1	1
1	1	1	1	1	1	1	1	1	1	1	1	1	1	1	1	1	1	1	1	1	1	1	1	1	1	1	1	1	1	1	1	1	1	1	1	1	1	1	1	1	1	1	1	1	1	1	1	1	1
1	1	1	1	1	1	1	1	1	1	1	1	1	1	1	1	1	1	1	1	1	1	1	1	1	1	1	1	1	1	1	1	1	1	1	1	1	1	1	1	1	1	1	1	1	1	1	1	1	1
1	1	1	1	1	1	1	1	1	1	1	1	1	1	1	1	1	1	1	1	1	1	1	1	1	1	1	1	1	1	1	1	1	1	1	1	1	1	1	1	1	1	1	1	1	1	1	1	1	1
1	1	1	1	1	1	1	1	1	1	1	1	1	1	1	1	1	1	1	1	1	1	1	1	1	1	1	1	1	1	1	1	1	1	1	1	1	1	1	1	1	1	1	1	1	1	1	1	1	1
1	1	1	1	1	1	1	1	1	1	1	1	1	1	1	1	1	1	1	1	1	1	1	1	1	1	1	1	1	1	1	1	1	1	1	1	1	1	1	1	1	1	1	1	1	1	1	1	1	1
1	1	1	1	1	1	1	1	1	1	1	1	1	1	1	1	1	1	1	1	1	1	1	1	1	1	1	1	1	1	1	1	1	1	1	1	1	1	1	1	1	1	1	1	1	1	1	1	1	1
1	1	1	1	1	1	1	1	1	1	1	1	1	1	1	1	1	1	1	1	1	1	1	1	1	1	1	1	1	1	1	1	1	1	1	1	1	1	1	1	1	1	1	1	1	1	1	1	1	1
1	1	1	1	1	1	1	1	1	1	1	1	1	1	1	1	1	1	1	1	1	1	1	1	1	1	1	1	1	1	1	1	1	1	1	1	1	1	1	1	1	1	1	1	1	1	1	1	1	1
1	1	1	1	1	1	1	1	1	1	1	1	1	1	1	1	1	1	1	1	1	1	1	1	1	1	1	1	1	1	1	1	1	1	1	1	1	1	1	1	1	1	1	1	1	1	1	1	1	1
1	1	1	1	1	1	1	1	1	1	1	1	1	1	1	1	1	1	1	1	1	1	1	1	1	1	1	1	1	1	1	1	1	1	1	1	1	1	1	1	1	1	1	1	1	1	1	1	1	1
1	1	1	1	1	1	1	1	1	1	1	1	1	1	1	1	1	1	1	1	1	1	1	1	1	1	1	1	1	1	1	1	1	1	1	1	1	1	1	1	1	1	1	1	1	1	1	1	1	1
1	1	1	1	1	1	1	1	1	1	1	1	1	1	1	1	1	1	1	1	1	1	1	1	1	1	1	1	1	1	1	1	1	1	1	1	1	1	1	1	1	1	1	1	1	1	1	1	1	1
1	1	1	1	1	1	1	1	1	1	1	1	1	1	1	1	1	1	1	1	1	1	1	1	1	1	1	1	1	1	1	1	1	1	1	1	1	1	1	1	1	1	1	1	1	1	1	1	1	1
1	1	1	1	1	1	1	1	1	1	1	1	1	1	1	1	1	1	1	1	1	1	1	1	1	1	1	1	1	1	1	1	1	1	1	1	1	1	1	1	1	1	1	1	1	1	1	1	1	1
1	1	1	1	1	1	1	1	1	1	1	1	1	1	1	1	1	1	1	1	1	1	1	1	1	1	1	1	1	1	1	1	1	1	1	1	1	1	1	1	1	1	1	1	1	1	1	1	1	1
1	1	1	1	1	1	1	1	1	1	1	1	1	1	1	1	1	1	1	1	1	1	1	1	1	1	1	1	1	1	1	1	1	1	1	1	1	1	1	1	1	1	1	1	1	1	1	1	1	1
1	1	1	1	1	1	1	1	1	1	1	1	1	1	1	1	1	1	1	1	1	1	1	1	1	1	1	1	1	1	1	1	1	1	1	1	1	1	1	1	1	1	1	1	1	1	1	1	1	1
1	1	1	1	1	1	1	1	1	1	1	1	1	1	1	1	1	1	1	1	1	1	1	1	1	1	1	1	1	1	1	1	1	1	1	1	1	1	1	1	1	1	1	1	1	1	1	1	1	1
1	1	1	1	1	1	1	1	1	1	1	1	1	1	1	1	1	1	1	1	1	1	1	1	1	1	1	1	1	1	1	1	1	1	1	1	1	1	1	1	1	1	1	1	1	1	1	1	1	1
1	1	1	1	1	1	1	1	1	1	1	1	1	1	1	1	1	1	1	1	1	1	1	1	1	1	1	1	1	1	1	1	1	1	1	1	1	1	1	1	1	1	1	1	1	1	1	1	1	1
1	1	1	1	1	1	1	1	1	1	1	1	1	1	1	1	1	1	1	1	1	1	1	1	1	1	1	1	1	1	1	1	1	1	1	1	1	1	1	1	1	1	1	1	1	1	1	1	1	1
1	1	1	1	1	1	1	1	1	1	1	1	1	1	1	1	1	1	1	1	1	1	1	1	1	1	1	1	1	1	1	1	1	1	1	1	1	1	1	1	1	1	1	1	1	1	1	1	1	1
1	1	1	1	1	1	1	1	1	1	1	1	1	1	1	1	1	1	1	1	1	1	1	1	1	1	1	1	1	1	1	1	1	1	1	1	1	1	1	1	1	1	1	1	1	1	1	1	1	1
1	1	1	1	1	1	1	1	1	1	1	1	1	1	1	1	1	1	1	1	1	1	1	1	1	1	1	1	1	1	1	1	1	1	1	1	1	1	1	1	1	1	1	1	1	1	1	1	1	1
1	1	1	1	1	1	1	1	1	1	1	1	1	1	1	1	1	1	1	1	1	1	1	1	1	1	1	1	1	1	1	1	1	1	1	1	1	1	1	1	1	1	1	1	1	1	1	1	1	1
1	1	1	1	1	1	1	1	1	1	1	1	1	1	1	1	1	1	1	1	1	1	1	1	1	1	1	1	1	1	1	1	1	1	1	1	1	1	1	1	1	1	1	1	1	1	1	1	1	1
1	1	1	1	1	1	1	1	1	1	1	1	1	1	1	1	1	1	1	1	1	1	1	1	1	1	1	1	1	1	1	1	1	1	1	1	1	1	1	1	1	1	1	1	1	1	1	1	1	1
1	1	1	1	1	1	1	1	1	1	1	1	1	1	1	1	1	1	1	1	1	1	1	1	1	1	1	1	1	1	1	1	1	1	1	1	1	1	1	1	1	1	1	1	1	1	1	1	1	1
1	1	1	1	1	1	1	1	1	1	1	1	1	1	1	1	1	1	1	1	1	1	1	1	1	1	1	1	1	1	1	1	1	1	1	1	1	1	1	1	1	1	1	1	1	1	1	1	1	1
1	1	1	1	1	1	1	1	1	1	1	1	1	1	1	1	1	1	1	1	1	1	1	1	1	1	1	1	1	1	1	1	1	1	1	1	1	1	1	1	1	1	1	1	1	1	1	1	1	1
1	1	1	1	1	1	1	1	1	1	1	1	1	1	1	1	1	1	1	1	1	1	1	1	1	1	1	1	1	1	1	1	1	1	1	1	1	1	1	1	1	1	1	1	1	1	1	1	1	1
1	1	1	1	1	1	1	1	1	1	1	1	1	1	1	1	1	1	1	1	1	1	1	1	1	1	1	1	1	1	1	1	1	1	1	1	1	1	1	1	1	1	1	1	1	1	1	1	1	1
1	1	1	1	1	1	1	1	1	1	1	1	1	1	1	1	1	1	1	1	1	1	1	1	1	1	1	1	1	1	1	1	1	1	1	1	1	1	1	1	1	1	1	1	1	1	1	1	1	1
1	1	1	1	1	1	1	1	1	1	1	1	1	1	1	1	1	1	1	1	1	1	1	1	1	1	1	1	1	1	1	1	1	1	1	1	1	1	1	1	1	1	1	1	1	1	1	1	1	1
1	1	1	1	1	1	1	1	1	1	1	1	1	1	1	1	1	1	1	1	1	1	1	1	1	1	1	1	1	1	1	1	1	1	1	1	1	1	1	1	1	1	1	1	1	1	1	1	1	1
1	1	1	1	1	1	1	1	1	1	1	1	1	1	1	1	1	1	1	1	1	1	1	1	1	1	1	1	1	1	1	1	1	1	1	1	1	1	1	1	1	1	1	1	1	1	1	1	1	1
1	1	1	1	1	1	1	1	1	1	1	1	1	1	1	1	1	1	1	1	1	1	1	1	1	1	1	1	1	1	1	1	1	1	1	1	1	1	1	1	1	1	1	1	1	1	1	1	1	1
1	1	1	1	1	1	1	1	1	1	1	1	1	1	1	1	1	1	1	1	1	1	1	1	1	1	1	1	1	1	1	1	1	1	1	1	1	1	1	1	1	1	1	1	1	1	1	1	1	1
1	1	1	1	1	1	1	1	1	1	1	1	1	1	1	1	1	1	1	1	1	1	1	1	1	1	1	1	1	1	1	1	1	1	1	1	1	1	1	1	1	1	1	1	1	1	1	1	1	1
1	1	1	1	1	1	1	1	1	1	1	1	1	1	1	1	1	1	1	1	1	1	1	1	1	1	1	1	1	1	1	1	1	1	1	1	1	1	1	1	1	1	1	1	1	1	1	1	1	1
1	1	1	1	1	1	1	1	1	1	1	1	1	1	1	1	1	1	1	1	1	1	1	1	1	1	1	1	1	1	1	1	1	1	1	1	1	1	1	1	1	1	1	1	1	1	1	1	1	1
1	1	1	1	1	1	1	1	1	1	1	1	1	1	1	1	1	1	1	1	1	1	1	1	1	1	1	1	1	1	1	1	1	1	1	1	1	1	1	1	1	1	1	1	1	1	1	1	1	1
1	1	1	1	1	1	1	1	1	1	1	1	1	1	1	1	1	1	1	1	1	1	1	1	1	1	1	1	1	1	1	1	1	1	1	1	1	1	1	1	1	1	1	1	1	1	1	1	1	1
1	1	1	1	1	1	1	1	1	1	1	1	1	1	1	1	1	1	1	1	1	1	1	1	1	1	1	1	1	1	1	1	1	1	1	1	1	1	1	1	1	1	1	1	1	1	1	1	1	1
1	1	1	1	1	1	1	1	1	1	1	1	1	1	1	1	1	1	1	1	1	1	1	1	1	1	1	1	1	1	1	1	1	1	1	1	1	1	1	1	1	1	1	1	1	1	1	1	1	1
1	1	1	1	1	1	1	1	1	1	1	1	1	1	1	1	1	1	1	1	1	1	1	1	1	1	1	1	1	1	1	1	1	1	1	1	1	1	1	1	1	1	1	1	1	1	1	1	1	1
1	1	1	1	1	1	1	1	1	1	1	1	1	1	1	1	1	1	1	1	1	1	1	1	1	1	1	1	1	1	1	1	1	1	1	1	1	1	1	1	1	1	1	1	1	1	1	1	1	1
1	1	1	1	1	1	1	1	1	1	1	1	1	1	1	1	1	1	1	1	1	1	1	1	1	1	1	1	1	1	1	1	1	1	1	1	1	1	1	1	1	1	1	1	1	1	1	1	1	1
1	1	1	1	1	1	1	1	1	1	1	1	1	1	1	1	1	1	1	1	1	1	1	1	1	1	1	1	1	1	1	1	1	1	1	1	1	1	1	1	1	1	1	1	1	1	1	1	1	1
1	1	1	1	1	1	1	1	1	1	1	1	1	1	1	1	1	1	1	1	1	1	1	1	1	1	1	1	1	1	1	1	1	1	1	1	1	1	1	1	1	1	1	1	1	1	1	1	1	1
1	1	1	1	1	1	1	1	1	1	1	1	1	1	1	1	1	1	1	1	1	1	1	1	1	1	1	1	1	1	1	1	1	1	1	1	1	1	1	1	1	1	1	1	1	1	1	1	1	1
1	1	1	1	1	1	1	1	1	1	1	1	1	1	1	1	1	1	1	1	1	1	1	1	1	1	1	1	1	1	1	1	1	1	1	1	1	1	1	1	1	1	1	1	1	1	1	1	1	1
1	1	1	1	1	1	1	1	1	1	1	1	1	1	1	1	1	1	1	1	1	1	1	1	1	1	1	1	1	1	1	1	1	1	1	1	1	1	1	1	1	1	1	1	1	1	1	1	1	1
1	1	1	1	1	1	1	1	1	1	1	1	1	1	1	1	1	1	1	1	1	1	1	1	1	1	1	1	1	1	1	1	1	1	1	1	1	1	1	1	1	1	1	1	1	1	1	1	1	1
1	1	1	1	1	1	1	1	1	1	1	1	1	1	1	1	1	1	1	1	1	1	1	1	1	1	1	1	1	1	1	1	1	1	1	1	1	1	1	1	1	1	1	1	1	1	1	1	1	1
1	1	1	1	1	1	1	1	1	1	1	1	1	1	1	1	1	1	1	1	1	1	1	1	1	1	1	1	1	1	1	1	1	1	1	1	1	1	1	1	1	1	1	1	1	1	1	1	1	1
1	1	1	1	1	1	1	1	1	1	1	1	1	1	1	1	1	1	1	1	1	1	1	1	1	1	1	1	1	1	1	1	1	1	1	1	1	1	1	1	1	1	1	1	1	1	1	1	1	1
1	1	1	1	1	1	1	1	1	1	1	1	1	1	1	1	1	1	1	1	1	1	1	1	1	1	1	1	1	1	1	1	1	1	1	1	1	1	1	1	1	1	1	1	1	1	1	1	1	1
1	1	1	1	1	1	1	1	1	1	1	1	1	1	1	1	1	1	1	1	1	1	1	1	1	1	1	1	1	1	1	1	1	1	1	1	1	1	1	1	1	1	1	1	1	1	1	1	1	1
1	1	1	1	1	1	1	1	1	1	1	1	1	1	1	1	1	1	1	1	1	1	1	1	1	1	1	1	1	1	1	1	1	1	1	1	1	1	1	1	1	1	1	1	1	1	1	1	1	1
1	1	1	1	1	1	1	1	1	1	1	1	1	1	1	1	1	1	1	1	1	1	1	1	1	1	1	1	1	1	1	1	1	1	1	1	1	1	1	1	1	1	1	1	1	1	1	1	1	1
1	1	1	1	1	1	1	1	1	1	1	1	1	1	1	1	1	1	1	1	1	1	1	1	1	1	1	1	1	1	1	1	1	1	1	1	1	1	1	1	1	1	1	1	1	1	1	1	1	1
1	1	1	1	1	1	1	1	1	1	1	1	1	1	1	1	1	1	1	1	1	1	1	1	1	1	1	1	1	1	1	1	1	1	1	1	1	1	1	1	1	1	1	1	1	1	1	1	1	1
1	1	1	1	1	1	1	1	1	1	1	1	1	1	1	1	1	1	1	1	1	1	1	1	1	1	1	1	1	1	1	1	1	1	1	1	1	1	1	1	1	1	1	1	1	1	1	1	1	1
1	1	1	1	1	1	1	1	1	1	1	1	1	1	1	1	1	1	1	1	1	1	1	1	1	1	1	1	1	1	1	1	1	1	1	1	1	1	1	1	1	1	1	1	1	1	1	1	1	1
1	1	1	1	1	1	1	1	1	1	1	1	1	1	1	1	1	1	1	1	1	1	1	1	1	1	1	1	1	1	1	1	1	1	1	1	1	1	1	1	1	1	1	1	1	1	1	1	1	1
1	1	1	1	1	1	1	1	1	1	1	1	1	1	1	1	1	1	1	1	1	1	1	1	1	1	1	1	1	1	1	1	1	1	1	1	1	1	1	1	1	1	1	1	1	1	1	1	1	1
1	1	1	1	1	1	1	1	1	1	1	1	1	1	1	1	1	1	1	1	1	1	1	1	1	1	1	1	1	1	1	1	1	1	1	1	1	1	1	1	1	1	1	1	1	1	1	1	1	1
1	1	1	1	1	1	1	1	1	1	1	1	1	1	1	1	1	1	1	1	1	1	1	1	1	1	1	1	1	1	1	1	1	1	1	1	1	1	1	1	1	1	1	1	1	1	1	1	1	1
1	1	1	1	1	1	1	1	1	1	1	1	1	1	1	1	1	1	1	1	1	1	1	1	1	1	1	1	1	1	1	1	1	1	1	1	1	1	1	1	1	1	1	1	1	1	1	1	1	1
1	1	1	1	1	1	1	1	1	1	1	1	1	1	1	1	1	1	1	1	1	1	1	1	1	1	1	1	1	1	1	1	1	1	1	1	1	1	1	1	1	1	1	1	1	1	1	1	1	1
1	1	1	1	1	1	1	1	1	1	1	1	1	1	1	1	1	1	1	1	1	1	1	1	1	1	1	1	1	1	1	1	1	1	1	1	1	1	1	1	1	1	1	1	1	1	1	1	1	1
1	1	1	1	1	1	1	1	1	1	1	1	1	1	1	1	1	1	1	1	1	1	1	1	1	1	1	1	1	1	1	1	1	1	1	1	1	1	1	1	1	1	1	1	1	1	1	1	1	1
1	1	1	1	1	1	1	1	1	1	1	1	1	1	1	1	1	1	1	1	1	1	1	1	1	1	1	1	1	1	1	1	1	1	1	1	1	1	1	1	1	1	1	1	1	1	1	1	1	1
1	1	1	1	1	1	1	1	1	1	1	1	1	1	1	1	1	1	1	1	1	1	1	1	1	1	1	1	1	1	1	1	1	1	1	1	1	1	1	1	1	1	1	1	1	1	1	1	1	1
1	1	1	1	1	1	1	1	1	1	1	1	1	1	1	1	1	1	1	1	1	1	1	1	1	1	1	1	1	1	1	1	1	1	1	1	1	1	1	1	1	1	1	1	1	1	1	1	1	1
1	1	1	1	1	1	1	1	1	1	1	1	1	1	1	1	1	1	1	1	1	1	1	1	1	1	1	1	1	1	1	1	1	1	1	1	1	1	1	1	1	1	1	1	1	1	1	1	1	1
1	1	1	1	1	1	1	1	1	1	1	1	1	1	1	1	1	1	1	1	1	1	1	1	1	1	1	1	1	1	1	1	1	1	1	1	1	1	1	1	1	1	1	1	1	1	1	1	1	1
1	1	1	1	1	1	1	1	1	1	1	1	1	1	1	1	1	1	1	1	1	1	1	1	1	1	1	1	1	1	1	1	1	1	1	1	1	1	1	1	1	1	1	1	1	1	1	1	1	1
1	1	1	1	1	1	1	1	1	1	1	1	1	1	1	1	1	1	1	1	1	1	1	1	1	1	1	1	1	1	1	1	1	1	1	1	1	1	1	1	1	1	1	1	1	1	1	1	1	1
1	1	1	1	1	1	1	1	1	1	1	1	1	1	1	1	1	1	1	1	1	1	1	1	1	1	1	1	1	1	1	1	1	1	1	1	1	1	1	1	1	1	1	1	1	1	1	1	1	1
1	1	1	1	1	1	1	1	1	1	1	1	1	1	1	1	1	1	1	1	1	1	1	1	1	1	1	1	1	1	1	1	1	1	1	1	1	1	1	1	1	1	1	1	1	1	1	1	1	1
1	1	1	1	1	1	1	1	1	1	1	1	1	1	1	1	1	1	1	1	1	1	1	1	1	1	1	1	1	1	1	1	1	1	1	1	1	1	1	1	1	1	1	1	1	1	1	1	1	1
1	1	1	1	1	1	1	1	1	1	1	1	1	1	1	1	1	1	1	1	1	1	1	1	1	1	1	1	1	1	1	1	1	1	1	1	1	1	1	1	1	1	1	1	1	1	1	1	1	1
1	1	1	1	1	1	1	1	1	1	1	1	1	1	1	1	1	1	1	1	1	1	1	1	1	1	1	1	1	1	1	1	1	1	1	1	1	1	1	1	1	1	1	1	1	1	1	1	1	1
1	1	1	1	1	1	1	1	1	1	1	1	1	1	1	1	1	1	1	1	1	1	1	1	1	1	1	1	1	1	1	1	1	1	1	1	1	1	1	1	1	1	1	1	1	1	1	1	1	1
1	1	1	1	1	1	1	1	1	1	1	1	1	1	1	1	1	1	1	1	1	1	1	1	1	1	1	1	1	1	1	1	1	1	1	1	1	1	1	1	1	1	1	1	1	1	1	1	1	1
1	1	1	1	1	1	1	1	1	1	1	1	1	1	1	1	1	1	1	1	1	1	1	1	1	1	1	1	1	1	1	1	1	1	1	1	1	1	1	1	1	1	1	1	1	1	1	1	1	1
1	1	1	1	1	1	1	1	1	1	1	1	1	1	1	1	1	1	1	1	1	1	1	1	1	1	1	1	1	1	1	1	1	1	1	1	1	1	1	1	1	1	1	1	1	1	1	1	1	1
1	1	1	1	1	1	1	1	1	1	1	1	1	1	1	1	1	1	1	1	1	1	1	1	1	1	1	1	1	1	1	1	1	1	1	1	1	1	1	1	1	1	1	1	1	1	1	1	1	1
1	1	1	1	1	1	1	1	1	1	1	1	1	1	1	1	1	1	1	1	1	1	1	1	1	1	1	1	1	1	1	1	1	1	1	1	1	1	1	1	1	1	1	1	1	1	1	1	1	1
1	1	1	1	1	1	1	1	1	1	1	1	1	1	1	1	1	1	1	1	1	1	1	1	1	1	1	1	1	1	1	1	1	1	1	1	1	1	1	1	1	1	1	1	1	1	1	1	1	1
1	1	1	1	1	1	1	1	1	1	1	1	1	1	1	1	1	1	1	1	1	1	1	1	1	1	1	1	1	1	1	1	1	1	1	1	1	1	1	1	1	1	1	1	1	1	1	1	1	1
1	1	1	1	1	1	1	1	1	1	1	1	1	1	1	1	1	1	1	1	1	1	1	1	1	1	1	1	1	1	1	1	1	1	1	1	1	1	1	1	1	1	1	1	1	1	1	1	1	1
1	1	1	1	1	1	1	1	1	1	1	1	1	1	1	1	1	1	1	1	1	1	1	1	1	1	1	1	1	1	1	1	1	1	1	1	1	1	1	1	1	1	1	1	1	1	1	1	1	1
1	1	1	1	1	1	1	1	1	1	1	1	1	1	1	1	1	1	1	1	1	1	1	1	1	1	1	1	1	1	1	1	1	1	1	1	1	1	1	1	1	1	1	1	1	1	1	1	1	1
1	1	1	1	1	1	1	1	1	1	1	1	1	1	1	1	1	1	1	1	1	1	1	1	1	1	1	1	1	1	1	1	1	1	1	1	1	1	1	1	1	1	1	1	1	1	1	1	1	1
1	1	1	1	1	1	1	1	1	1	1	1	1	1	1	1	1	1	1	1	1	1	1	1	1	1	1	1	1	1	1	1	1	1	1	1	1	1	1	1	1	1	1	1	1	1	1	1	1	1
1	1	1	1	1	1	1	1	1	1	1	1	1	1	1	1	1	1	1	1	1	1	1	1	1	1	1	1	1	1	1	1	1	1	1	1	1	1	1	1	1	1	1	1	1	1	1	1	1	1
1	1	1	1	1	1	1	1	1	1	1	1	1	1	1	1	1	1	1	1	1	1	1	1	1	1	1	1	1	1	1	1	1	1	1	1	1	1	1	1	1	1	1	1	1	1	1	1	1	1
1	1	1	1	1	1	1	1	1	1	1	1	1	1	1	1	1	1	1	1	1	1	1	1	1	1	1	1	1	1	1	1	1	1	1	1	1	1	1	1	1	1	1	1	1	1	1	1	1	1
1	1	1	1	1	1	1	1	1	1	1	1	1	1	1	1	1	1	1	1	1	1	1	1	1	1	1	1	1	1	1	1	1	1	1	1	1	1	1	1	1	1	1	1	1	1	1	1	1	1
1	1	1	1	1	1	1	1	1	1	1	1	1	1	1	1	1	1	1	1	1	1	1	1	1	1	1	1	1	1	1	1	1	1	1	1	1	1	1	1	1	1	1	1	1	1	1	1	1	1
1	1	1	1	1	1	1	1	1	1	1	1	1	1	1	1	1	1	1	1	1	1	1	1	1	1	1	1	1	1	1	1	1	1	1	1	1	1	1	1	1	1	1	1	1	1	1	1	1	1
1	1	1	1	1	1	1	1	1	1	1	1	1	1	1	1	1	1	1	1	1	1	1	1	1	1	1	1	1	1	1	1	1	1	1	1	1	1	1	1	1	1	1	1	1	1	1	1	1	1
1	1	1	1	1	1	1	1	1	1	1	1	1	1	1	1	1	1	1	1	1	1	1	1	1	1	1	1	1	1	1	1	1	1	1	1	1	1	1	1	1	1	1	1	1	1	1	1	1	1
1	1	1	1	1	1	1	1	1	1	1	1	1	1	1	1	1	1	1	1	1	1	1	1	1	1	1	1	1	1	1	1	1	1	1	1	1	1	1	1	1	1	1	1	1	1	1	1	1	1
1	1	1	1	1	1	1	1	1	1	1	1	1	1	1	1	1	1	1	1	1	1	1	1	1	1	1	1	1	1	1	1	1	1	1	1	1	1	1	1	1	1	1	1	1	1	1	1	1	1
1	1	1	1	1	1	1	1	1	1	1	1	1	1	1	1	1	1	1	1	1	1	1	1	1	1	1	1	1	1	1	1	1	1	1	1	1	1	1	1	1	1	1	1	1	1	1	1	1	1
1	1	1	1	1	1	1	1	1	1	1	1	1	1	1	1	1	1	1	1	1	1	1	1	1	1	1	1	1	1	1	1	1	1	1	1	1	1	1	1	1	1	1	1	1	1	1	1	1	1
1	1	1	1	1	1	1	1	1	1	1	1	1	1	1	1	1	1	1	1	1	1	1	1	1	1	1	1	1	1	1	1	1	1	1	1	1	1	1	1	1	1	1	1	1	1	1	1	1	1
1	1	1	1	1	1	1	1	1	1	1	1	1	1	1	1	1	1	1	1	1	1	1	1	1	1	1	1	1	1	1	1	1	1	1	1	1	1	1	1	1	1	1	1	1	1	1	1	1	1
1	1	1	1	1	1	1	1	1	1	1	1	1	1	1	1	1	1	1	1	1	1	1	1	1	1	1	1	1	1	1	1	1	1	1	1	1	1	1	1	1	1	1	1	1	1	1	1	1	1
1	1	1	1	1	1	1	1	1	1	1	1	1	1	1	1	1	1	1	1	1	1	1	1	1	1	1	1	1	1	1	1	1	1	1	1	1	1	1	1	1	1	1	1	1	1	1	1	1	1
1	1	1	1	1	1	1	1	1	1	1	1	1	1	1	1	1	1	1	1	1	1	1	1	1	1	1	1	1	1	1	1	1	1	1	1	1	1	1	1	1	1	1	1	1	1	1	1	1	1
1	1	1	1	1	1	1	1	1	1	1	1	1	1	1	1	1	1	1	1	1	1	1	1	1	1	1	1	1	1	1	1	1	1	1	1	1	1	1	1	1	1	1	1	1	1	1	1	1	1
1	1	1	1	1	1	1	1	1	1	1	1	1	1	1	1	1	1	1	1	1	1	1	1	1	1	1	1	1	1	1	1	1	1	1	1	1	1	1	1	1	1	1	1	1	1	1	1	1	1
1	1	1	1	1	1	1	1	1	1	1	1	1	1	1	1	1	1	1	1	1	1	1	1	1	1	1	1	1	1	1	1	1	1	1	1	1	1	1	1	1	1	1	1	1	1	1	1	1	1
1	1	1	1	1	1	1	1	1	1	1	1	1	1	1	1	1	1	1	1	1	1	1	1	1	1	1	1	1	1	1	1	1	1	1	1	1	1	1	1	1	1	1	1	1	1	1	1	1	1
1	1	1	1	1	1	1	1	1	1	1	1	1	1	1	1	1	1	1	1	1	1	1	1	1	1	1	1	1	1	1	1	1	1	1	1	1	1	1	1	1	1	1	1	1	1	1	1	1	1
1	1	1	1	1	1	1	1	1	1	1	1	1	1	1	1	1	1	1	1	1	1	1	1	1	1	1	1	1	1	1	1	1	1	1	1	1	1	1	1	1	1	1	1	1	1	1	1	1	1
1	1	1	1	1	1	1	1	1	1	1	1	1	1	1	1	1	1	1	1	1	1	1	1	1	1	1	1	1	1	1	1	1	1	1	1	1	1	1	1	1	1	1	1	1	1	1	1	1	1
1	1	1	1	1	1	1	1	1	1	1	1	1	1	1	1	1	1	1	1	1	1	1	1	1	1	1	1	1	1	1	1	1	1	1	1	1	1	1	1	1	1	1	1	1	1	1	1	1	1
1	1	1	1	1	1	1	1	1	1	1	1	1	1	1	1	1	1	1	1	1	1	1	1	1	1	1	1	1	1	1	1	1	1	1	1	1	1	1	1	1	1	1	1	1	1	1	1	1	1
1	1	1	1	1	1	1	1	1	1	1	1	1	1	1	1	1	1	1	1	1	1	1	1	1	1	1	1	1	1	1	1	1	1	1	1	1	1	1	1	1	1	1	1	1	1	1	1	1	1
1	1	1	1	1	1	1	1	1	1	1	1	1	1	1	1	1	1	1	1	1	1	1	1	1	1	1	1	1	1	1	1	1	1	1	1	1	1	1	1	1	1	1	1	1	1	1	1	1	1
1	1	1	1	1	1	1	1	1	1	1	1	1	1	1	1	1	1	1	1	1	1	1	1	1	1	1	1	1	1	1	1	1	1	1	1	1	1	1	1	1	1	1	1	1	1	1	1	1	1
[truncated: 462 more columns]

## Sheet: Fig. S2b FFT
FFT (1/nm)
4.3689	5.29759	1.65403	6.83982	1.48328	3.75481	5.41995	3.82562	7.14847	3.77074	12.5467	5.56033	2.90621	0.663091	1.26032	2.88676	1.52844	2.10832	5.75051	2.50105	1.27799	7.47092	3.29729	4.79198	7.07179	6.56847	4.01061	6.66804	7.113	4.15532	3.84459	0.52495	2.14739	7.26525	5.6396	2.1431	8.56839	3.75279	2.81614	3.06597	10.6612	7.1986	6.86486	5.34408	6.23784	2.41534	5.24628	4.23822	5.71085	4.78821
0.329386	1.38804	3.97388	12.7229	3.85315	1.3864	1.82011	6.56093	0.667968	8.03943	4.73823	7.57415	2.45458	5.05029	5.98778	3.2134	2.85461	4.91947	1.3622	6.00072	1.29525	4.8439	2.79801	3.47514	1.0064	4.67356	3.712	3.64181	5.20673	5.18852	4.41925	3.14637	5.66578	3.42792	1.4452	1.72073	7.27551	4.38086	4.46756	5.36517	4.73074	2.06298	2.78627	1.51643	6.81728	4.32557	9.27738	1.63477	0.828888	0.403295
3.58236	5.35919	2.99797	3.60729	5.12964	2.82145	6.66217	1.57968	5.35499	1.40617	3.86107	5.41814	7.46484	4.8238	1.58256	5.52308	4.10176	5.27734	2.72783	1.40345	2.67378	3.97655	4.51339	3.07314	2.59133	5.02819	4.86468	9.06942	4.0452	3.45839	9.68197	2.53393	6.88175	6.0277	1.21989	0.723858	4.6762	4.95467	3.0984	2.83628	7.64802	4.2879	7.6567	2.27661	3.07453	1.48602	6.66037	5.30626	2.12316	3.29182
2.52814	4.7931	6.01293	8.55632	1.93679	5.61062	3.02292	1.58103	3.29224	4.19192	1.95682	2.12949	1.75593	5.98453	8.96959	4.206	6.28473	3.64244	3.95369	5.63747	3.93417	1.0103	5.3775	0.629555	1.57389	4.35829	5.79334	0.387198	5.24221	4.63296	11.0426	4.08906	2.96856	4.25591	0.263036	2.21472	2.81227	4.1022	2.38246	3.67716	5.86648	4.09599	0.875359	3.58927	2.38717	7.28492	5.90048	4.94304	5.00853	1.80232
6.16901	5.0761	1.69955	2.21036	3.85725	1.23944	4.32094	4.011	0.204245	4.99459	0.956763	1.52441	1.22121	2.13493	2.82815	4.7992	7.93793	5.103	3.01611	5.16065	5.95711	7.75545	2.21212	4.73485	2.12308	8.87987	4.3851	3.19901	2.7236	3.56684	9.41515	0.766994	5.58728	1.25006	3.60533	9.77774	6.78688	3.14813	8.14487	5.45019	6.62995	2.64169	2.22462	4.35707	1.65193	7.52101	11.3503	4.45035	1.96686	2.74827
9.68983	3.11087	8.43556	6.41099	3.90939	9.82881	4.27039	0.826731	0.694914	3.80165	5.68995	5.58577	3.74089	3.47153	4.46818	10.3145	10.9539	6.81398	6.74686	2.04639	3.16364	5.60856	0.836417	7.39568	2.516	5.77836	6.30712	2.13628	3.84882	7.39545	4.68616	5.3281	2.32074	7.96796	2.1085	7.80094	9.51105	4.92679	1.32132	3.11605	6.82444	3.04959	4.6286	10.8454	2.89708	2.19709	3.93959	5.62795	2.22357	2.40433
5.52097	1.18765	2.0145	2.96025	7.36297	4.1979	0.518039	4.55951	6.98986	6.21077	5.01421	1.67618	9.53676	3.64724	6.28685	5.43045	5.53142	3.54832	1.57847	3.17289	4.84754	2.75624	3.17418	2.85656	1.17339	6.01015	3.0618	3.0683	0.89013	3.63689	5.21938	3.28102	1.65467	4.69269	8.84169	4.05513	3.1851	5.85586	3.89875	3.55175	0.829352	3.61875	6.1301	7.84343	5.43657	3.23432	3.22283	6.92985	4.91084	3.58176
4.2801	6.5898	2.31269	3.05092	0.0701789	5.30247	6.34317	3.45835	4.04422	3.22764	2.8834	3.96101	4.97087	6.23677	3.31438	7.87113	2.16304	3.28539	3.19417	3.95678	4.32007	5.35585	3.37338	6.53285	5.67974	6.20285	1.66383	6.64758	4.47154	1.48034	2.49826	4.18927	5.13082	6.1156	4.69162	5.97443	5.95264	4.94217	5.7688	3.29728	9.52	2.75662	3.18245	3.46442	1.56218	5.41003	2.59131	4.09371	5.60306	9.22775
1.05677	2.66854	4.98444	5.72991	7.67537	3.08993	5.12189	7.86177	4.29609	6.31602	7.01568	5.56867	3.40763	2.13601	1.02018	3.48474	2.21895	6.02104	4.13575	4.69905	6.75026	7.68238	9.69498	4.45513	4.03648	4.1137	3.11219	7.57729	6.47368	4.17303	0.480669	2.31513	4.73061	3.15175	6.34499	4.81996	5.98258	4.03806	6.02965	3.15559	2.059	6.50654	5.99415	6.03143	7.643	5.52604	10.643	2.60622	5.48201	4.37831
3.36894	10.219	9.90056	3.4657	3.73192	5.0961	4.06064	3.40523	6.12833	4.12478	4.76132	5.15358	4.60848	2.06051	5.29644	0.357098	2.82632	2.42598	5.48586	2.25477	4.56685	3.28964	4.75917	4.77904	6.7564	7.49325	6.10063	7.46651	3.8026	0.568512	5.30629	1.54468	4.84016	2.0309	1.29181	0.944381	5.3918	3.05333	7.57282	7.66285	2.57117	5.28146	4.1188	4.91588	5.447	5.56219	4.1248	6.63101	5.77028	2.60774
11.0129	13.8973	2.68407	3.86424	8.71501	8.87626	4.00738	2.60674	1.6629	10.1643	3.62131	2.94551	3.15361	7.11033	7.19201	2.23063	5.52433	3.19501	5.32477	2.04307	7.97201	1.78934	5.6224	2.07733	6.97869	8.37697	3.2257	2.7759	3.58233	4.77275	4.26195	4.62767	7.28698	2.21559	6.70239	6.88326	0.505186	6.59221	2.00995	3.60818	2.22119	3.45721	4.89931	5.45097	1.99823	2.54753	8.31899	3.28949	4.30081	6.36101
5.27532	9.83426	8.53199	3.8832	3.19073	2.60279	3.16452	8.1402	7.88845	4.69875	5.93099	7.09052	0.549246	4.12286	4.11632	3.52375	4.29478	3.61302	4.46528	2.88041	8.51967	1.52178	1.88584	2.19013	6.04573	3.27868	3.95845	1.85104	5.95723	2.69911	5.75506	3.6524	3.73917	0.886038	3.41957	1.086	2.96373	8.05021	7.60514	2.5381	10.5035	4.25816	2.92403	5.1063	5.00546	1.42895	1.83475	1.66114	2.58409	2.1778
6.1671	2.19724	4.3075	4.71504	2.25264	4.5686	3.1963	4.14185	1.20328	1.15766	5.00173	3.61082	4.48513	5.18828	1.96243	8.45675	3.20496	0.719542	9.65843	5.72202	4.5145	4.58082	6.09222	6.31199	8.51906	3.29556	2.77309	5.88961	8.38993	4.12651	5.8691	4.96457	4.7262	4.45675	6.75636	1.83106	5.3401	6.91042	5.138	4.76611	6.82201	5.02721	5.00854	7.34931	4.72058	3.87992	4.81668	2.62218	2.80979	0.655784
3.22034	1.99659	1.36586	1.43949	3.23012	5.92744	0.969457	3.24366	0.511227	3.64425	1.38047	2.40277	2.35046	2.00248	3.42132	2.21419	1.58855	3.57715	4.84596	5.61779	4.653	2.95275	2.43566	3.30743	5.90994	2.00295	4.96229	5.39703	3.56916	3.72798	4.64685	1.34199	6.31394	4.15365	2.15854	2.21185	5.40168	4.78044	2.38382	12.9928	8.22351	3.4603	3.28607	1.46416	3.81269	4.67734	3.97767	9.4725	8.07803	6.02058
2.12465	5.72079	10.4721	5.09734	4.81189	2.58565	5.21032	1.05368	3.98263	2.56053	4.13689	3.06408	3.10845	4.84794	2.55866	1.61131	4.52528	0.795856	6.88496	2.38944	11.124	4.94953	3.05982	0.800641	7.48492	7.5254	6.03505	0.913797	1.18124	2.82774	2.80173	2.23141	6.00516	7.67275	5.89601	9.89173	2.35702	6.19109	5.60412	1.86848	1.58097	9.13517	0.855935	4.39642	6.90855	6.91567	3.29476	4.96672	5.95305	4.86551
3.28835	2.9174	3.07778	4.91953	2.77667	1.29621	2.71927	1.57942	4.72484	5.03314	3.85228	3.57628	5.79688	4.76799	7.53713	1.33984	7.13849	4.62999	4.96623	5.90894	3.94694	2.67394	5.15506	5.86754	2.56492	7.2451	2.30586	5.0616	4.94963	3.01802	5.69723	4.0153	11.0268	5.36296	11.288	6.44912	1.16387	4.94795	4.82095	6.67869	9.34768	2.9365	1.36763	10.2575	4.58481	6.34667	6.94932	6.08313	5.81005	5.2597
0.719759	2.46459	2.00318	3.01848	3.25546	4.93852	4.18877	1.02361	5.31499	1.64811	5.26327	4.47581	2.57162	4.54436	6.05593	3.30081	3.6895	3.57414	5.97225	2.71468	3.49273	4.87727	4.9041	2.9646	5.98513	5.29978	2.73093	4.76223	5.101	7.15058	0.964971	5.0457	7.18515	9.87078	1.72382	4.11721	4.26844	4.64583	5.72	5.81196	7.83103	3.64413	2.08993	4.37199	3.8233	0.279152	2.85139	1.64593	13.0325	5.01261
11.4531	7.19702	1.88199	2.0082	1.24796	5.30745	3.43936	4.42939	8.58984	4.62167	2.652	8.05406	3.28412	5.38008	7.21819	3.04329	2.59871	1.95312	8.03118	4.80267	7.90224	4.89465	3.93034	2.3702	5.50118	3.22476	4.77321	7.058	3.60017	4.90246	4.11363	2.85805	4.52565	6.4194	2.75966	7.21092	12.0549	2.67986	3.87417	5.07374	5.60001	6.60197	6.91401	6.74448	3.22469	1.35704	9.1977	6.42171	7.85087	5.3641
2.86722	9.57079	4.39829	5.80007	6.73491	4.41256	5.02374	4.72254	4.6264	4.30982	6.19317	3.15103	3.76371	4.08035	2.74063	0.612908	3.56053	0.943641	5.80147	4.50198	6.26924	4.59039	7.37578	5.98133	4.05028	2.6113	3.1696	8.11794	4.97537	5.29305	1.07766	6.76095	5.63291	4.8351	4.00233	4.89519	3.27384	2.69377	5.03416	2.84506	6.31484	9.31261	1.59208	4.8712	2.56917	5.91681	2.94935	1.16131	0.581882	3.2675
7.0954	4.25408	8.4903	2.39359	2.03456	4.98336	5.82963	10.9128	5.29116	1.69246	4.13675	6.00264	6.28724	0.875925	7.13837	6.40974	4.99974	4.53517	2.46419	9.23009	3.03622	2.78769	2.45652	3.44523	5.39863	2.46836	8.45496	5.38331	0.587796	5.51414	8.05299	8.09187	1.02487	4.81791	5.53859	5.33681	2.184	2.72733	4.35969	1.52398	0.657073	7.0136	6.71251	2.51776	7.44439	2.26453	2.73157	4.53619	3.0914	4.8139
7.07819	1.22387	1.6987	5.18364	4.40667	4.40538	1.69305	2.33926	5.10493	3.73502	8.98894	4.72918	5.12021	2.39542	4.2159	1.2309	0.406744	2.83758	3.05642	7.79852	2.01223	2.98212	3.37318	1.84269	7.0271	7.99669	6.72095	4.3806	7.31905	3.6635	7.08843	5.0931	2.62249	9.2946	4.12778	5.00936	6.91922	5.54849	4.63816	6.04451	1.72264	2.06705	6.36072	4.70583	5.11061	2.12135	2.18495	4.73463	5.9238	7.37021
7.00497	6.24691	7.8828	4.99917	2.30688	3.67414	2.62026	4.25675	2.70022	5.11675	11.672	4.84552	2.84441	1.85035	3.5796	0.835138	0.805559	8.56249	2.97197	1.82297	3.01585	2.27313	0.719864	8.87026	4.86448	3.76737	4.91797	6.54197	3.64068	5.72783	2.02629	3.38521	10.8233	5.71489	3.11326	3.71518	3.25683	9.34718	8.17923	3.32081	3.30007	3.71022	6.07743	4.11467	5.45538	3.27546	1.6282	4.25386	1.44269	1.29449
7.84478	5.12875	5.77012	9.10167	5.83289	1.64187	3.08923	7.25265	7.40202	4.78632	5.20754	1.92657	7.75828	4.33455	5.57322	2.58023	5.65442	6.95663	9.77862	10.2882	3.88311	10.4119	6.86204	4.25866	6.20559	2.4011	5.84928	1.51665	3.09621	1.0435	7.50331	6.009	3.44341	1.21415	3.53859	2.85968	5.64582	10.5715	2.35737	2.12833	4.65147	4.36798	1.20682	5.29651	4.42135	5.25207	3.17737	7.24911	2.65742	3.76941
3.04647	2.77705	2.84778	5.35868	4.7821	4.23222	2.54875	4.31113	7.05256	3.44027	4.80007	2.62879	1.60337	3.79015	4.1365	5.32411	3.52044	3.49402	2.56877	3.11109	1.58091	2.40205	6.34776	0.681514	3.97741	6.87662	3.83483	3.65866	3.51476	4.89044	1.02326	5.46357	2.08957	4.60846	1.9144	2.57585	2.81405	3.57275	8.54771	3.83354	5.98041	6.92807	6.24854	5.13406	4.5064	4.71061	6.81702	6.35391	6.58275	2.20466
4.13297	6.45519	5.82286	3.61356	6.45709	2.51268	4.37212	2.95634	5.3928	4.69006	7.38404	9.30368	9.43458	4.32874	3.07369	5.02141	11.3606	9.04049	8.21722	1.95551	3.10283	2.11614	2.85251	5.68472	3.00332	4.99305	8.06726	1.06001	2.954	7.969	7.9101	7.09942	1.36739	4.35992	9.99572	2.70177	3.78612	3.80027	5.54401	7.37502	1.76974	7.5848	3.87967	9.46912	2.69503	2.24126	4.73268	6.28814	5.83149	7.24822
3.41118	1.8653	2.83004	6.27667	0.820148	3.45337	3.27981	4.90523	3.01095	5.88112	0.489178	2.03302	0.31909	5.4836	5.22139	4.73927	4.21786	4.90982	1.79382	2.34869	3.60406	0.644989	7.66673	3.20961	3.52287	1.87549	4.71198	5.16744	4.06966	4.42868	5.53652	2.64187	5.46466	1.55533	2.36849	6.15931	3.15072	2.77993	1.2024	4.81837	3.52165	1.86545	8.10883	1.21325	3.39748	2.31698	9.05916	1.56374	3.06403	6.36258
7.11334	9.16048	8.62046	6.58303	3.66402	5.23884	6.521	7.5472	1.42807	5.76666	4.4166	5.38996	5.29669	3.26303	10.7518	2.07261	6.36476	12.9569	7.07064	6.14535	3.58564	3.49344	4.72873	2.14831	1.26946	3.60683	2.74382	3.42846	3.53232	6.19957	5.01029	7.40356	1.57273	8.95742	0.909005	10.7593	2.08715	4.05013	6.36483	9.99387	3.64905	9.83173	2.51137	3.94631	9.55731	2.97022	5.72174	10.3325	4.00261	7.83385
5.32564	4.30349	8.46727	8.51686	3.86813	3.76363	2.3025	0.542996	9.0581	4.85502	2.47408	4.31025	5.07983	3.65753	9.24739	1.76022	5.44014	6.90017	10.2691	3.01131	2.99715	5.61246	5.07335	7.81559	4.28947	4.75975	2.29706	2.63131	8.94285	6.9075	8.67441	0.785009	1.9652	3.06454	3.40341	4.29839	8.7176	3.39989	4.25276	0.794092	4.48674	1.4054	4.32666	2.99779	8.45735	0.794053	4.51468	2.48757	1.03011	2.48576
6.32982	7.64964	5.86551	2.70226	2.67868	5.72277	2.36345	1.16302	5.26908	7.3446	0.978759	2.32387	5.78143	3.68809	5.41208	8.29021	2.75947	7.116	7.58596	4.53833	3.72345	4.47585	1.69355	4.76157	6.62559	2.8563	3.07827	1.25603	7.38557	2.34427	9.15083	6.56503	5.94671	1.1269	8.9035	6.52527	6.481	10.69	1.62952	7.04983	2.45053	6.22997	9.95237	4.97652	2.24747	6.05396	7.09836	3.9268	5.56566	6.51131
3.01482	7.06711	5.33982	4.05471	0.886426	4.37765	3.81862	3.52394	9.04725	3.58109	3.6345	7.67793	8.04033	3.71754	2.34599	3.10316	4.81273	3.84672	5.66336	6.14802	3.53637	1.79902	6.4226	7.14671	7.46962	7.16387	5.14169	8.53892	0.282055	10.526	4.63149	3.65413	6.07123	7.61518	5.82245	13.4995	7.06872	3.50323	3.2289	5.84908	2.84373	3.83598	9.48634	4.21206	7.74183	5.28856	1.96536	8.69218	1.89388	2.91717
1.4592	5.46891	4.65891	4.06599	1.83211	9.64851	6.48005	2.36329	2.5027	4.72633	6.93191	4.77493	6.01564	3.62827	0.73919	5.18095	1.46537	2.71579	1.6056	2.79816	1.24168	3.63973	1.74983	3.88033	4.153	2.45778	2.28624	4.92716	1.28378	7.36032	3.81621	6.02585	3.76488	4.17034	5.48528	3.78724	7.93532	1.74273	5.69935	2.67288	5.86125	7.37992	3.06688	8.56864	3.90283	11.1633	5.09711	8.45578	1.8489	2.07105
6.48429	4.89348	3.34933	3.39503	1.81792	3.71102	5.61464	9.89882	8.26124	9.04451	8.89955	3.16362	5.20951	6.28145	11.0927	7.18285	3.33183	9.83027	3.22632	2.13172	1.5333	9.37689	3.37205	3.02044	4.4357	2.03129	5.1176	5.84689	7.08419	4.95625	4.22425	4.70546	5.45427	6.4032	6.79575	1.29676	6.24549	6.67657	8.95655	0.663436	5.56101	6.71465	5.82616	6.52235	3.48633	8.91475	0.739411	0.840524	4.8167	4.01242
3.57309	3.11137	4.1879	6.52321	7.41776	7.25693	1.9178	2.04369	3.19081	5.01832	6.58725	4.94403	2.34271	4.75464	7.49454	5.23078	0.670703	3.31552	3.5919	1.75699	6.6011	2.99897	3.46455	6.19333	5.69775	4.65695	6.30076	7.59912	4.68009	4.46864	7.51717	10.5187	9.58937	8.84046	2.89695	2.17248	3.37566	3.80118	2.73437	5.12008	5.67679	9.86412	5.10593	7.17418	6.89956	9.62427	5.49596	2.19179	3.07465	4.3599
4.43435	7.78462	4.70802	6.76471	3.32339	6.20442	6.5138	8.25562	6.43717	5.96953	5.00236	4.88781	6.46216	6.88873	7.11682	4.13146	1.73264	6.43489	6.43259	3.14775	4.1607	13.4191	13.2215	2.17269	5.01625	6.80487	2.83397	5.05988	12.8153	3.37855	1.70084	2.80254	1.99754	7.30195	8.08306	3.93646	4.75382	3.85116	10.1346	6.52137	5.38574	6.5691	3.90215	1.93806	5.75539	6.8577	4.87209	8.52125	6.06846	3.68508
4.25856	5.38063	1.8597	13.0266	10.9521	5.80532	1.91996	2.87763	6.85504	1.95714	3.97897	6.29255	2.65037	10.4225	0.68773	6.54534	5.54564	8.07002	9.57008	4.29239	6.77889	7.11555	5.23745	1.7073	4.22771	2.06781	1.53345	0.767112	5.36199	4.70905	8.87046	10.9761	2.58808	6.21059	4.57627	5.81686	5.78079	7.59185	5.96159	2.66705	8.40375	3.4117	6.19594	4.9201	5.88158	7.6243	3.59011	8.57493	5.34293	8.39469
5.92778	4.17601	1.40975	2.9025	5.20002	5.70515	4.14155	3.93051	7.60257	1.26577	3.66061	4.36561	2.97752	7.43298	6.40893	3.39197	7.43717	4.66287	10.073	3.17572	6.07849	1.89662	13.3074	8.97125	2.22146	4.50514	5.4562	4.45629	7.5633	3.58914	4.72385	3.82094	3.80434	13.5194	4.24391	2.25226	5.48651	0.262586	3.1452	6.52127	4.65692	5.00527	9.48817	2.76684	6.60695	6.97096	8.18806	2.5559	1.50449	4.41614
3.70872	10.8447	7.79717	0.300512	1.45292	6.69683	3.95664	6.7797	6.03126	7.29228	4.04511	11.0354	10.7683	10.8246	10.2404	2.21893	0.32628	1.84172	4.55344	3.17948	5.30954	3.10804	2.82588	4.82911	3.39292	5.8738	1.12223	6.28749	1.71464	2.77436	7.08682	3.17203	7.18776	3.98798	4.31757	2.08187	4.99181	4.51398	3.49825	6.18543	8.27357	6.20627	1.29995	9.11964	5.09844	4.98473	9.36323	2.69801	3.43185	3.17078
5.19509	6.74871	8.46272	3.57321	2.34199	3.43627	4.13994	0.751815	1.35508	4.52942	1.94838	3.59927	7.41291	5.4869	5.31805	7.62797	7.77763	5.4728	1.57639	2.2513	7.75518	2.34825	3.3049	10.0716	1.63353	4.90809	3.09174	2.17552	10.4008	12.5748	4.33476	2.60462	3.49256	5.64272	6.30637	4.95723	3.18348	4.26394	1.16841	9.13841	7.63842	6.09459	0.665349	1.37176	2.17805	4.42833	6.12961	4.91087	11.8012	6.0341
5.4658	7.62887	1.84148	7.58787	6.81326	8.23894	10.3051	6.30442	4.44224	2.12146	3.88136	1.97258	1.4118	5.94228	5.81599	8.28095	6.46603	1.72423	3.48267	14.3643	3.44746	3.74053	2.77899	8.45173	5.57237	10.6842	2.2804	5.43621	5.34505	8.40633	6.86457	2.20665	4.60331	6.26591	3.46148	5.7057	9.3156	5.415	2.50918	7.78204	0.883915	5.26046	2.70613	6.90702	9.15113	2.88224	1.65939	3.1771	3.25018	3.5199
11.9821	13.1183	6.8116	3.84573	5.38428	4.35711	4.17326	4.17225	6.77988	8.63631	5.85353	12.2664	3.87995	9.0259	5.68097	6.26262	4.71978	4.51848	0.609647	2.54192	7.2125	2.26339	6.77512	5.10606	3.72277	2.53617	6.94474	2.90183	7.00723	4.17052	5.22222	6.46394	7.02394	4.22862	8.7311	2.51544	3.04267	1.83471	3.94648	7.70339	4.14679	6.92354	7.42872	2.20524	5.30506	2.23665	6.22354	6.82256	0.774627	11.9702
3.53909	12.0354	9.73633	3.81581	8.93459	8.70786	3.73687	3.05348	9.69133	1.45988	5.06796	3.27648	10.2429	4.96311	5.89466	4.59692	8.29365	10.1451	4.14233	6.77183	2.8664	5.04307	7.0867	8.21146	2.56829	2.94301	3.1588	7.15863	4.53584	3.20225	3.27142	5.37786	6.5601	6.59916	0.732192	6.03375	1.4436	4.50452	1.68655	4.44418	4.6077	6.63054	16.6046	5.10672	6.92807	7.08853	3.08333	12.8202	8.3291	7.52871
3.80171	2.01919	3.26657	3.6599	4.02602	5.75285	5.9743	1.75925	3.56896	3.59037	8.25745	4.3408	2.67739	7.039	8.91721	0.170839	1.06802	3.8902	6.12145	5.51392	4.12043	3.58721	4.31783	7.96454	10.8036	2.72645	5.04351	3.15189	7.49511	9.71138	3.27806	2.3633	1.36014	2.01279	4.12065	1.59412	2.29663	5.36647	6.35568	3.7261	3.89037	2.60627	9.1052	7.98051	0.551023	7.2519	6.77857	4.40593	2.83098	2.44853
5.30414	5.12012	5.05591	2.66529	6.30743	5.44191	5.05065	4.41385	1.0961	8.423	9.66228	16.0146	8.5033	7.35041	5.9197	2.80847	5.91528	6.11378	8.97537	6.22581	6.53543	5.91907	3.97058	3.66023	6.27532	7.38809	4.13619	1.42244	2.56831	4.62351	6.1803	11.6114	3.84184	1.61537	5.68081	3.72101	5.14236	6.16361	4.20033	8.79703	7.81095	8.0071	7.3745	10.1571	6.00102	2.3949	2.37818	4.9436	3.71219	3.11061
4.03107	7.3899	5.60602	5.0471	4.97932	4.30003	8.66402	1.96115	11.936	1.48363	7.57767	5.58581	3.30244	5.72632	2.48132	2.32007	8.03478	4.4215	4.42338	3.5452	2.4108	8.64198	5.02316	6.82583	5.17813	8.82101	5.79395	2.44776	4.02151	6.55802	1.52249	1.10378	8.35035	3.93507	7.40657	2.68369	8.3224	6.07005	5.21728	4.53589	3.79183	5.45698	9.3576	0.559006	2.21352	6.57975	4.61186	4.42898	5.58087	2.12083
7.59239	6.11564	6.07786	7.13322	5.65068	8.50766	3.63898	9.94747	9.6522	6.8441	3.03116	7.88477	11.0437	5.91249	4.52275	2.26424	4.97988	3.56312	3.55286	1.99541	3.92258	8.34387	2.59257	6.31572	7.09191	3.80738	6.76703	9.28893	4.52944	2.33855	11.0227	6.53676	0.413727	4.67914	5.33555	2.23428	2.42297	7.3351	7.64445	3.51368	7.1838	8.27648	5.48355	6.65098	3.91697	5.21457	8.53319	5.99036	5.52239	4.71198
7.80414	6.90604	6.29784	11.0988	6.68678	10.2139	5.90286	9.55807	5.2464	2.47132	4.52411	5.00248	7.09111	6.94005	4.4722	8.49712	6.58401	1.15253	1.78609	1.57079	4.29372	8.49571	2.12732	3.80587	2.1446	6.61335	5.00971	4.46984	6.06584	4.29435	8.61807	7.56579	9.11573	6.69769	2.40344	5.39588	8.38848	2.95163	6.00246	10.5596	7.91972	5.87976	6.53256	3.25727	0.992996	3.47757	3.05952	5.52918	1.70156	7.60996
4.01974	7.68796	6.51838	9.94327	8.1791	4.52699	6.57792	3.43842	2.74313	6.09575	6.49646	2.46915	6.39697	4.66348	7.31183	6.86295	5.80133	8.83376	7.8618	4.99352	10.6209	8.70697	1.43068	5.14468	3.1114	2.40855	5.76846	11.77	4.85135	9.65546	8.78976	10.8766	5.39296	7.53723	6.98515	6.95962	3.939	8.04366	4.53404	8.59769	6.67208	3.54129	8.14668	11.3252	8.43701	3.87756	10.6267	5.38018	3.14666	8.6673
5.67687	5.67006	5.33392	7.55666	3.43641	2.96324	5.88965	3.37596	4.85432	3.99195	2.40748	6.79271	3.19771	4.00524	6.43635	4.56805	9.27814	2.22309	5.2918	9.85842	4.78834	5.72872	4.60062	5.52641	2.09557	6.20192	5.30604	2.27459	7.5008	7.3946	8.65288	8.49888	9.16307	5.40622	6.78122	4.23802	0.670607	1.4915	7.34714	2.60195	2.06031	5.00875	1.28348	3.96363	4.43669	8.40134	8.97699	11.484	12.685	7.87023
7.36489	7.96167	6.28434	4.7051	4.44222	3.16247	6.97829	1.64917	2.08639	5.77154	4.0196	4.28991	9.87086	2.73227	9.8895	5.77043	3.75324	2.27358	9.14023	2.07434	10.8208	3.83727	2.76709	4.75579	4.91487	9.35169	5.39888	5.92755	12.2921	5.09965	9.3064	2.61199	1.9237	9.60619	7.58674	4.23248	5.30271	4.06572	2.98619	3.20793	7.53969	5.07183	7.88334	8.49371	9.66684	9.45289	2.34392	4.71864	4.23502	6.71137
4.85901	4.56461	7.10235	4.77401	4.15949	4.32003	1.81948	7.76113	8.7994	4.26081	9.6517	5.33685	6.05569	5.99324	2.99847	3.91524	10.0608	10.2032	14.8265	3.35934	7.14427	7.1279	8.04372	8.26023	5.65043	1.8881	6.11139	5.84672	6.96502	9.57395	4.18461	8.76055	15.5434	8.11166	13.3199	6.43573	7.63591	3.00551	7.70834	8.41509	2.31571	3.17393	7.98439	5.7977	7.70167	10.6917	11.9251	3.44926	6.70607	3.95973
6.50912	4.67315	7.24406	8.79734	1.72698	8.04775	2.22827	1.89389	12.5985	10.771	10.0618	7.66401	3.74394	2.48972	3.57847	6.98411	2.59287	2.65806	4.60286	4.42433	5.99992	5.4919	4.07205	10.0571	9.52078	7.37933	9.13711	0.882491	7.23818	3.06454	4.07326	8.51069	4.06274	6.18387	12.0235	4.90632	3.20199	5.56749	8.89656	3.69488	5.73769	6.55132	5.66584	7.31503	11.5088	2.71341	7.50507	9.26897	3.86737	1.48698
8.05769	6.53916	3.47868	8.13584	8.86267	4.3392	6.89733	4.5009	5.48539	8.05383	9.79346	7.34172	7.19871	4.31652	2.28017	7.59149	2.07618	9.14075	8.05705	2.21604	7.13437	5.35951	4.89175	9.31143	2.82049	7.46977	1.75282	8.32617	5.83062	4.2812	9.93439	5.33975	1.73134	10.2788	2.57268	1.71997	7.36218	8.08308	3.53926	11.8044	3.12952	8.6383	3.60707	4.33285	6.36498	12.3492	12.3927	8.47671	2.46422	7.56647
4.38027	3.42702	7.79977	1.22882	3.36081	7.76506	2.96774	4.79538	4.64076	8.56668	3.67922	1.25633	8.39663	6.65751	1.51505	8.6722	6.76682	8.36214	3.42153	6.22173	5.20599	7.23409	1.99065	6.77974	1.98323	8.40198	5.71697	3.49595	3.448	6.51189	8.56734	5.46636	2.68729	2.40156	10.7293	5.21847	6.51556	9.9597	9.75786	1.2208	10.7178	3.87617	11.1249	4.00038	4.59091	6.97819	3.5661	10.7226	3.00434	7.6264
0.438026	11.2696	2.9118	2.57245	9.89739	2.25714	4.20792	7.1586	7.50635	9.16906	7.48417	2.46778	5.53137	4.04396	5.57253	9.45383	7.80287	5.81599	2.07471	6.02855	6.50105	3.26672	3.69386	7.32973	4.43708	8.30767	6.87602	7.24065	9.19672	6.03416	11.9839	4.52996	1.49638	1.5953	5.0176	2.0106	1.05391	5.11919	0.398393	5.68317	5.57861	3.03129	11.4705	5.44894	4.54887	4.29327	7.94896	4.39632	4.84059	5.46926
5.86441	1.48495	12.4285	6.47226	2.29329	5.43062	5.24389	3.39136	1.05882	9.29053	8.13987	11.7203	9.7193	9.60522	5.8481	3.67838	3.53829	6.0144	2.61558	1.37362	1.96841	1.22636	13.4569	5.85383	6.50676	4.48957	3.62509	0.441471	3.74422	4.52776	7.3084	5.88155	4.14459	8.25269	5.72301	7.25229	5.66285	6.31516	4.50055	4.15902	3.97983	4.60821	10.2012	4.72856	3.75494	8.53873	6.74069	7.55473	7.94813	11.3669
5.41686	6.08135	10.1277	5.72923	4.29821	7.36707	10.8646	5.13283	5.90992	3.13817	4.79536	6.02547	11.0873	6.12302	11.4831	9.05817	6.22994	6.45507	5.55284	3.57596	6.72786	4.93406	0.341587	5.86543	4.63573	2.48622	3.96974	8.90034	2.08951	9.9474	3.52567	1.71602	5.43665	1.934	5.03222	2.10728	4.4383	2.47818	5.40766	3.13876	4.48702	3.66722	10.8634	0.868325	4.52183	10.3445	7.77728	9.95616	6.83856	5.90766
13.2555	6.917	5.05162	2.64111	17.6332	9.39445	13.5478	8.587	3.74368	5.34686	2.13533	8.18706	9.35692	7.77341	11.12	12.7923	10.3413	14.7483	3.14099	4.11857	2.63512	5.55445	8.77152	5.39848	6.14848	4.48896	2.99876	2.71388	6.58011	2.54708	5.77573	5.46192	4.22729	2.35162	4.50986	7.88649	5.06127	4.40531	11.5304	0.265134	1.57728	1.91468	2.21041	9.62471	6.48614	5.43438	3.95489	2.99373	4.96931	4.16183
4.06524	5.41921	6.94451	3.47036	2.31443	1.80932	8.34143	4.88002	5.59806	7.52094	2.84252	7.9824	6.48281	7.05375	8.55752	7.08186	5.93159	4.01225	2.97825	2.99552	0.850008	7.50085	9.3517	2.41125	13.8121	10.0175	2.7864	11.0296	6.92002	6.26707	8.72741	8.25042	6.8632	6.09054	1.60457	5.70083	11.6183	8.86015	7.01679	3.39765	3.80091	1.48197	3.80835	11.1501	3.9601	6.16297	0.989546	3.69224	9.33919	9.82478
9.83696	6.79452	5.03243	6.87138	1.77573	5.86922	13.723	2.04617	8.09838	1.20425	3.14021	6.35873	6.42665	3.40203	12.904	6.77272	11.8526	1.65308	7.01613	12.8102	9.51423	9.62603	5.93728	1.73542	1.85005	1.16178	7.55241	9.40789	3.06661	5.28895	8.54717	5.56132	6.74396	9.72037	10.3986	6.16854	5.29004	5.2967	8.69279	3.13917	6.106	10.4081	4.33131	5.75355	10.3679	3.40287	5.82618	3.32579	5.56419	7.87135
3.63828	3.70142	3.72901	7.01913	3.24002	2.09223	8.13166	12.2184	13.4298	4.72472	6.33175	4.74216	7.28016	6.19424	6.80071	6.40862	6.53756	8.48854	3.30142	9.01564	7.8013	3.84045	9.7864	13.1292	10.6819	10.7133	5.9445	2.67714	5.01915	2.63784	8.99919	4.98504	2.31362	4.77715	7.66304	4.12171	5.25777	11.7338	4.08168	8.22619	6.1812	12.687	4.01069	3.59578	5.94028	2.67247	4.55307	4.90686	6.67165	10.161
9.50667	12.6019	2.28222	5.3677	1.39291	5.35289	3.78813	3.23839	2.16085	9.82189	2.91535	5.95028	16.0525	4.66481	13.7084	5.47046	1.64834	0.994234	7.28453	6.19223	2.23107	10.7013	8.4545	6.20623	3.05513	9.52361	2.59976	4.59653	11.4204	11.7627	3.98071	6.62324	3.70966	4.92559	4.60838	2.20524	0.803878	6.00226	5.40446	9.23338	2.6039	7.2563	10.625	4.39547	6.23988	4.16407	10.5798	5.49054	10.1691	6.0599
3.54989	1.90473	11.6208	6.50012	4.80346	2.83286	3.31363	6.96123	10.2846	4.64517	7.12699	4.47823	8.99288	2.84651	3.54314	9.35007	1.79156	10.4451	6.23664	9.12821	10.9078	9.13224	9.19213	8.38602	4.96928	2.41952	3.12802	6.36609	5.06937	1.95424	7.19297	2.95889	7.60403	3.80554	2.647	5.52317	15.8457	2.78831	6.98102	6.48538	1.04245	4.88518	3.46638	12.7487	2.41062	9.5547	8.34507	5.86783	3.08658	3.16115
4.60853	3.7397	6.63868	5.97246	6.01383	6.25074	4.78449	4.24089	10.2742	10.1424	8.7774	9.33266	12.758	1.97949	9.47912	7.69591	8.51107	7.84075	9.97519	7.9394	14.604	9.84076	6.36235	2.99491	4.25735	3.27174	5.47791	1.8711	4.86382	3.95889	1.36945	9.58206	7.18679	8.97056	5.58673	7.43828	3.05408	6.58123	9.81064	3.34426	4.19099	6.37563	8.88344	7.6378	2.74149	4.94566	4.77651	5.02052	7.65044	3.26764
10.2948	4.49557	4.85601	7.71347	2.29049	12.132	2.75088	6.66419	12.8888	10.6515	5.04953	5.18274	4.96754	3.52387	2.63423	7.0666	2.12929	3.45796	10.3056	4.13321	2.17462	10.8225	3.21674	2.92306	4.60761	11.2021	5.15498	8.10192	0.652002	11.6916	6.0185	1.6069	5.67679	5.00446	3.2702	7.71295	9.15722	4.58006	4.44798	6.98064	5.90934	2.93283	3.89582	4.99948	5.30788	8.40682	5.43297	13.9042	8.83453	11.6584
5.42094	6.6252	7.13673	8.62472	2.43215	4.92245	7.11979	3.97896	2.92443	18.1588	20.0354	23.9925	13.1299	2.98494	13.7057	19.408	5.01433	19.2717	15.0343	6.34884	7.07278	10.7103	8.10783	3.59095	12.4137	6.72991	3.26336	7.4165	10.8101	2.46451	4.78035	9.67237	10.0209	10.7815	4.85186	7.64449	5.82713	9.93388	12.5265	5.81343	6.59509	6.20777	5.68401	7.75277	2.49151	7.51235	16.5171	12.0837	4.12188	6.11561
11.3734	6.90417	7.92544	8.98359	3.88294	1.90901	3.59713	2.35682	8.76882	3.06617	12.3325	11.2477	8.97166	4.5236	3.75457	1.93502	7.61003	10.9486	2.40209	11.3714	9.26972	6.30105	8.45353	3.82878	11.7473	4.26331	6.88744	2.03839	6.59358	7.09228	2.48766	6.34916	13.8502	9.57872	7.2917	9.21248	10.1788	7.92802	10.2967	7.60436	6.24057	3.52487	6.66034	6.72254	9.17731	2.1679	0.73943	9.52283	4.94858	4.2555
9.62378	6.72153	2.75881	5.50158	0.812581	4.8612	1.6048	7.30175	8.96832	8.14461	10.3158	11.9684	13.1992	5.81821	13.9054	7.61393	10.1468	12.1344	1.71749	6.48855	2.54591	11.3498	13.3908	9.30353	2.91013	5.95638	11.7284	1.9827	3.6723	11.9868	5.33065	5.43244	2.2856	9.32672	1.39298	5.59561	12.4655	3.8485	0.902812	2.04548	7.88072	3.54202	3.90317	3.59476	9.56838	2.72967	1.82454	11.5894	9.74342	12.0021
6.87775	8.10893	1.87966	10.2388	6.61289	9.31204	12.8846	5.00481	5.75504	6.39608	16.5439	13.3856	2.85809	9.56019	6.66287	4.36123	4.44795	7.98522	4.93863	7.58689	5.22436	6.7527	6.15726	6.15842	1.09372	7.13537	11.6515	3.85879	2.41553	2.46778	5.52866	3.17384	8.50458	17.6938	6.49818	8.01328	7.60948	7.76283	9.00291	5.16679	3.66863	10.4278	10.1371	2.61281	6.17361	10.8515	9.4849	5.09101	10.0429	4.24751
10.5051	7.37766	12.6698	10.93	5.35002	6.54908	3.8684	5.28022	4.6593	2.87272	11.6326	8.05678	4.62739	5.67925	15.2997	2.67562	5.93227	11.7053	8.47513	10.8195	1.12441	1.62301	7.90911	4.28545	7.21321	8.75261	2.46616	10.9671	5.88996	3.31693	10.6598	4.07788	13.5589	4.75016	6.04398	4.22941	10.2888	3.02612	6.71671	8.46632	2.02502	7.05368	9.31312	7.57999	4.23213	8.51254	7.78115	1.23912	3.96137	13.1565
4.14019	8.74931	15.0532	8.80719	7.49716	7.29292	9.5133	5.25756	6.94927	7.48009	11.4041	8.82247	11.381	4.30904	5.82508	1.72623	9.49214	3.2904	5.50308	5.47588	3.53406	4.00921	0.86901	7.39653	8.63711	6.7741	2.43286	6.75056	12.5804	4.07379	2.26044	4.65492	6.24444	9.15655	7.82872	5.98096	15.7676	10.4324	4.38548	5.67413	4.10292	5.08441	4.25928	8.46373	2.5862	16.6161	3.66693	2.67724	2.4414	5.87235
2.88269	9.93708	5.49739	6.96943	3.83217	4.37049	7.8424	10.8148	6.92245	3.62824	9.69663	7.15435	4.75163	8.74932	4.31821	6.51286	11.4995	7.5696	10.1905	8.09925	6.90244	6.45692	2.59856	18.4161	3.5629	4.56805	7.12413	7.02837	11.4497	2.63894	9.6522	3.58189	10.6198	2.71779	15.2344	6.08978	7.15512	3.84818	4.09799	9.57299	3.80762	11.0103	6.85594	7.84436	6.03795	10.7214	4.27912	7.95694	8.25664	9.27178
4.61917	9.16182	6.13762	4.56976	12.7102	6.58785	7.14244	5.13088	16.6721	12.2242	9.65179	6.99596	3.58362	9.99474	1.21902	1.61705	14.4768	5.7202	13.6393	1.20106	6.4564	8.01292	8.10064	1.98026	3.6507	4.70561	9.33143	14.1164	2.51744	3.93407	8.25152	9.53352	18.7213	8.7512	1.87708	4.33727	5.60473	8.4327	1.39764	2.95407	9.10036	11.7147	6.2059	5.77909	11.2911	8.21613	8.10362	12.7185	2.92529	5.70433
6.75927	3.8902	0.941437	6.93213	4.81316	5.61199	2.98505	2.49705	1.6305	2.50413	7.85903	6.25267	9.56931	5.76091	14.7365	8.35843	6.03729	5.96121	8.30678	4.49922	7.31955	2.62061	8.55886	7.61612	3.59588	4.87685	2.13343	13.4189	10.0938	8.61961	4.66343	7.56097	11.8021	8.85524	1.63841	2.87604	10.033	1.93237	6.32589	4.67846	3.96942	3.11211	7.94034	8.27173	10.4626	11.9356	10.3471	2.08486	3.936	10.4055
5.53335	14.7208	9.28095	3.60124	11.3819	8.54817	8.56893	3.70102	5.51478	7.81355	6.46525	3.58837	6.97242	16.5428	3.48274	5.61334	9.36708	7.75161	2.26068	11.337	2.84752	3.69514	14.9996	10.3868	9.55745	1.49608	8.9936	4.64375	1.46588	6.52159	2.76743	6.27903	2.95224	6.64186	6.75027	7.58465	8.08225	8.89211	3.81558	3.14308	1.84806	1.40525	10.3456	5.32521	6.48536	2.04677	3.20118	14.6816	7.25109	13.2638
7.26972	8.72971	10.0519	7.47854	4.64003	1.92696	11.2287	5.94271	6.27704	5.37106	10.4549	9.75801	6.91056	8.05188	2.899	16.537	3.93757	3.91906	8.10923	9.82098	5.50073	7.72656	4.60001	10.2808	5.39589	6.92075	0.958959	11.18	8.0062	10.4518	3.29942	8.72526	3.50219	9.18945	3.371	5.07636	7.48878	4.05333	6.68433	12.4419	10.0048	3.33937	10.3871	1.63306	3.00192	9.19477	12.6608	25.2222	16.1087	4.94105
9.25941	7.42336	4.9087	0.815485	5.97815	8.58118	3.73988	7.72339	6.67261	10.0225	4.67809	8.43474	12.1837	16.4131	6.69181	5.19294	6.58792	14.7533	9.46689	4.98541	5.68413	7.26371	5.11759	7.88191	6.07996	7.06754	6.94457	9.48893	8.31327	6.01259	2.80136	11.3728	5.06243	4.82037	7.68816	14.1717	5.18135	2.68911	9.23173	5.39366	12.2879	2.03454	3.22899	5.55107	6.57974	10.5829	6.87194	8.35331	13.0139	7.25436
11.363	4.80173	8.60449	6.81587	10.6661	8.60217	12.8448	5.86937	3.64464	8.22982	1.99464	10.1569	10.5178	9.85046	4.25537	7.78175	6.9773	10.8095	6.26299	2.19069	14.4622	2.81523	4.05646	0.859981	8.57064	11.7681	1.36665	3.9469	4.32185	7.76286	5.19594	7.83464	5.43769	3.51587	10.8365	14.6303	3.31629	1.18259	8.4759	17.9177	8.1195	9.30327	10.2357	12.2766	7.03742	6.2296	6.02236	8.5362	6.99146	8.55609
10.2562	1.77811	11.9621	5.83824	5.44879	4.69354	7.15263	8.06706	10.0416	3.86708	11.2316	6.58523	5.87768	2.54125	7.57509	1.45016	9.32065	2.3867	14.6872	4.75996	6.8728	2.2828	10.1811	8.70487	4.82335	3.55382	4.17085	8.27975	10.4329	7.52884	6.97186	6.16151	3.91774	15.2726	11.2532	12.232	8.46501	4.67672	10.6851	11.0895	5.06296	16.3021	8.62276	11.8296	18.4447	5.27662	7.43245	8.5886	19.1667	15.8037
7.184	7.14228	5.64118	4.73986	4.61639	4.90951	7.03733	4.0531	7.18483	13.8048	8.19417	5.54824	2.13942	4.5794	5.52673	7.09372	8.05311	2.85622	3.93846	0.787149	10.4358	8.83772	15.804	10.3392	6.87572	8.51723	4.21376	3.24273	8.61454	9.28537	4.85582	7.76977	13.9089	6.91065	7.23123	5.59288	3.79513	3.81544	4.73176	5.74813	10.9221	9.97955	1.50389	6.44109	16.0041	4.8645	11.8416	12.8861	2.68468	9.78801
3.52919	6.54109	7.85552	8.66726	6.42127	9.18682	12.5819	2.30653	5.19429	6.18711	1.1476	16.2663	2.70142	9.9256	2.07659	6.96885	10.1039	7.19931	8.37458	3.43299	13.2808	12.4636	5.31888	5.83735	11.3916	6.07312	6.84571	9.52861	4.06459	1.14583	6.7114	5.54195	10.0498	9.93897	4.81867	5.06697	11.1907	9.09308	3.67561	9.65026	4.53369	4.60547	2.1977	8.97874	3.61916	4.45251	5.17233	5.69852	6.96559	4.21887
11.0727	4.64547	7.8922	9.80871	2.60031	4.32078	9.32035	16.2894	7.5219	2.8411	8.89517	4.01609	4.20904	16.2725	5.65238	5.01959	11.2736	14.3998	1.5841	4.55926	2.38068	6.94677	7.57535	12.689	16.7104	11.2148	8.95349	4.71736	2.16113	5.24259	10.0929	10.6071	5.1757	15.6966	8.22023	10.9361	1.70079	8.01462	8.76295	10.3439	9.42986	13.0884	8.93274	10.8993	10.2618	7.76552	11.015	13.8277	7.92346	9.62432
8.47849	6.27917	2.14832	5.1815	12.1941	6.94974	8.22866	0.890804	2.77565	2.53401	11.2223	6.87504	14.7344	6.71516	5.56583	2.87873	4.93572	6.57006	5.79941	7.86822	2.73852	6.44091	9.55672	8.43711	8.08041	9.00007	0.910503	11.4112	2.08411	16.5305	4.11835	22.7736	9.21289	4.52332	5.4204	5.82343	3.47265	11.8999	12.187	6.90946	6.42884	8.40858	8.20357	5.50834	4.48314	7.5609	8.30702	4.25199	8.19542	11.9279
5.26366	8.25542	13.5736	12.5144	6.79094	2.7887	4.12622	14.3467	16.4903	3.05763	12.5276	9.05866	11.0528	7.33436	9.39267	9.90374	9.54749	2.34475	9.61613	5.83068	3.05097	4.57552	4.23916	6.28911	4.22911	4.97617	5.97077	5.93508	3.84476	12.4895	13.4596	12.7289	13.5933	5.05208	2.4852	4.00652	0.941815	4.20183	2.83874	4.06575	8.11924	8.40347	10.4589	3.88165	15.0303	3.6109	3.57668	4.01273	7.23	0.661552
11.3506	3.21695	2.54353	3.3296	7.32702	5.06762	10.562	12.6861	15.7151	12.2717	13.1438	8.68744	4.18848	14.8408	11.0306	3.21482	2.74145	9.22843	14.2686	3.51444	2.96199	4.39124	4.18164	5.26965	10.7916	10.5007	3.48616	5.66808	5.41934	13.7913	6.72515	1.86199	2.34496	5.08029	7.53958	6.90307	2.32709	5.57674	7.83721	9.66497	4.35572	6.37918	4.56795	4.46661	1.18916	3.41887	11.3429	4.42954	11.5067	23.4078
9.61101	6.92299	10.0067	2.83524	10.4878	7.13845	12.089	7.34939	5.58348	7.85887	5.50178	7.07636	11.9591	7.43161	8.30641	9.65823	12.7176	10.8805	10.8239	9.37353	13.1629	12.4574	5.4224	9.05968	3.93791	6.82317	6.9825	8.79305	3.41144	3.42141	5.90601	3.87641	2.8445	13.254	6.88394	3.90184	3.67563	3.10427	5.01978	4.1687	12.2364	8.78042	5.41228	3.38083	20.6438	12.149	7.39787	7.95145	14.835	21.4951
3.43827	5.94515	3.86209	11.7188	8.38988	10.8105	6.64377	5.94808	2.60107	11.2452	10.9298	10.1294	4.19867	4.6414	4.21876	8.24113	2.53336	9.94202	14.5971	8.21248	2.26762	4.20334	11.7931	6.61183	2.5674	3.8205	1.77481	8.05337	12.2061	8.3869	18.2016	9.41736	15.4871	1.79317	5.0024	7.35744	9.51276	10.1906	6.55534	5.84606	4.81803	7.40166	5.85504	2.57041	11.5665	8.76463	6.39221	9.00336	6.12439	3.34476
8.73359	6.67908	11.9533	14.0948	7.8089	8.71743	3.49771	6.58957	11.6908	2.60929	12.7867	12.4542	5.05564	5.95867	5.23979	7.39645	15.2758	9.20035	11.1912	5.07211	12.6315	13.0821	2.06385	5.62381	2.05395	4.10286	8.11731	10.4391	3.93792	12.2667	11.3132	6.88623	11.7269	9.3631	4.74563	2.62372	6.0522	12.0575	9.11464	5.25104	8.71194	3.35597	6.59355	5.34968	8.38556	5.13526	13.6724	7.1911	8.05279	6.35263
6.02635	7.19851	8.23161	4.66801	12.7942	6.13535	12.1143	0.575326	10.7743	8.89133	12.5106	13.7761	6.56814	8.81595	16.6644	6.38533	5.14965	8.17689	2.20957	9.62157	13.2012	8.41997	16.0544	2.71325	6.81728	10.9886	9.51503	4.90705	5.78885	2.52744	7.38456	7.21967	4.9619	7.70985	1.85224	3.15645	6.776	3.14046	6.73545	4.5903	10.9941	5.74504	12.7857	3.13031	12.0647	6.95589	6.7561	7.18372	14.4928	1.73362
9.99651	6.3498	7.06222	4.16799	3.44016	13.7066	9.71259	7.45051	7.35678	8.81839	10.2871	18.1019	13.7592	3.34539	0.671939	7.63198	6.94616	11.9245	4.63449	7.00986	1.76849	12.9438	5.72916	8.05953	10.8351	0.648877	7.07847	9.05114	11.7096	11.2452	5.64457	1.53852	5.33097	4.84938	9.9668	5.04521	6.21532	6.70113	13.0056	5.47625	20.8485	6.77311	9.92383	8.22307	12.0648	9.95711	8.2029	13.1276	13.1576	8.73974
2.5326	10.3144	5.97595	3.2729	9.61829	19.029	2.07307	14.0472	5.7714	9.90943	10.1644	10.0608	2.95835	4.9678	7.47118	3.67839	0.97424	12.443	12.8167	12.1268	4.39061	8.68489	4.66354	13.1316	15.7036	2.66595	5.66244	4.21796	4.5758	2.25568	7.18055	3.3915	8.02797	13.696	8.48135	3.76009	4.44699	9.20864	5.62153	4.37717	9.11212	9.95347	3.85838	17.0277	6.36924	7.4789	8.25505	4.42845	2.40186	7.56882
9.13114	5.79168	14.0482	2.98373	12.8742	7.85007	6.1957	1.60126	3.47924	6.02102	21.7861	1.5669	12.4831	8.10736	6.64107	7.94412	5.94016	8.79954	8.58066	3.05148	16.7653	10.5455	5.56162	3.08112	5.05927	3.63528	6.15536	14.1689	3.07566	15.4456	7.455	14.1464	7.88011	10.3615	0.818873	7.32143	16.4555	13.5266	9.41022	6.3321	10.9389	6.06036	12.9096	5.48369	13.8415	14.8364	5.46978	13.0491	6.78323	1.75871
14.6289	9.46334	14.4049	1.76333	4.57683	18.4685	8.95643	7.32131	6.63607	3.87422	11.702	6.61908	5.36889	6.90126	6.45024	6.11682	4.88821	12.8694	3.49945	15.7593	8.56078	16.3423	6.68512	9.24669	3.27956	11.3711	8.73621	8.86016	4.50563	5.619	13.8631	8.82935	10.4793	4.9906	8.3464	12.2278	2.43812	14.3888	9.64493	12.8046	12.0884	7.05728	1.62622	5.83951	8.50587	2.54084	19.953	11.1745	4.9138	0.721729
6.91815	4.10911	9.56271	11.006	6.01743	4.36587	10.1642	11.1643	4.65147	4.23431	5.57774	5.36675	8.21008	4.89273	8.05346	4.78878	5.81704	11.2578	6.15864	7.92187	6.12993	3.54073	4.80637	3.15676	8.0859	3.94844	6.97484	2.62734	7.13372	6.78915	12.3863	15.5901	6.06661	9.03976	13.4227	7.34782	13.7109	15.9379	4.65566	11.6156	2.80605	10.8129	9.09543	5.3102	0.858885	16.3279	4.73793	14.2002	12.0642	22.4445
9.65014	6.31055	9.48749	10.2957	12.1312	7.17156	4.0881	7.60162	4.45861	17.2986	7.43664	2.29967	4.2445	2.34043	3.44386	9.69769	4.99098	7.12051	9.31581	4.55758	6.50586	5.58833	4.12598	11.963	4.2268	3.93799	5.27266	18.1091	2.38277	6.33032	13.3737	5.3	13.0428	7.59109	12.0657	7.7554	6.96405	15.2765	10.9978	8.47165	10.6532	9.819	20.6805	3.4136	8.26255	10.6369	12.5773	6.94787	4.94407	4.31505
5.69681	11.907	9.51423	5.01738	17.4907	4.34211	10.374	2.97326	14.0418	14.2152	7.18244	8.42828	10.789	14.2723	8.38648	7.669	4.04026	11.4016	5.00021	5.4707	4.94326	16.9072	4.0559	6.3273	4.61595	2.36529	12.6852	13.6352	1.46558	6.08317	4.84621	0.451649	16.4869	10.1446	8.41683	3.71483	5.8311	4.09927	5.29874	4.9011	13.1012	11.9049	13.5684	1.94413	5.78551	11.7775	3.91276	10.2595	9.54393	11.6873
12.446	22.038	23.1476	15.0428	10.806	5.86635	14.2951	7.06783	6.24203	5.55982	8.90151	9.82586	14.8248	12.1004	16.0888	8.15667	3.56869	16.2887	12.5053	2.24963	10.0691	7.39876	7.19891	8.57139	14.9038	8.8878	7.23471	9.63998	9.96142	13.941	1.75344	4.0576	8.86889	4.72219	10.4681	8.73876	21.1597	1.80731	11.5368	4.78604	9.66079	7.41614	17.9213	2.54933	8.19502	12.0693	10.136	2.43534	7.28725	7.73971
7.93904	3.38099	1.69839	10.9526	7.05619	12.9291	17.6762	11.3331	12.2338	14.0034	8.87451	2.97739	6.6657	6.60842	6.99438	7.89069	11.8025	15.0951	7.81785	1.73046	4.80707	7.05463	5.65311	1.42093	5.92723	6.31603	8.78526	12.6774	6.55459	3.52255	13.7138	6.15433	8.27961	1.00373	19.9015	5.3812	9.54518	4.69269	19.5615	14.1321	5.59193	6.97172	8.83449	0.632354	11.6563	4.47871	6.03922	17.7187	7.80666	15.9569
9.94185	8.6204	4.64292	2.29771	8.51934	9.10515	4.75151	3.9228	14.0797	13.959	7.57359	5.26676	13.272	6.72995	6.3198	5.71665	6.47458	13.3215	6.54037	7.94757	7.72931	8.09064	8.68268	4.81633	10.862	9.96966	10.8953	7.94632	3.02989	11.779	13.5362	4.36559	8.69181	2.92047	7.89905	5.0074	7.6519	5.58057	11.4131	8.02483	4.64435	7.35432	13.4695	12.9158	14.0251	13.1055	7.07181	14.2368	0.835681	2.7882
4.80612	9.80081	12.182	4.34793	19.8858	4.10568	6.42728	5.76353	7.96217	3.98657	14.2012	14.6086	5.34447	2.92181	1.0879	6.27578	13.2487	12.488	20.1167	6.951	5.71349	7.34711	12.9979	1.13939	11.8987	10.3163	13.9463	4.71062	9.48349	2.19377	12.3072	5.5006	1.41146	7.60193	14.8926	11.6543	9.57491	6.79554	6.84629	8.40173	0.463078	4.62641	8.2328	15.339	9.30801	21.1386	2.54541	3.23172	7.34412	5.17808
2.05047	13.0645	11.7503	6.13321	2.03559	7.03762	8.0324	4.11906	2.72431	2.93319	3.18503	14.9431	3.29309	8.21084	10.3471	4.4441	4.29772	7.85602	8.99896	12.7852	11.461	6.03122	6.59427	8.02182	12.4388	6.1373	6.14453	6.46468	13.5021	5.52741	2.944	8.45736	6.30428	10.9387	6.44298	15.615	5.99633	8.56018	7.34189	1.99518	12.3332	4.07472	4.69356	13.3454	10.9159	4.59807	13.2454	5.54725	11.343	2.17938
15.5706	5.12168	4.5245	16.5622	4.83611	4.49721	16.7733	6.0023	3.10459	13.5523	6.78763	10.1668	11.515	1.82145	2.23128	14.3917	7.9183	9.5918	3.37388	10.3904	6.22184	7.33775	4.90727	6.65809	6.38068	15.2065	9.71899	12.8381	5.6138	4.03763	2.85971	14.6318	1.89052	21.6953	3.58967	9.68509	15.6142	10.1739	14.94	15.2323	9.04119	11.1244	17.0868	6.29009	3.64551	15.0265	25.7706	12.4856	9.44781	7.75858
9.00165	7.35316	12.1815	11.6299	9.94083	2.64554	19.6405	9.14011	5.4625	9.86983	7.30246	18.0598	9.96655	4.19117	8.22775	3.76802	3.76765	2.0638	15.1718	3.41786	4.33273	9.82046	11.4498	11.1966	9.36132	11.9544	10.4151	2.51334	6.78164	4.69475	11.4035	2.41437	11.7885	7.05625	8.28324	2.72794	10.679	4.90471	17.5496	9.87031	17.036	6.21145	14.3013	6.34992	13.6251	19.3294	6.03697	3.12078	12.2616	3.67262
6.64287	6.63608	1.19597	5.60344	10.2916	5.84705	6.99829	12.4056	8.62765	2.4526	8.81756	14.5905	15.7954	2.98532	10.8113	4.16033	7.41411	5.28655	19.2778	20.6431	9.3335	3.09563	7.3542	2.91133	11.7021	9.51975	10.948	9.06187	9.01942	15.6513	5.77205	8.53655	8.27897	20.9132	6.92994	5.43583	10.35	8.14844	6.94194	9.67398	19.1174	17.5619	18.3665	3.03101	3.63289	8.7112	9.37812	8.90068	13.0259	22.2879
6.57518	10.1618	11.0541	5.10241	10.8911	12.3768	9.47488	2.08859	4.91271	8.79822	8.61616	7.04532	15.1626	6.66419	1.54772	3.1262	8.87148	11.1176	6.59903	9.1915	9.27169	6.25394	10.0131	14.4035	16.9687	17.2485	10.4394	7.06754	8.03535	4.95879	9.28368	10.8242	14.1352	10.1495	16.0086	8.01712	13.2187	7.51346	19.4633	5.17995	9.43045	1.87264	1.06086	16.1438	14.1969	8.82078	8.50409	16.4869	6.37966	1.59131
18.5395	4.96507	6.97636	25.4049	7.78692	6.78378	13.7163	3.03211	17.6421	15.2149	13.9132	13.7578	0.634975	3.2988	4.89773	9.32007	15.4645	10.1615	16.5847	9.87128	7.0884	24.1622	19.2123	29.5588	8.67464	14.5178	19.6984	22.5101	22.2972	10.8079	7.20171	6.02284	4.47871	9.45599	16.8713	6.11311	10.0482	6.98256	13.0127	29.2167	14.7003	9.123	6.44194	19.3072	5.79048	16.7583	14.6821	12.1211	1.5953	9.50401
6.1854	5.28325	12.6284	4.22939	9.49967	4.12247	9.27035	17.273	14.6511	1.65877	7.31042	11.4505	6.0022	9.64721	4.91823	8.92943	16.3164	6.17256	25.6741	9.28836	10.7535	3.70071	4.39762	6.26354	16.0484	1.91344	13.6773	3.48959	7.02503	2.66967	13.4779	11.2782	9.13067	12.4288	5.12598	2.92515	6.65453	3.98318	17.8947	3.93715	16.6244	20.8359	7.14341	7.48626	12.6295	11.8706	15.2047	5.2538	13.198	7.96568
15.1917	16.146	7.1002	4.32529	11.8848	7.27598	8.48447	16.3907	18.3792	14.7494	7.89682	8.94897	11.9571	1.91428	4.57056	9.38551	8.8595	7.98109	7.19276	7.59936	5.4616	5.60075	10.9473	11.8189	10.7503	3.27012	11.3282	6.19995	6.09921	5.65428	11.9292	6.71545	12.2348	1.54493	19.3657	8.31314	10.4906	8.50549	5.13439	1.67604	5.01837	8.03495	14.7458	19.0917	2.96742	3.03742	8.49949	4.48031	9.34005	19.1825
11.3645	12.9258	3.46722	10.9983	12.1478	17.4385	1.97168	16.0409	11.4914	6.47985	7.44898	18.9796	15.3821	6.19637	12.8571	14.7093	4.7578	8.88409	2.59215	6.50968	3.38022	1.37359	7.79245	6.72321	7.24389	7.00648	15.5221	12.6483	12.7943	16.8708	7.71376	13.0169	7.06131	7.30102	10.338	6.36233	8.71767	7.84999	7.68614	8.85303	11.5837	17.2569	12.0457	7.44179	7.33206	5.45408	6.86854	6.42345	9.7196	6.70893
11.0179	10.0411	18.406	3.84127	6.69981	6.62475	4.68525	18.7431	16.7926	6.41685	4.38445	11.9686	8.64817	10.078	5.70165	7.5921	10.7552	11.0732	4.32746	15.3464	10.4215	6.68287	16.3153	11.8247	11.8716	13.8805	3.94858	3.58499	14.1542	1.18318	5.00304	6.87461	9.77497	0.747618	7.84524	19.4696	5.03727	8.76865	3.37622	7.00794	20.2263	6.1469	14.5824	6.37544	16.7733	8.37758	12.3832	1.7798	19.7209	8.68193
24.2131	6.69371	1.09489	13.1238	8.67233	10.3249	5.11881	9.19923	15.3006	5.28453	10.7115	10.0874	12.3374	12.4138	4.77011	19.4478	10.7942	5.30198	14.6846	11.4506	12.7712	5.54088	6.96274	13.1514	9.76418	6.60211	14.5953	6.13304	2.26442	9.7524	8.44776	12.7741	8.85133	19.3744	5.56359	22.3316	4.9063	3.73093	12.8395	10.6639	6.46512	17.4855	9.98052	9.00398	15.0243	8.87871	3.37637	7.03132	4.66506	10.6251
12.184	9.46999	9.59134	5.01844	13.8562	4.27745	14.932	11.7741	5.96505	5.22751	5.65262	17.0575	16.3481	10.5703	8.00214	4.2232	7.98709	9.00719	5.64861	15.5389	3.96842	21.2392	6.11202	15.9433	18.9984	16.7814	11.8955	4.60429	20.549	8.89131	12.8178	5.61617	10.0071	9.34352	4.36151	6.11587	4.27631	10.2286	17.6319	9.18149	7.54007	3.26487	8.82768	16.9201	16.1047	12.8725	9.30393	5.18272	6.56649	4.91641
16.2715	19.1807	9.98788	12.6737	6.15455	7.12809	15.5021	10.4453	6.11994	13.9469	11.0176	16.7893	12.8605	23.152	8.85234	16.8567	5.59202	20.1934	7.69829	9.55259	10.7327	12.7602	16.3786	18.9044	11.205	8.07941	0.87779	2.50341	6.13279	12.1878	4.95696	7.99356	9.06998	13.1522	15.7198	16.3378	5.62104	20.5421	8.76906	19.7941	17.9702	18.2159	10.0016	5.59378	3.99923	13.5017	17.5979	23.3517	5.35678	8.17189
13.5291	11.0348	9.35785	14.5805	7.85112	8.06025	14.1343	4.09087	4.83024	16.2186	16.4953	11.6845	12.1766	19.5231	4.06655	7.58985	5.56216	12.5749	6.77212	2.21106	9.45058	17.964	26.6954	9.70673	18.8189	12.9305	2.27687	18.568	11.1199	13.4297	17.9615	8.29924	5.7016	16.1469	10.6383	0.824023	14.6135	16.9831	8.53632	14.7104	10.4895	18.3024	4.13648	19.326	15.2258	5.64428	9.17604	19.9655	17.6854	6.13142
11.0153	8.20134	13.8647	3.97079	11.5834	6.17339	5.11451	7.17368	4.43365	8.20588	3.63146	12.8134	3.13307	3.80361	9.25888	22.1248	17.9223	9.97657	8.93591	7.07674	1.20327	2.9678	17.3674	16.252	1.99798	10.8083	14.3816	12.2987	11.6635	18.8832	15.5656	5.44617	11.9342	15.4916	11.3267	7.81385	12.6099	25.5856	28.0911	3.08655	7.7316	22.0021	5.07105	12.7586	18.6057	14.7373	5.68043	9.28044	6.57878	7.64556
14.7982	13.2493	14.566	4.20082	9.01464	9.05145	3.20397	15.8098	16.3027	4.40666	0.38346	12.3471	14.7562	11.1767	10.534	14.8713	16.2461	15.6773	12.8596	13.2853	6.83797	9.86687	24.2743	26.4716	6.10949	16.1997	22.6036	7.38526	11.0833	7.79208	8.74246	4.03133	8.55708	20.2549	7.26465	6.89765	6.62785	20.7293	7.89854	15.1462	5.52655	2.38115	7.92201	10.3293	14.9393	8.85326	18.1161	2.51026	14.8343	15.9637
13.2444	3.00873	0.719001	13.9251	12.5518	8.91665	8.00867	4.23399	4.6222	5.6734	11.8152	6.8658	5.48125	7.14154	5.88997	7.3443	12.4062	8.16283	9.84692	15.696	8.632	12.5069	1.62474	13.5551	11.215	10.4513	4.26604	3.9773	15.9142	5.70351	11.8268	5.43744	18.5253	11.6581	21.5331	20.6509	8.20985	9.69189	13.0834	12.7162	2.79909	5.4922	5.37241	14.6157	8.2868	10.5685	18.3302	24.4952	12.2594	6.97524
2.46516	13.8448	4.70681	6.39153	10.8604	5.35809	12.2739	8.92537	20.9844	11.8722	9.24403	18.9237	8.05877	14.4352	15.5894	6.44258	1.88683	3.11504	16.7981	16.132	12.1056	4.05643	15.3342	4.71418	14.3707	7.17971	5.87414	7.71678	11.8989	7.39434	10.7091	4.67613	8.65084	3.12718	11.907	2.83874	20.5625	13.8353	6.25889	8.38994	19.9834	8.28379	10.9073	10.3584	14.4809	16.9741	18.1583	11.8862	3.00198	14.5306
13.6669	12.2144	15.1532	2.46654	5.25968	12.2783	15.1483	9.65518	1.49894	9.75847	13.3281	19.7371	11.0758	8.39081	8.80908	15.1682	2.70471	9.58587	13.0532	2.65897	7.85214	8.01393	17.7514	5.2387	4.04558	11.8446	1.7567	22.5535	3.13121	10.6259	29.3793	14.5124	13.6473	18.5442	9.53246	6.3095	14.7341	6.05581	20.9298	9.8612	23.4426	4.83413	9.39816	25.2353	3.43493	10.1519	5.53606	11.4211	11.6465	12.3697
11.2298	7.88295	1.04863	10.5079	9.29225	15.2979	4.13585	6.99437	2.29335	2.92488	14.3051	17.1223	13.954	19.7136	4.61092	1.75045	12.8188	7.00091	12.5578	7.42975	10.4282	4.38666	5.58961	4.88172	3.85417	15.3271	11.1077	17.8195	7.60055	10.9545	7.58225	19.0779	11.0597	17.9689	8.27758	15.8813	11.8443	13.4779	17.3888	16.0179	8.36266	2.90598	15.6804	26.3625	8.87792	3.6193	12.8507	29.7378	16.473	12.2065
13.2182	1.24401	4.05204	3.15902	4.96955	7.19944	2.24567	6.81862	10.3735	11.4455	7.59154	6.28916	8.23844	11.2768	16.309	7.62566	3.81618	12.4325	3.5871	7.86398	4.739	6.25673	13.3491	4.52711	3.9799	1.38618	13.2171	12.5369	16.6013	3.99742	10.2667	13.2055	7.61416	4.19134	5.03272	9.92107	20.3151	5.78055	4.74864	15.6632	5.18135	1.06436	17.4546	6.18657	11.4097	16.9853	18.189	21.247	20.6701	12.8188
9.70474	9.00494	7.51856	9.34901	10.4265	13.3715	21.7489	7.36269	6.12748	11.6415	8.0357	15.2231	5.77858	12.3246	3.22464	10.299	14.679	11.133	5.16525	7.70156	11.4624	6.59134	13.6056	6.63982	5.92925	3.64117	19.9109	5.99321	2.09034	16.9711	13.1151	12.1593	7.4003	2.56517	4.17814	12.3875	10.4704	26.6392	14.558	17.0038	27.3766	8.81394	22.4194	16.0791	3.72786	15.2176	18.119	12.9635	22.8151	11.5768
1.87637	7.77335	6.63889	8.03297	3.8194	14.7266	13.4056	14.1187	10.1939	25.385	3.9716	10.616	16.2202	13.1157	7.63057	5.65773	16.9952	10.1105	14.5391	5.06733	10.2691	9.79436	14.0389	18.4391	14.8964	5.38339	11.3869	9.55814	15.4708	26.1	14.9427	11.4538	16.745	21.6637	11.2898	9.11961	15.8454	19.6411	7.19829	14.5274	13.2124	6.03523	26.2949	5.09945	6.18433	11.9075	7.12553	23.203	9.31292	10.084
9.9413	6.63736	10.0197	12.5678	18.5528	4.9692	9.46356	1.58268	14.247	9.04	8.46405	7.72492	11.8594	18.0535	10.7669	1.76766	10.1535	16.262	19.6075	20.5141	9.3694	7.86584	4.73835	8.21657	17.8218	6.26797	9.21213	11.9382	7.24381	3.35816	19.8158	4.36619	13.7842	9.28056	3.98407	16.9873	11.2191	28.9581	9.07708	2.51302	18.0218	11.2464	15.5659	6.1765	17.0322	8.25011	2.28057	9.48217	5.93143	8.99115
13.7392	4.32204	9.59768	12.5765	6.50702	10.6577	13.7859	11.4519	5.18732	26.9274	13.5538	15.5919	5.5553	12.6161	18.0841	9.16517	13.0704	10.845	17.435	12.5455	9.08079	2.57116	4.66154	9.39418	24.8404	7.17804	5.22564	14.7798	19.4104	20.0462	10.7442	12.2396	24.0164	11.4749	13.6289	24.9407	9.27586	14.9723	8.13306	1.61593	22.1274	20.5243	17.8979	28.7145	10.735	20.3383	17.5509	13.5672	8.33285	6.83221
12.4554	5.55086	2.90644	5.21269	8.96744	9.25899	2.31443	10.0249	17.6603	17.3825	9.15386	9.15975	13.3946	8.7139	14.4606	15.0635	23.1944	21.789	10.5306	13.3073	7.85909	26.1445	14.086	2.32054	10.6984	17.2955	15.7103	15.9219	7.89197	16.0889	21.6691	11.342	18.7239	13.0416	4.44262	7.3016	6.59843	4.52407	16.6931	10.2006	12.7456	15.2724	7.95419	5.58459	27.741	8.96399	15.2532	21.4765	28.7182	10.9501
19.8297	3.81493	4.33577	7.06277	12.0936	8.90568	2.51164	2.3943	5.82122	21.1792	15.2077	5.06069	12.5435	18.2641	4.50497	13.8226	21.1979	13.6303	5.90804	8.99368	22.1477	11.7322	21.0865	2.77084	14.1467	16.9688	15.2857	15.2625	18.0182	3.79614	30.8051	12.044	2.51823	4.36581	1.45203	10.1396	8.8359	12.1561	10.1596	24.4557	11.8854	17.5278	7.82544	5.24028	7.71286	7.73811	5.91363	16.3622	11.5603	13.8882
14.3628	8.90924	2.16678	10.5454	10.1887	6.66521	10.0614	11.0032	17.449	9.07591	11.9941	5.01327	8.36032	5.1327	13.0813	2.34559	18.9326	13.5965	1.02984	13.7548	5.67527	2.75418	8.45165	16.7545	12.6605	7.14601	16.2881	6.11939	14.1171	26.7554	13.9784	6.70008	7.93965	11.7536	9.23167	20.9294	13.56	5.65545	14.3412	27.9231	32.5984	58.7494	23.5231	38.6805	7.69552	14.7321	12.1493	13.1547	19.8962	7.55749
10.019	8.39239	4.21592	6.0227	21.3917	6.95477	17.137	2.81852	24.8144	3.8059	7.64723	11.7686	6.76628	4.69286	4.68744	10.4595	7.13395	17.0448	4.98902	1.1451	19.4042	16.1523	12.0778	3.9423	9.93707	11.4446	0.723968	9.73199	9.77364	14.2407	15.238	12.4086	11.5191	12.9517	25.266	8.79684	14.6729	15.5177	15.2677	25.3273	22.0871	1.48682	7.93224	25.3233	4.89257	12.8882	15.5595	10.5432	23.5906	23.4952
11.2287	19.3469	9.07296	8.97252	16.8395	8.93115	20.3398	3.22856	19.1061	9.09732	3.34926	6.99951	11.7958	4.46247	14.2157	4.49264	4.7007	4.816	13.5148	11.4865	1.3544	10.0586	8.88999	13.523	9.42483	5.03197	16.7125	3.722	7.07826	8.14622	4.32684	14.2839	19.9707	15.8127	13.8841	7.09974	13.2805	18.9906	27.0128	12.1004	39.0128	48.3893	30.1225	21.249	19.7461	7.70528	26.0437	16.8966	30.3981	17.4258
5.76381	11.9948	10.5733	2.29821	6.10669	13.3562	16.2661	13.7567	16.7329	3.69852	13.7186	11.6121	8.67761	17.8541	14.0304	5.16568	13.0503	6.41877	2.42999	1.53256	12.6098	9.12675	18.1155	28.5599	9.91931	16.271	17.7916	12.4138	1.0111	5.52814	12.1997	5.229	20.5837	11.2119	10.0748	10.8651	13.6235	8.17358	12.9022	26.2466	26.2651	13.8373	17.4237	11.6152	20.1951	5.62579	1.54059	1.85542	11.3173	21.3413
11.11	25.0667	10.0299	5.23221	4.90574	18.6505	4.53226	15.3385	19.9831	5.41599	6.81619	9.66948	9.68625	10.7342	19.4885	2.83997	7.08647	13.7047	10.4911	8.01117	10.858	9.66855	15.3196	9.124	1.56445	7.12762	14.5275	6.90535	7.3055	8.62388	8.39792	1.64156	8.02325	7.39852	8.46052	12.1918	14.0566	9.60923	13.3399	21.1059	17.4536	22.5947	7.78934	22.6777	25.0678	5.67416	8.44899	13.2287	6.90849	3.14044
18.5223	23.5363	4.5303	21.1773	15.5464	14.6578	22.927	8.99935	6.58378	24.3696	15.1697	14.1701	20.8513	10.75	12.1564	12.7691	5.26174	12.8611	19.5473	13.9179	25.4509	8.03043	13.3109	13.7413	18.6878	22.8602	14.189	5.66303	17.9173	32.3508	16.8843	2.5434	16.1777	10.3518	8.71987	15.3487	27.2239	10.7596	3.00632	11.0421	19.4645	14.62	2.52894	18.8265	16.5652	15.2052	23.4247	21.3588	16.1868	6.85542
18.1317	14.8282	34.1819	3.47057	11.3229	5.89865	6.3837	16.1456	6.78566	17.9456	23.8503	4.13434	13.3657	13.5534	4.13562	3.28295	2.90443	5.73329	1.24013	19.9368	15.9652	19.2227	6.1429	12.2613	12.1831	2.73366	25.0078	13.6632	9.61292	16.862	2.28291	5.95702	2.91643	19.6425	20.6101	5.81068	12.0244	19.8417	8.71906	2.9112	26.9826	9.04451	15.211	8.50526	23.2792	8.16505	8.9508	20.6467	16.7683	16.0091
17.3964	10.0551	10.795	18.3503	6.63117	15.9562	7.37909	1.98728	3.80247	2.06188	21.9096	13.2705	12.3044	17.7162	5.53097	6.4408	26.1251	14.6065	8.82557	7.78487	2.86873	19.5413	20.7534	11.578	16.891	18.4991	6.72841	10.8863	4.01717	22.6282	6.87174	8.79248	19.6999	39.2025	16.0264	4.04345	25.4614	11.8281	19.3797	21.0039	20.4247	8.82994	4.82727	12.0868	16.4858	13.2598	11.541	28.9838	36.4367	23.6066
12.3506	16.7744	6.42324	8.87997	6.89453	5.73774	4.54666	4.76371	11.2318	10.5284	1.68497	6.14463	18.1278	11.6655	6.69628	14.9105	19.6812	6.30673	10.9494	11.0541	8.2145	10.464	7.86569	7.00012	14.9149	10.4291	5.44562	16.305	12.6127	18.2996	14.1663	10.0465	10.5597	18.8964	11.7584	7.46879	8.16752	15.374	13.3311	20.9413	0.826604	3.02085	3.87595	20.2593	8.61219	31.1463	12.1327	20.6762	12.857	21.1142
20.3855	19.3982	2.03743	18.3225	12.9908	16.6406	9.54742	6.49641	8.20531	9.83159	7.37052	10.3003	13.2759	16.1468	8.92058	5.68479	11.7101	14.2872	15.4976	10.7896	7.00812	15.0157	0.76313	14.3918	1.70012	5.24408	20.6515	10.2405	9.56269	4.60536	4.81847	11.3174	15.1503	5.46824	6.55865	6.80877	16.1651	27.4368	14.9613	12.3567	10.6028	5.6851	11.0011	12.7977	9.36065	23.9736	22.6338	9.97682	18.3406	3.10555
8.10974	12.0063	6.36573	13.2042	15.7373	21.3773	1.60866	10.8512	3.27866	3.44585	13.2078	12.0395	4.77132	2.26179	11.3341	6.62641	7.38603	6.07909	11.2852	20.2351	13.4768	10.6656	7.04561	14.4894	11.0006	10.9207	4.45302	5.33828	7.46832	11.1133	11.7757	16.2691	9.69466	18.51	20.1622	13.1611	9.79433	8.22155	5.32551	11.3987	6.08856	9.55445	6.00874	18.2598	9.88699	23.1694	7.62773	6.37201	9.01811	4.44864
22.0031	12.6786	14.5753	13.1395	10.51	15.1018	7.19425	1.91964	3.33254	8.49285	9.3912	13.5223	4.13586	6.04503	20.3797	4.84929	8.35491	10.6174	13.0752	20.0342	12.5008	9.15424	23.3834	17.9592	15.2174	9.64175	4.51676	11.6975	6.81607	7.38703	12.586	6.2475	12.0344	33.8311	17.006	21.1906	21.3621	12.5698	9.49456	5.80328	18.7568	9.45097	18.5309	3.20451	21.8124	9.84496	7.37888	12.7335	22.7376	15.4013
5.68452	7.2936	18.1771	13.077	7.73277	17.6013	14.4661	7.68062	12.4795	11.1502	16.9524	12.3451	13.1572	7.89778	20.6791	18.2836	3.82733	11.1693	26.3731	14.5711	16.9452	20.2929	15.324	5.17355	7.422	13.4789	10.8964	8.78894	12.7357	6.96939	23.6358	8.02554	9.51554	12.4296	10.3212	10.8283	14.8066	6.82106	9.72075	12.9127	5.84078	34.1843	15.0784	16.8667	6.18573	7.86308	10.8518	8.99493	15.7828	14.2704
14.4639	11.886	4.6184	5.33268	12.9185	15.5673	10.0059	3.77911	8.27216	23.6694	10.8358	13.1336	8.86498	9.4894	6.63059	5.85812	19.9364	7.91999	13.7415	5.16035	10.2651	25.1335	7.21637	11.3345	9.1909	9.92399	7.83942	17.8941	17.0267	4.46789	9.40387	6.75843	11.1487	10.4397	12.2021	16.168	11.8447	25.5855	4.77877	15.2069	26.8955	25.6553	16.0441	10.7283	16.7138	16.4468	15.7758	6.51764	18.0972	5.26111
19.749	10.6737	17.518	13.2501	18.613	2.67098	10.3116	6.66339	14.3601	20.7419	11.4473	1.10624	10.7246	13.5315	10.0591	12.5675	13.1861	15.6777	10.7119	14.0727	15.3664	9.66685	15.3482	14.127	3.59769	5.97878	3.9347	19.4373	22.3372	19.2619	12.3457	11.8199	15.7859	8.8331	15.4853	5.45412	29.829	9.86242	10.9608	24.4779	8.33168	23.0923	32.1184	38.9372	19.0745	19.5245	28.719	22.6527	20.6337	25.0576
18.5258	7.88389	2.03051	12.0504	6.29987	4.93219	20.7266	4.27982	10.8254	16.2263	19.9398	7.0816	8.44266	10.1554	18.5191	7.00186	4.53893	9.13814	27.6902	11.9544	3.86182	13.2049	17.1529	10.4533	7.99691	3.11146	20.0153	20.0534	22.4238	21.1494	17.3894	18.2152	24.6237	8.98142	9.08473	19.0951	10.2407	12.4954	11.2829	12.0109	26.9022	22.5349	20.1032	6.44842	16.3348	13.8743	3.29183	22.9793	13.9679	30.4936
3.28877	12.987	15.6897	1.5629	5.30968	21.5196	2.53646	15.4469	3.23196	2.73322	8.1293	7.2745	1.98359	11.0784	19.6133	30.2884	2.83168	10.8285	24.4617	28.4987	29.1539	5.74039	0.578043	10.1574	17.6637	14.9409	7.92471	13.7505	21.1602	2.3379	14.8421	13.0873	7.91056	15.7936	17.3338	36.3763	13.9277	14.1825	21.6176	9.1911	19.8262	18.7093	4.4083	10.3617	20.2493	11.9657	16.1713	20.3247	20.5714	22.1341
19.1647	22.6802	25.1545	16.3326	14.7182	10.9748	6.84739	12.7083	1.91275	15.7772	14.4161	8.87398	5.37716	8.04593	0.453909	15.4171	11.7759	12.3175	5.1036	5.38253	11.3171	14.3157	8.46826	7.8991	19.4356	8.32401	18.025	18.473	20.1898	8.93996	10.951	15.9705	2.95213	12.121	16.9408	10.8655	17.2729	3.30479	17.3608	11.4674	19.1938	15.8671	14.4958	15.7812	22.5473	2.58512	17.652	15.5215	12.9452	28.2763
13.5154	19.8418	14.1078	8.02754	0.327107	11.3431	12.7513	13.9699	12.2451	24.2815	25.7166	3.119	6.30478	11.7829	20.3873	10.0484	13.7547	9.44463	15.3935	7.36148	16.4816	16.3702	10.0358	2.51643	11.3722	16.5137	13.4702	21.3792	14.0274	10.3735	2.14394	12.1858	16.2909	14.729	6.90834	17.4593	6.61285	24.9667	6.45416	30.9878	13.2574	9.16136	11.9983	15.7573	27.7181	12.7842	10.3418	24.0862	8.81209	5.16528
9.50593	14.4288	11.9131	3.17049	3.45509	12.9813	18.8705	0.911787	11.9344	12.8364	3.23048	3.777	12.3305	11.1817	8.79224	8.89979	20.2868	21.581	11.0195	15.3035	8.77101	13.9692	20.2386	13.0366	17.8014	24.615	14.7594	12.434	6.84005	8.97632	17.4703	8.73799	22.9625	7.53224	16.1539	23.4708	22.0935	2.18782	12.8942	13.6153	4.05161	24.9919	19.472	27.3532	11.5788	24.0819	26.899	11.151	6.20938	1.41693
11.2128	4.65717	20.3539	10.1349	12.072	5.40847	7.12842	8.51934	6.9158	9.4422	16.8323	6.47959	4.56936	5.87726	10.2208	10.2626	13.596	13.9068	8.1095	5.85181	3.36398	7.45131	12.6638	10.7141	9.4299	22.4599	12.1974	14.8072	19.2691	10.7504	10.1342	6.89934	21.295	15.72	1.5271	18.2273	11.6423	7.02913	6.09004	6.33007	16.4432	8.72356	21.8534	12.029	18.8645	11.502	20.7474	10.3948	17.994	9.59445
2.88457	17.0779	12.1789	10.7434	11.3414	10.4265	14.0752	5.9243	3.08548	15.5554	15.6175	13.7956	26.1117	8.95166	9.66488	6.70335	8.48904	5.66416	16.4662	13.8211	16.4382	12.2149	10.275	14.4475	8.83399	2.46269	15.7187	0.968905	9.62386	26.9613	6.45832	17.3695	12.8565	8.7437	22.0626	14.0388	22.2859	14.8799	26.7162	15.8515	8.03536	7.81538	5.37939	8.52391	8.20072	2.77854	11.7992	18.2533	18.1867	3.91706
5.21622	22.535	11.8804	15.1816	5.18501	14.231	14.819	7.22469	16.5081	13.793	5.08321	19.0358	6.83214	14.7649	2.89912	25.889	8.37529	10.0342	7.09179	18.7365	5.90617	14.7418	15.0143	5.54268	11.746	3.01075	20.7208	7.46705	8.19179	13.4094	11.9861	3.03712	12.5784	23.9874	19.7249	16.6536	10.3817	21.7781	29.7133	13.3715	11.5113	4.484	6.85352	5.66898	16.7942	26.4621	24.1403	20.0271	8.58492	1.46015
6.82886	3.86781	5.56676	7.77637	11.072	10.0553	5.87724	6.91243	16.5829	19.7824	15.7922	6.51771	20.3837	10.971	12.4269	12.5175	9.62469	6.52284	22.4943	5.81085	14.656	28.1241	5.99449	19.1461	4.64246	28.8692	12.3664	11.7516	8.701	10.6079	5.61758	14.5237	13.4253	1.65087	9.92789	20.9572	14.7093	15.0323	35.5046	18.9533	16.4391	11.0463	14.8906	6.09934	5.08523	31.5876	7.13286	9.95104	17.3386	13.9339
5.36269	5.17129	3.35297	9.68417	18.6536	15.7703	21.2188	19.2115	13.9186	21.2581	5.35649	16.4607	18.3285	15.4449	14.6969	3.45115	10.014	1.47746	24.5272	2.91651	15.3905	13.1788	14.4201	6.17317	12.2637	19.7337	15.3442	13.3542	10.2611	6.5953	15.4146	15.3562	17.7315	31.1468	11.9445	17.2698	7.92497	10.2314	10.8832	7.77889	11.2093	13.9053	5.26609	19.9538	8.6005	26.266	7.76313	23.1499	20.2552	12.8979
10.9113	4.67635	9.67446	7.10771	0.782305	1.69619	3.67244	14.4879	7.7749	14.1937	6.27784	8.22885	9.86279	4.10777	3.16044	5.93962	13.4525	5.07074	9.0756	6.8727	7.84845	8.84381	9.10993	6.68799	13.5003	8.50102	18.189	13.0369	10.5161	9.86102	6.57513	13.4319	19.2216	20.9983	20.6616	24.7326	8.27921	5.77338	13.4494	21.0647	21.7908	13.4366	9.88026	19.1502	8.74783	26.7098	18.0562	18.5955	9.91301	31.2905
5.6139	2.64558	3.59449	11.4225	0.627043	15.9436	14.3829	9.16747	12.0152	10.8004	7.08568	8.43869	12.7525	9.63893	7.8408	9.51751	11.293	10.3923	7.97251	9.22584	10.3166	17.2707	2.92797	20.1984	9.26792	8.58883	10.252	18.6816	17.6964	11.7785	16.9986	28.798	8.20667	6.42649	5.42448	9.74061	9.70714	16.8348	14.349	33.9892	3.69159	27.8911	5.90938	7.66217	15.8473	24.5159	3.73509	9.57091	9.84315	20.9542
7.6748	15.1806	6.02726	1.02124	9.36279	6.94396	4.52862	8.60382	3.54939	4.06611	11.6394	6.71467	12.9212	7.77916	7.46741	15.8674	21.0366	15.9807	6.11828	5.74593	9.65319	14.004	10.5443	6.9182	12.9065	12.6276	12.0573	14.8043	3.37595	28.0251	11.7425	19.6521	12.8891	5.42144	15.7324	2.29749	7.97284	4.35868	5.94632	15.1804	14.0662	13.5454	5.25595	2.45102	14.3873	13.7965	21.0301	12.823	20.9452	30.2327
17.6705	15.6264	9.93891	2.62193	8.45561	21.0078	5.98186	13.2104	10.4043	17.0335	12.4335	2.88443	9.0601	12.8212	9.9285	20.5238	19.9521	15.1628	22.4442	19.4734	7.71049	11.3276	23.6178	8.80009	7.92088	7.93252	7.81278	11.2788	2.76925	1.23384	3.93074	12.8035	8.40084	12.2335	3.54864	12.0903	11.4808	21.5496	5.6501	7.19254	18.5506	29.9091	9.87172	12.8203	12.2204	9.08769	17.6682	10.4201	15.1079	11.4975
9.51891	5.38395	4.8552	17.801	8.24348	6.97861	18.6248	11.9389	16.4174	6.77144	12.2746	15.648	7.28552	18.2275	12.9306	1.94359	19.0281	17.6241	8.14896	2.65897	19.3413	12.6731	2.43113	5.84733	12.4822	15.9231	21.831	13.8489	3.15548	20.5214	17.5381	6.16049	13.0314	10.5623	15.63	18.8044	20.56	1.40492	16.7105	14.7911	14.8235	3.14378	36.3569	19.3204	8.75887	14.0726	30.9925	18.7141	16.2365	0.298246
11.6031	3.08246	2.3622	15.8848	5.18228	30.2832	4.15534	8.94113	17.4488	6.28301	14.6728	5.65139	17.5122	8.46115	4.5598	3.29714	14.9313	5.57428	10.6698	17.1616	5.9479	8.2624	21.762	18.6055	20.381	13.4179	9.63565	10.2573	3.78915	10.3159	15.1212	8.28475	21.6748	6.05432	1.56635	10.5072	9.50085	4.5271	6.1611	4.76646	7.85481	7.73771	22.4424	10.4168	17.7414	9.33847	10.665	27.8812	11.0974	12.6649
12.0401	9.57966	5.22743	11.4136	24.871	17.5807	3.15622	11.5927	8.1055	10.1359	8.82377	4.93798	12.8806	7.44403	15.4338	6.86997	3.12622	11.6327	28.503	2.73596	5.86157	20.3287	14.6597	18.562	2.1772	18.2312	5.29109	16.9855	8.03869	4.91351	12.0746	7.84197	5.15418	14.1744	25.1338	27.334	5.66039	8.42494	14.6051	6.57567	25.7774	8.81737	19.9432	9.0791	9.6594	6.62905	10.8712	17.9846	9.71255	6.714
16.3899	20.5334	13.1507	10.4882	9.96118	7.1112	7.28264	19.2431	11.5142	14.5843	11.1137	10.2251	7.58794	1.13568	12.9892	8.15499	4.41315	6.86303	10.667	14.5046	13.6858	16.158	2.2655	7.43156	16.5883	13.1078	11.2816	7.41866	2.07392	19.9998	15.5526	8.70207	9.07963	5.02383	4.98783	13.271	14.3694	11.6221	9.54708	37.4395	11.1617	3.33227	30.1085	6.38017	19.3185	10.844	10.716	17.7884	9.78196	8.96417
5.17634	7.37448	4.65784	14.7259	16.1846	13.7432	3.58867	7.87811	7.67434	25.4807	11.3462	6.39505	5.81408	10.8823	10.2201	3.58865	11.5916	8.78187	7.63705	8.72292	15.0666	27.9731	5.82668	14.7993	7.07851	5.07064	7.10198	16.5295	21.0808	21.6067	8.77551	17.3316	15.8041	7.77605	2.20987	10.8035	34.3308	20.837	25.8101	24.3739	24.1955	18.3708	23.9625	12.8401	2.34899	16.0748	31.4461	24.9833	21.0342	14.373
6.53661	5.97783	1.68647	7.96675	11.1114	16.6241	1.47339	3.53387	11.7818	15.4652	12.2362	9.44456	12.8982	16.472	23.3098	10.1986	19.5684	4.88968	1.40908	14.3765	9.57575	6.12052	10.5731	19.6804	12.9152	10.7044	26.4873	6.62292	6.94666	18.5206	18.1961	15.6723	22.5587	22.3019	10.6185	9.03313	13.3185	21.6061	10.471	17.0424	28.1142	10.8315	16.9753	15.1426	20.5521	14.1232	37.2064	11.7366	30.6668	6.54657
10.8167	6.61917	9.01277	9.80163	13.0427	4.09971	13.709	7.34397	5.87501	9.13684	4.75787	15.6801	22.8046	8.51476	17.1947	11.4449	25.5027	15.8096	17.2789	8.66042	7.89295	18.5499	33.7909	6.55352	6.33546	16.3198	16.2297	12.7091	6.28562	10.4907	9.39842	16.2086	2.99881	8.08571	14.6734	26.3205	5.30286	1.89479	33.3189	6.64527	15.6531	12.6331	16.5205	15.4655	7.84114	26.1047	24.943	21.1722	4.26297	15.5321
14.8224	7.67064	5.77324	12.5458	7.27457	1.6206	17.5886	2.05028	1.3515	7.08934	3.43436	2.3432	15.9334	8.42911	14.8589	7.8216	13.1185	8.36122	6.32766	16.0726	18.5791	22.5956	10.0879	7.51136	9.13873	12.8432	11.4498	12.9643	17.2335	9.9122	9.17458	4.8902	6.71629	13.7686	8.15676	5.7148	5.98731	27.6574	15.2178	17.7368	7.33566	2.76403	16.9532	25.743	8.78591	7.30117	10.7656	32.6621	29.4992	29.8699
15.1695	15.7515	4.27882	8.94755	2.38475	21.2457	7.06153	22.9958	7.97767	0.347435	29.7069	22.8056	29.8479	14.3933	9.53571	11.9517	7.77007	5.41544	4.15182	15.4012	10.7456	12.9001	11.8976	15.3388	8.03054	12.5519	11.386	12.3587	11.3669	19.0279	11.3532	16.0132	11.9607	11.3546	13.3154	28.0159	22.1978	1.72157	19.7614	6.71817	26.293	24.8088	9.93359	18.6214	28.2661	12.8536	9.31109	8.94136	18.1623	5.70482
13.886	19.8097	4.58163	0.703393	9.60801	2.52695	11.6888	11.9351	11.1535	10.771	14.1613	1.06164	21.82	12.1913	8.56267	17.241	7.01039	9.4671	7.99219	17.1482	6.81665	10.9426	10.5988	4.91575	14.9531	2.87376	20.646	23.3818	29.6543	29.2211	4.2013	21.67	15.4214	10.3334	12.6182	18.0744	29.6975	13.2144	22.7535	22.5996	21.3486	9.35004	11.0026	16.3074	20.6316	3.14488	10.8835	9.01329	19.3156	20.1488
6.94501	11.7571	15.5746	21.0154	13.086	8.06985	17.4652	2.73758	5.25639	3.10932	11.015	12.6422	14.8951	14.5378	21.5205	19.7398	12.2241	9.28969	7.64374	7.56668	24.2622	15.7559	7.2955	11.2721	17.4438	24.5764	13.9515	18.0874	7.48032	7.45812	27.7379	11.1323	9.42479	5.3685	9.81151	8.21038	2.09904	14.0508	15.7877	4.62224	10.4779	10.7434	16.6583	13.2951	20.3751	19.1051	23.352	12.484	15.0897	29.5144
9.99082	4.04307	10.9253	12.7092	6.6205	18.4488	11.2891	13.9017	9.33688	16.9076	5.22969	4.01822	7.71933	5.41937	2.06384	3.94896	16.5506	12.2704	16.8689	19.9091	15.161	8.61713	31.9748	22.8634	19.3093	14.453	10.975	26.1485	6.1586	10.1527	20.2238	26.3741	16.3181	25.5007	29.7615	7.38897	11.4324	14.233	16.8927	29.8806	4.76912	9.31868	16.856	5.6454	13.657	8.46033	11.5249	30.988	9.19805	8.13121
10.4851	11.2698	11.7209	7.9348	9.93736	12.1082	12.6243	9.19133	8.13428	9.786	12.0636	12.4286	10.8066	17.6807	4.64662	8.79522	5.7194	18.8941	13.6647	23.4133	9.19018	3.60494	7.75242	12.7343	10.8746	10.5417	13.1952	7.99759	21.0582	4.81778	21.594	14.1402	15.2055	7.78099	15.5668	18.8308	16.3711	18.6042	19.395	34.9112	3.81912	3.0129	25.2907	25.6133	1.69328	22.1578	26.2751	6.75873	4.00809	16.885
14.9769	21.8943	4.51001	5.99546	19.3812	15.9737	3.99276	7.09256	9.25561	36.1174	9.96306	3.00098	11.9977	18.0716	18.1297	5.15879	14.8376	28.0847	6.01443	31.065	16.3661	5.96302	25.5207	19.2148	10.1474	5.31471	6.56112	17.1799	5.30609	3.35721	13.1752	3.02643	10.4584	17.9325	18.5807	5.94295	9.03386	10.9874	8.32742	13.7477	7.82146	19.6504	16.6711	12.1155	9.26913	12.1261	13.6997	5.35424	28.0821	5.06409
23.8957	24.497	0.204149	19.3895	21.2392	25.5145	10.1324	9.98402	1.92548	16.5939	0.857435	20.9501	3.3299	11.3991	10.9675	5.03476	1.94711	10.0707	1.12886	5.25364	8.46953	18.1137	9.31542	10.7496	14.2575	5.851	10.0595	9.06515	7.2335	25.2639	15.5798	32.9438	6.11637	12.4399	11.196	26.0363	22.1876	26.3234	9.90224	10.2588	9.38078	14.9363	10.2902	23.2241	14.5751	11.2505	14.274	28.4779	21.0393	5.78453
15.0885	27.0787	12.1097	5.20952	31.8271	23.3696	6.80414	27.5301	13.1516	30.7678	21.6122	7.65712	19.2042	10.5781	10.6667	10.2445	15.8491	22.6529	20.5799	6.28058	5.19535	16.4608	14.9309	6.11381	11.8421	7.6012	19.5035	7.16648	19.4879	14.9066	18.2066	12.7851	12.3298	16.0572	14.4971	13.8837	6.42218	2.26487	16.8122	10.7506	5.3121	13.0825	9.10581	4.66838	10.7221	5.26833	23.7306	13.9129	8.40979	6.17754
9.40787	5.02098	7.96836	10.22	5.95357	17.5758	15.2422	9.11251	9.73519	4.89106	12.8115	15.8769	19.9961	7.21692	3.86519	10.0305	7.71524	15.0102	6.47309	8.87988	16.3835	14.2289	7.44823	10.3268	7.55075	5.81911	19.7755	11.7283	5.62101	11.4336	4.04622	5.2112	13.4433	7.73678	3.10442	10.3017	12.2988	8.45775	20.0723	17.7298	21.0514	18.4978	21.8975	12.3294	8.5247	11.1199	14.7543	18.9121	31.6501	16.7407
3.22803	10.623	13.4784	4.42479	11.3688	5.56789	5.60074	11.1551	7.25665	22.7422	13.4707	5.40907	18.5734	4.67735	4.27043	2.67108	6.16927	20.8167	4.02332	11.8597	13.4355	20.279	21.2455	6.12222	10.3636	22.5747	20.9153	20.2799	6.44291	8.64651	9.69547	22.1559	1.82108	30.6055	8.55431	6.68002	4.30809	25.1713	4.57799	11.3632	5.5808	13.7357	19.424	4.25703	2.94624	10.6243	17.9097	10.5429	5.5329	22.7646
5.49542	5.55436	19.4324	8.14563	11.266	19.0542	5.77159	3.43071	22.5263	17.232	10.8791	8.20949	18.1529	22.2054	9.18412	12.106	10.524	6.80796	8.11324	9.28327	8.47408	22.6214	13.7962	8.16418	12.5292	8.30428	14.346	16.8977	11.2757	15.8193	10.2723	29.4641	9.40878	10.8322	6.9331	19.0538	15.2873	20.2026	5.31364	16.4509	25.6199	21.0872	13.7784	11.9065	8.82553	29.0606	10.8013	14.5228	23.6834	16.6607
20.8306	31.3731	16.6713	6.13716	4.41224	13.8697	11.6704	10.9968	5.12548	9.48904	9.41761	7.74365	18.2062	7.72771	3.57576	13.5581	12.1281	16.4966	23.9681	34.0443	23.5391	15.9074	18.9433	16.0596	16.7101	5.66526	10.7543	8.83929	5.3333	5.22162	21.2503	23.6894	11.5798	9.42378	2.3224	13.3892	19.4949	18.1639	8.13546	24.7957	0.735001	16.651	12.4614	33.4753	9.16428	8.24435	26.9569	10.5018	10.7255	15.7673
26.5362	3.15989	18.6433	9.25678	21.8626	5.46497	8.16649	28.2659	15.2293	5.95202	14.425	9.56651	12.4392	13.4057	14.1389	19.2834	7.45269	10.6889	16.14	15.8296	6.68367	9.34242	6.30406	13.8718	9.27151	10.0009	12.1394	32.6126	8.38129	18.5204	2.77359	23.1061	7.57391	15.1398	12.9221	16.9345	29.8798	10.4268	15.4394	17.245	25.103	14.3434	19.9346	22.6301	7.57672	18.2562	5.20553	9.66472	22.7219	20.4603
20.3446	9.87528	10.0165	16.8711	5.32355	9.87046	11.8675	17.0682	11.4311	23.2432	17.3725	5.91579	15.219	28.6388	4.21404	8.703	11.7243	6.55918	16.7161	19.6505	17.994	15.9304	17.0296	13.3715	4.73084	11.1569	11.941	10.6124	22.2304	23.7398	5.41708	14.508	19.6313	11.015	17.6585	11.5595	6.4208	19.335	13.0478	26.2238	7.02016	31.6077	0.750754	12.9703	1.17534	7.6923	22.5183	14.8897	28.322	11.1266
10.8755	8.93724	4.62715	1.00402	11.1892	6.71974	13.1429	28.8728	10.2679	22.5705	25.0346	32.8245	19.9123	23.8443	5.3799	17.4911	19.536	8.60225	5.92452	10.7696	13.5442	11.998	19.4301	7.71306	13.2016	1.64822	10.183	10.8212	5.18666	4.38067	6.04914	21.6665	20.4874	16.635	8.43007	6.37366	6.2444	10.1741	3.30759	26.8201	5.06443	8.05653	32.198	12.7157	4.45515	19.7854	22.338	5.42867	20.1609	9.6647
17.515	21.4849	15.9765	18.916	19.7689	10.9885	13.389	12.3448	17.0232	15.5243	20.4545	4.89793	26.5194	17.1533	16.5263	10.6889	17.9025	7.2359	30.2646	7.88549	10.7813	18.4266	1.06344	23.3518	11.0023	20.8527	19.3441	9.46729	5.38989	4.91326	9.96342	22.6018	8.44335	12.9029	16.6943	11.5822	5.51427	9.90426	14.7183	23.8232	18.0441	12.8578	8.46152	5.04066	30.8855	27.2032	8.48807	24.3518	29.7377	27.5049
3.46764	9.99688	3.50944	13.5189	12.7587	12.129	13.4475	24.0472	2.9809	8.86633	12.4204	24.1325	9.77696	13.3105	14.2066	9.49925	29.1371	16.0989	11.4781	14.1463	12.6922	26.3734	29.1413	12.6849	11.08	21.3911	20.3481	11.9461	13.5222	16.6025	31.2485	13.3312	15.9052	1.7839	15.5959	3.5509	2.20609	24.3581	28.0579	9.21149	29.6302	8.5039	12.8168	15.8934	19.8419	3.05952	24.9433	6.98227	8.54864	9.55444
19.7957	22.8722	22.2192	10.9187	5.68472	21.1457	20.933	27.4915	4.87189	23.4145	21.8512	23.687	14.2977	12.7815	26.6054	9.08471	10.6989	19.3862	11.0436	9.66332	27.7877	18.3281	10.9415	29.1672	10.0373	23.9357	11.4378	18.5756	33.4498	21.7198	10.2328	29.9148	29.6644	7.14381	26.4715	25.5953	22.3053	10.0287	17.3487	20.5777	35.1631	7.85768	18.1862	24.7056	13.7633	3.85088	18.0327	29.4273	28.6714	21.2356
20.2439	11.363	5.36261	14.8107	23.8434	8.66117	14.9164	9.78036	4.25569	15.0001	7.5278	12.599	22.8259	20.7333	15.0818	16.5849	8.01081	16.701	28.486	7.79445	16.7589	12.329	18.1806	27.4163	25.8798	15.4759	21.6129	31.3468	20.4246	9.24328	7.52209	29.4779	22.4624	33.5554	36.1288	31.5127	15.5765	17.8329	25.5983	23.8735	20.0593	43.5287	32.9063	24.2182	28.7216	8.15006	6.5933	22.4855	5.97549	4.51266
15.5868	26.1789	12.712	27.1622	26.5004	22.699	30.2797	24.3446	13.5839	20.3284	9.01093	19.7923	4.50948	9.98065	7.03341	20.3015	22.1205	15.9142	21.3844	9.3723	7.72542	16.7375	7.47269	16.7618	11.9188	15.1781	9.9335	3.88953	26.916	4.61128	6.02567	19.6876	8.36518	9.80992	12.1803	17.2768	23.03	8.53844	14.9087	27.1134	35.9796	8.61201	18.3945	35.5183	13.8132	21.2042	8.29168	10.0827	15.4254	9.30614
23.3282	8.98149	12.2161	18.6246	11.9181	11.4783	3.47551	21.0911	10.2322	16.7025	4.99058	5.78969	10.0922	20.6982	7.90506	8.53801	15.1694	19.6908	8.23038	38.3372	15.6372	8.1255	19.1104	30.4632	38.9806	26.4529	25.1081	12.9296	10.759	22.7655	33.4454	24.5907	24.0557	25.7717	20.1082	20.4104	28.868	31.7516	23.0367	18.2326	23.779	22.6909	27.3784	21.3913	26.0473	29.0405	24.8386	11.492	3.91198	29.5766
18.4406	21.8282	23.3709	20.8318	32.937	22.4004	16.4307	19.2631	29.3168	8.05913	25.9178	28.8426	25.5572	12.6994	19.6816	20.4189	14.1378	22.3846	18.2674	9.48909	10.1381	20.0364	20.5826	14.4317	9.07271	20.811	17.4012	31.7506	6.15129	25.4411	24.5647	20.6945	17.8522	13.5174	27.551	9.96324	1.82512	35.4669	26.3955	14.2115	22.1984	15.9596	18.0319	15.75	28.311	7.0673	15.0234	18.583	23.9615	5.77896
14.0209	4.8231	5.36933	17.7597	17.5416	6.29359	15.6331	1.91707	5.05333	3.53728	14.4478	25.0715	21.4289	13.9986	21.5343	9.25293	12.9451	29.9823	20.9142	19.8792	34.8227	5.40733	13.6564	35.8132	22.7081	13.8744	19.173	27.829	35.6517	16.5846	33.8899	6.31862	12.7313	4.57002	10.8745	20.1454	18.3151	33.3961	21.0427	8.96909	9.18373	8.4841	18.9742	16.621	23.3567	11.6116	30.5242	12.938	14.5932	39.3391
8.25541	21.3803	33.3814	15.9074	17.5625	6.89349	31.7457	19.4215	22.3486	16.1714	3.89628	7.26015	1.79082	12.1988	1.26628	12.7619	20.4171	34.1116	12.3801	15.9973	14.9935	30.6398	0.250156	12.232	21.1664	15.9821	14.2023	18.0449	17.3204	19.6669	28.005	14.1815	15.4905	7.04507	17.8717	6.61041	21.2787	21.762	14.0092	12.5702	11.1806	3.04605	27.7909	6.20526	15.8952	13.435	26.5025	20.8244	20.2448	2.64027
25.0447	47.5106	29.5889	20.8401	13.0248	23.8681	18.8393	10.3882	15.4719	13.9881	26.4756	26.877	7.72594	32.4488	7.56694	17.189	7.05066	18.6574	6.89086	9.60392	6.61658	15.0479	7.47237	7.72916	7.25342	9.4372	7.35527	22.3556	18.0574	16.1717	21.2754	14.2839	26.9588	6.92022	18.3627	13.822	6.0686	10.8253	16.9615	9.63949	18.1558	21.3788	13.9107	11.5428	15.3166	23.954	6.31615	27.2582	10.8499	14.0022
22.4068	7.17663	11.9853	18.3851	10.5177	11.0678	9.85432	9.10135	6.12016	17.8892	20.4863	24.1584	31.9592	23.7417	18.0545	17.9472	5.34622	18.5172	5.33963	12.9521	10.9938	14.3275	9.69338	21.8163	12.4139	8.37576	24.5734	11.738	22.9045	9.26276	14.8937	7.6787	11.9383	1.97289	10.942	45.8594	24.3901	8.14677	18.5569	5.97223	3.28341	12.966	10.3218	22.4222	10.4129	14.1344	26.5927	17.1591	14.6521	12.6082
23.1336	24.3157	31.1696	16.8499	13.5327	23.9486	22.2336	14.1629	12.6844	17.4458	3.38753	44.989	15.0156	6.75843	24.7064	15.8694	5.9282	5.97628	8.76291	19.166	8.32849	11.1202	5.4258	18.9531	1.79537	15.8844	13.8593	16.9559	22.0807	16.1528	18.3113	17.5584	15.4257	29.0937	13.7874	15.0956	12.552	8.11806	14.8678	10.4364	16.0821	18.1603	16.3777	17.7219	26.1428	8.30591	17.8773	6.69384	4.80628	6.79276
10.8865	4.88638	7.4142	6.26208	16.6921	17.6738	16.9256	14.9672	7.74662	18.7608	15.9475	9.76547	19.7081	14.5397	11.5633	25.7991	28.6879	10.3943	4.93173	22.9224	18.4129	17.4255	24.6705	10.3758	15.5944	13.1737	7.4994	15.2222	11.6218	14.8556	19.8855	5.16368	17.2484	8.52661	8.08245	28.582	32.6801	15.961	23.0946	6.63455	8.20408	24.2493	9.64784	15.2915	10.5222	19.7433	24.6488	8.75584	21.636	11.8734
17.5934	22.148	26.8621	27.7857	5.07934	7.41518	19.3039	16.9323	6.21371	24.2633	21.5459	24.165	23.5318	6.19376	13.9767	19.1633	32.2239	18.3137	34.3417	8.35548	14.0263	34.9855	26.4529	14.954	12.7426	18.3778	34.417	24.9097	16.8396	28.4106	15.9589	10.4168	22.6022	11.8531	27.1122	7.17944	11.879	17.9274	27.5552	2.37854	7.07309	14.3423	19.2433	5.76306	7.22703	15.1287	20.0998	11.9044	11.7767	18.5592
29.5099	38.9243	15.0141	15.1574	31.966	19.7655	9.18534	12.8158	21.5274	18.9956	34.4189	9.33169	9.66795	24.9207	20.4804	33.0756	18.2375	19.2971	16.9512	25.6815	7.82661	30.2169	26.7965	14.3497	20.1083	6.17394	20.6893	32.23	22.3938	21.5704	15.9574	13.9576	6.76604	3.58378	3.07138	17.0647	14.5046	2.74311	13.9115	15.5955	5.50143	22.1321	18.5908	25.1169	29.3536	11.0512	26.2338	36.8646	22.9619	38.6869
24.6716	23.7427	6.6601	10.8034	15.1469	22.0342	16.3864	17.6433	9.37624	17.5634	27.1221	12.668	11.0311	13.2465	8.02358	11.9421	29.2541	8.24259	9.15802	12.5145	26.5053	7.04559	22.6098	20.2733	17.9286	10.8699	18.1248	5.6683	17.3911	34.0365	20.9672	8.35556	13.2778	23.9351	9.93114	14.5969	16.1374	20.5138	15.1568	14.4301	26.3682	24.3822	14.8897	23.1145	28.1895	14.3143	29.1979	15.9574	12.9792	13.3618
19.4671	14.0568	8.20896	27.2927	34.091	28.3235	21.8563	28.7511	10.8884	9.96648	25.4139	31.4015	16.1697	14.9926	12.5261	17.4759	11.7704	25.1609	15.9849	38.2418	6.99452	16.2538	41.2861	42.5149	5.06764	22.5468	21.3522	24.438	16.5395	25.1392	20.3303	8.57328	5.81649	6.00668	4.51696	14.3893	8.76058	21.366	7.03073	5.51523	11.8101	30.1623	17.3156	10.7459	9.21238	12.8043	3.96138	30.9382	12.714	20.3636
3.52678	12.481	8.50632	18.4884	20.7758	22.3653	16.8259	24.2872	22.998	19.9224	15.2524	12.8598	23.4618	11.8024	0.646928	17.1092	17.959	12.9555	19.9746	15.2265	18.3573	8.90863	24.5343	22.0022	14.2911	17.9955	13.3751	7.97619	24.14	17.7226	45.2476	11.7832	7.23063	38.8052	35.3951	13.1094	5.06001	13.4594	22.6638	34.8156	30.6315	25.2215	3.98333	2.7243	1.36764	10.4435	31.3314	33.1326	9.10481	24.3809
14.9511	15.1785	20.0492	15.0096	14.1345	19.359	33.2966	13.5515	7.60678	18.1001	8.26752	31.2249	40.6702	17.5151	30.3402	27.9968	1.94829	12.5767	21.9572	22.242	20.1117	10.1522	16.336	21.4204	42.3324	16.204	22.9609	15.7658	12.4878	21.2814	15.9378	17.9368	6.84267	11.3751	15.06	20.6028	17.9993	18.2243	21.4144	19.1244	15.2648	10.5694	15.366	28.994	10.0354	5.31811	26.4062	10.0491	19.807	11.4623
22.2797	27.1155	6.96318	23.9125	12.9997	27.8451	4.99428	10.2024	12.2744	16.0324	7.7553	6.76502	14.5656	21.0696	24.7503	8.90346	25.1483	23.4554	22.3331	11.3806	13.784	18.0874	18.8622	15.7865	19.4993	21.4032	10.125	10.3232	14.9249	27.8719	23.9344	14.9949	25.7655	13.0628	8.14297	26.7058	32.5294	9.25655	28.7565	13.3077	18.3441	2.68608	25.3884	24.1915	17.2587	13.1445	36.2191	18.1712	9.18378	15.8212
14.2519	31.1267	13.9304	7.99911	10.6673	30.8706	27.0492	7.17976	36.2343	6.76767	8.55757	23.1187	18.0354	14.8944	5.50899	11.9998	8.1259	12.1196	17.9168	7.72228	24.7889	10.992	8.25206	27.5025	31.4951	33.0042	26.6076	25.9284	14.8217	31.1662	30.2619	35.2822	19.8671	27.577	18.0959	10.0464	46.2382	10.2129	24.8694	22.8179	17.2275	18.1017	17.2808	11.2846	7.2636	13.5423	16.2901	8.71666	18.844	27.3843
15.1143	11.2524	4.78657	3.30966	26.8971	13.5467	11.27	10.2038	8.19006	9.89919	17.3324	19.3772	16.8189	15.7927	3.53867	3.24828	18.2094	16.319	12.7516	2.2811	21.0832	13.2737	16.5606	23.423	16.7763	8.64496	8.3223	14.8436	14.0776	15.8785	14.357	9.31043	19.6437	26.5609	31.9473	12.6198	20.2567	18.7228	8.06148	17.0711	15.0291	11.9827	30.1401	24.4787	18.5143	7.90313	34.1987	6.6419	19.2097	8.63973
22.2522	4.6254	23.9834	8.90077	11.953	15.0511	21.3468	11.906	13.7385	12.6165	8.81182	5.32711	24.2334	22.1074	6.04749	28.6726	12.5718	16.7156	15.985	10.0866	9.63688	17.6439	20.4296	12.2396	25.0444	12.3927	5.803	25.1896	14.3796	2.05367	2.47855	18.3155	10.7175	24.1718	14.2449	15.623	2.1249	12.7462	38.8118	15.4669	7.52647	23.2963	5.70405	12.6907	14.6857	24.4388	4.73669	12.9122	23.3354	28.1388
20.7426	36.2417	9.38345	30.7235	9.3908	17.9077	10.1213	6.06581	4.64556	12.7163	12.9535	7.2037	13.6781	22.3566	36.7269	4.32957	14.059	22.368	11.2756	16.7966	16.3563	20.3009	11.3733	21.9283	19.215	5.06744	7.03002	12.7242	15.3677	29.8222	4.72015	3.29649	25.6919	15.8249	3.38208	27.9535	31.5749	23.9382	20.8069	9.47987	10.5598	3.49447	11.058	32.5366	19.9083	24.9055	10.0229	19.9832	9.04175	13.0116
19.3508	24.1435	19.6326	49.9717	17.667	4.85401	22.3037	1.23967	14.5109	21.5177	28.0292	4.55923	1.32917	21.8963	27.1991	6.12044	35.2905	43.8734	20.6977	19.2705	43.5872	9.36357	27.4295	29.2946	28.645	29.4522	13.5603	25.9311	33.1428	39.6926	33.8378	30.5411	36.3594	12.0307	39.7259	38.2441	36.2159	28.1891	39.4378	29.063	38.5647	25.4549	15.4369	24.0858	45.2317	17.922	22.6522	12.5346	24.9972	18.415
14.7022	20.2961	18.7449	24.9459	8.45054	17.6284	31.3776	16.9007	9.16764	21.7628	16.4229	14.2207	12.9569	11.2467	12.173	8.8546	15.0702	18.0296	9.57541	18.5508	9.52315	28.2732	11.6605	32.9962	6.15654	33.3954	22.8576	7.54635	18.4267	23.9303	18.6773	28.8377	45.6768	17.6951	18.3899	8.11053	16.8935	30.077	14.3269	34.6739	35.4559	13.526	21.9643	16.4704	20.8947	33.2476	27.8222	22.8698	13.5275	5.04941
20.8891	57.1289	12.7541	15.698	14.3862	41.7332	18.9817	22.2115	39.5713	19.1852	8.43412	29.112	25.7652	9.93132	33.5728	47.3479	23.289	29.2247	28.1152	21.8418	16.8396	5.05139	7.92058	20.2833	13.5674	10.2242	11.2458	23.6855	25.8646	14.5908	19.2774	23.1794	18.0406	3.04742	24.0292	14.8386	9.53487	31.6861	26.4623	10.8518	37.9567	36.3961	23.0071	16.5457	19.0236	20.5141	18.5502	35.0282	19.7094	5.67831
21.4462	17.9706	1.14301	13.1822	9.80985	2.31137	7.2578	19.0259	18.7165	40.9223	12.7086	12.568	17.027	15.3204	23.2592	36.7027	14.7276	27.0947	28.169	27.3373	30.4654	31.7541	23.714	28.9067	7.72038	12.6853	20.0804	5.9006	10.0059	34.9303	15.5539	29.9898	30.5718	25.9688	27.1053	10.8876	33.7182	6.51835	6.67749	16.7801	8.9893	13.6266	12.0137	10.1251	6.83443	2.9302	4.78725	25.3175	2.41822	42.2989
13.286	4.15475	16.6103	23.1242	11.5797	5.004	18.8731	6.32822	21.0893	24.8373	11.2697	11.1843	31.5656	21.7082	3.91254	29.834	17.9303	5.56914	17.9776	9.58032	26.0411	17.7721	21.0192	20.0045	4.6619	10.39	18.2752	13.6949	20.5838	6.73564	7.47585	11.3593	9.7286	12.6484	10.9738	16.5185	15.6277	27.3852	30.01	24.1981	7.93734	22.2141	19.3975	4.50985	53.9619	21.9428	30.5639	5.94366	39.2861	30.7253
23.4723	30.3404	4.9542	39.2367	24.7486	29.5158	36.8013	30.0109	33.6847	6.10365	26.7556	3.58366	20.049	14.4533	6.10949	13.1423	17.6687	6.21415	14.6927	25.317	29.7045	7.24629	7.61022	8.97564	14.9552	11.5973	9.43193	33.6493	11.7195	23.788	3.99581	19.0517	38.5145	19.5245	22.2065	19.4566	17.8596	4.62848	14.5876	27.8911	4.75729	11.5525	10.5743	6.68409	5.62832	16.1806	22.605	39.0939	16.2575	37.4774
30.6116	20.704	12.6792	12.6656	13.6762	24.6087	18.5934	20.876	8.94503	4.58742	19.6322	8.15646	15.3988	39.0018	11.8384	17.0647	15.4457	12.5713	16.4308	19.7672	8.11882	11.4764	18.1779	11.0817	29.1219	13.2384	11.1951	8.19674	19.6163	10.4123	7.8537	18.8516	18.7745	10.574	32.3495	23.1567	20.5362	15.3699	12.5282	14.1579	11.4717	23.0103	22.4998	15.0963	22.7081	12.8544	19.426	12.4274	33.6232	12.9658
6.23182	20.5007	3.16111	10.5706	6.88579	14.0623	23.2392	18.3491	9.90143	6.55949	22.4164	10.0417	5.86423	40.798	24.8953	11.0785	4.09803	24.8914	0.887386	17.0729	27.1293	36.743	20.7791	3.53488	27.6337	39.2371	6.76628	6.52139	20.8363	13.3832	23.3787	23.4492	2.54302	19.6218	24.9872	5.87079	43.9646	25.9989	5.83991	16.921	10.67	6.80328	3.69637	28.6648	23.6291	34.653	26.1749	40.0951	34.0025	6.96748
27.0756	5.06085	3.95178	4.9978	9.58493	15.01	7.04936	22.7154	26.8109	4.15369	12.784	28.575	34.0377	12.8956	19.8563	13.9554	19.3393	3.68744	17.0053	24.8723	9.80734	8.11385	5.55179	8.65129	17.3564	22.1791	1.9079	25.6733	32.1551	22.7251	12.3855	17.9066	15.8691	18.5321	14.0168	26.3669	25.5062	26.9921	23.8934	18.3248	8.58128	36.6749	21.414	19.4237	6.57016	11.8686	39.2267	25.4768	27.6574	13.779
15.597	19.5322	14.9619	8.14662	16.6218	12.1982	20.398	13.7295	10.8012	28.4982	26.01	17.1708	6.74369	22.6286	7.50311	13.0285	10.5323	17.3657	20.0335	16.638	22.1948	15.7874	13.9726	13.5135	30.9064	35.0819	19.1121	35.1191	38.1274	48.3442	23.5454	11.0051	22.3957	18.9266	24.2347	20.812	12.4998	10.3985	23.6198	7.52419	19.5636	13.8514	34.2053	30.3833	34.4835	20.6981	13.471	20.6917	15.3945	8.56926
16.0846	3.49469	19.1996	21.4109	16.212	6.1437	21.7877	26.0884	11.902	10.8006	36.5292	25.3218	5.22515	33.1608	5.29355	23.5657	6.81489	11.6865	7.34995	11.1999	23.0133	39.79	17.7904	3.61622	35.5803	29.425	34.3666	11.7259	16.5291	18.0783	7.96521	11.4712	19.9971	2.05835	19.7205	15.6944	53.7899	14.6047	32.1481	37.8042	8.41138	19.1873	12.1483	12.5925	20.432	5.35092	18.5536	35.4867	18.0355	25.6137
21.6347	7.07789	11.6232	17.2186	11.2343	15.2762	8.17811	24.0298	6.12215	18.295	20.9917	15.8235	4.03938	34.677	6.36429	7.82506	13.5087	19.4388	10.3481	8.64651	29.1794	23.8536	13.0638	24.4126	34.1871	31.6899	27.3325	27.1487	21.8435	15.04	26.0199	32.537	30.2568	10.2509	21.1096	43.7676	39.1648	19.0253	25.2518	34.0455	4.58125	15.0584	2.5641	13.3219	4.61296	19.1093	9.60919	13.3024	13.3726	28.657
25.6601	17.1331	25.6055	28.6347	27.2115	16.7058	22.5378	32.1802	3.96925	12.464	21.3008	8.23038	28.0239	7.82082	22.857	2.56884	28.8397	27.5562	12.8701	18.0477	7.52088	22.698	8.94433	27.9137	6.83494	10.2781	24.8523	38.8321	14.7802	52.6687	14.6756	59.8073	24.0336	27.0067	10.5328	18.3632	14.2394	23.4412	12.0326	33.8984	28.2856	26.3427	11.4649	14.0152	22.2183	13.1436	17.8245	24.4056	28.5723	13.6369
16.1086	14.1208	9.28383	31.1575	31.7374	37.0801	21.7343	8.31134	40.7126	29.4875	19.3287	44.9155	45.8	38.679	31.2194	28.1061	29.0901	43.4232	23.5153	42.2566	19.3422	26.8237	47.0004	31.6943	21.3414	13.4053	26.9921	27.7878	14.2451	6.11761	21.4619	27.0158	12.9138	17.0449	33.4979	20.688	26.5791	20.8123	32.2284	20.3041	12.3146	15.8035	15.7141	13.2822	8.52078	31.3386	32.8194	5.5583	3.48714	14.7901
13.2759	9.70657	13.7871	44.5545	11.9769	10.433	14.2693	28.7212	34.2501	29.4304	6.20295	19.5192	19.5145	28.6309	18.8923	4.68697	19.3629	19.6748	22.0383	21.9108	16.1416	10.1174	15.071	35.8348	35.4311	8.88827	33.4757	12.052	5.90612	37.1472	15.0714	34.9642	32.5908	7.83025	15.5748	13.7588	30.1492	40.1405	27.9796	28.0458	12.2723	37.6703	24.9486	32.0478	8.97092	46.5077	21.4	11.9166	27.2801	35.5278
14.479	26.9037	29.0878	17.8263	24.1749	14.3086	20.1681	59.9223	49.2256	35.2518	33.2955	22.0151	10.6136	10.3495	23.3146	9.21657	8.38531	37.6998	22.9519	10.5634	18.5445	4.77268	13.23	20.3547	23.558	21.7042	14.2867	11.758	36.8338	17.1344	15.0858	29.1274	44.7372	19.5215	22.5379	50.5221	22.7164	34.9564	16.9162	12.4444	13.4899	18.5097	12.4253	26.6565	6.22653	22.1858	34.315	45.8702	12.4475	13.5911
8.98817	26.7967	38.4272	16.461	12.6438	26.3498	25.5194	9.53008	9.73708	25.4053	25.7687	25.4951	30.4329	23.9662	11.9965	35.6014	4.39508	2.66368	40.26	16.5392	16.8572	17.9916	21.9501	27.1291	6.56156	30.4721	42.0075	11.7389	15.8868	59.1077	24.2581	3.01397	26.1762	30.7316	10.1506	18.6833	17.2919	25.2238	24.3454	46.7877	18.1122	32.7347	10.8756	40.2488	17.5617	24.733	14.9517	19.3498	27.9938	13.9538
30.4986	56.9863	62.4849	21.907	39.1682	39.1289	42.7167	76.8754	50.7455	32.501	36.1698	22.832	19.2301	28.204	41.2032	18.1585	8.7768	30.5697	13.5825	10.2423	1.63222	5.20961	18.5946	13.5933	14.3578	12.4283	11.8068	8.50047	15.6586	28.6582	4.06318	16.5935	16.5005	12.3152	16.2932	22.8656	8.41457	9.87537	18.1275	8.145	5.40758	25.8801	39.8281	17.0283	36.5108	27.5844	17.6796	36.0048	33.355	45.2121
29.8906	23.797	10.7256	10.7129	13.1633	7.07015	16.1622	15.3532	30.4903	19.1296	6.07175	32.8958	7.70949	15.788	5.2887	24.7762	31.6679	31.537	2.56564	23.2213	9.61117	18.2569	8.46457	15.4455	21.9759	11.187	20.9564	0.297402	20.0717	43.9651	13.1396	17.2893	5.51761	28.5677	29.5555	20.1967	25.527	9.2051	13.2451	8.28927	14.5438	22.9101	19.7743	37.2963	16.0371	5.20037	20.8836	45.6273	20.6572	8.41313
14.4413	12.4581	22.3749	6.91422	8.74463	17.3201	22.6242	33.4022	32.4669	38.8512	25.2994	28.9347	19.2773	28.4981	15.7812	30.1694	13.7316	23.4376	9.91892	23.9989	14.256	19.2353	30.5826	39.8987	23.4292	8.15815	12.0195	14.7093	7.14452	9.35944	31.1717	0.522253	8.82147	16.0537	34.052	25.1967	21.0427	25.9473	35.0096	26.9154	29.8194	25.7779	8.9771	12.6582	13.861	18.9892	12.8754	5.88612	25.4684	22.3868
11.5784	19.3387	25.474	22.7477	17.4536	36.8138	24.5973	26.9525	35.2081	24.8805	14.7156	30.7786	18.9554	23.6061	20.0345	11.4747	34.0009	14.3069	25.8854	12.2119	10.751	27.1223	40.8268	5.87352	12.6903	8.42513	18.2443	13.4994	25.9373	32.2152	15.8973	31.5217	15.5606	25.0586	2.60969	2.16736	15.7764	46.6655	7.76464	13.5287	26.8437	36.5682	13.3474	24.566	16.0801	20.8061	38.4463	10.9976	23.1285	35.6021
24.7229	24.2102	39.6815	48.1813	32.6787	46.787	39.3963	29.1597	34.7891	49.3971	37.2882	31.8791	40.9071	23.9091	20.7254	42.045	29.8406	13.3559	19.8896	29.3696	34.8583	10.8849	35.7007	32.2731	20.9237	11.486	17.2312	19.8366	31.2943	26.7322	6.03796	35.6513	47.8308	9.79304	12.4489	34.7162	28.8481	12.5251	12.1988	21.5299	34.5381	24.848	30.8011	34.8398	37.2221	53.9659	17.1775	29.3664	35.9971	34.2302
25.4337	4.93933	10.5793	1.33385	26.5185	29.1935	34.819	24.8162	5.37526	9.20737	14.2032	16.4324	21.3927	7.06233	14.9378	3.90434	5.25495	16.6806	16.91	25.984	11.2519	15.8104	20.884	20.6521	26.8167	7.10772	17.9441	18.9378	8.82084	33.5035	10.7771	12.1479	36.6499	29.3373	21.9323	10.3435	14.6602	15.5576	21.2111	14.9196	25.9228	15.2195	11.7766	36.9829	21.4652	29.3726	15.3917	12.128	13.693	23.7765
11.3671	25.929	24.6633	23.515	28.3705	52.6934	43.2248	13.2734	22.6927	22.2235	16.5821	15.0563	46.8951	41.9048	7.65695	25.102	25.3919	25.4318	19.4647	21.7638	14.5446	30.7223	54.3819	52.9303	30.3591	24.8245	15.5519	23.4825	16.9129	10.5468	31.4756	21.5993	17.613	28.8038	13.2579	12.8433	22.5102	15.2677	17.3342	17.2511	35.5129	27.7994	14.8554	37.8586	14.9997	18.3808	36.1917	16.5327	24.0701	19.7542
30.9935	26.9117	46.3573	36.7622	42.3601	3.34228	29.9566	28.3321	37.2907	49.3096	57.0242	73.4202	42.2454	66.2725	50.2007	43.9807	55.9045	47.8583	35.2153	44.4459	29.2014	32.1861	27.5615	45.0532	43.3199	8.53172	12.7897	35.388	21.664	13.0663	6.33282	5.54201	6.27489	9.65438	19.4229	11.7021	33.1443	24.3131	23.4055	27.693	23.0964	35.5719	9.26253	45.3557	29.398	8.54927	47.6938	47.7274	27.8214	15.7451
30.626	16.3263	11.3581	13.0033	25.3976	15.0062	9.90051	24.2327	19.503	27.7141	19.1956	35.8405	10.8472	5.15087	13.7487	13.5086	14.3614	22.5139	37.9733	34.0528	24.8969	44.3557	30.1703	15.4269	22.3173	29.8947	13.5463	16.8721	31.0509	21.9184	9.41409	4.26751	33.4281	22.6041	39.9488	28.1239	20.4633	18.3177	17.899	7.21733	17.4615	19.7091	21.5763	26.6179	12.7522	60.6954	56.0083	2.69072	35.0561	17.4321
54.7521	33.9208	6.11374	44.7209	43.5322	20.7532	54.4208	51.9654	28.9403	18.6439	51.2051	42.7057	30.6016	45.3123	42.9103	25.5571	28.785	39.5252	36.233	34.8083	12.7772	33.2538	27.633	8.26601	49.3707	49.7491	11.8847	18.7188	16.7836	15.4678	36.6013	4.44598	22.5407	30.7902	2.46206	12.0233	20.5253	19.4077	12.6872	43.3865	30.5653	30.7698	22.0625	34.8055	11.2364	31.8191	4.41789	28.6343	34.2023	57.4671
43.5166	57.3844	12.6307	27.3469	31.9253	41.8763	40.813	6.90797	23.4974	21.369	18.1725	10.8664	18.7603	39.9196	37.5226	27.169	35.6936	17.3919	12.8575	10.4336	38.0754	8.86025	46.582	19.0452	42.0924	44.9821	26.6774	27.9451	16.2189	24.0106	13.6275	20.7011	44.9076	32.7106	28.7308	49.9615	17.7194	33.286	45.1058	44.4783	24.5912	36.6089	46.3774	22.6278	5.61731	44.945	35.6829	9.81879	16.4136	58.0315
44.0567	47.0182	29.8172	53.0791	57.72	34.3159	9.6357	39.6996	53.9728	55.2872	30.6115	37.6533	73.1537	9.82877	70.705	55.2576	14.965	45.3263	53.5737	54.2279	27.0388	53.9927	60.0814	13.6373	37.1739	73.6509	30.2497	7.95176	22.4295	38.7477	35.8456	24.9972	78.9653	37.9712	38.9371	52.008	33.6299	9.84864	26.4186	29.4047	11.1484	22.9529	54.7158	30.4785	37.0609	50.8488	11.4277	20.6719	44.1405	39.1813
26.427	27.6354	16.2998	23.2979	14.4281	46.9188	62.8202	29.6087	31.969	45.5371	16.1639	4.06389	50.6547	46.3391	25.924	20.7959	57.4607	46.9125	14.8235	50.368	51.4815	23.8809	56.3342	82.1722	46.9119	29.8415	57.8192	62.8111	32.5155	37.4204	57.9263	16.3452	21.1496	44.7972	37.5807	22.2154	23.0236	44.9518	41.5816	14.2203	27.2357	36.5827	25.9619	42.5135	24.3682	10.5471	35.6921	54.558	48.5597	57.1976
19.2722	27.1587	28.6812	20.5752	35.2433	13.0765	49.1847	51.0644	21.4577	23.3826	58.7763	51.3498	18.0182	47.6237	52.6954	28.0061	12.7702	30.3172	36.9766	28.7143	32.1159	58.7832	44.9229	23.4794	40.8075	30.5554	14.8465	37.2876	24.7902	32.4757	41.9878	24.7798	43.1631	44.7173	14.4096	24.5199	42.5587	37.0758	14.3051	32.8832	47.6812	28.2017	25.7028	44.0381	71.1434	36.8443	57.9879	34.909	27.9305	31.3102
24.7693	60.8428	42.4292	27.7195	23.8455	53.0405	21.0661	34.4222	54.741	39.1915	38.9515	54.9459	43.9375	25.683	35.8498	10.72	35.641	47.5956	39.8194	58.2731	19.3723	74.7649	46.8415	13.4261	27.2876	35.1545	22.34	28.0284	56.1505	63.0968	11.95	50.4351	59.2137	43.3875	39.7555	72.5256	64.1174	28.4932	21.7398	30.5946	29.1351	30.1188	14.1118	48.7388	33.7683	40.1721	53.2772	47.5892	48.1033	20.2453
26.7606	5.81914	53.4509	18.1814	9.88058	38.9681	56.9085	18.9907	20.0507	43.3868	21.0077	14.6313	22.7131	49.8785	48.8285	22.1381	59.6662	40.0616	25.9512	46.5964	53.4191	24.4064	8.76425	35.1953	33.9861	38.6898	28.0821	22.804	21.1193	35.07	19.7832	10.1324	23.7668	21.2447	25.3716	29.9131	47.7867	23.7321	16.7455	50.8845	66.0592	32.8455	35.2254	58.8021	40.0185	21.3735	31.4845	56.1287	34.5663	33.1925
25.3564	16.2979	73.3319	71.937	24.7561	49.6168	61.4139	22.0334	29.533	50.0141	56.9985	26.9417	21.6193	38.7526	25.0599	19.5222	26.194	36.4101	54.6659	24.7158	21.7282	50.3111	39.2513	23.1229	34.6271	49.7606	46.8389	12.914	53.7339	69.9547	2.17793	40.6277	47.1094	40.6718	31.103	39.2997	52.0346	33.9285	20.6138	47.2213	59.9636	29.0493	51.0045	54.3486	2.91048	32.5909	39.6935	23.578	26.405	47.2356
32.978	32.8378	27.5777	35.4601	20.2638	25.9595	40.1492	27.8529	8.90945	37.1042	21.0315	54.4744	26.0215	36.9003	10.9106	28.9103	30.738	2.46844	23.617	37.5208	60.5492	34.9416	39.438	42.6877	45.4811	12.3576	24.1999	44.5068	33.5491	6.90867	37.7145	25.8598	7.5697	36.9303	62.3438	38.1679	22.3404	30.7764	36.363	16.5968	28.652	11.5113	15.7712	24.2059	30.2966	39.3376	14.5284	28.7015	23.5873	24.0274
17.6045	25.6204	57.8752	39.0163	7.70042	24.5879	56.168	38.905	18.5736	47.8761	52.859	53.2396	12.9929	41.9532	59.323	8.60007	27.4462	60.0341	42.8562	16.4776	51.2439	79.2499	30.9753	18.4711	51.2296	24.2509	5.03047	49.7292	66.3988	37.7368	14.5501	53.7921	64.367	28.9182	35.175	51.8103	19.0959	24.3168	49.5291	19.742	12.874	22.4569	40.4632	49.0545	39.045	45.122	25.5806	36.1232	35.6813	33.921
15.8609	36.7673	73.3169	44.0515	13.7897	10.1788	54.7641	22.8997	20.9195	45.8608	38.3316	11.0053	23.2087	34.56	32.8459	18.72	23.6596	27.1876	20.6335	9.90052	62.2531	33.2874	27.3916	32.1752	40.2962	36.1159	22.1249	47.6781	67.3567	40.9145	56.0354	26.674	44.1456	44.5209	33.1567	20.9971	35.9964	45.5173	28.9966	30.8982	25.5174	46.6822	55.9948	46.5157	70.3842	15.0731	41.4522	34.9367	14.5708	24.2085
40.8814	23.1581	31.5611	33.6581	10.0164	29.2299	17.5881	37.6673	28.198	12.2002	43.9559	59.7592	34.4594	32.7658	41.2542	26.5339	11.9026	13.5319	34.12	15.3077	27.4824	46.4692	28.2542	39.4445	6.22141	26.0635	6.43922	31.8086	34.7986	3.3163	19.7051	17.5106	34.7899	25.7067	43.508	25.084	35.459	43.9709	32.5187	20.1768	31.5154	14.0988	32.1424	36.9851	61.9394	53.1966	33.8178	46.5459	24.2565	26.5788
36.372	15.9484	51.8077	19.1677	18.0398	27.7903	16.0941	16.5057	9.92137	13.5911	32.9445	12.6956	8.35465	39.8321	30.0148	47.3407	41.6678	24.9233	27.2417	36.961	15.2559	36.2149	18.9632	27.1979	10.1553	11.0983	23.2835	13.8965	34.9652	27.1854	18.884	35.3643	21.4045	27.6617	16.211	12.8454	7.36777	13.2646	32.0981	21.0663	9.1466	24.5124	53.188	8.2893	18.818	9.11532	25.2547	8.79384	24.9345	10.6478
64.3879	57.3822	40.2337	46.7648	26.5996	19.7402	27.6353	73.3371	29.1733	16.6904	56.8069	44.9932	14.2827	42.8028	50.705	36.3414	8.79913	37.4064	43.0129	5.55832	44.9276	67.8887	31.4103	19.5027	52.7054	30.9073	17.8863	12.1506	40.8378	20.4876	25.6217	32.9285	26.0749	17.0894	49.883	23.0187	34.8588	32.1164	37.5464	21.3746	27.1124	35.9679	19.9794	28.7139	49.4776	10.6027	10.3016	37.7566	40.2724	19.2065
55.183	32.7743	33.468	56.0753	55.99	25.2651	55.5409	83.3352	17.2563	38.8121	57.1038	43.3588	27.065	63.666	47.8262	15.6975	49.8928	50.6241	7.16337	88.2531	55.6219	49.5246	48.1451	53.0554	38.5511	18.789	36.3111	35.4546	30.3754	73.1341	93.4468	48.7716	31.8403	70.1066	69.7303	3.73911	71.6206	48.648	25.4256	34.8857	42.7302	24.1668	13.0425	13.8671	29.6573	37.3258	49.6459	31.8503	46.1012	30.7622
42.9135	36.8564	27.1218	13.874	47.947	37.9668	78.2675	70.4336	58.6356	52.3706	59.711	45.1958	38.0869	43.1771	47.4205	26.6078	49.5014	42.9688	30.9088	64.0946	35.7459	49.2007	53.3513	52.9138	49.221	24.7951	31.9963	32.6406	53.1626	54.7966	31.5452	38.8484	57.6796	52.6066	42.7521	43.5749	32.8699	43.5101	50.9193	58.8148	21.066	54.7818	71.5488	55.9113	62.8809	53.1063	63.7271	57.9301	27.1692	80.4049
79.0477	54.9288	60.0938	64.9432	54.9099	70.5996	91.0199	50.7034	57.1026	80.4019	45.1513	30.5079	43.351	65.8099	18.4393	56.5245	77.4097	62.4383	41.8322	73.564	105.486	59.1205	61.7771	31.8584	69.2428	38.2871	54.7931	75.3465	49.5227	62.8192	66.6592	45.6294	49.5511	35.9328	86.2087	71.0572	28.7878	64.8711	106.716	48.2237	26.3355	72.7965	43.3666	31.5734	37.1072	59.9116	82.9311	19.6068	92.4951	93.2598
54.2002	60.6527	34.5955	45.927	35.8454	28.6909	32.3351	21.3393	23.1953	13.3481	33.047	28.9459	73.9974	35.1834	32.2071	47.5925	54.8514	42.2859	6.49786	32.835	19.4616	52.3226	30.3821	43.4356	41.6657	26.117	50.9138	74.4277	19.1687	37.1648	60.5234	88.5933	33.0942	72.8029	68.114	44.2133	51.0508	82.0977	32.903	27.1909	64.4277	41.6472	29.5125	28.3457	44.8494	45.2247	37.2123	33.7733	19.285	31.3892
38.3576	27.7042	42.3369	24.2259	25.0209	11.8889	33.9195	23.3022	20.5472	22.0498	20.9851	40.725	31.2651	20.9882	46.335	24.395	35.275	47.41	50.4713	30.5986	47.8296	35.556	54.8641	34.0898	8.58006	64.2125	60.8111	11.9588	15.9531	82.4004	51.9961	51.4011	44.0902	42.4697	40.1585	58.6696	67.5661	26.4996	23.077	33.5256	78.0437	20.8123	36.647	79.3458	63.5421	17.0244	48.0382	34.6913	26.1026	45.4561
33.9967	37.1068	73.736	34.7444	33.3749	106.631	44.9056	25.6166	69.0972	59.5188	15.358	34.7183	83.4644	31.0519	30.6941	63.532	40.5538	13.6034	36.6989	41.4557	17.1547	18.4662	41.6808	30.3228	28.4905	34.8958	38.2221	13.793	46.2781	47.2311	38.9314	14.2472	55.3261	44.9688	30.4175	30.9951	51.826	66.7566	36.2597	70.3096	73.5976	11.1256	26.5483	46.551	28.9517	4.00575	39.9179	45.6587	54.9325	13.2503
36.9825	59.6876	13.3819	24.7273	23.3522	11.1693	31.8298	60.2607	64.6568	38.6024	34.9342	52.483	24.8983	54.9791	55.4301	19.6138	49.9315	50.8374	43.6034	42.2205	58.0405	78.6725	40.4974	30.3453	72.1322	62.8599	63.8903	66.1954	27.6351	23.5548	52.8539	66.0668	54.2224	37.2574	79.4448	70.9185	8.06766	74.7954	50.8482	37.4348	48.4437	54.9647	77.9377	29.776	60.311	32.9115	48.686	63.635	31.917	58.6012
44.9998	77.7692	34.5727	41.8691	75.1756	75.4602	33.9612	59.1059	133.464	88.9021	14.8583	86.4966	86.0692	15.1558	43.8003	101.081	68.0437	18.4602	78.438	78.0801	54.3406	69.6063	84.1066	72.2078	27.9801	67.952	102.386	20.7903	42.3068	82.4597	20.7427	66.7591	63.1631	52.6829	44.0042	83.0121	42.0042	65.0156	73.2283	28.4806	38.849	71.9646	56.8879	26.8075	47.5665	50.1122	35.1967	80.663	69.5389	50.0404
118.97	128.351	153.873	142.2	116.841	117.243	117.811	134.954	93.7739	128.108	115.453	129.226	108.656	116.96	147.476	102.915	132.307	117.069	110.691	70.8135	161.682	119.186	108.335	132.499	133.241	94.4542	122.624	102.064	78.3834	114.244	138.427	123.204	110.624	127.606	151.886	159.258	137.346	121.529	150.783	101.668	98.0198	100.74	173.509	135.393	97.3558	127.788	187.503	97.5463	128.324	143.035
77.374	104.218	115.632	64.6388	30.2679	69.7874	112.81	58.376	27.3753	81.0974	82.6255	76.8122	73.7249	84.3869	58.3782	72.868	105.715	66.1685	39.2185	49.8541	38.3301	49.6175	60.9008	108.023	68.4476	84.2392	85.1813	79.1186	56.4908	106.757	68.3746	23.838	55.197	92.2999	57.0922	64.9454	91.3902	75.0864	63.1509	53.3126	63.96	95.2837	87.6642	54.8046	96.7286	98.3035	81.5775	58.212	84.3391	24.2905
143.269	187.684	88.861	90.4342	139.964	166.206	98.2213	122.844	151.681	73.5205	77.1345	182.929	172.206	90.7485	84.9713	132.581	76.435	94.2475	138.278	106.464	66.8249	150.224	120.009	107.642	108.829	103.086	86.936	111.096	78.8387	115.639	87.3328	144.158	110.353	137.258	121.076	145.377	124.358	154.272	129.54	115.212	130.963	108.648	136.396	128.544	173.855	76.9828	107.767	118.234	132.22	52.9653
37.3256	12.6793	56.2453	47.4267	19.298	13.1003	59.0148	34.0557	54.9659	16.584	20.2748	57.7696	80.044	59.866	33.8383	49.1473	56.9179	29.4077	24.253	49.4336	55.8578	33.6874	83.6372	60.9354	50.6552	45.7499	64.0582	62.7185	36.9713	37.4174	79.6849	10.5805	54.3314	19.6663	29.5539	23.3023	10.1999	20.3678	38.52	46.503	65.0694	27.2736	42.1895	13.2932	40.7881	78.7948	68.1056	8.55195	51.5841	69.7842
258.493	210.248	205.673	201.152	190.081	234.276	171.193	197.471	155.39	132.596	243.099	171.331	153.417	234.727	198.038	114.98	176.367	174.132	160.124	133.537	202.668	171.896	145.262	156.65	190.851	147.914	126.948	139.865	193.234	113.448	136.186	246.01	137.65	141.796	204.163	202.66	196.534	174.496	237.382	204.793	173.264	213.96	206.558	177.55	169.931	138.891	263.533	132.763	138.266	225.959
103.119	64.4721	134.561	152.467	153.934	85.4603	106.426	147.102	81.4399	15.4761	133.848	68.4728	55.1154	154.587	79.5046	40.6608	157.012	186.99	121.885	89.079	137.538	123.346	17.6998	87.3838	118.056	81.123	109.456	133.116	90.9605	67.104	181.589	115.892	83.0868	133.073	134.786	104.468	131.103	104.833	121.029	118.705	116.132	68.1649	105.402	124.951	98.862	68.2144	121.824	106.273	137.386	124.639
30.2507	363.901	370.32	238.554	155.783	264.877	291.224	95.0682	166.571	254.385	26.5421	123.094	180.199	87.9386	102.85	151.073	75.7643	155.646	159.996	121.626	124.774	253.793	125.307	42.261	284.602	231.311	28.3886	175.941	326.351	141.672	121.07	296.064	279.345	85.7077	206.959	318.18	219.498	161.234	257.628	137.145	90.5882	173.411	145.149	66.4874	173.601	113.544	61.3702	197.963	166.413	46.1094
103.12	51.5516	91.4838	95.6104	64.5156	136.476	99.5515	11.5246	113.24	45.308	84.2385	169.67	86.7837	149.164	118.291	122.887	218.353	84.8564	116.083	176.281	122.311	54.7582	82.459	65.2238	64.9013	115.184	114.392	88.293	172.185	126.525	16.9685	209.15	87.5482	83.3005	73.3082	148.4	52.7957	110.885	126.681	110.399	64.3112	144.098	190.948	97.5502	38.3376	205.74	131.781	34.2869	68.8948	206.105
258.493	158.921	141.052	221.975	178.516	128.213	158.559	164.702	132.575	131.862	234.501	147.292	150.306	223.417	175.665	86.122	218.658	133.026	202.656	185.956	147.753	180.082	211.434	167.678	148.444	156.964	192.83	175.129	180.955	203.577	165.124	168.26	124.357	170.114	189.663	173.59	213.286	194.76	187.16	168.531	152.847	205.338	170.498	201.002	183.631	237.358	159.681	106.2	185.345	190.34
37.3254	29.6067	40.4652	15.0614	56.2024	63.471	30.0373	15.5065	42.5694	48.6921	27.9045	53.0852	58.3915	21.8864	52.599	9.97826	37.8602	29.8479	73.7854	19.8866	48.5178	37.3428	29.9453	66.7685	32.586	21.7038	37.4056	31.9854	60.3185	40.3542	9.88959	66.701	34.9666	22.725	19.5768	6.33039	60.7624	45.1676	33.3414	50.3018	85.1109	43.2721	42.4189	115.364	48.7791	47.434	63.1265	53.7707	40.9097	62.292
143.271	119.209	133.185	190.544	77.4399	108.792	104.514	85.0557	64.1118	128.201	128.039	121.944	124.855	136.484	118.198	126.021	116.651	135.78	160.463	124.024	21.2629	114.72	143.783	82.7311	118.441	177.975	103.664	68.3893	160.991	159.687	77.7245	123.781	178.611	111.473	121.94	167.887	135.19	55.7205	168.002	142.068	73.3988	106.683	130.206	55.74	79.4614	142.211	118.814	70.0378	134.841	131.319
77.375	129.792	100.262	50.7767	112.672	63.1128	11.9541	46.0679	108.743	86.0088	32.9121	57.9229	98.2868	75.4946	49.322	93.1261	89.3997	95.1739	84.2392	100.461	44.0406	45.2254	56.4736	67.7467	64.6782	76.9579	51.9538	60.7689	58.3133	67.3606	93.2039	84.2648	75.8608	51.8764	87.9076	64.0901	60.2286	65.7447	91.4289	52.252	75.6559	88.5857	62.1477	60.2764	60.5061	25.2288	32.7449	75.7841	126.273	63.4809
118.97	163.398	126.138	115.242	133.784	130.512	49.3024	116.528	150.463	139.91	106.271	94.4954	150.214	152.322	67.8981	133.433	112.043	96.3135	75.4247	150.968	120.248	87.0028	123.538	171.53	130.112	99.89	149.526	129.666	94.1465	119.004	144.122	125.884	145.625	141.502	132.778	111.206	143.286	124.079	115.848	104.873	108.554	127.408	133.826	128.722	110.265	111.968	138.378	164.783	135.581	127.384
45.0008	25.1862	54.2564	80.0586	12.0261	41.0305	38.1197	48.205	67.0097	64.081	44.0995	51.7509	62.8005	56.4896	66.2533	92.5937	46.4139	52.6889	70.8966	63.6539	10.0975	72.1719	82.7913	28.9641	36.3865	93.9583	35.91	31.4015	57.5936	75.8617	59.3001	56.2564	98.6025	54.3962	35.4744	31.5863	69.6202	51.4685	42.2542	39.1738	15.543	80.7477	55.0334	22.6773	50.638	63.2838	16.6155	42.3505	124.685	92.6667
36.9841	40.4008	53.445	76.1884	61.9929	47.3966	21.1908	27.1128	13.4951	41.9074	59.0942	22.1019	16.5791	65.9789	66.2344	44.2026	64.7243	47.3692	44.8544	10.4352	35.8315	51.0529	26.1401	46.7999	57.0374	63.4256	6.92837	56.8638	80.5867	49.3957	37.2643	64.0702	55.8695	37.7984	48.2713	54.9472	31.6896	49.2656	82.9826	93.0287	12.6447	51.6356	73.6981	16.4304	1.77864	29.0486	48.5943	69.5883	42.693	70.7325
33.9966	51.4104	73.6091	38.9982	42.1637	54.39	56.3482	44.0006	34.4799	84.5747	30.012	52.7137	33.6966	52.0928	18.1809	23.625	33.3795	36.3426	16.9551	19.8067	65.6701	59.5804	40.8282	35.8879	47.7765	46.8956	35.6528	33.3054	65.118	51.7981	30.265	64.6505	63.7316	11.8058	63.1741	70.4975	38.6045	14.3527	43.4876	42.6606	37.6538	39.8738	63.9993	53.5022	35.6788	60.6711	23.9467	67.4728	19.768	21.6645
38.3581	33.7003	50.8477	29.7815	54.1933	28.9156	21.6584	28.552	31.0659	38.2174	38.7217	22.6375	31.6714	14.4475	49.9238	15.6525	35.6856	40.572	66.2217	16.1902	11.0493	37.8439	18.0137	28.263	39.165	56.862	47.5183	31.0138	53.1589	36.991	18.1334	61.8284	33.5798	63.154	15.0409	42.3006	25.3446	10.7486	34.8844	56.0559	40.11	20.3644	36.2139	27.2082	21.4338	30.1603	53.764	79.7279	51.0245	40.9361
54.2002	42.2454	35.2909	42.0576	41.1945	12.2204	42.8932	3.66053	20.8477	22.2359	52.9919	21.303	32.6195	56.1099	53.3836	23.5549	67.4633	69.7564	44.4778	18.3481	32.063	29.2746	18.0464	41.9898	33.1743	47.0806	23.7558	40.7293	36.9837	8.50123	50.4014	20.3858	50.4389	32.5915	42.7363	35.2789	15.0519	26.9938	24.2725	44.9551	54.7737	25.2622	38.3551	57.8316	26.6648	27.8291	48.0168	55.4104	1.97047	51.6972
79.048	50.095	14.8223	50.9653	66.518	70.0435	41.1805	75.7157	57.5284	38.6715	72.9112	82.9695	44.9705	45.2023	98.6374	53.1652	25.8354	57.776	71.5432	53.2919	34.2754	75.6491	31.0187	38.222	55.4925	73.4508	28.0308	64.441	82.996	59.1348	61.0011	46.7094	43.6314	12.9958	59.8491	41.5838	70.6165	43.4571	73.4882	30.2805	68.27	44.5253	54.9443	25.4167	67.5576	93.5544	49.4022	29.1157	63.7371	46.2698
42.9136	27.5842	45.2669	27.3803	47.4563	59.3006	42.7942	35.155	10.4081	37.8083	51.2325	15.4776	54.221	41.4448	24.3031	63.9652	55.7188	46.9502	46.4974	32.2894	51.9214	38.8178	13.5898	64.7454	64.8007	66.5986	49.4922	46.5648	41.2091	43.2592	41.1107	55.4892	74.8547	13.3965	36.0165	83.1532	60.3945	15.3044	87.967	107.446	6.53469	49.6194	50.8692	22.9427	36.4705	85.9211	48.6091	12.5648	62.4647	62.4471
55.183	68.8225	16.264	30.0151	64.5537	45.3007	28.7666	37.3884	10.0244	44.8385	51.8156	38.7216	34.6873	43.8758	33.8409	46.4825	19.3583	17.9943	31.129	47.371	33.6741	25.5339	37.3203	26.2943	25.6472	32.8001	48.5559	36.565	22.4525	77.5118	41.5743	9.84132	55.0413	48.1268	3.05407	10.9378	64.6066	31.686	13.611	63.7018	49.9598	38.1758	61.1766	103.798	57.1358	12.337	79.3688	75.1744	23.9508	73.0049
64.3879	22.925	13.6948	39.9528	50.3297	39.7605	22.2192	49.3734	13.4788	35.9132	31.661	11.4356	17.5929	40.9457	19.4014	8.20234	30.3775	28.3101	32.4031	33.4444	23.7759	29.0519	15.7961	28.3356	23.2621	4.35441	12.7698	29.3313	25.0634	37.1142	35.9557	9.86733	5.2441	42.5215	39.7518	29.032	19.1923	32.5353	36.203	14.4283	18.505	41.1215	11.9112	32.0781	50.5444	19.841	23.6981	46.4909	78.7748	6.11458
36.3715	33.8615	53.025	11.4558	42.8275	26.882	10.7018	13.4333	34.7935	19.7182	36.2718	35.0332	31.5717	23.7076	14.2176	32.2479	16.278	5.65875	35.4765	19.9631	12.8955	16.9712	7.53026	17.6616	30.4973	14.217	10.5056	9.40622	19.6327	20.0604	38.0726	46.0219	9.98418	39.4848	32.105	11.7015	46.8383	48.7157	34.8595	34.9473	46.2097	40.4655	32.4636	51.0813	59.6747	38.9088	42.7204	41.3588	28.3893	31.6421
40.8815	38.0396	8.00044	33.3113	40.5675	36.8163	12.5791	27.2174	35.2193	30.5684	37.1012	39.7304	76.295	19.1928	45.057	45.9266	16.9571	2.62656	55.3128	45.0164	30.6913	17.3985	57.8253	31.1862	27.6156	20.7466	61.31	37.8086	16.2178	47.6357	47.4797	43.0304	43.7486	61.75	43.8523	26.8988	41.5607	41.2354	44.6239	9.62768	60.7226	25.6444	8.99751	36.849	39.5343	34.7071	44.0724	27.8961	62.6881	13.6108
15.8606	67.4015	25.6599	24.3358	39.9838	62.9381	18.2901	17.927	43.4252	26.4941	11.9518	37.8962	45.5884	3.94566	7.4864	2.5983	48.0238	12.4888	24.4372	40.9283	58.1264	47.458	30.0301	46.1178	44.7872	19.8485	22.4752	27.4028	48.1614	10.4563	21.1415	47.7553	38.0438	12.3217	24.6899	59.1877	22.3941	38.4682	26.8614	32.1426	15.3887	48.9324	31.9352	16.3342	29.8962	41.8757	20.8873	39.9284	35.9077	35.2949
17.6042	47.3711	24.1113	22.6115	18.0584	43.6693	31.4006	19.997	56.8554	40.789	8.853	25.621	37.3408	17.9074	5.18973	39.4901	51.3492	8.25607	15.677	47.3718	41.3337	26.7045	23.2861	40.3568	24.2667	43.0847	17.0569	31.3546	19.814	20.7888	11.3494	44.2548	72.744	35.6726	20.7583	38.2417	57.6868	26.0913	23.3597	41.4321	29.6214	40.408	17.8522	34.7929	45.6704	29.9237	47.1541	59.5154	19.9709	43.0262
32.978	45.5081	21.4408	39.2513	31.96	33.96	35.1461	39.3174	44.5874	14.8377	53.1139	46.4944	12.5159	45.0835	43.1753	65.1822	15.1956	17.179	66.778	29.1451	11.2795	53.2581	55.0011	8.75093	26.4144	60.0157	27.3249	38.1971	63.6079	18.9778	4.07014	37.7351	34.3249	10.9544	28.7783	54.6162	50.2716	43.7937	53.1286	58.9359	32.8515	25.1514	43.9737	18.2075	14.86	33.8013	52.0402	27.8415	19.9972	35.8428
25.3564	52.249	34.5497	12.9429	35.0821	47.779	20.7456	23.6456	52.6199	34.0772	15.8854	12.97	49.4431	2.60032	32.193	55.0128	37.8108	25.6089	14.0791	39.591	33.8694	10.4713	44.812	18.9193	13.831	28.466	42.9945	53.6901	10.2172	29.6483	35.6265	32.9072	39.5795	24.0042	18.6535	30.2082	68.8744	51.9179	27.3697	62.704	53.1784	30.5666	34.2838	57.5316	29.5683	23.2645	48.015	48.7728	9.39297	26.9486
26.7606	52.6055	44.4282	27.0199	40.6639	39.2146	29.0992	12.7432	56.0741	38.5669	37.0246	43.9119	48.4103	28.3519	14.893	29.9926	48.5953	19.2174	12.65	34.3126	40.1673	13.6134	28.2092	28.147	25.5863	2.29817	39.4753	37.3932	14.0917	50.065	40.7276	24.3473	21.103	41.4256	33.8659	11.0079	15.3326	37.4584	43.5585	68.3174	42.6406	1.62136	21.4905	38.7516	31.6832	31.4075	32.5202	27.1683	18.4482	40.7788
24.7693	24.4027	47.7158	39.0624	25.5416	64.5286	63.7019	18.3625	28.9207	33.5227	19.2976	5.1116	51.6662	47.2892	40.8434	52.5968	61.3004	59.9577	22.3656	35.397	37.6221	38.9211	26.4427	39.1269	51.5748	43.8181	11.4316	56.4839	27.0779	11.1486	50.8536	59.3771	32.5487	13.3384	54.169	62.5432	8.7251	40.8984	47.4359	18.5107	5.72694	54.2682	48.9442	22.1575	54.5796	59.0461	18.5109	18.3674	21.7581	48.0541
19.2721	43.6765	19.2197	31.8668	44.6681	26.8213	10.981	35.4652	43.0395	45.2596	10.1476	52.5529	37.233	24.0134	27.185	67.1314	34.9492	14.5339	35.3678	49.6752	37.8321	31.415	58.39	65.6893	16.7531	35.691	48.2273	44.9075	16.1138	37.1858	38.8475	27.6286	33.1422	52.5458	48.7755	31.9767	35.2493	43.0468	23.8282	17.1621	42.8466	31.009	25.7892	33.3	37.7827	39.0268	32.2575	48.9955	49.4311	43.9642
26.4271	28.3963	31.4131	10.2764	51.4484	23.97	22.3212	28.764	57.2598	34.9244	28.6988	40.6705	30.0892	19.2053	7.64536	41.423	22.7779	16.8086	30.0817	37.7043	18.4406	55.4849	16.303	29.7893	37.6888	23.6055	43.4301	61.5249	11.1048	40.9837	28.3606	28.2307	29.7709	49.0812	45.2538	15.566	16.1033	80.543	53.6069	31.5661	57.1326	53.762	14.3351	51.6371	53.3723	7.70775	9.07645	41.0216	51.2442	3.09399
44.0567	27.024	41.1459	24.3043	21.6781	11.9858	45.4341	31.0998	31.774	41.0826	34.0888	38.2374	46.9896	29.8715	25.3339	51.1832	35.9625	30.7175	30.4421	11.9088	11.2186	43.148	26.1855	21.0796	13.0578	50.2238	15.9909	20.0479	64.1923	34.174	11.7297	35.0516	43.6258	27.9887	25.713	43.7119	42.4611	20.1682	43.1435	58.8169	12.9446	30.7513	83.3688	64.7767	30.6239	67.6062	27.8097	14.8463	20.717	48.8655
43.5166	6.94488	25.2071	67.7808	34.6841	16.4342	52.2166	32.5693	24.6265	35.9805	51.0484	31.3817	47.3114	59.0252	35.8744	24.9022	47.3711	36.13	10.7124	16.3787	41.5241	15.0445	18.5353	25.7909	31.4884	8.84286	23.1287	48.6026	39.4309	35.5089	47.1602	60.2472	34.8225	44.434	55.1358	42.4525	14.2204	40.5273	42.9042	24.8827	34.9935	25.9892	45.1154	69.5974	34.9492	47.9311	40.7436	20.6808	48.1819	47.0376
54.7519	14.2505	22.6319	44.1741	33.1154	12.5223	45.3636	42.7062	26.5703	13.8813	31.1539	34.6592	37.5816	22.526	34.9925	27.6585	26.2554	18.2309	26.733	39.0194	50.0153	21.9855	29.3686	22.9333	23.7185	24.353	15.9652	36.1811	16.2805	27.572	39.5984	25.347	7.4598	32.6907	49.2174	20.2738	19.3902	37.218	15.2941	17.2025	13.6452	24.7141	38.0432	36.4502	16.4585	38.5595	32.96	21.8197	44.9504	46.5902
30.6259	17.078	22.6501	4.29565	15.1019	19.6678	22.0068	14.1142	14.3165	17.4704	14.354	8.63221	25.3567	11.6366	18.276	25.8035	20.5536	18.1749	6.04051	33.3732	11.5165	46.4272	12.9399	25.7675	17.9597	14.7048	23.6566	31.6641	34.3936	36.8674	6.99326	36.0908	32.5833	24.2139	5.93484	34.6096	15.5197	21.352	28.9149	35.1757	24.8287	26.3175	18.4917	19.6645	37.4929	23.6958	15.1177	26.0846	20.1443	17.9341
30.9934	20.778	13.1894	32.9959	15.9327	34.195	32.4994	17.6389	12.0094	13.9335	17.6237	17.8996	8.08647	24.3128	26.9914	40.8447	6.47706	27.3164	11.2282	9.23902	30.7982	2.61907	4.7272	29.9942	15.9419	13.0823	22.3839	22.582	31.1645	6.89079	7.66654	14.0124	17.1674	3.06192	18.653	20.6188	25.9073	20.3434	3.54349	17.4507	7.55955	21.2656	21.6048	17.7575	20.2172	11.4842	21.6264	9.58747	21.6367	14.1495
11.3671	28.8829	7.71845	25.4446	24.2346	33.4592	29.3636	3.06924	32.4727	25.2272	11.5623	24.6484	15.4393	21.5603	22.7385	34.8541	23.7173	21.3596	34.3698	19.3179	5.15048	8.16601	8.2301	6.45447	0.683657	12.0354	36.533	11.0309	24.0641	13.2237	7.78669	15.8136	17.6789	17.7632	24.4497	12.1574	6.24142	19.4103	19.2532	3.71017	20.5372	10.2469	26.3431	19.9807	3.49594	28.1559	23.3257	22.5457	27.0645	37.5709
25.4337	41.3512	40.8743	16.9216	3.4248	17.5351	24.5883	15.5285	16.9564	7.79849	14.9122	9.46392	29.19	34.9206	9.29682	6.2334	8.42868	19.6925	25.6946	3.10573	3.98266	7.81287	3.38973	11.3396	6.35502	16.1631	9.02044	6.38164	13.8339	5.83426	2.05612	33.4243	13.9241	11.8409	12.9715	25.6986	7.98583	15.8007	16.3848	13.6202	9.09298	28.7632	33.4166	9.64829	10.7029	32.9387	21.7168	8.13851	30.0914	24.449
[truncated: 223 more rows]
[truncated: 462 more columns]

## Sheet: Fig. S2c phi_1 (L+R)
Phi_1 (pi) (L + R), corresponding to optimised Bragg location (Kx, Ky) = (285.04, 193.31)
[truncated: 512 more rows]
[truncated: 462 more columns]

## Sheet: Fig. S2c phi_1 (L)
Phi_1 (pi) (L), corresponding to optimised Bragg location (Kx, Ky) = (284.98, 193.30)
[truncated: 512 more rows]
[truncated: 462 more columns]

## Sheet: Fig. S2c phi_1 (R)
Phi_1 (pi) (R), corresponding to optimised Bragg location (Kx, Ky) = (285.10, 193.31)
[truncated: 512 more rows]
[truncated: 462 more columns]

## Sheet: Fig. S2c phi_2 (L+R)
Phi_2 (pi) (L + R), corresponding to optimised Bragg location (Kx, Ky) = (193.64, 226.11)
[truncated: 512 more rows]
[truncated: 462 more columns]

[truncated: 3 more sheets: Fig. S2c phi_2 (L), Fig. S2c phi_2 (R), Fig. S2f]
