# Supplementary material for: Topologically trivial gap-filling in superconducting Fe(Se,Te) by one-dimensional defects
Source: Nat Commun. 2024 May 6;15:3774. doi: 10.1038/s41467-024-48047-0 (PMC11074306; doi:10.1038/s41467-024-48047-0)
Supplement: Supplementary file 3 — Source data [file 41467_2024_48047_MOESM3_ESM.zip › Figure S2g,h,f.xlsx]

## Sheet: Fig. S2g
Height (nm)
0.823618	0.881414	0.822276	0.714765	0.729199	0.884375	1.15082	1.35909	1.61982	1.91112	2.10169	2.35385	2.50763	2.44997	2.44969	2.53201	2.70822	3.0089	3.28566	3.42757	3.78263	4.04286	4.29707	4.41274	4.69652	5.19896	5.4917	5.4393	5.12083	4.82817	4.59838	4.63211	4.67288	4.8804	5.18471	5.52116	5.57559	5.53415	5.1448	4.74795	4.76978	4.90796	4.85997	4.89666	5.02803	4.90145	4.74716	4.32809	3.63424	3.21351
0.888091	0.957428	0.895679	0.70694	0.646989	0.774354	0.849868	0.882038	1.0873	1.46866	1.8101	2.06378	2.12365	2.04143	1.9741	2.0494	2.24541	2.50233	2.84372	3.18188	3.51178	3.66411	3.84539	4.08559	4.50555	5.10094	5.41807	5.33664	4.93496	4.51784	4.33867	4.46087	4.63552	4.93565	5.38374	5.82492	5.91202	5.73355	5.36928	5.08272	5.38578	5.34723	5.20381	5.17684	5.23358	5.08362	4.8974	4.47275	3.74205	3.37381
0.922534	0.888911	0.859951	0.752094	0.694418	0.813014	0.813565	0.741901	0.870452	1.23323	1.52315	1.62014	1.60784	1.52107	1.4365	1.61171	1.82238	2.13248	2.54045	2.97305	3.28462	3.39278	3.46132	3.66908	4.16736	4.81836	5.12691	5.1285	4.76202	4.31591	4.11924	4.23763	4.4219	4.74969	5.27662	5.85841	5.99235	5.75913	5.49708	5.49122	5.81893	5.66272	5.4434	5.39697	5.41081	5.24162	4.92678	4.49363	3.79396	3.50994
0.863959	0.756428	0.789311	0.757942	0.759913	0.844839	0.77189	0.719929	0.672894	0.864258	1.02967	1.07934	1.0244	1.00999	1.1052	1.22651	1.37739	1.65642	2.07752	2.61823	3.01133	3.11559	3.24498	3.34169	3.78816	4.39051	4.67535	4.63497	4.4404	4.14547	4.06388	4.09691	4.26883	4.47657	5.03986	5.6651	5.86247	5.73857	5.58386	5.69831	5.86828	5.8764	5.66542	5.58462	5.59976	5.40938	4.9923	4.4774	3.89127	3.71516
0.926723	0.768721	0.726239	0.713985	0.759246	0.698685	0.564688	0.464803	0.368891	0.440352	0.664593	0.758508	0.82694	0.922247	0.958221	0.941902	1.01442	1.27924	1.65438	2.13402	2.40405	2.53615	2.75936	3.01503	3.33401	3.7798	4.05679	4.10603	4.03553	3.93671	3.92429	3.88734	4.0828	4.18758	4.74426	5.35143	5.64837	5.63866	5.61791	5.85559	6.04557	5.92919	5.85667	5.81231	5.76478	5.56054	5.06149	4.50658	4.01593	3.99704
0.951644	0.79078	0.687582	0.69493	0.632114	0.42338	0.216373	0.146444	0.244087	0.346769	0.536827	0.745781	0.945646	0.992222	0.864224	0.768373	0.820158	0.997033	1.28031	1.56753	1.77895	1.96941	2.31182	2.72938	2.97971	3.27188	3.58814	3.81855	3.95268	3.788	3.64701	3.49662	3.74125	4.05631	4.51433	5.04386	5.31488	5.44792	5.60509	5.93768	6.15107	5.9832	5.75154	5.84396	5.82312	5.63822	5.0711	4.56384	4.18845	4.07629
0.776371	0.657077	0.693358	0.67319	0.556252	0.270391	0.0294347	0.0324311	0.143697	0.259533	0.497927	0.825584	1.0768	1.0766	0.892053	0.684443	0.687175	0.833721	1.0454	1.10968	1.26591	1.52499	1.95974	2.31556	2.68181	2.95927	3.3441	3.73371	3.92428	3.7848	3.41025	3.24066	3.48857	3.96141	4.41478	4.86617	5.0954	5.53112	5.80589	5.99193	6.05956	5.9088	5.68156	5.84118	5.89219	5.6888	5.1664	4.64381	4.41345	4.1299
0.419456	0.400083	0.566077	0.630942	0.521894	0.199432	-0.0947595	-0.0893946	0.0420866	0.19427	0.418744	0.857779	1.15278	1.15536	0.900107	0.682056	0.72045	0.841064	0.824412	0.730442	0.825375	1.26904	1.65649	1.95789	2.31457	2.67595	3.06295	3.55023	3.80359	3.72594	3.4418	3.28329	3.49516	3.94024	4.38261	4.75392	5.09736	5.51812	5.8392	5.92119	5.83035	5.6779	5.71583	5.94753	5.99227	5.76647	5.36595	4.82265	4.70852	4.36832
0.0207944	0.0417705	0.271072	0.398509	0.202867	-0.0297298	-0.163045	-0.139443	-0.0465846	0.158548	0.362754	0.748617	1.0481	1.05712	0.803668	0.74925	0.82648	0.858416	0.756741	0.654918	0.804277	1.22354	1.49899	1.85828	2.25056	2.64678	2.96564	3.30499	3.52323	3.46078	3.34273	3.23046	3.4561	3.82166	4.1771	4.5462	5.06417	5.50268	5.66012	5.65781	5.51105	5.4846	5.66734	5.91717	6.06843	5.91666	5.50057	5.26516	4.97771	4.5628
-0.194274	-0.261122	-0.18116	-0.153994	-0.284372	-0.355083	-0.251839	-0.157265	-0.04175	0.155541	0.35071	0.586964	0.78424	0.80996	0.639603	0.742713	0.991104	0.945349	0.785994	0.664599	0.782203	1.044	1.30365	1.65809	2.21487	2.65986	2.94328	3.10565	3.18916	3.07452	3.05202	3.04848	3.25933	3.61983	3.92129	4.25011	4.77633	5.22797	5.37264	5.25968	5.24889	5.33402	5.51972	5.83627	6.06475	6.03926	5.80632	5.66983	5.26668	4.66134
-0.311198	-0.409962	-0.524261	-0.617873	-0.712041	-0.612321	-0.414851	-0.30204	-0.104298	0.167914	0.390179	0.541278	0.591667	0.564504	0.470166	0.634614	0.877651	0.821588	0.66217	0.565882	0.667355	0.869595	1.19571	1.53504	2.15158	2.63557	2.8926	2.93071	2.911	2.80716	2.74861	2.73149	2.79229	3.11209	3.54684	3.74161	4.2424	4.77186	5.03291	5.113	5.28896	5.43174	5.51664	5.79101	6.06425	6.23461	6.18776	6.07084	5.54222	4.84971
-0.43447	-0.491907	-0.72161	-0.816126	-0.844056	-0.74578	-0.609358	-0.532996	-0.244727	0.0621238	0.352744	0.49486	0.396897	0.363482	0.285104	0.300684	0.45536	0.43855	0.383806	0.486207	0.688494	0.86511	1.20886	1.49085	1.94865	2.45065	2.68445	2.73796	2.74856	2.73682	2.64564	2.52729	2.41534	2.65196	3.11794	3.45308	3.9409	4.51252	4.98224	5.39895	5.63397	5.69791	5.6786	5.81582	6.15896	6.49173	6.59458	6.43474	5.90833	5.25171
-0.586062	-0.660766	-0.898939	-0.85105	-0.801022	-0.631924	-0.613923	-0.642126	-0.409082	-0.130825	0.176149	0.254594	0.137673	0.0308685	0.000188828	-0.0181084	0.0630989	0.132904	0.309299	0.531533	0.685218	0.889678	1.19736	1.53503	1.92785	2.32553	2.53391	2.55302	2.62567	2.67845	2.57905	2.39243	2.33405	2.5368	2.92463	3.46485	3.98143	4.51051	5.10321	5.61848	5.91648	5.93625	5.79832	5.84234	6.25782	6.71614	6.89546	6.72491	6.29569	5.79385
-0.665633	-0.804479	-0.875585	-0.679919	-0.535331	-0.512697	-0.615559	-0.658239	-0.503613	-0.360883	-0.168903	-0.141922	-0.267547	-0.307604	-0.147275	-0.195055	-0.106506	0.100451	0.326833	0.538773	0.700498	0.928161	1.23932	1.63977	1.95588	2.21873	2.34944	2.33536	2.39317	2.54	2.47413	2.4292	2.35016	2.6189	3.06287	3.58501	4.03344	4.46236	5.07695	5.69471	6.01271	6.0137	5.82258	5.87374	6.34374	6.82702	7.03275	6.91718	6.53729	6.14677
-0.625818	-0.657176	-0.509945	-0.340332	-0.353381	-0.454017	-0.61402	-0.596227	-0.505858	-0.470335	-0.468301	-0.544054	-0.614172	-0.492025	-0.340882	-0.331964	-0.201892	0.14295	0.431037	0.659294	0.769	1.04428	1.34818	1.64343	1.85182	1.97155	2.01165	2.08402	2.20802	2.38445	2.35993	2.49575	2.52643	2.84944	3.32465	3.75596	4.19458	4.57827	5.10026	5.71137	5.95172	5.8497	5.91862	5.94006	6.29367	6.72647	6.94202	6.86213	6.60531	6.4101
-0.606756	-0.416368	-0.127216	-0.00660324	-0.0676708	-0.284253	-0.484064	-0.510289	-0.335007	-0.426467	-0.591185	-0.66762	-0.684675	-0.626885	-0.544742	-0.424194	-0.214027	0.174951	0.590417	0.795439	0.828468	0.962892	1.20972	1.46032	1.59005	1.61841	1.71683	1.91446	2.11492	2.29214	2.36706	2.44634	2.64533	2.99918	3.51879	3.99185	4.42799	4.84652	5.28788	5.66504	5.72983	5.56582	5.75294	5.87917	6.17842	6.4394	6.56565	6.52388	6.46801	6.45883
-0.68242	-0.397483	0.0709429	0.235329	0.178977	-0.0180535	-0.202252	-0.203403	-0.210299	-0.394319	-0.553913	-0.637867	-0.510061	-0.529078	-0.563544	-0.485418	-0.232997	0.121991	0.493449	0.696722	0.724119	0.819979	1.02439	1.2611	1.34391	1.3224	1.51771	1.8533	2.0787	2.24354	2.39886	2.59834	2.74788	2.99925	3.35698	4.02168	4.53542	4.99099	5.32803	5.5042	5.42592	5.27755	5.39194	5.7597	6.01068	6.08568	6.10602	6.02914	6.08535	6.1599
-0.781522	-0.470395	0.0291114	0.247524	0.271083	0.161964	0.190156	0.154996	0.00181055	-0.289904	-0.481484	-0.414509	-0.3103	-0.384153	-0.48884	-0.461926	-0.313735	-0.123841	0.0930147	0.285993	0.41225	0.605045	0.917425	1.13073	1.09215	1.05471	1.2556	1.67299	1.90626	2.16538	2.49608	2.77745	2.9659	3.10894	3.29967	3.7229	4.35769	4.93698	5.25319	5.29454	5.2072	5.15138	5.24238	5.52816	5.67985	5.74539	5.71548	5.47824	5.47783	5.66761
-0.660409	-0.444186	-0.071558	0.106155	0.174469	0.245791	0.408002	0.450407	0.347221	0.0542569	-0.105834	-0.133535	-0.227239	-0.365937	-0.523267	-0.525104	-0.368838	-0.385785	-0.278367	-0.182842	0.0576553	0.357396	0.730872	0.791859	0.696106	0.702786	1.00594	1.46633	1.6945	1.86018	2.33452	2.813	3.08504	3.14979	3.21964	3.41509	3.97806	4.70133	5.11	5.13639	5.10568	4.99422	5.11332	5.35815	5.43496	5.35627	5.30444	5.14952	5.08882	5.38895
-0.639149	-0.449959	-0.218858	-0.0398531	0.0761456	0.218289	0.424677	0.491911	0.475347	0.274394	0.273968	0.140604	-0.0299191	-0.300357	-0.430741	-0.370264	-0.336783	-0.437281	-0.443939	-0.319889	-0.148013	0.0372372	0.220344	0.234484	0.168468	0.420691	0.860535	1.27479	1.42	1.55108	2.00743	2.58121	2.8431	3.10982	3.1821	3.17051	3.63212	4.30235	4.68287	4.81028	4.90284	4.91957	5.03821	5.17031	5.19398	5.14293	5.08139	5.03051	5.12925	5.41887
-0.696991	-0.453291	-0.30024	-0.118234	0.0395899	0.267448	0.436714	0.475554	0.37569	0.323877	0.454062	0.364937	0.193767	-0.0582643	-0.161945	-0.124359	-0.251261	-0.434577	-0.513563	-0.401028	-0.240399	-0.248254	-0.196921	-0.139541	0.0121684	0.242112	0.517373	0.845468	1.11084	1.25466	1.6508	2.21417	2.38851	2.7493	2.86575	3.01845	3.4915	3.91923	4.21716	4.4075	4.66362	4.87129	4.99265	5.03253	4.97375	4.89151	4.93499	5.0155	5.18189	5.503
-0.729687	-0.481037	-0.37674	-0.110677	0.1024	0.339556	0.42043	0.371062	0.219147	0.242745	0.427125	0.372718	0.264866	0.220939	0.140054	0.087122	-0.106657	-0.295887	-0.399349	-0.193349	-0.179954	-0.308891	-0.195242	-0.113175	-0.000820637	0.119441	0.240861	0.53455	0.864168	1.21167	1.52122	1.83712	2.01523	2.29112	2.51937	2.92426	3.46758	3.80467	4.00902	4.18588	4.46078	4.74976	4.84552	4.8276	4.77158	4.74262	4.73489	4.8816	5.19595	5.53269
-0.772148	-0.658929	-0.57067	-0.168795	0.0780511	0.293499	0.338717	0.187225	0.0911694	0.17382	0.275677	0.224493	0.168728	0.328754	0.383215	0.397724	0.192488	0.0158997	0.0446992	0.0721912	-0.0772724	-0.248191	-0.112996	0.0919008	0.246688	0.354191	0.460688	0.735108	1.11945	1.49827	1.62894	1.77843	1.92123	2.09881	2.3434	2.77612	3.16192	3.63591	3.81163	3.97499	4.31775	4.53229	4.50479	4.51892	4.6119	4.60497	4.56676	4.89735	5.32354	5.66344
-0.847568	-0.850738	-0.777541	-0.411238	-0.0434656	0.169074	0.183028	0.0495305	-0.0453529	-0.0022831	0.0627046	0.0362291	0.0489092	0.304734	0.480868	0.556714	0.406428	0.428271	0.413795	0.349695	0.146259	0.0127048	0.107922	0.463725	0.64361	0.818434	1.01694	1.33386	1.58153	1.7082	1.71249	1.80543	1.98447	2.22901	2.41499	2.63847	2.81452	3.25427	3.40208	3.78682	4.1674	4.36218	4.31153	4.33474	4.37873	4.35281	4.32857	4.74025	5.3962	5.59059
-0.704727	-0.837224	-0.806921	-0.559687	-0.329533	-0.126739	-0.113285	-0.187041	-0.135733	-0.0626636	-0.0523672	0.00568008	0.174939	0.386916	0.466705	0.502326	0.430914	0.601629	0.684015	0.669922	0.516763	0.423259	0.5305	0.712991	0.813483	0.963341	1.40986	1.76513	1.95107	1.99529	1.8666	1.85417	2.10801	2.36971	2.52466	2.56235	2.62629	2.80938	3.15903	3.54908	3.93379	4.20233	4.25986	4.24163	4.20659	4.08161	4.02471	4.47305	5.11998	5.34171
-0.732051	-0.828837	-0.773313	-0.628303	-0.579711	-0.47382	-0.41619	-0.26126	-0.146523	-0.102047	-0.0319409	0.103304	0.262884	0.401226	0.45718	0.487	0.432452	0.644128	0.767956	0.823647	0.764464	0.812328	0.992873	1.07139	1.05171	1.03842	1.41362	1.90123	2.12457	2.18374	2.02218	2.02473	2.21763	2.4003	2.46808	2.5558	2.62068	2.71851	2.99068	3.29401	3.60107	3.8894	4.10321	4.16805	4.15018	4.02061	3.9728	4.33988	4.76881	4.94195
-0.832129	-0.91591	-0.731892	-0.566546	-0.575496	-0.516947	-0.359476	-0.156767	-0.100429	-0.0952892	-0.0254302	0.157228	0.39575	0.521004	0.561913	0.561517	0.575103	0.717389	0.798429	0.758376	0.758014	1.06297	1.21672	1.21055	1.12393	1.0637	1.2543	1.78905	2.05979	2.20178	2.12624	2.18967	2.39927	2.45213	2.31823	2.33661	2.44882	2.5578	2.79671	3.02087	3.14749	3.46929	3.79178	4.00903	3.99465	4.01821	4.10912	4.41471	4.66593	4.60005
-0.843829	-0.986624	-0.75639	-0.584869	-0.53002	-0.37355	-0.1741	0.0260949	0.0501575	-0.0270071	0.0264902	0.307099	0.536673	0.602697	0.622457	0.68706	0.769268	0.842651	0.831344	0.698233	0.600442	0.965956	1.13954	1.14121	1.08018	1.05163	1.27369	1.70762	1.91127	1.97104	2.02352	2.2135	2.36534	2.42388	2.2011	2.05272	2.15244	2.34388	2.59199	2.851	3.05281	3.25939	3.51526	3.64273	3.68921	3.74872	4.05525	4.30547	4.42951	4.17197
-0.735411	-0.908902	-0.825809	-0.700847	-0.667162	-0.341237	-0.0119171	0.250949	0.263488	0.195816	0.296428	0.460876	0.562362	0.578189	0.585101	0.777203	0.898002	0.908343	0.783205	0.542875	0.407225	0.647018	0.917834	0.901461	0.896291	0.904785	1.0897	1.42258	1.63848	1.7469	1.82826	2.053	2.25914	2.35901	2.05028	1.78983	1.78672	1.96907	2.18073	2.57469	2.80187	3.04094	3.29977	3.38824	3.37181	3.48387	3.75456	3.94964	3.9758	3.64697
-0.592813	-0.802126	-0.845912	-0.839775	-0.769391	-0.375086	0.0135474	0.217258	0.34718	0.410582	0.489462	0.564848	0.600257	0.531952	0.583877	0.784582	0.895145	0.874671	0.639118	0.330632	0.20644	0.404252	0.56258	0.386567	0.462892	0.702035	0.999715	1.22275	1.45748	1.67094	1.84785	2.0302	2.08947	2.10323	1.80131	1.47469	1.29527	1.48341	1.69402	2.13529	2.52188	2.84544	3.06329	3.21505	3.28927	3.39431	3.49635	3.52643	3.38269	3.07143
-0.665304	-0.669228	-0.826708	-0.830754	-0.717812	-0.492676	-0.200979	-0.0156512	0.220667	0.422223	0.592652	0.703732	0.70993	0.652708	0.685192	0.868865	0.909866	0.758478	0.450597	0.239972	0.197305	0.157823	0.125782	-0.0731521	0.15669	0.666034	1.03229	1.27267	1.54993	1.81984	2.09815	2.14534	1.92443	1.68216	1.43857	1.06947	0.874624	0.984333	1.29692	1.77109	2.30341	2.66362	2.89102	2.98767	3.19429	3.39826	3.40806	3.19258	2.88015	2.54911
-0.807374	-0.790236	-0.952523	-0.899125	-0.751682	-0.550939	-0.338112	-0.179957	0.0211568	0.390407	0.68217	0.754971	0.756371	0.812281	1.01698	1.13284	0.9678	0.667676	0.421988	0.307514	0.259215	0.108172	-0.095438	-0.149814	0.113671	0.560452	0.891516	1.19442	1.59672	2.03076	2.26471	2.23509	1.82873	1.43199	1.23331	0.948911	0.58386	0.547508	0.814371	1.3544	1.94456	2.34385	2.58667	2.79666	2.99383	3.24473	3.27265	3.02205	2.53924	2.21991
-0.97093	-1.07189	-1.05905	-0.893765	-0.654449	-0.443919	-0.306545	-0.141383	0.0804348	0.368601	0.581747	0.723689	0.777909	0.913506	1.20838	1.31502	1.10606	0.775848	0.565011	0.514949	0.48885	0.13396	-0.0930262	-0.102696	0.125096	0.437781	0.751967	0.950887	1.40938	2.02194	2.30359	2.23328	1.85144	1.43474	1.30685	1.07982	0.633183	0.472988	0.582307	0.9587	1.48879	1.90788	2.24692	2.56341	2.79386	3.15053	3.11771	2.84836	2.35359	1.93319
-0.840539	-1.00613	-1.00469	-0.696267	-0.470545	-0.397446	-0.218092	-0.0180912	0.209293	0.400994	0.535279	0.625025	0.78138	0.945394	1.25452	1.38441	1.22942	0.956531	0.835719	0.904513	0.76243	0.222737	-0.14994	-0.204749	-0.00996399	0.2968	0.59069	0.871415	1.27111	1.83222	2.09661	2.05472	1.71277	1.44019	1.37917	1.27469	0.887341	0.53421	0.594141	0.754409	0.932678	1.20505	1.6618	2.20126	2.54141	2.9018	2.73621	2.41514	1.89134	1.59471
-0.603215	-0.685974	-0.631728	-0.414297	-0.328878	-0.382711	-0.27881	0.0278082	0.354508	0.531776	0.642864	0.721673	0.878358	1.04344	1.23498	1.31879	1.21802	1.05689	1.03392	1.1598	0.974975	0.402578	-0.221991	-0.302651	-0.23145	-0.0351005	0.370575	0.651562	0.957548	1.38591	1.68432	1.72747	1.46253	1.33113	1.36555	1.25106	0.973529	0.704563	0.59865	0.601633	0.51133	0.474887	0.968777	1.51538	1.89295	2.14988	2.03928	1.70921	1.22474	1.12049
-0.53093	-0.38828	-0.237036	-0.114016	-0.15767	-0.323299	-0.331959	0.0986094	0.493376	0.622763	0.714804	0.954795	1.15722	1.24403	1.23718	1.20435	1.09675	0.994897	1.0888	1.15849	1.03933	0.524314	-0.00766516	-0.268473	-0.464165	-0.44659	-0.00725508	0.44416	0.736272	0.981339	1.27495	1.44613	1.48817	1.38931	1.29383	1.11316	0.929102	0.779212	0.744761	0.526981	0.331193	0.270356	0.490108	0.7438	0.904654	1.06569	1.10992	1.03234	0.873328	0.99148
-0.440823	-0.262462	-0.00298882	0.133532	0.0757933	-0.109834	-0.145606	0.127419	0.434246	0.610234	0.755738	1.09392	1.34233	1.39457	1.26525	1.11993	1.02407	0.914594	1.00429	1.06173	0.878824	0.481255	0.0936236	-0.216473	-0.486188	-0.473802	-0.0669703	0.386661	0.635357	0.815543	1.14269	1.46532	1.63734	1.53562	1.29608	1.0639	0.902498	0.846294	0.757083	0.419126	0.235284	0.181791	0.246791	0.346492	0.399022	0.381408	0.606595	0.689207	0.662051	0.822678
-0.13343	-0.063889	0.167827	0.245092	0.149101	0.061151	-0.00686073	0.143044	0.300653	0.479297	0.681682	1.06801	1.4127	1.48384	1.30822	1.13048	1.03904	1.00543	0.998873	0.880005	0.573791	0.18551	-0.0238371	-0.297529	-0.451814	-0.391151	-0.161353	0.199767	0.568134	0.811612	1.08073	1.53602	1.69716	1.66167	1.43359	1.17307	1.07316	0.986373	0.683223	0.263908	0.11838	0.174037	0.265681	0.233119	0.296222	0.367288	0.492427	0.563604	0.499602	0.682684
0.210583	0.356363	0.361103	0.28634	0.116452	0.114948	0.0923338	0.187234	0.297431	0.448214	0.644003	1.00231	1.29654	1.4044	1.28868	1.13639	1.11919	1.14876	0.990284	0.663367	0.226033	-0.0929012	-0.333437	-0.585861	-0.545125	-0.259916	0.0938735	0.403743	0.693537	0.917299	1.11131	1.44608	1.64736	1.6576	1.48125	1.30618	1.24968	1.13939	0.703601	0.298631	0.221934	0.305199	0.273829	0.214473	0.240053	0.453266	0.537927	0.499037	0.521967	0.720914
0.548493	0.588382	0.520443	0.385449	0.183412	0.219282	0.264526	0.270242	0.314961	0.504289	0.707886	0.979572	1.2048	1.18164	1.05455	1.05369	1.11853	1.15	0.968756	0.526808	0.0635781	-0.203832	-0.507783	-0.819505	-0.505624	0.0136528	0.396952	0.675833	0.947603	1.23466	1.37211	1.42572	1.46108	1.44722	1.37144	1.27473	1.29681	1.25091	0.888775	0.543315	0.47417	0.446371	0.268305	0.0415301	0.183884	0.553648	0.703788	0.605368	0.67446	0.975451
0.601735	0.701017	0.685643	0.550232	0.436895	0.426644	0.442822	0.35496	0.313204	0.569885	0.789104	0.914354	1.01516	0.879304	0.722515	0.773711	0.960642	0.971796	0.748497	0.360952	0.0681152	-0.146061	-0.450927	-0.564624	-0.302793	0.125357	0.398028	0.689867	1.13746	1.60182	1.62167	1.50302	1.36318	1.25662	1.20695	1.1676	1.29291	1.21496	0.960667	0.737462	0.69418	0.582416	0.266199	0.0201983	0.199737	0.555152	0.641866	0.603545	0.775927	1.19312
0.476998	0.710869	0.71681	0.684498	0.734568	0.743625	0.672632	0.521708	0.328049	0.437483	0.717489	0.810319	0.754955	0.547179	0.444436	0.495446	0.626242	0.572644	0.292887	0.0727816	-0.0269575	-0.231845	-0.353789	-0.357107	-0.0240345	0.284667	0.453303	0.647016	1.11223	1.73534	1.81363	1.65795	1.34463	1.24766	1.26047	1.23845	1.12495	1.03375	0.865323	0.73239	0.802861	0.667923	0.348565	0.115077	0.0554333	0.213151	0.317738	0.573645	0.939162	1.37491
0.326139	0.499285	0.48406	0.575356	0.814467	0.864561	0.815284	0.621562	0.384153	0.41055	0.549439	0.584702	0.473515	0.273159	0.291112	0.285051	0.261813	0.126374	-0.0118451	-0.0952716	-0.198446	-0.425294	-0.334531	-0.0951452	0.201746	0.397836	0.484897	0.634927	1.03646	1.60714	1.80758	1.67983	1.34952	1.42473	1.491	1.32834	1.10054	0.968997	0.769246	0.751	0.745283	0.560072	0.300316	0.0886188	0.040524	0.11993	0.241167	0.544234	0.998393	1.35479
0.0993514	0.170025	0.196135	0.365871	0.657306	0.857811	0.899098	0.641582	0.430003	0.322094	0.357219	0.31636	0.221615	0.152215	0.290133	0.216014	0.0375199	0.00676298	0.0686774	-0.0221143	-0.0991821	-0.183442	-0.114101	0.206367	0.364537	0.481952	0.565075	0.706578	1.06323	1.53094	1.65456	1.46464	1.3173	1.52466	1.62386	1.44509	1.20528	1.11323	1.02131	0.868976	0.641317	0.419261	0.231071	0.135158	0.182598	0.200293	0.348923	0.601493	0.942877	1.21992
-0.00316811	-0.0410705	-0.0510182	0.139297	0.497215	0.652331	0.611085	0.492413	0.359154	0.314448	0.32662	0.269453	0.331532	0.441916	0.375823	0.195562	-0.00977039	0.00214291	0.236602	0.22829	0.222982	0.249817	0.455205	0.543523	0.468003	0.460843	0.643544	0.806061	1.03702	1.31095	1.36775	1.22627	1.15177	1.46272	1.65029	1.57453	1.37497	1.29896	1.29755	1.05848	0.706053	0.367074	0.298545	0.25079	0.234827	0.243546	0.433974	0.680724	0.934237	1.1146
-0.041235	-0.22531	-0.138504	0.0023222	0.171842	0.26814	0.197829	0.16258	0.249243	0.285073	0.351685	0.439831	0.707319	0.81438	0.710781	0.44049	0.161689	0.135218	0.287584	0.351496	0.470683	0.682832	0.820898	0.882633	0.807553	0.661658	0.668302	0.905789	0.990795	1.04823	1.04408	0.954442	1.00529	1.34805	1.57026	1.42126	1.34592	1.42219	1.39361	1.18232	0.841346	0.538763	0.461234	0.419888	0.246774	0.241632	0.40672	0.742622	0.950499	0.999749
-0.01436	-0.410039	-0.2985	-0.118051	-0.102507	-0.0598989	-0.0757794	0.0243969	0.125659	0.245934	0.413371	0.587017	0.941015	1.1385	1.06283	0.775994	0.527484	0.448956	0.463565	0.403169	0.441529	0.815066	1.05695	1.16681	1.09705	0.915208	0.821966	0.922997	0.958972	0.898788	0.758007	0.833984	0.965499	1.17503	1.25953	1.11857	1.03416	1.23659	1.34197	1.20068	0.910477	0.761966	0.718649	0.59338	0.284599	0.236546	0.447337	0.720779	0.836634	0.866104
0.0520654	-0.426798	-0.333251	-0.240377	-0.274805	-0.136961	-0.0403056	0.0971513	0.227907	0.338141	0.511434	0.721751	1.0043	1.19725	1.17074	0.989672	0.877655	0.802491	0.695943	0.534677	0.484884	0.757846	1.14896	1.2547	1.2159	1.04888	1.02592	1.00075	0.914698	0.761556	0.581062	0.725734	0.794115	0.84795	0.834291	0.615691	0.564928	0.881552	1.06401	0.927302	0.76281	0.792053	0.852285	0.692898	0.392981	0.24391	0.346108	0.450645	0.556753	0.676794
0.287192	-0.166459	-0.331381	-0.405916	-0.365072	-0.0775485	0.14092	0.321029	0.457839	0.551198	0.735962	0.927042	1.13009	1.1891	1.10921	1.04026	1.07182	0.992206	0.834327	0.647141	0.597332	0.835637	1.0254	1.12042	1.16409	1.12445	1.15908	1.13661	0.973939	0.674129	0.421208	0.481985	0.569509	0.46692	0.309689	0.188736	0.147699	0.414698	0.551428	0.449574	0.452302	0.596311	0.656819	0.592464	0.359273	0.252251	0.212897	0.237885	0.40407	0.637875
0.494487	0.0714202	-0.150312	-0.260176	-0.186051	-0.00080204	0.259402	0.471664	0.64114	0.827244	0.999796	1.11671	1.19704	1.17777	1.09627	1.0474	1.04772	1.03886	0.883111	0.789146	0.697571	0.735937	0.873515	0.998837	1.04026	1.11995	1.18066	1.2129	0.95945	0.550568	0.210816	0.183793	0.214043	0.0739264	-0.133127	-0.198178	-0.175292	-0.106356	-0.0251169	0.0612016	0.107126	0.273615	0.348561	0.35043	0.223758	0.283297	0.326512	0.378883	0.601728	0.875323
0.405395	0.224827	0.062984	0.0723319	0.20171	0.363054	0.473831	0.588852	0.613993	0.909441	1.08736	1.21555	1.24396	1.20893	1.06257	0.993987	0.990177	0.907526	0.74293	0.648192	0.66036	0.687751	0.842236	1.01592	1.10662	1.19601	1.21152	1.13294	0.814346	0.375983	0.136655	-0.0313907	-0.144352	-0.351049	-0.450698	-0.369029	-0.490959	-0.52902	-0.346047	-0.122337	-0.0219855	0.115227	0.184834	0.226559	0.273546	0.396374	0.445011	0.653915	0.905832	1.15989
0.33974	0.23004	0.132236	0.366022	0.623162	0.788433	0.802518	0.795884	0.565116	0.720888	1.02771	1.16498	1.21912	1.14194	0.959785	0.950829	0.934342	0.701246	0.464566	0.47843	0.644634	0.778236	0.972089	1.15801	1.4054	1.46933	1.29097	1.00684	0.717825	0.404034	0.26098	-0.0502858	-0.353333	-0.39956	-0.441854	-0.484704	-0.57811	-0.515162	-0.299546	0.0569172	0.143336	0.221486	0.287708	0.396634	0.498872	0.54827	0.542024	0.817132	1.15037	1.4469
0.496498	0.3937	0.284497	0.451703	0.842465	0.976019	1.07847	0.948961	0.539189	0.486191	0.750285	0.977208	1.00237	0.958984	0.935124	0.948686	0.877285	0.542084	0.214034	0.322095	0.614991	0.798165	1.0912	1.43047	1.71809	1.76536	1.51104	1.10974	0.828825	0.71187	0.479055	0.0460534	-0.332822	-0.24226	-0.185939	-0.226844	-0.277811	-0.136801	0.140022	0.303799	0.316471	0.314806	0.467975	0.661435	0.769607	0.804902	0.760375	0.903199	1.26184	1.50442
0.693539	0.620348	0.519277	0.545197	0.773195	0.978791	1.04143	0.81566	0.533282	0.395049	0.487996	0.594608	0.6306	0.672025	0.765443	0.875743	0.786782	0.429798	0.189332	0.322988	0.497702	0.646708	0.981552	1.52398	1.87771	1.92956	1.69888	1.34716	1.16346	1.12273	0.794786	0.289121	-0.00860071	0.0205083	0.0738821	0.0422468	0.112822	0.329938	0.511719	0.575094	0.504498	0.446945	0.684863	0.893521	0.969542	1.00636	0.96652	1.04908	1.26297	1.45988
0.87349	0.802075	0.694487	0.717061	0.851874	0.914668	0.831791	0.644274	0.475128	0.342725	0.296752	0.250827	0.174843	0.235895	0.464659	0.567448	0.478993	0.24964	0.161699	0.284328	0.430218	0.536265	0.822831	1.38408	1.81443	1.87549	1.70826	1.49572	1.41899	1.43472	1.13054	0.707482	0.434762	0.307202	0.207239	0.0962501	0.299596	0.577196	0.766472	0.831253	0.786031	0.708234	0.780901	0.92883	0.987592	1.02202	1.1065	1.20229	1.33441	1.41315
0.895482	0.873694	0.862128	0.943123	0.912974	0.787801	0.60164	0.419421	0.339582	0.286495	0.0974526	-0.0802593	-0.0890188	-0.0227437	0.0896559	0.13806	-0.0387559	-0.056005	0.0906105	0.0989413	0.226259	0.513226	0.805223	1.2249	1.57121	1.6703	1.54308	1.44994	1.5317	1.53943	1.36058	1.05187	0.789745	0.689111	0.434101	0.200302	0.255414	0.59081	0.81981	0.930185	0.923277	0.902873	0.937242	0.996609	0.958522	0.929534	1.0751	1.21291	1.30721	1.30343
0.715569	0.855958	0.973617	1.03955	0.986038	0.751022	0.496001	0.434803	0.330989	0.199504	-0.0293379	-0.226287	-0.114111	-0.00208616	-0.0629349	-0.111641	-0.216662	-0.233721	-0.183847	-0.17751	0.0918794	0.445996	0.676776	0.983688	1.25378	1.38527	1.37863	1.40001	1.53185	1.55576	1.3267	1.136	1.03072	1.06492	0.625562	0.322908	0.196339	0.432306	0.692239	0.85358	0.926489	1.01524	1.04256	1.05804	0.942881	0.774789	0.844231	1.0734	1.12474	1.01939
0.511975	0.685634	0.901756	1.02391	1.01296	0.763316	0.654521	0.636952	0.520638	0.281946	0.044311	-0.0671391	0.0961475	0.0732589	-0.0961413	-0.101576	-0.109656	-0.158752	-0.205864	-0.188337	0.0578423	0.492537	0.693104	0.901899	1.06184	1.22036	1.33136	1.42893	1.45194	1.37898	1.14609	0.998698	1.00093	1.1292	0.662972	0.327838	0.208308	0.317503	0.439668	0.534055	0.745131	0.966954	1.05608	1.06479	0.832269	0.670337	0.69979	0.824991	0.79994	0.703374
0.255403	0.413991	0.688538	0.868381	0.821374	0.669408	0.746148	0.843007	0.779135	0.568001	0.329142	0.311247	0.209971	0.0533895	-0.100295	-0.0790606	0.121374	0.123493	0.0858397	0.15484	0.30237	0.556411	0.745565	0.85722	0.922872	1.21024	1.41862	1.45542	1.37055	1.15923	0.920806	0.861394	0.867636	0.882934	0.475771	0.313482	0.154604	0.179994	0.191492	0.232353	0.489311	0.826143	0.929702	0.872312	0.685768	0.593961	0.583424	0.548509	0.4871	0.556545
0.159963	0.315444	0.487527	0.580039	0.48599	0.394104	0.608526	0.848379	0.823765	0.67974	0.645955	0.616636	0.468081	0.191479	0.0337353	0.164158	0.30504	0.310035	0.382183	0.551484	0.715598	0.839036	0.84368	0.743692	0.823945	1.10442	1.38649	1.44333	1.27501	0.959253	0.746304	0.692353	0.603723	0.62788	0.234128	0.223686	0.0825896	0.0991259	0.0851612	0.156969	0.32309	0.522491	0.593856	0.599271	0.530722	0.553474	0.56203	0.555719	0.580511	0.696825
0.177073	0.320902	0.322649	0.279978	0.178195	0.180079	0.403277	0.621328	0.59398	0.599096	0.728393	0.798977	0.71374	0.528787	0.526164	0.592192	0.561949	0.496333	0.489561	0.807503	1.00969	1.03645	0.927147	0.756142	0.674237	0.924861	1.19299	1.24691	1.09841	0.797607	0.667748	0.576778	0.421597	0.47976	0.131888	0.17808	0.0652628	-0.0354528	-0.0697532	0.063518	0.154183	0.300381	0.376173	0.418271	0.526555	0.568407	0.630235	0.636904	0.777681	0.95356
0.130705	0.237736	0.154109	0.0287461	-0.0788202	-0.0910754	0.06253	0.297598	0.375915	0.452046	0.649942	0.771358	0.776294	0.822638	0.883338	0.908897	0.875742	0.764661	0.703628	0.876022	1.05939	1.14598	1.02306	0.784705	0.688347	0.728459	0.886204	0.844443	0.81561	0.679906	0.67928	0.604758	0.461395	0.596776	0.315049	0.33218	0.0611196	-0.138782	-0.229306	0.0413566	0.213304	0.328028	0.4373	0.565885	0.715259	0.706142	0.632766	0.647043	0.838865	1.09677
0.0237908	0.0464158	-0.124051	-0.317945	-0.349995	-0.217942	-0.15346	0.0847082	0.27113	0.451968	0.644246	0.686121	0.635723	0.761508	0.995396	1.10524	1.07796	0.958528	0.894746	0.927695	1.05245	1.01967	0.909266	0.657506	0.6507	0.595046	0.662915	0.644122	0.673436	0.786082	0.767472	0.673265	0.566134	0.757982	0.637858	0.580275	0.316009	-0.0760946	-0.148137	0.0941458	0.249476	0.320762	0.570936	0.807493	0.911776	0.872686	0.686079	0.53731	0.733057	1.01708
0.0211244	-0.143196	-0.382435	-0.557703	-0.469315	-0.303305	-0.272772	0.0141525	0.303065	0.505601	0.61267	0.573785	0.477085	0.543641	0.895539	1.01692	1.10465	1.04058	0.997485	1.078	1.07896	0.866749	0.618709	0.433871	0.555191	0.553185	0.570974	0.744337	0.943126	1.05071	0.933057	0.763989	0.641088	0.879393	0.797094	0.731446	0.444434	0.15041	0.0162845	0.0722284	0.146243	0.276143	0.591779	0.897245	1.02358	0.941329	0.724742	0.612391	0.727346	0.844859
0.0709486	-0.208539	-0.572704	-0.73252	-0.58546	-0.530514	-0.471673	-0.0551829	0.301308	0.522126	0.594767	0.495872	0.412442	0.522551	0.752958	0.825565	0.927962	1.01252	1.11414	1.17167	1.06836	0.723104	0.398221	0.388215	0.463344	0.510592	0.566435	0.948801	1.18645	1.29384	1.17408	0.971657	0.809305	1.02302	0.888214	0.663867	0.388777	0.24508	0.203411	0.173602	0.200237	0.310869	0.524731	0.807554	0.937377	0.901331	0.668191	0.683566	0.610551	0.609895
-0.0445104	-0.367389	-0.67972	-0.747668	-0.682074	-0.763826	-0.653484	-0.204108	0.213125	0.481032	0.466511	0.414786	0.35439	0.410151	0.480738	0.591489	0.684139	0.885096	1.0682	1.20503	1.05825	0.703238	0.447263	0.370636	0.377601	0.457745	0.603644	0.957952	1.27743	1.42981	1.33674	1.14197	1.02122	1.27749	0.95321	0.632176	0.32726	0.32388	0.356358	0.327466	0.342121	0.441054	0.643719	0.784513	0.731062	0.632572	0.490547	0.581645	0.537702	0.562919
-0.221737	-0.573358	-0.734491	-0.625854	-0.633181	-0.789619	-0.71054	-0.389166	-0.0754976	0.147947	0.171264	0.199911	0.285352	0.375634	0.384788	0.457267	0.552864	0.721052	0.918252	1.00597	0.840863	0.60598	0.509978	0.435087	0.486682	0.649771	0.817855	1.0152	1.24048	1.3851	1.37366	1.26004	1.2412	1.43479	1.00014	0.696188	0.465451	0.378754	0.355252	0.399543	0.395139	0.641064	0.729259	0.729002	0.563077	0.352339	0.337805	0.475085	0.477548	0.553053
-0.243935	-0.602324	-0.630327	-0.680797	-0.806699	-0.917951	-0.775652	-0.606939	-0.454452	-0.230548	-0.0824795	0.137623	0.309331	0.416555	0.450947	0.483933	0.606403	0.804322	0.895991	0.806179	0.496279	0.377374	0.53949	0.519313	0.614317	0.849609	1.05697	1.23211	1.31413	1.27009	1.16034	1.1889	1.26781	1.44121	1.05122	0.839791	0.706181	0.672154	0.538716	0.367616	0.373693	0.653574	0.791606	0.72598	0.491283	0.342613	0.280521	0.32043	0.410069	0.517552
-0.0591011	-0.383488	-0.56498	-0.714745	-0.97387	-0.876116	-0.648137	-0.431402	-0.342928	-0.15836	0.0141187	0.22768	0.377989	0.440386	0.454606	0.537455	0.797394	0.90102	0.900097	0.657168	0.348717	0.310389	0.352205	0.425074	0.616465	0.963998	1.29388	1.36773	1.28572	1.09135	0.882808	0.965413	1.12987	1.21423	0.909188	0.902095	0.867565	0.888161	0.676282	0.379633	0.307569	0.577949	0.722605	0.615294	0.493708	0.329958	0.328218	0.349856	0.39679	0.511103
0.158204	-0.0701699	-0.168091	-0.398594	-0.615894	-0.548637	-0.346061	-0.261479	-0.170613	0.0637302	0.310668	0.448351	0.450797	0.36998	0.37013	0.483555	0.777447	0.909828	0.864408	0.580423	0.38133	0.278316	0.316287	0.41848	0.542685	0.930683	1.29569	1.35906	1.27196	0.938982	0.699516	0.695786	0.798822	0.945017	0.634585	0.727826	0.901995	0.997723	0.717412	0.444386	0.319083	0.375614	0.399942	0.304899	0.367715	0.45451	0.541687	0.538951	0.569791	0.71779
0.266133	0.339096	0.199502	0.0337672	-0.132919	-0.186491	-0.178263	-0.166264	-0.145026	0.166192	0.474161	0.572099	0.600509	0.410169	0.217539	0.272184	0.564629	0.703791	0.649521	0.469987	0.353885	0.355129	0.393161	0.472677	0.599275	0.874418	1.15932	1.24077	1.10635	0.779045	0.564319	0.389049	0.414304	0.646262	0.418576	0.605071	0.785791	0.796005	0.624998	0.406111	0.276153	0.205019	0.213022	0.256224	0.381615	0.479208	0.548369	0.69997	0.798699	1.07536
0.433389	0.542795	0.370073	0.251773	0.128621	0.142941	0.0591149	0.0104947	-0.0210505	0.140967	0.474812	0.605515	0.529761	0.2736	0.128425	0.143577	0.23853	0.309034	0.201235	0.148858	0.332787	0.380185	0.448796	0.59499	0.834577	1.01469	1.05517	0.966716	0.811344	0.569059	0.412277	0.238073	0.22876	0.539646	0.507743	0.564836	0.598299	0.541309	0.409048	0.307778	0.334053	0.27368	0.385232	0.549345	0.687018	0.67334	0.664425	0.798244	1.00979	1.25177
0.788632	0.658116	0.379267	0.167533	0.215113	0.383262	0.307968	0.252439	0.22353	0.327414	0.414916	0.408462	0.31253	0.0752635	0.0581093	0.0791783	-0.0370321	-0.0654593	-0.090313	-0.0213928	0.121992	0.200407	0.483435	0.780047	1.06866	1.14909	1.05551	0.820838	0.525859	0.373233	0.300519	0.175233	0.182865	0.66887	0.60106	0.605655	0.535561	0.389641	0.330306	0.402804	0.387314	0.303524	0.595284	0.78021	0.911611	0.918986	0.902797	0.895786	1.03874	1.33663
1.01936	0.809813	0.419711	0.17338	0.288908	0.433641	0.43768	0.415525	0.554537	0.583928	0.512491	0.353254	0.15023	-0.00442076	0.083497	0.112192	-0.143405	-0.135265	-0.0271249	-0.014153	0.0999174	0.235717	0.490729	0.846208	1.12842	1.24517	1.09736	0.798983	0.55263	0.39689	0.22538	0.0796781	0.110114	0.629636	0.65678	0.671133	0.562912	0.527034	0.572363	0.584744	0.469385	0.390497	0.627113	0.903898	1.04074	1.06698	1.01006	1.01139	1.13582	1.34654
1.23057	0.980065	0.520946	0.37039	0.3754	0.412243	0.43287	0.514158	0.699996	0.817737	0.728474	0.50044	0.262833	0.289919	0.233152	0.109073	-0.135764	-0.0737233	0.064384	0.150801	0.240929	0.370881	0.581032	0.845717	1.1003	1.18622	1.02422	0.794706	0.660699	0.517226	0.330419	0.040031	-0.00877953	0.500803	0.530126	0.56742	0.517264	0.677368	0.743865	0.774984	0.67206	0.597586	0.661872	0.838133	0.95772	0.980834	1.03921	1.12481	1.18479	1.25879
1.29626	1.01555	0.68932	0.491716	0.517311	0.590308	0.684409	0.76953	0.886472	1.0557	0.963988	0.75993	0.655465	0.626494	0.554682	0.325437	0.00542212	0.0185804	0.167612	0.287191	0.368513	0.57245	0.781198	0.932141	1.06265	1.02742	0.846828	0.705713	0.632782	0.49059	0.293367	0.0609312	-0.0165892	0.367086	0.227448	0.263025	0.332701	0.625309	0.784995	0.919815	0.826884	0.770008	0.824561	0.880278	0.873964	0.752603	0.880361	1.14251	1.17591	1.17324
1.09144	0.879407	0.674832	0.709967	0.864789	1.04669	1.19376	1.28247	1.38569	1.31978	1.16483	1.02601	0.97461	0.941341	0.867667	0.645804	0.286745	0.181684	0.20785	0.189939	0.294437	0.61777	0.871256	1.01539	1.01377	0.907677	0.710453	0.584981	0.523323	0.337733	0.0749183	-0.0539112	-0.0712733	0.193576	-0.0264034	0.0665393	0.219915	0.466804	0.63887	0.771189	0.812763	0.907029	0.9289	0.924864	0.787033	0.611041	0.719806	1.04035	1.07181	1.0291
0.840975	0.592384	0.72553	1.09619	1.31212	1.54214	1.76293	1.97119	1.94131	1.78137	1.56588	1.44126	1.35406	1.22762	1.05809	0.857529	0.631788	0.522767	0.427777	0.235264	0.166894	0.49805	0.878551	0.992441	0.93877	0.817721	0.698589	0.625138	0.473677	0.227112	-0.0304928	-0.102836	-0.0883598	0.0891566	-0.109355	0.063169	0.263379	0.424755	0.510811	0.543461	0.628963	0.831404	0.9307	0.895476	0.695952	0.589597	0.633714	0.782422	0.860287	0.868839
0.801444	0.70331	1.07261	1.39305	1.60198	1.93871	2.28399	2.51758	2.58896	2.3643	2.14075	2.0362	1.94737	1.6748	1.27269	0.936441	0.854273	0.743001	0.590819	0.332348	0.160201	0.32877	0.66319	0.760017	0.758789	0.703838	0.706257	0.710217	0.567098	0.272985	0.0137544	-0.0799828	-0.151589	-0.00549698	-0.201585	0.0905609	0.254109	0.367568	0.405701	0.306211	0.350682	0.638591	0.776494	0.688109	0.584363	0.492225	0.48439	0.600423	0.730797	0.737879
0.984324	1.16507	1.45486	1.74338	2.00634	2.34212	2.78675	3.05518	3.11333	2.9133	2.71171	2.64017	2.54972	2.14077	1.56126	1.05295	0.863623	0.829689	0.602006	0.380359	0.206974	0.173894	0.304029	0.420416	0.510692	0.549429	0.643125	0.765511	0.6051	0.362804	0.151019	-0.0300298	-0.225561	-0.114554	-0.371696	-0.03195	0.212612	0.311603	0.203179	0.13195	0.152235	0.284402	0.391575	0.349394	0.364132	0.391435	0.480085	0.607877	0.728993	0.846909
1.18088	1.41857	1.77508	2.17525	2.57355	2.88517	3.26241	3.58008	3.61597	3.32582	3.17842	3.04908	2.97678	2.50469	1.81541	1.22293	0.968432	0.735713	0.509188	0.259913	0.156823	0.148169	0.132614	0.197025	0.319724	0.465088	0.541418	0.576176	0.466587	0.365952	0.306838	0.119044	-0.081759	-0.170878	-0.484921	-0.189861	0.00973797	0.099143	-0.00422573	-0.00837564	-0.0274143	0.02738	0.0757484	0.0905142	0.303324	0.462764	0.555126	0.622899	0.855362	1.04871
1.09618	1.5085	2.02402	2.58466	3.01697	3.25269	3.53568	3.89502	3.97407	3.54156	3.51892	3.33396	3.0596	2.63203	1.98655	1.36825	0.983886	0.635389	0.304554	0.160707	0.15013	0.189094	0.124039	0.2251	0.383883	0.499887	0.484877	0.404419	0.318065	0.320273	0.34547	0.205862	-0.0680838	-0.0716839	-0.498538	-0.454706	-0.348409	-0.2515	-0.237021	-0.107441	-0.0732741	-0.00698519	0.149082	0.341155	0.506921	0.555334	0.581828	0.669172	0.935589	1.19046
1.01051	1.5164	2.13844	2.70501	3.11469	3.34116	3.55919	3.93482	4.11294	3.64329	3.75492	3.42206	3.10799	2.64	2.00193	1.34486	0.971263	0.59781	0.298651	0.273171	0.263798	0.189736	0.105455	0.344483	0.534712	0.604999	0.583121	0.457027	0.321398	0.24017	0.261543	0.0329142	-0.274624	-0.177812	-0.503609	-0.548897	-0.571547	-0.470307	-0.352873	-0.153285	-0.0119562	0.0213933	0.302249	0.586181	0.781319	0.798294	0.771126	0.766714	0.963082	1.14519
1.08816	1.57264	2.11297	2.63835	2.96193	3.1181	3.4162	3.85352	3.90147	3.58388	3.60543	3.42984	2.96376	2.36817	1.80368	1.18012	0.923728	0.639332	0.512719	0.505509	0.422876	0.291941	0.275592	0.483642	0.666498	0.682767	0.644011	0.486197	0.339623	0.287264	0.150028	-0.169086	-0.499474	-0.352299	-0.513075	-0.57131	-0.564216	-0.345121	-0.14646	0.0193782	0.0342255	0.0358562	0.309908	0.679595	0.906302	0.9768	0.942603	0.91113	1.01841	1.09138
0.989548	1.33859	1.76108	2.194	2.58064	2.95705	3.292	3.50415	3.35503	3.27741	3.20129	2.97107	2.41767	1.73185	1.25778	0.823489	0.71091	0.582954	0.652567	0.733696	0.689864	0.547954	0.464283	0.509274	0.587591	0.646522	0.554267	0.399645	0.379578	0.28553	0.104432	-0.264398	-0.5295	-0.4179	-0.665119	-0.657199	-0.470215	-0.163293	0.0487232	0.209863	0.135827	0.0652118	0.260683	0.592834	0.778844	0.93436	0.984685	1.09168	1.16797	1.10617
0.763737	0.91314	1.12892	1.48037	2.00942	2.61412	2.93514	2.99463	2.8584	2.75194	2.52396	2.18466	1.60693	1.10846	0.784876	0.49371	0.326705	0.330287	0.593197	0.768523	0.797429	0.719982	0.58315	0.568599	0.534807	0.468431	0.299484	0.232039	0.313575	0.2982	0.043942	-0.270842	-0.555132	-0.423931	-0.686548	-0.594408	-0.417473	-0.087667	0.175303	0.247516	0.194459	0.175866	0.3118	0.470183	0.677021	0.766431	0.922275	1.13136	1.19497	1.09484
0.436608	0.387347	0.515063	0.861461	1.38034	1.9311	2.1923	2.2212	2.12544	1.96646	1.6296	1.33575	1.04058	0.807098	0.580527	0.334585	0.127071	0.188704	0.460829	0.637335	0.703089	0.668866	0.697134	0.618646	0.517667	0.258845	-0.0236583	-0.0654507	0.0498185	0.0369444	-0.257514	-0.470156	-0.472365	-0.274688	-0.507293	-0.425659	-0.208482	-0.0115523	0.0435815	0.0837526	0.105143	0.153707	0.336793	0.3927	0.564212	0.684929	0.83545	1.01577	1.15044	1.04005
0.142438	-0.0993829	-0.0621681	0.203978	0.445098	0.962681	1.23217	1.36378	1.33585	1.22688	0.906614	0.673369	0.635847	0.551633	0.396198	0.235519	0.0524368	0.0891128	0.254242	0.434126	0.447616	0.470045	0.566978	0.566154	0.46708	0.0932055	-0.248168	-0.328761	-0.427561	-0.525336	-0.758677	-0.60868	-0.450145	-0.187944	-0.385168	-0.134351	0.0193081	0.0782342	0.0368605	-0.00505924	0.064898	0.241168	0.43332	0.434112	0.558824	0.702059	0.835052	0.957549	0.966999	0.758945
-0.0347886	-0.259697	-0.359371	-0.324598	-0.230618	0.184691	0.636292	0.84278	0.937116	0.679688	0.312051	0.129148	0.151281	0.246607	0.165237	0.102517	-0.02	0.0400586	0.113573	0.222859	0.257573	0.276595	0.349908	0.403799	0.216054	-0.194017	-0.424582	-0.529326	-0.719638	-0.779512	-0.825026	-0.71278	-0.630806	-0.307989	-0.372416	0.0312243	0.228055	0.271536	0.229602	0.154176	0.238032	0.435807	0.501281	0.513854	0.625458	0.800243	0.993101	1.0109	0.79454	0.385553
-0.0420938	-0.252043	-0.386065	-0.430811	-0.366783	-0.142127	0.286268	0.512946	0.577937	0.284347	0.0431705	-0.110141	-0.146517	-0.0618367	-0.0124998	0.0290856	0.0540471	0.077919	0.0876498	0.193966	0.277491	0.316055	0.283716	0.0624886	-0.206848	-0.562782	-0.62541	-0.626376	-0.808346	-0.801509	-0.766863	-0.669908	-0.585881	-0.281548	-0.235154	0.103782	0.348668	0.424311	0.427227	0.476008	0.530063	0.569166	0.568511	0.635833	0.783156	0.93334	1.10989	1.04155	0.704601	0.259475
-0.0918789	-0.221928	-0.223795	-0.27677	-0.122088	0.114063	0.359584	0.407234	0.370369	0.1705	0.046751	-0.0130048	-0.0724883	-0.0997725	-0.0325227	0.0110745	0.11784	0.137019	0.112264	0.22147	0.40068	0.491258	0.368648	-0.0195446	-0.52013	-0.765775	-0.795721	-0.828407	-0.972738	-0.833273	-0.57076	-0.427572	-0.340761	-0.228008	-0.0485754	0.152902	0.358685	0.401548	0.439793	0.673085	0.805005	0.861949	0.88159	0.92749	0.987485	1.05692	1.11535	0.978446	0.60685	0.277441
-0.198305	-0.185709	-0.107423	-0.0597405	0.267137	0.429091	0.534462	0.475349	0.373007	0.268567	0.223183	0.222804	0.0816183	0.035387	0.141791	0.265036	0.21972	0.0791764	0.0321422	0.158397	0.432561	0.600787	0.433316	-0.0356593	-0.514076	-0.709492	-0.911588	-1.09831	-1.09392	-0.764939	-0.40835	-0.248469	-0.137389	0.00326586	0.182193	0.267207	0.337451	0.249636	0.292202	0.709029	1.00011	1.10712	1.1517	1.22794	1.27409	1.35993	1.15353	0.776427	0.427555	0.336422
-0.03227	-0.0166774	-0.0486689	0.045228	0.365103	0.591042	0.671254	0.603524	0.5275	0.476985	0.438678	0.408563	0.152961	0.0440822	0.29169	0.334671	0.271062	0.101167	-0.0836248	0.0440545	0.324061	0.45177	0.280454	-0.107927	-0.385708	-0.501108	-0.777211	-0.894577	-0.880622	-0.698802	-0.46005	-0.334015	-0.108577	0.232099	0.343626	0.411786	0.350153	0.160223	0.271809	0.641945	0.947416	1.05323	1.26849	1.47101	1.6083	1.6234	1.21099	0.765082	0.415741	0.360003
0.327612	0.232676	0.0349884	-0.0033679	0.298762	0.634097	0.733095	0.680185	0.673448	0.737406	0.741575	0.557945	0.184997	0.0456967	0.252625	0.338387	0.24843	0.00792408	-0.101247	-0.0363526	0.0668793	0.167988	-0.000825405	-0.196308	-0.293229	-0.440918	-0.674572	-0.665699	-0.554047	-0.439061	-0.341584	-0.219365	-0.0284958	0.33349	0.497978	0.493377	0.339663	0.204355	0.297071	0.525546	0.756293	0.948306	1.20584	1.58615	1.75111	1.66958	1.32949	0.905105	0.679805	0.55082
0.518306	0.376561	0.0842214	0.0369039	0.262451	0.467191	0.538589	0.574228	0.748839	0.91433	0.905068	0.657767	0.220207	-0.0571809	0.00408649	0.0838037	-0.0827966	-0.283806	-0.211398	-0.107238	-0.0235543	0.0441184	-0.0167236	0.0307417	-0.0735521	-0.361197	-0.634433	-0.456109	-0.27044	-0.121947	-0.0668683	0.0637422	0.181468	0.399237	0.497057	0.418474	0.245675	0.140577	0.229802	0.381558	0.604964	0.84729	1.10534	1.47693	1.68688	1.63056	1.33251	1.04757	0.86013	0.724548
0.535415	0.375182	0.176423	0.0361595	0.126774	0.207756	0.289883	0.357188	0.653088	0.825386	0.914996	0.644552	0.166062	-0.0611811	-0.237128	-0.343388	-0.503134	-0.560643	-0.272965	-0.0584941	0.00783777	0.131186	0.295259	0.38865	0.227668	-0.0575986	-0.321589	-0.263852	-0.093523	0.0953126	0.141441	0.344652	0.565505	0.542377	0.448529	0.26276	0.117997	0.136125	0.286802	0.350119	0.549827	0.773862	1.00021	1.25931	1.46055	1.36132	1.04842	0.950286	0.910816	0.789632
0.321079	0.226098	0.0659885	0.0478668	0.0101404	0.0850396	0.14689	0.246837	0.490686	0.651724	0.63928	0.437734	0.0577173	-0.0944786	-0.371652	-0.512766	-0.539682	-0.506181	-0.334533	-0.128647	-0.00495911	0.202873	0.496889	0.555152	0.486651	0.277494	0.0493593	0.0180039	0.0897417	0.0923576	0.245259	0.484448	0.704423	0.691619	0.548926	0.280385	0.122642	0.233968	0.324026	0.315262	0.486877	0.799311	1.0401	1.10223	1.13216	0.948514	0.70378	0.681862	0.755203	0.694073
0.0823283	-0.0723996	-0.0515265	0.0271029	0.00434637	0.0267763	0.238516	0.449718	0.526771	0.51444	0.389199	0.218952	-0.0293875	-0.104827	-0.359693	-0.427751	-0.431944	-0.445372	-0.299665	-0.158029	-0.0228829	0.19204	0.469516	0.603979	0.601836	0.491249	0.35732	0.373102	0.313046	0.184374	0.143754	0.395241	0.700765	0.780804	0.638093	0.428138	0.370208	0.368677	0.339277	0.323374	0.473977	0.850395	1.02871	0.997162	0.879948	0.521308	0.28761	0.343124	0.447979	0.314822
-0.0238533	-0.139452	-0.0882311	-0.0590906	-0.000959396	0.0854564	0.378726	0.623547	0.650014	0.546833	0.363727	0.211352	0.0229125	-0.12787	-0.399002	-0.44625	-0.377916	-0.282512	-0.179836	-0.0509353	0.102748	0.246393	0.395756	0.559055	0.499735	0.429856	0.553465	0.522146	0.437229	0.18264	0.114514	0.322879	0.606773	0.637078	0.541224	0.521936	0.549414	0.589322	0.536658	0.40546	0.441301	0.694203	0.88354	0.815918	0.55498	0.181504	0.0333052	-0.0366287	-0.000603199	-0.121559
-0.00112915	0.00467634	0.012516	0.0175581	0.0161963	0.152193	0.458634	0.729749	0.810854	0.779177	0.646116	0.459123	0.293474	-0.00247622	-0.385089	-0.529448	-0.356359	-0.212425	-0.0958958	0.053472	0.26793	0.421596	0.443822	0.403536	0.329031	0.26739	0.458594	0.523485	0.390269	0.228513	0.190988	0.233183	0.353115	0.329046	0.328389	0.505871	0.653181	0.727204	0.62857	0.497068	0.503839	0.655688	0.678553	0.485505	0.253938	0.0255384	-0.115043	-0.301147	-0.403042	-0.530839
-0.0294299	0.137575	0.121563	0.149382	0.156642	0.252133	0.533659	0.859876	1.14699	1.28178	1.23539	0.951279	0.583323	0.199578	-0.210043	-0.376561	-0.397058	-0.35767	-0.194328	0.0472841	0.349371	0.486691	0.487494	0.305634	0.140748	0.16303	0.324416	0.297772	0.199998	0.133273	0.147344	0.154474	0.203215	0.180193	0.257156	0.408995	0.50353	0.610448	0.605002	0.537895	0.623752	0.631088	0.517755	0.260315	0.0222325	-0.194392	-0.244835	-0.5288	-0.780823	-0.758479
-0.192253	0.0600243	0.150044	0.194537	0.290497	0.548362	0.878947	1.3672	1.90524	2.18942	2.09175	1.66878	0.984255	0.395285	0.0504513	-0.107462	-0.208753	-0.349596	-0.347204	-0.102458	0.250881	0.455106	0.440346	0.219694	0.106275	0.0757585	0.0842814	0.0156641	-0.0488658	0.00824785	0.107119	0.203206	0.222506	0.290373	0.415414	0.472275	0.473263	0.433389	0.439346	0.440294	0.604991	0.581586	0.441674	0.202607	-0.0334482	-0.142594	-0.345088	-0.684433	-1.00968	-0.99149
-0.409518	-0.217721	-0.115664	0.138372	0.608433	1.12145	1.53844	2.14601	2.80851	3.11195	3.00451	2.51079	1.59613	0.606372	0.24039	0.0910788	-0.0075078	-0.308073	-0.400715	-0.24683	0.0784154	0.256773	0.250131	0.0666165	0.0163813	0.0190053	-0.00717163	-0.0752826	-0.0335698	0.116133	0.159911	0.236068	0.265965	0.441326	0.56049	0.553377	0.479373	0.267316	0.195808	0.288006	0.447071	0.443705	0.342644	0.242066	0.204084	0.134302	-0.180935	-0.73899	-1.09425	-1.07191
-0.632888	-0.595565	-0.457544	0.132745	1.06895	1.75605	2.20722	2.81837	3.50451	3.8277	3.74809	3.25831	2.19652	0.872391	0.330963	0.246895	0.0533557	-0.272899	-0.322146	-0.319669	-0.193903	-0.120759	-0.0960898	-0.0906119	-0.0268817	0.0530725	0.0756917	0.171417	0.238563	0.315815	0.29571	0.273814	0.291359	0.45092	0.607664	0.637166	0.48231	0.203293	0.0797119	0.0822506	0.193448	0.227211	0.211387	0.27176	0.316128	0.327701	-0.072691	-0.660979	-0.994	-1.15087
-0.779597	-0.836446	-0.702256	0.273847	1.46477	2.23124	2.61501	3.1924	3.92316	4.30857	4.27803	3.78074	2.67411	1.13206	0.623196	0.328005	0.0370708	-0.236747	-0.274827	-0.220632	-0.257237	-0.268311	-0.239918	-0.148963	0.00212145	0.0575986	0.0877543	0.329983	0.508497	0.587274	0.530875	0.432409	0.368755	0.429509	0.648736	0.584723	0.375628	0.121205	0.0246511	-0.0263371	0.0301566	0.101048	0.139945	0.227967	0.302684	0.170515	-0.18222	-0.659141	-0.850541	-1.03574
-0.882361	-1.07269	-0.856392	0.294587	1.56908	2.35828	2.74423	3.30959	4.13356	4.55264	4.53821	4.05879	2.9791	1.37782	0.813378	0.443294	0.144321	-0.0492291	-0.0412278	-0.0249162	-0.172622	-0.162444	-0.011188	0.0478125	0.111446	0.0645657	0.0683227	0.276145	0.58019	0.698577	0.67229	0.612489	0.672713	0.710588	0.650012	0.394097	0.21206	0.085259	0.0855565	0.0171752	0.0582714	0.101595	0.168356	0.227876	0.184504	-0.0450215	-0.449465	-0.731764	-0.77715	-1.04878
-1.2422	-1.32114	-0.985626	0.0833941	1.34502	2.1528	2.58	3.14455	4.06589	4.52522	4.53422	4.03996	3.00357	1.41557	0.876364	0.56371	0.376572	0.334334	0.321765	0.14248	-0.0423522	-0.028501	0.20558	0.251912	0.252266	0.158936	0.0845356	0.228412	0.475124	0.544744	0.656967	0.790859	0.970568	0.936247	0.764081	0.398295	0.201325	0.173092	0.182839	0.1039	0.0392671	0.126068	0.258291	0.215089	0.0499654	-0.292052	-0.667148	-0.847357	-0.991601	-1.20806
-1.46411	-1.37745	-1.00451	-0.296989	0.726437	1.57866	2.01318	2.51955	3.58269	4.15697	4.19673	3.69569	2.68184	1.258	0.794817	0.644331	0.714047	0.755007	0.646428	0.399475	0.128445	0.0321994	0.278304	0.298053	0.255878	0.159067	0.0983071	0.171889	0.335147	0.421916	0.516888	0.797111	1.03063	1.07792	0.90525	0.6022	0.494545	0.453064	0.334321	0.0910163	-0.0598149	0.0711942	0.238851	0.197419	-0.060647	-0.478535	-0.774236	-0.94586	-1.06128	-1.25479
-1.17747	-1.20402	-1.0334	-0.648808	0.00653124	0.695694	1.13654	1.52223	2.53723	3.28995	3.42395	2.9415	1.91139	0.998629	0.658096	0.589455	0.897469	0.962789	0.884665	0.643287	0.33513	0.161992	0.256058	0.185258	0.105926	0.0456729	-0.0214663	0.114878	0.181253	0.289322	0.415139	0.71303	1.02917	1.08434	0.956819	0.722854	0.768722	0.696659	0.549524	0.139167	-0.181358	-0.119909	0.0907488	-0.0287466	-0.319941	-0.643534	-0.716774	-0.790701	-0.910005	-0.975105
-1.0505	-0.974444	-0.907995	-0.709854	-0.356685	-0.0520225	0.331684	0.636981	1.24983	1.9139	2.04276	1.64142	1.09504	0.632324	0.491345	0.526277	0.784993	0.87101	0.921487	0.733047	0.498115	0.437536	0.314378	0.161331	-0.0281572	-0.0862756	-0.0194135	0.0319881	0.0888839	0.303946	0.480137	0.738569	0.946163	0.956974	0.832119	0.670411	0.792655	0.835518	0.664873	0.214906	-0.148117	-0.241921	-0.271221	-0.50125	-0.795787	-0.784851	-0.648812	-0.733931	-0.742375	-0.592638
-0.901551	-0.823479	-0.716184	-0.588772	-0.446219	-0.237727	0.0207219	0.212177	0.439231	0.621098	0.788775	0.726842	0.525267	0.473782	0.488656	0.57101	0.719392	0.800716	0.736873	0.66802	0.572964	0.531195	0.433001	0.223097	-0.0111175	-0.12423	-0.0305443	-0.0377183	-0.0354686	0.365688	0.558076	0.683297	0.759155	0.712418	0.652486	0.621142	0.788755	0.765392	0.622508	0.220332	-0.0894842	-0.310955	-0.555065	-0.82849	-0.984281	-0.929098	-0.849895	-0.879065	-0.680215	-0.298793
-0.732098	-0.707426	-0.6003	-0.519936	-0.262071	-0.102875	0.0520453	0.110859	0.148168	0.0677977	0.243039	0.334233	0.309256	0.45611	0.580938	0.715352	0.762189	0.694289	0.527356	0.43527	0.487901	0.525733	0.487171	0.306103	0.118472	0.0355697	0.0225339	-0.132082	-0.129059	0.30829	0.534696	0.613377	0.576296	0.530118	0.656937	0.749852	0.744573	0.59053	0.380435	0.0836687	-0.0816326	-0.420271	-0.643109	-0.820525	-0.882734	-0.849712	-0.835889	-0.765165	-0.522108	-0.146062
-0.478417	-0.532291	-0.572307	-0.505544	-0.225385	0.0122013	0.133906	0.168232	0.0719481	0.0669875	0.196815	0.245334	0.240951	0.442344	0.698611	0.891432	0.800104	0.615206	0.334441	0.150273	0.264411	0.36158	0.309651	0.23115	0.221937	0.133845	0.102223	-0.125861	-0.297357	-0.0103388	0.316003	0.469481	0.437628	0.515054	0.74415	0.786277	0.70747	0.433735	0.184505	0.0200033	-0.162649	-0.539842	-0.694531	-0.696105	-0.565368	-0.541811	-0.520857	-0.408102	-0.224107	-0.0563192
-0.201542	-0.306619	-0.469851	-0.522401	-0.285378	0.00642824	0.195014	0.18044	0.189087	0.184586	0.279253	0.272646	0.226112	0.409047	0.692749	0.843147	0.805791	0.548818	0.145676	-0.0573311	0.00503206	0.0279937	-0.0556126	-0.0789104	-0.00125694	0.0292406	0.0351844	-0.261241	-0.383379	-0.23717	0.00185204	0.0995121	0.216439	0.420889	0.712224	0.817575	0.736042	0.447349	0.318164	0.223428	-0.0610476	-0.511463	-0.678327	-0.490386	-0.33809	-0.306175	-0.250504	-0.120374	-0.0464683	0.00266218
-0.0674896	-0.192276	-0.435755	-0.603223	-0.451328	-0.190751	-0.0580854	0.0144248	0.152418	0.281676	0.368772	0.355378	0.321136	0.36403	0.542355	0.711854	0.622271	0.346932	0.0120873	-0.207318	-0.283155	-0.362477	-0.465798	-0.486871	-0.348719	-0.284104	-0.308222	-0.492568	-0.541179	-0.484266	-0.2852	-0.226023	-0.146595	0.135318	0.502074	0.680904	0.664027	0.553737	0.487712	0.450534	0.199978	-0.215994	-0.366957	-0.281493	-0.248262	-0.295637	-0.186694	-0.0123339	0.135077	0.159544
-0.141689	-0.28423	-0.538866	-0.689905	-0.698821	-0.580313	-0.473295	-0.374979	-0.0451398	0.205183	0.336952	0.385132	0.421043	0.486983	0.615594	0.519282	0.240507	0.0156517	-0.247967	-0.317754	-0.59771	-0.71999	-0.758552	-0.70782	-0.625624	-0.691688	-0.783952	-0.875263	-0.811039	-0.696937	-0.614244	-0.52983	-0.404892	-0.146348	0.259942	0.365766	0.328341	0.393768	0.505161	0.520901	0.39777	0.120245	0.0720992	0.0812087	-0.0453982	-0.289493	-0.229816	0.0407743	0.263888	0.274433
-0.410224	-0.567836	-0.771615	-0.839575	-0.881129	-0.849026	-0.764726	-0.580056	-0.223655	-0.0165744	0.148638	0.328948	0.504349	0.683666	0.615346	0.358204	-0.0540981	-0.337113	-0.528284	-0.662077	-0.883456	-0.973498	-0.813513	-0.703671	-0.738467	-0.933012	-1.14738	-1.12612	-1.03842	-1.07709	-1.09441	-0.797505	-0.635846	-0.415805	-0.147962	-0.0743718	-0.0334687	0.124912	0.341702	0.404501	0.329694	0.337589	0.301194	0.313295	0.158687	-0.184717	-0.225576	-0.00182056	0.135863	0.10026
-0.768603	-0.888062	-0.949433	-0.940173	-1.04781	-1.01251	-0.935795	-0.735817	-0.494211	-0.208303	-0.0150175	0.167295	0.381112	0.591043	0.6234	0.305281	-0.114816	-0.386411	-0.673592	-0.852591	-0.966077	-0.908159	-0.696355	-0.659972	-0.799552	-1.03591	-1.10651	-1.1116	-1.23797	-1.37277	-1.43615	-1.03954	-0.786478	-0.688682	-0.575885	-0.436873	-0.328139	-0.110741	0.0988965	0.163346	0.112447	0.234132	0.441422	0.423311	0.224344	-0.0657802	-0.222313	-0.242902	-0.228734	-0.184997
-0.964629	-0.900183	-0.878227	-0.975829	-1.14003	-1.12376	-1.01531	-0.77903	-0.596554	-0.379279	-0.207238	-0.0485568	0.196107	0.472296	0.377791	0.125892	-0.143308	-0.310465	-0.525931	-0.653701	-0.636345	-0.495164	-0.506443	-0.647034	-0.861125	-1.04261	-0.966759	-0.91031	-1.15871	-1.24096	-1.3128	-1.07919	-0.964453	-1.00794	-0.869774	-0.631161	-0.50782	-0.3774	-0.250842	-0.233083	-0.103578	0.147032	0.318466	0.284548	0.157433	-0.142889	-0.262018	-0.317967	-0.383859	-0.350137
-0.835459	-0.673779	-0.647109	-0.834239	-1.03108	-1.03724	-0.904398	-0.71482	-0.634199	-0.528526	-0.32646	-0.0583539	0.113885	0.220981	0.0508842	-0.303008	-0.39763	-0.375877	-0.456151	-0.482399	-0.202609	-0.123672	-0.173221	-0.423159	-0.737152	-0.872559	-0.802597	-0.813512	-1.06651	-1.06642	-1.00269	-1.00678	-1.08652	-1.11773	-1.02646	-0.737803	-0.600586	-0.477555	-0.497554	-0.396358	-0.273461	-0.113651	0.0678244	0.0368977	-0.0598683	-0.190211	-0.235317	-0.263638	-0.333662	-0.262591
-0.773428	-0.506701	-0.447241	-0.553733	-0.751472	-0.834033	-0.693875	-0.644996	-0.680634	-0.599648	-0.284061	-0.0307975	0.0328846	-0.0379024	-0.322654	-0.579565	-0.649999	-0.627811	-0.648333	-0.430726	-0.0237556	0.154557	0.140227	-0.117252	-0.400288	-0.52062	-0.633064	-0.837076	-1.03363	-0.928996	-0.721866	-0.651161	-0.787445	-0.872544	-0.83939	-0.668175	-0.567376	-0.638501	-0.751833	-0.592348	-0.375962	-0.263007	-0.144487	-0.165342	-0.144358	-0.118638	-0.221067	-0.329426	-0.287126	-0.0788536
-0.734346	-0.51931	-0.425107	-0.490268	-0.574893	-0.550255	-0.551223	-0.6406	-0.763202	-0.692011	-0.379845	-0.106513	-0.114278	-0.279451	-0.485743	-0.641033	-0.716088	-0.772813	-0.72992	-0.440332	-0.0314255	0.164721	0.205139	0.0367985	-0.0775838	-0.173321	-0.285308	-0.55937	-0.808618	-0.735906	-0.538215	-0.472302	-0.553067	-0.53336	-0.375223	-0.357092	-0.490709	-0.734506	-0.864756	-0.620369	-0.338569	-0.251474	-0.132921	-0.0621624	0.00308657	-0.0062933	-0.168975	-0.270702	-0.25231	0.0465336
-0.685255	-0.593687	-0.584615	-0.678024	-0.556518	-0.447141	-0.428347	-0.579076	-0.762517	-0.742137	-0.598677	-0.439552	-0.423551	-0.529302	-0.541166	-0.55968	-0.642529	-0.741056	-0.606673	-0.426012	-0.125765	0.0230284	0.0593572	0.00554705	0.0959506	0.0802283	0.0282683	-0.218432	-0.381945	-0.38559	-0.415599	-0.457506	-0.46029	-0.321861	-0.0392299	0.0125847	-0.196269	-0.57636	-0.728655	-0.659864	-0.451568	-0.327343	-0.153338	0.0988793	0.275531	0.278415	0.106994	-0.0969887	-0.129602	0.127976
-0.589288	-0.635593	-0.738507	-0.864071	-0.719782	-0.54349	-0.511281	-0.685033	-0.793327	-0.834012	-0.829959	-0.733285	-0.690831	-0.710304	-0.581697	-0.544976	-0.682007	-0.724192	-0.624784	-0.512766	-0.328992	-0.179454	-0.106199	-0.0498748	0.10884	0.105262	0.0940418	0.030221	-0.10493	-0.0953312	-0.145278	-0.227622	-0.292563	-0.171642	0.134409	0.172057	-0.032443	-0.357912	-0.585229	-0.599262	-0.526724	-0.393447	-0.161304	0.210116	0.466433	0.484998	0.294583	0.129459	0.14789	0.193549
-0.533605	-0.667734	-0.857486	-0.909981	-0.870351	-0.79609	-0.778054	-0.921605	-0.894694	-0.787947	-0.791711	-0.730631	-0.662701	-0.593943	-0.521641	-0.663085	-0.860401	-0.874076	-0.638743	-0.482334	-0.363273	-0.272074	-0.201688	-0.0947986	0.0321302	-0.00446939	-0.0389152	-0.022151	0.0422015	0.15562	0.0872016	-0.0136065	-0.0469542	0.0559707	0.203801	0.139145	-0.116177	-0.32794	-0.358552	-0.327478	-0.363356	-0.272051	0.0121274	0.26227	0.403672	0.383232	0.297847	0.273144	0.383879	0.380704
-0.638322	-0.843673	-0.939357	-0.975423	-1.02507	-1.05089	-1.06558	-1.07688	-0.930875	-0.730407	-0.703169	-0.635448	-0.436573	-0.252485	-0.316322	-0.546819	-0.904762	-0.840611	-0.592156	-0.443844	-0.409029	-0.305124	-0.149471	-0.0843019	-0.0260253	-0.0700121	-0.162595	-0.155334	0.0980248	0.208817	0.144388	0.110321	0.204758	0.203749	0.225341	0.0867028	-0.19405	-0.314081	-0.215371	-0.160675	-0.140904	0.0383105	0.19508	0.333712	0.341888	0.245332	0.240076	0.289143	0.542719	0.542957
-0.981565	-1.09993	-1.09203	-0.998628	-1.00865	-1.08351	-1.08406	-0.990451	-0.813735	-0.721452	-0.689334	-0.621807	-0.288082	-0.0477448	-0.122233	-0.354137	-0.68008	-0.776627	-0.666908	-0.568928	-0.55586	-0.320839	-0.0542855	0.05095	0.0989246	-0.0566969	-0.177388	-0.121525	-0.00972605	0.00810909	0.0170045	0.0711622	0.279468	0.338587	0.32647	0.0967603	-0.134717	-0.238943	-0.23967	-0.24436	-0.0634732	0.20414	0.381694	0.496706	0.391432	0.214611	0.187675	0.302945	0.512838	0.524302
-1.21836	-1.23193	-1.15119	-0.986921	-1.01981	-1.00311	-0.885011	-0.688937	-0.607484	-0.612642	-0.686975	-0.633313	-0.31879	-0.0519896	-0.117842	-0.328448	-0.612136	-0.745359	-0.716512	-0.683759	-0.595024	-0.307746	-0.00182486	0.130783	0.0852032	-0.0397196	-0.180218	-0.226632	-0.210982	-0.14841	-0.133329	0.0337124	0.289481	0.434119	0.360462	0.205451	0.0762272	-0.0126815	-0.0752492	-0.154706	-0.0314522	0.306494	0.57661	0.566195	0.429746	0.230764	0.205099	0.256932	0.366259	0.343292
-1.12899	-1.02261	-0.90738	-0.907831	-1.01804	-0.987151	-0.730396	-0.50168	-0.405384	-0.475513	-0.698531	-0.775435	-0.560924	-0.325521	-0.470628	-0.594018	-0.658694	-0.653299	-0.570804	-0.542974	-0.40909	-0.171851	0.0140152	0.00748968	-0.0762238	-0.187538	-0.217472	-0.197461	-0.259895	-0.188718	-0.0312204	0.167406	0.284113	0.315784	0.256025	0.264092	0.301576	0.295122	0.202698	0.0877814	0.129964	0.320713	0.520304	0.49042	0.330608	0.245208	0.33849	0.328107	0.317335	0.253836
-0.861145	-0.65412	-0.585198	-0.681768	-0.904692	-1.02222	-0.729346	-0.475557	-0.416663	-0.565922	-0.821414	-0.913406	-0.882403	-0.809746	-0.920338	-0.969207	-0.75286	-0.612998	-0.495409	-0.370207	-0.189709	-0.0213065	0.0132532	-0.0970044	-0.264994	-0.298978	-0.259852	-0.17415	-0.208467	-0.0197983	0.170986	0.313794	0.294614	0.218689	0.137917	0.256328	0.397774	0.428366	0.361504	0.275581	0.277952	0.310761	0.391733	0.351901	0.261499	0.312631	0.464067	0.430776	0.35557	0.287671
-0.672649	-0.464336	-0.399002	-0.506732	-0.766443	-0.927652	-0.853296	-0.693574	-0.665002	-0.788168	-0.914025	-0.940293	-1.02468	-1.09451	-1.19768	-1.12906	-0.945415	-0.811466	-0.599701	-0.402275	-0.0403967	0.1058	0.146769	-0.0100918	-0.267974	-0.267108	-0.238024	-0.204549	-0.254694	0.0885749	0.349998	0.509742	0.454041	0.301282	0.208284	0.222196	0.314774	0.306482	0.27739	0.293214	0.398352	0.3887	0.417215	0.288821	0.253671	0.327076	0.482224	0.442869	0.34937	0.363742
-0.578392	-0.390764	-0.352942	-0.53897	-0.7217	-0.950271	-0.954541	-0.936738	-0.89796	-0.959632	-0.98271	-0.932268	-1.14035	-1.21985	-1.24383	-1.12681	-0.991484	-0.888596	-0.742567	-0.477554	-0.0827346	0.155515	0.246837	0.111	-0.0619688	-0.090219	-0.0994968	-0.206628	-0.252582	0.097095	0.414509	0.613894	0.560245	0.372156	0.294522	0.252028	0.255942	0.145781	0.0824366	0.200008	0.401809	0.437587	0.434884	0.353915	0.32714	0.348845	0.384169	0.343145	0.299226	0.363885
-0.360843	-0.355278	-0.468749	-0.667888	-0.814164	-0.887684	-0.883423	-1.00705	-0.990782	-0.935296	-0.926151	-1.04045	-1.25553	-1.30319	-1.20135	-0.938525	-0.930377	-0.887846	-0.807064	-0.606789	-0.250561	0.0140667	0.12962	0.0768185	0.0773854	0.129883	0.0900559	-0.0732098	-0.142803	0.0404291	0.30568	0.478788	0.452094	0.319495	0.33364	0.338502	0.27719	0.0507522	-0.107146	0.0215964	0.238761	0.306786	0.25309	0.32355	0.384497	0.440681	0.388409	0.252454	0.191465	0.287369
-0.122542	-0.207487	-0.459066	-0.763114	-0.916149	-0.864893	-0.919482	-1.04977	-0.933945	-0.728098	-0.760705	-0.91573	-1.22643	-1.28107	-1.04901	-0.904047	-0.972296	-0.954721	-0.839579	-0.724306	-0.527274	-0.32367	-0.201464	-0.116542	0.106633	0.202768	0.10871	-0.038424	-0.174382	-0.13318	0.015698	0.154962	0.177927	0.186999	0.312455	0.3969	0.257177	-0.0738168	-0.253272	-0.229325	-0.066864	0.00581884	0.00147247	0.184299	0.40743	0.470507	0.371409	0.186178	0.156946	0.201818
0.0679069	-0.0377231	-0.334149	-0.69086	-0.822822	-0.91925	-1.00022	-1.07175	-0.848056	-0.567775	-0.553999	-0.704823	-0.957573	-1.12858	-1.13007	-1.10858	-1.15386	-1.03136	-0.875756	-0.719507	-0.627473	-0.569122	-0.501054	-0.309171	-0.0853119	-0.0224419	-0.0401158	-0.219946	-0.251127	-0.221584	-0.150992	-0.0812187	0.00434637	0.14093	0.29127	0.265111	0.0599184	-0.255026	-0.379377	-0.291526	-0.311454	-0.287824	-0.220361	0.00842619	0.218204	0.301113	0.217446	0.190702	0.233755	0.220517
0.120172	0.0160742	-0.225102	-0.435989	-0.544436	-0.785131	-1.0187	-1.08322	-0.863973	-0.576886	-0.525028	-0.703634	-0.884766	-0.954355	-1.03168	-1.09241	-1.08861	-0.908054	-0.736884	-0.668811	-0.72401	-0.731322	-0.699326	-0.577483	-0.470127	-0.336031	-0.291725	-0.286235	-0.222159	-0.203054	-0.148493	-0.0427403	0.177201	0.260144	0.244206	0.0884013	-0.110485	-0.318316	-0.385855	-0.337613	-0.425917	-0.460617	-0.436822	-0.302456	-0.140211	0.0162416	0.0288153	0.143469	0.244646	0.285357
0.0293713	-0.0976095	-0.216396	-0.2673	-0.361509	-0.650035	-0.966136	-1.15085	-1.02222	-0.815001	-0.841028	-0.948295	-0.909615	-0.78941	-0.803905	-0.822827	-0.751131	-0.569169	-0.448353	-0.583202	-0.836905	-0.960417	-0.802627	-0.633882	-0.59591	-0.472619	-0.311645	-0.162826	-0.0945582	-0.105179	-0.0954576	0.0262551	0.366901	0.425988	0.365112	0.128244	-0.089726	-0.276625	-0.297117	-0.45914	-0.663427	-0.690295	-0.519007	-0.423642	-0.300628	-0.176345	-0.0885267	0.100874	0.199628	0.163674
-0.0541058	-0.25182	-0.337573	-0.296608	-0.362665	-0.723679	-1.05273	-1.19455	-1.19293	-1.1703	-1.17143	-1.22054	-1.0536	-0.752883	-0.687209	-0.583026	-0.334554	-0.134824	-0.165439	-0.397007	-0.784272	-0.914609	-0.764814	-0.631686	-0.577405	-0.40486	-0.156517	0.0611691	0.0943217	0.0102744	0.0230083	0.127721	0.440635	0.558874	0.50506	0.235469	0.0665312	-0.0554914	-0.213262	-0.547219	-0.745664	-0.681203	-0.425654	-0.359768	-0.262558	-0.148229	-0.00738192	0.0953889	0.0513396	-0.0590825
-0.0133147	-0.258082	-0.293223	-0.358144	-0.583058	-0.885458	-1.10344	-1.15646	-1.15587	-1.27463	-1.34607	-1.24328	-1.08529	-0.896532	-0.768999	-0.516809	-0.0981531	0.0766201	0.0913534	-0.194211	-0.566844	-0.806057	-0.762646	-0.678319	-0.635072	-0.295598	0.0701456	0.352303	0.379637	0.254878	0.163691	0.221375	0.389857	0.512804	0.416004	0.200117	0.226695	0.150262	-0.0136843	-0.367965	-0.574971	-0.516838	-0.412135	-0.38696	-0.330934	-0.0331988	0.145784	0.205138	0.0551505	-0.185648
0.012095	-0.114441	-0.186372	-0.360841	-0.655991	-0.947872	-1.11216	-1.06686	-1.13638	-1.33745	-1.33029	-1.21255	-1.09378	-0.951314	-0.794881	-0.567047	-0.213559	0.0932403	0.177247	-0.0829673	-0.44512	-0.642817	-0.658184	-0.629004	-0.546987	-0.19366	0.244562	0.468387	0.460852	0.367158	0.310965	0.326748	0.373259	0.291198	0.141645	0.066864	0.257463	0.283017	0.139019	-0.171865	-0.401592	-0.489924	-0.455257	-0.407558	-0.306048	-0.0211959	0.263793	0.335151	0.168092	-0.102253
-0.00228977	-0.016943	-0.04461	-0.24098	-0.54948	-0.849153	-0.89431	-1.01266	-1.24947	-1.41272	-1.35087	-1.15057	-1.072	-0.96215	-0.894737	-0.683203	-0.353867	-0.0668979	-0.0107851	-0.202925	-0.419343	-0.488611	-0.451914	-0.399025	-0.250162	-0.0140848	0.223909	0.320067	0.342359	0.311224	0.453357	0.453849	0.378877	0.171642	-0.062645	-0.104963	0.0716791	0.121827	-0.092556	-0.230892	-0.32587	-0.344114	-0.359463	-0.327084	-0.204503	-0.0118785	0.231657	0.318435	0.180692	0.0792871
0.0262938	0.0712776	0.00266981	-0.202906	-0.460792	-0.526068	-0.552683	-0.774134	-1.1814	-1.48726	-1.3805	-1.18918	-1.17155	-1.1202	-0.908901	-0.723432	-0.577672	-0.395737	-0.346523	-0.541144	-0.499034	-0.505303	-0.387002	-0.249613	-0.028532	0.147668	0.264292	0.264766	0.22533	0.221112	0.407028	0.452288	0.353978	0.090416	-0.190763	-0.283382	-0.235443	-0.278865	-0.482822	-0.442995	-0.298488	-0.290833	-0.256344	-0.196804	-0.0577903	0.0855742	0.190731	0.174766	0.0465631	0.050622
0.205024	0.0901628	-0.0911632	-0.251013	-0.389681	-0.272808	-0.294797	-0.514124	-0.947562	-1.31205	-1.34908	-1.38843	-1.42614	-1.3681	-1.02951	-0.834217	-0.721642	-0.68649	-0.739145	-0.777069	-0.668081	-0.623069	-0.507637	-0.253521	0.0805492	0.280123	0.40697	0.354239	0.208156	0.133196	0.266216	0.313031	0.13108	-0.141932	-0.251987	-0.358286	-0.458336	-0.589714	-0.72929	-0.678047	-0.496691	-0.43555	-0.339017	-0.0633507	0.129205	0.191327	0.180079	0.0323176	-0.153728	-0.114762
0.338344	0.192788	-0.0414419	-0.214159	-0.269742	-0.168962	-0.240524	-0.488977	-0.892434	-1.05773	-1.18315	-1.37112	-1.56061	-1.54593	-1.20017	-0.912043	-0.843884	-0.859568	-0.829032	-0.753716	-0.70871	-0.689078	-0.654639	-0.320417	0.0475402	0.306134	0.452968	0.392199	0.238344	0.216423	0.205727	0.0917439	-0.185079	-0.450209	-0.411843	-0.38021	-0.577714	-0.733325	-0.738452	-0.667249	-0.596506	-0.595891	-0.433408	-0.0629539	0.170448	0.243857	0.150872	-0.121605	-0.33229	-0.319453
0.468979	0.375247	0.134256	0.040956	0.0909185	0.00544071	-0.278781	-0.618126	-0.866359	-0.898629	-0.975224	-1.3089	-1.49976	-1.4198	-1.26365	-1.07507	-1.05304	-1.0075	-0.868627	-0.723283	-0.616038	-0.658895	-0.694463	-0.454208	-0.134394	0.142935	0.252628	0.24095	0.282937	0.327238	0.263402	-0.048245	-0.427263	-0.596621	-0.580245	-0.592565	-0.811838	-0.765121	-0.657527	-0.552936	-0.508088	-0.580697	-0.54196	-0.268368	-0.0182891	0.137208	0.0308442	-0.245987	-0.448352	-0.521702
0.450932	0.398038	0.238909	0.353932	0.389324	0.222812	-0.131491	-0.528282	-0.817823	-0.861108	-0.94137	-1.35825	-1.3	-1.15574	-1.13743	-1.18708	-1.2954	-1.23941	-1.00563	-0.774148	-0.694265	-0.723439	-0.7067	-0.581895	-0.374679	-0.181885	-0.101032	-0.0257783	0.184708	0.310611	0.232453	-0.117189	-0.370131	-0.567983	-0.659047	-0.81908	-0.927554	-0.729534	-0.552187	-0.442774	-0.425774	-0.587474	-0.626341	-0.505764	-0.282466	-0.185018	-0.297924	-0.488777	-0.618857	-0.688307
0.193383	0.246757	0.272029	0.470376	0.603745	0.483152	0.101005	-0.298057	-0.519775	-0.747661	-1.0706	-1.37195	-1.24184	-0.937081	-0.978252	-1.11012	-1.30289	-1.25282	-1.11994	-1.05133	-1.05496	-0.965473	-0.818789	-0.61095	-0.481906	-0.453238	-0.391459	-0.277858	-0.0868611	0.00345659	-0.0321379	-0.281103	-0.29713	-0.407021	-0.482966	-0.606386	-0.628719	-0.555274	-0.405344	-0.392426	-0.498245	-0.708998	-0.606475	-0.648921	-0.59547	-0.629069	-0.802472	-0.864624	-0.84991	-1.0031
-0.0504947	0.101579	0.249973	0.508206	0.658254	0.562096	0.257817	0.0286036	-0.187548	-0.476254	-0.942753	-1.2731	-1.22177	-0.997722	-0.992171	-1.11324	-1.1351	-0.99719	-0.996933	-1.19766	-1.32337	-1.13353	-0.889864	-0.683217	-0.654319	-0.61668	-0.549319	-0.516509	-0.437532	-0.348863	-0.335547	-0.363963	-0.277351	-0.343716	-0.293213	-0.32289	-0.232471	-0.122715	-0.105669	-0.324011	-0.602698	-0.832474	-0.726989	-0.68246	-0.776151	-0.944214	-1.04726	-1.10107	-1.15884	-1.31668
0.0332651	0.238872	0.424695	0.537247	0.536005	0.430102	0.240556	0.2017	0.0409193	-0.270277	-0.723597	-1.07172	-1.19803	-1.11012	-1.08031	-1.09268	-0.895278	-0.716409	-0.7731	-1.02611	-1.11718	-1.08113	-0.956543	-0.88732	-0.904369	-0.817233	-0.599024	-0.454868	-0.380976	-0.357189	-0.319865	-0.271042	-0.252446	-0.332656	-0.29682	-0.196866	0.00972319	0.208282	0.175208	-0.160381	-0.660765	-0.927143	-0.849701	-0.840267	-1.00883	-1.10067	-1.00517	-1.05382	-1.17993	-1.32777
0.309896	0.490911	0.600636	0.597294	0.471373	0.313001	0.134184	0.15922	0.0193868	-0.280852	-0.637008	-0.913061	-0.972148	-0.94835	-0.941884	-0.865326	-0.685488	-0.63143	-0.671093	-0.864575	-0.870941	-0.844406	-0.855743	-0.88073	-0.892212	-0.721886	-0.376756	-0.267494	-0.244831	-0.167517	-0.0427074	0.00571728	-0.0231948	-0.187564	-0.307507	-0.281291	0.0575814	0.279758	0.276152	-0.0758533	-0.606771	-0.750326	-0.949952	-1.14285	-1.27594	-1.23368	-1.0024	-0.900611	-1.06016	-1.09594
0.32969	0.650177	0.749235	0.722526	0.52344	0.293067	0.142559	0.141887	-0.120798	-0.497482	-0.674931	-0.721198	-0.673998	-0.706745	-0.551507	-0.393836	-0.385611	-0.492252	-0.696284	-0.832921	-0.652781	-0.483901	-0.479064	-0.545527	-0.478688	-0.326735	-0.164254	-0.118451	-0.17558	-0.0476689	0.172926	0.241461	0.189455	-0.0832424	-0.341386	-0.34057	-0.0139446	0.185463	0.0875463	-0.132439	-0.455365	-0.616723	-0.852449	-1.19226	-1.40535	-1.26587	-1.08483	-1.09701	-1.10371	-0.983733
0.202756	0.645136	0.808966	0.741801	0.557197	0.361025	0.332085	0.187297	-0.196285	-0.640138	-0.823694	-0.694862	-0.608759	-0.59307	-0.25439	-0.0414863	-0.0405679	-0.203415	-0.457314	-0.551755	-0.383107	-0.249617	-0.275723	-0.202999	-0.0785909	0.0955157	0.182037	0.0904078	-0.057744	-0.010829	0.260142	0.337801	0.200444	-0.144205	-0.340599	-0.419623	-0.242698	-0.13979	-0.222641	-0.392394	-0.462407	-0.541957	-0.775942	-1.09176	-1.11069	-1.09835	-1.17751	-1.28219	-1.24907	-0.989937
0.0977955	0.394734	0.546676	0.591887	0.519176	0.496609	0.492315	0.34306	-0.137007	-0.65169	-0.849899	-0.827218	-0.766908	-0.643701	-0.166991	0.172924	0.221956	0.0981169	-0.080893	-0.0711274	-0.0714412	-0.12544	-0.235226	-0.0677471	0.170627	0.411077	0.446785	0.362254	0.167513	0.115367	0.255073	0.215878	0.0305252	-0.274503	-0.341519	-0.403218	-0.410171	-0.396195	-0.413201	-0.400883	-0.348354	-0.59561	-0.78879	-1.01568	-0.913197	-0.91374	-1.06121	-1.23079	-1.21938	-1.03154
-0.0574584	0.104537	0.247276	0.347003	0.409867	0.484488	0.551714	0.383831	-0.0865183	-0.539463	-0.692021	-0.795511	-0.797616	-0.646481	-0.218019	0.12	0.208113	0.235098	0.211299	0.236405	0.234365	0.133991	-0.0370131	-0.0140376	0.272384	0.475661	0.556992	0.45661	0.357369	0.314316	0.260013	0.130089	-0.112294	-0.312516	-0.313876	-0.267916	-0.387459	-0.399426	-0.210205	-0.131785	-0.168384	-0.410005	-0.723269	-0.883693	-0.820928	-0.751347	-0.938318	-1.03803	-1.00536	-0.94717
-0.0774589	-0.00646162	0.116821	0.242011	0.396261	0.456987	0.402863	0.190473	-0.174457	-0.430654	-0.491175	-0.745494	-0.701371	-0.558196	-0.30689	-0.0698862	-0.00983191	0.0105071	0.294995	0.456048	0.482067	0.366567	0.198798	0.124632	0.220576	0.37716	0.438439	0.367617	0.408066	0.441977	0.372863	0.216662	-0.0370955	-0.176944	-0.211281	-0.221482	-0.364991	-0.333077	-0.0116043	0.0999599	0.081655	-0.152133	-0.475132	-0.658931	-0.656149	-0.775721	-1.01562	-0.967101	-0.882411	-0.855718
-0.0964823	-0.0473909	0.116982	0.344782	0.486902	0.452679	0.292829	0.0183544	-0.248968	-0.331855	-0.503952	-0.705242	-0.654198	-0.473817	-0.385994	-0.248054	-0.110589	-0.0275602	0.267608	0.479644	0.56717	0.479514	0.313758	0.289425	0.286444	0.29819	0.203676	0.16046	0.292014	0.47662	0.411007	0.27931	0.15114	0.0560389	0.0312057	-0.186278	-0.449457	-0.381962	-0.0324855	0.163248	0.20352	0.0259032	-0.201359	-0.194423	-0.355873	-0.679245	-1.13492	-1.05022	-0.899108	-0.810896
-0.286893	-0.231387	0.0436568	0.408247	0.566069	0.537482	0.296564	0.0864701	-0.0441823	-0.257469	-0.533086	-0.612744	-0.55014	-0.288853	-0.226818	-0.148878	-0.0629091	0.0652313	0.239488	0.347968	0.382742	0.337089	0.312996	0.393184	0.37697	0.234356	0.0384922	0.0272765	0.132261	0.29471	0.257012	0.202798	0.270772	0.247518	0.224133	-0.129101	-0.452136	-0.437928	-0.13613	0.0148654	0.012641	0.0674658	0.0536151	0.122624	-0.106866	-0.514166	-1.06134	-1.16777	-1.08426	-1.08102
-0.530526	-0.402199	-0.0470028	0.367464	0.555636	0.537568	0.363532	0.382125	0.308797	0.0993867	-0.237757	-0.376692	-0.249062	-0.126838	-0.0786276	-0.0968213	0.00259304	0.150943	0.23456	0.298079	0.202465	0.12484	0.203836	0.382195	0.319059	0.169791	-0.0212231	-0.137888	-0.120509	-0.0322194	-0.0158801	0.0379071	0.209984	0.275424	0.211737	-0.106348	-0.38621	-0.485837	-0.368438	-0.210666	-0.139176	-0.057476	0.123286	0.154516	0.0269065	-0.375453	-0.846895	-1.11295	-1.28773	-1.4173
-0.484364	-0.33644	-0.0915194	0.181905	0.344521	0.386043	0.378254	0.586227	0.623202	0.47138	0.153031	-0.0388327	-0.0224452	-0.0353794	-0.13869	-0.199305	0.0324507	0.226157	0.289448	0.258199	0.061738	-0.039557	0.0255842	0.159293	0.0834136	-0.0234375	-0.129034	-0.155105	-0.11034	-0.114032	-0.0714865	0.0141292	0.156276	0.0965414	-0.00598145	-0.256203	-0.44553	-0.485406	-0.490881	-0.392983	-0.285622	-0.171919	0.0469613	0.0894828	-0.131069	-0.421556	-0.739139	-0.992949	-1.22483	-1.28825
-0.452606	-0.302662	-0.14507	0.0329676	0.215436	0.316305	0.453279	0.664108	0.760605	0.656605	0.467647	0.350784	0.246896	0.0758543	-0.183126	-0.279572	0.0034709	0.263285	0.291358	0.164365	-0.0687346	-0.192235	-0.274006	-0.223765	-0.257945	-0.253286	-0.111844	-0.0390201	0.0153079	0.0380425	0.178083	0.274287	0.199492	-0.0247235	-0.227605	-0.419485	-0.504605	-0.46935	-0.5623	-0.488387	-0.361266	-0.172105	-0.0589046	-0.106654	-0.390119	-0.711799	-0.846715	-0.912741	-1.11922	-1.17043
-0.587597	-0.248865	-0.0299187	0.147213	0.334641	0.492172	0.701887	0.798874	0.778379	0.619418	0.514684	0.5446	0.429567	0.250565	-0.0893793	-0.271705	-0.151486	0.0042696	0.0525436	-0.073513	-0.244862	-0.285832	-0.324572	-0.335827	-0.305602	-0.140362	0.0943103	0.114174	0.1141	0.188164	0.415933	0.503195	0.378206	0.0681229	-0.248302	-0.429691	-0.437459	-0.494309	-0.680349	-0.569386	-0.265036	-0.141041	-0.1594	-0.374323	-0.747069	-1.01156	-1.12299	-1.23512	-1.25798	-1.09485
-0.496757	-0.105225	0.0764437	0.26683	0.584218	0.815989	0.949031	0.919481	0.788829	0.616167	0.532669	0.554822	0.487482	0.23509	-0.0683861	-0.32585	-0.427292	-0.359726	-0.272696	-0.310902	-0.310393	-0.221469	-0.266984	-0.176405	-0.0200076	0.127348	0.291676	0.229771	0.173585	0.255278	0.498999	0.659348	0.541784	0.185628	-0.0539103	-0.203569	-0.327345	-0.574201	-0.750303	-0.648921	-0.287458	-0.147818	-0.255256	-0.583888	-0.905045	-1.0855	-1.30479	-1.51453	-1.37283	-0.958474
-0.386142	-0.12589	0.0692801	0.259006	0.665095	1.00968	1.13294	1.08037	0.873498	0.681763	0.575313	0.537457	0.309801	0.0177102	-0.258086	-0.357533	-0.42136	-0.407315	-0.334019	-0.220166	-0.188668	-0.152956	-0.223313	-0.0914459	0.174035	0.426795	0.515408	0.424469	0.273354	0.334354	0.549838	0.626293	0.470742	0.195955	0.0994654	0.0235295	-0.169867	-0.471963	-0.759222	-0.72162	-0.484441	-0.35357	-0.473915	-0.765376	-0.877473	-0.979257	-1.23658	-1.34424	-1.23376	-0.948321
-0.213271	-0.102611	0.0723705	0.33126	0.675902	1.06543	1.26021	1.22075	0.991126	0.797408	0.709997	0.55183	0.144084	-0.262657	-0.420687	-0.308894	-0.270653	-0.272287	-0.141436	-0.00980186	0.00996065	-0.0514841	-0.127395	-0.0445728	0.271397	0.514085	0.601933	0.506373	0.459061	0.454935	0.508391	0.46482	0.275921	0.0629711	0.117099	0.107317	-0.133483	-0.464696	-0.691236	-0.831672	-0.759305	-0.676754	-0.744331	-0.8016	-0.754687	-0.914763	-1.07121	-1.10827	-0.978485	-0.833431
0.0555468	0.175063	0.34426	0.600292	0.898136	1.08993	1.19486	1.16118	1.00328	0.954557	0.859573	0.63212	0.129001	-0.318416	-0.491735	-0.447267	-0.372631	-0.321096	-0.0438237	0.179079	0.253267	0.159851	0.0717945	0.0840878	0.204696	0.3941	0.4409	0.389304	0.448478	0.493239	0.479152	0.379519	0.168502	0.0374093	0.0690589	-0.0149493	-0.279716	-0.591951	-0.626668	-0.679761	-0.753407	-0.714538	-0.611184	-0.566828	-0.676823	-0.959645	-0.999831	-0.906232	-0.664371	-0.547399
0.154932	0.366067	0.730407	0.999206	1.20802	1.17498	1.07384	0.997852	0.962465	1.00941	0.942256	0.654794	0.173488	-0.267973	-0.387734	-0.454292	-0.426025	-0.292758	0.0381637	0.247842	0.362784	0.291108	0.255359	0.299418	0.30035	0.324162	0.227377	0.146258	0.312895	0.489797	0.443565	0.347684	0.247363	0.177619	0.0805893	-0.107431	-0.386399	-0.55734	-0.486905	-0.438983	-0.594188	-0.457399	-0.26954	-0.247828	-0.425618	-0.651988	-0.830063	-0.618505	-0.414711	-0.248184
0.0787787	0.341739	0.844582	1.24675	1.41707	1.34987	1.14032	0.995899	0.950454	1.01666	0.826452	0.486061	0.0832095	-0.134522	-0.148235	-0.269179	-0.223071	-0.137222	0.0119967	0.141068	0.238415	0.232668	0.323201	0.385842	0.347419	0.30281	0.0626817	-0.0362415	0.11823	0.243433	0.246112	0.242608	0.310598	0.308064	0.244951	0.0254292	-0.23356	-0.310083	-0.304661	-0.324426	-0.49161	-0.370183	-0.0250645	0.0291805	-0.0643067	-0.24936	-0.414446	-0.37814	-0.27589	-0.152581
0.189882	0.363554	0.776139	1.3173	1.54238	1.50254	1.27686	1.16265	1.16403	1.04368	0.727982	0.294623	0.0278435	0.0384793	0.0128942	-0.131185	-0.0516119	0.0632358	0.131582	0.150993	0.0957356	0.0592375	0.215505	0.34751	0.363971	0.248742	0.0388556	-0.135733	-0.140888	-0.0410151	0.0371857	0.140705	0.338189	0.455597	0.413952	0.19662	0.0791912	0.0492344	-0.0281787	-0.247955	-0.452021	-0.322272	0.0519309	0.148962	0.137581	0.0141077	-0.0374031	0.00236082	0.0189362	-0.0901818
0.395224	0.566764	0.902032	1.28384	1.49996	1.47504	1.337	1.35796	1.30314	1.13125	0.760127	0.316565	0.162907	0.0496154	-0.0620599	-0.126979	0.0934806	0.212913	0.212348	0.137237	-0.0291219	-0.182064	-0.0503931	0.180028	0.174712	0.0364714	-0.103867	-0.196162	-0.201032	-0.103052	0.0562863	0.271956	0.495907	0.472517	0.409369	0.26991	0.285985	0.292585	0.150891	-0.116796	-0.304277	-0.213327	-0.0116987	0.0631771	0.00279903	0.160144	0.256876	0.281055	0.157756	-0.0060544
0.655253	0.916215	1.17368	1.28871	1.30642	1.20291	1.23893	1.35967	1.35802	1.1988	0.833043	0.526249	0.407346	0.277061	0.082468	-0.0780964	0.0764632	0.191446	0.195703	0.0663509	-0.216479	-0.364284	-0.310921	-0.208157	-0.231344	-0.303241	-0.310799	-0.235595	-0.106145	0.107616	0.347847	0.539194	0.604064	0.485529	0.358155	0.26776	0.332135	0.342333	0.249639	0.0456123	-0.137979	-0.199597	-0.154918	-0.0782714	-0.0663095	0.112821	0.298958	0.358578	0.231636	-0.0156765
0.805174	1.17582	1.26881	1.23059	1.16196	1.00964	1.04637	1.17071	1.23737	1.01708	0.757034	0.665378	0.623708	0.506214	0.273139	0.0169296	-0.00500727	0.0957618	0.0335493	-0.184222	-0.43118	-0.438593	-0.520667	-0.5148	-0.615915	-0.633676	-0.429351	-0.334353	-0.201445	0.171312	0.487065	0.675084	0.694888	0.60108	0.456843	0.371324	0.327991	0.278311	0.0971656	-0.0463734	-0.151855	-0.147537	-0.17387	-0.108392	-0.0631523	0.0701365	0.205298	0.257145	0.12363	-0.245513
0.757831	1.15784	1.25945	1.20324	1.03922	0.862506	0.873838	0.976371	0.945575	0.698643	0.486689	0.641177	0.656965	0.559587	0.344669	0.148088	0.0819798	-0.0370326	-0.238711	-0.518535	-0.644905	-0.498253	-0.634222	-0.726227	-0.706297	-0.63916	-0.502006	-0.474617	-0.356559	0.0138159	0.434389	0.68158	0.774237	0.721759	0.605824	0.577182	0.540889	0.254572	-0.100962	-0.244804	-0.200645	-0.0615406	-0.114941	-0.0457397	0.0545073	0.212999	0.26447	0.125195	-0.160645	-0.531991
0.768592	1.00705	1.15707	1.08457	0.88572	0.832075	0.784312	0.763969	0.58664	0.350665	0.2515	0.346223	0.383337	0.41252	0.292664	0.24116	0.178488	-0.0467801	-0.400621	-0.673405	-0.744617	-0.713188	-0.76096	-0.846102	-0.672411	-0.505728	-0.388381	-0.429089	-0.456742	-0.217655	0.185422	0.554042	0.701242	0.716217	0.731613	0.801595	0.746706	0.359495	-0.133806	-0.338255	-0.257979	-0.163777	-0.178327	-0.024591	0.261766	0.358791	0.325107	0.0362134	-0.378026	-0.617053
0.807674	0.93487	0.958989	0.758389	0.607221	0.595833	0.601524	0.552544	0.316084	0.0649428	-0.0269017	0.00610399	0.11801	0.144847	0.167661	0.23975	0.222506	-0.0677576	-0.397491	-0.553128	-0.663419	-0.715964	-0.778324	-0.745762	-0.430518	-0.244854	-0.280615	-0.354752	-0.314737	-0.168607	-0.00104332	0.266837	0.382397	0.520733	0.733377	0.919075	0.863412	0.480775	0.0137692	-0.205875	-0.316534	-0.378807	-0.309827	-0.0698485	0.313752	0.488958	0.37964	0.0146146	-0.310006	-0.590054
0.892654	0.834126	0.689374	0.363358	0.140734	0.20212	0.352819	0.239068	-0.008183	-0.171463	-0.179327	-0.11966	-0.0201201	0.0942163	0.21673	0.229307	0.108809	-0.16564	-0.387281	-0.312002	-0.311958	-0.405752	-0.373812	-0.142004	-0.0331068	-0.113619	-0.209714	-0.255513	-0.173953	-0.0795212	-0.0449309	-0.0342851	0.0110626	0.22442	0.599643	0.798517	0.685685	0.396978	0.140349	-0.120371	-0.259611	-0.422937	-0.377119	-0.150751	0.192641	0.346909	0.270354	-0.0260272	-0.217328	-0.393866
0.755466	0.719222	0.437338	-0.0201988	-0.293527	-0.263858	-0.182996	-0.262396	-0.389334	-0.254548	-0.202846	-0.117739	0.0712423	0.31629	0.402762	0.294548	0.02563	-0.234713	-0.363155	-0.244947	-0.163867	-0.14217	0.0958853	0.37484	0.381882	0.253944	0.0557661	-0.0730219	0.0486193	0.123091	0.0469232	-0.0485411	0.0374327	0.16834	0.352385	0.472393	0.375878	0.164011	0.0752783	-0.0260777	-0.166554	-0.307889	-0.271803	-0.234094	-0.0822778	0.038599	-0.0488915	-0.178241	-0.173966	-0.245773
0.567254	0.48005	0.163573	-0.229928	-0.445561	-0.642922	-0.675599	-0.716009	-0.600564	-0.447741	-0.296921	-0.166598	0.114753	0.429477	0.545825	0.493333	0.174628	-0.0899196	-0.188639	-0.128577	-0.193509	-0.0568118	0.271149	0.6202	0.693356	0.629808	0.446247	0.315279	0.435253	0.302753	0.110457	-0.0676804	0.0806489	0.182086	0.222313	0.305936	0.253082	0.142469	0.0739279	-0.0655732	-0.223401	-0.43161	-0.276595	-0.207086	-0.192646	-0.134701	-0.150853	-0.141002	-0.139393	-0.25686
0.202527	0.0587497	-0.207604	-0.526326	-0.585388	-0.8589	-0.851795	-0.83344	-0.664577	-0.523746	-0.331671	-0.113163	0.164368	0.525086	0.694748	0.59495	0.353412	0.153996	0.137489	0.0681157	-0.0632396	-0.0588555	0.231325	0.630208	0.757759	0.817684	0.741512	0.881316	0.865344	0.568353	0.218425	0.0696745	0.197595	0.381377	0.3669	0.438797	0.438636	0.405839	0.37458	0.0475192	-0.329563	-0.51163	-0.193985	-0.0875483	-0.111363	-0.00160408	0.101678	0.14697	0.0751109	-0.0665317
-0.0252371	-0.288332	-0.502853	-0.666718	-0.756465	-1.03215	-0.946204	-0.763127	-0.491774	-0.335591	-0.117397	0.1141	0.398308	0.591154	0.619306	0.498325	0.395233	0.336875	0.294916	0.156166	-0.0252552	-0.0496688	0.254244	0.577716	0.689594	0.758977	0.866367	1.12655	1.13552	0.890838	0.544166	0.426024	0.536954	0.51939	0.508069	0.588259	0.685225	0.734883	0.617859	0.233854	-0.211116	-0.294286	-0.194626	-0.122064	-0.0933137	0.176659	0.331017	0.447393	0.367984	0.214618
-0.154613	-0.406411	-0.43238	-0.581281	-0.887015	-1.14803	-1.0267	-0.743351	-0.39856	-0.12229	0.175003	0.435113	0.617112	0.64062	0.520914	0.326261	0.260784	0.312724	0.297313	0.110916	0.0127287	-0.0504913	0.0921054	0.332597	0.478607	0.606032	0.813733	1.07027	1.16547	1.05829	0.879917	0.867578	0.849701	0.71917	0.589667	0.657642	0.801443	0.842492	0.732231	0.395774	0.0870185	-0.133095	-0.148149	-0.181237	-0.140937	0.226504	0.521536	0.659193	0.575896	0.430582
-0.307669	-0.35652	-0.315032	-0.476068	-0.776598	-1.14429	-1.10621	-0.876651	-0.57146	-0.218803	0.281855	0.561791	0.73655	0.697899	0.510657	0.283347	0.178093	0.218259	0.0860877	-0.129892	-0.214424	-0.141646	-0.0949354	0.0896754	0.247844	0.418908	0.677358	0.935625	1.05601	0.979899	1.05795	1.06353	1.02573	0.896489	0.780885	0.765356	0.787045	0.839505	0.612961	0.320146	0.17861	0.0339561	-0.0184188	-0.042901	0.0150518	0.257306	0.529438	0.579	0.586787	0.479553
-0.545443	-0.520496	-0.40032	-0.528326	-0.835126	-1.08316	-1.07928	-0.957217	-0.734106	-0.431771	0.114293	0.528556	0.714387	0.698293	0.493564	0.298539	0.279972	0.179215	-0.11171	-0.392183	-0.424486	-0.274061	-0.219477	-0.07268	0.156241	0.351169	0.5632	0.720654	0.792007	0.72963	0.853909	0.976516	1.04429	0.985429	0.881526	0.838158	0.831974	0.744233	0.397012	0.0306501	0.0997915	0.140215	0.0890942	0.146705	0.292135	0.40798	0.506823	0.493681	0.446311	0.42037
-0.917494	-0.862207	-0.731214	-0.91115	-1.03306	-1.12678	-1.06993	-1.0058	-0.874779	-0.6672	-0.288865	0.222128	0.503748	0.533892	0.408844	0.323252	0.320572	0.218296	-0.175475	-0.472346	-0.526883	-0.489484	-0.477563	-0.278492	0.13251	0.318341	0.476141	0.518868	0.449637	0.433462	0.577111	0.734477	0.83848	0.96768	0.89916	0.914866	0.914989	0.639195	0.213532	-0.143123	-0.14431	-0.0711517	-0.0416741	0.179573	0.360478	0.493714	0.547196	0.459875	0.283862	0.266705
-1.24755	-1.27203	-1.2103	-1.34231	-1.32669	-1.22679	-1.12674	-1.16669	-1.00227	-0.821086	-0.622442	-0.231516	0.000627518	0.0789638	0.102201	0.250797	0.317471	0.179984	-0.185773	-0.514911	-0.641974	-0.683666	-0.650199	-0.440603	0.0287004	0.253287	0.42253	0.326359	0.155363	0.0989642	0.256368	0.447515	0.530866	0.712871	0.810104	0.912961	0.863482	0.604714	0.134302	-0.144532	-0.174301	-0.26787	-0.294757	0.0366588	0.341907	0.526225	0.554366	0.432173	0.245681	0.261477
-1.39206	-1.43747	-1.57537	-1.67289	-1.58566	-1.45888	-1.48971	-1.47284	-1.27234	-1.03601	-0.841762	-0.672222	-0.57134	-0.461169	-0.312842	-0.0367455	0.0299458	-0.0609641	-0.342555	-0.49815	-0.537828	-0.608806	-0.592856	-0.391777	-0.0233517	0.145997	0.187766	0.0396118	-0.00365782	-0.0314322	-0.0292192	0.077302	0.133164	0.256156	0.45347	0.706465	0.658411	0.42912	0.104387	-0.0924749	-0.164252	-0.354482	-0.375965	-0.0962453	0.214205	0.339009	0.409436	0.357352	0.349833	0.315331
-1.46822	-1.6017	-1.84597	-1.76568	-1.65542	-1.62994	-1.7787	-1.77167	-1.45671	-1.14473	-1.04375	-0.993054	-0.937497	-0.787436	-0.635843	-0.463204	-0.36085	-0.489901	-0.488107	-0.470891	-0.544033	-0.484629	-0.358999	-0.171319	-0.019495	0.0260105	-0.0445561	-0.193913	-0.17635	-0.133996	-0.174669	-0.214298	-0.234509	-0.131466	0.128574	0.324189	0.183809	-0.0267482	-0.0886135	-0.0794802	-0.157378	-0.328056	-0.312153	-0.232811	-0.0839076	0.0621939	0.195659	0.239073	0.354133	0.396041
-1.73846	-1.87578	-1.96543	-1.68463	-1.53768	-1.54001	-1.67462	-1.70697	-1.52854	-1.3428	-1.32068	-1.30241	-1.10199	-0.875176	-0.704694	-0.597183	-0.568542	-0.530898	-0.494742	-0.491727	-0.575629	-0.522073	-0.247944	-0.00408506	0.100572	0.0796089	-0.104515	-0.308785	-0.290449	-0.265613	-0.436574	-0.552529	-0.42225	-0.290328	-0.227815	-0.174299	-0.321311	-0.401073	-0.295042	-0.309649	-0.320181	-0.349971	-0.281544	-0.189202	-0.135438	-0.086936	0.00287724	0.139594	0.298862	0.359807
-1.8029	-1.86007	-1.73725	-1.52351	-1.43508	-1.52991	-1.62547	-1.60126	-1.47072	-1.3773	-1.38986	-1.33052	-1.07728	-0.791774	-0.660751	-0.544149	-0.434924	-0.363888	-0.279211	-0.314322	-0.454393	-0.393501	-0.215503	0.0811186	0.17523	0.154936	-0.0529017	-0.189527	-0.250738	-0.441664	-0.626459	-0.76576	-0.518682	-0.349093	-0.399879	-0.442805	-0.411392	-0.342293	-0.364263	-0.446558	-0.483716	-0.308164	-0.106648	0.0221329	0.0459423	0.0407896	0.102577	0.218581	0.245787	0.227383
-1.50332	-1.48205	-1.31179	-1.28085	-1.44868	-1.62821	-1.61124	-1.42084	-1.21442	-1.19208	-1.22759	-1.13695	-0.922443	-0.717162	-0.637805	-0.620022	-0.355017	-0.140725	-0.0409732	-0.0570822	-0.19595	-0.142615	-0.0470748	0.0708628	0.113168	0.0840225	-0.0435247	0.022017	-0.0926199	-0.287148	-0.598569	-0.649645	-0.56116	-0.49819	-0.513104	-0.499887	-0.296639	-0.173161	-0.162	-0.250701	-0.238072	-0.00244188	0.203257	0.141426	0.0842557	0.181455	0.244024	0.316123	0.288172	0.206774
-1.30017	-1.05863	-0.885605	-0.907082	-1.18958	-1.49434	-1.587	-1.35809	-1.16711	-1.11306	-1.05115	-0.864518	-0.673366	-0.558809	-0.576529	-0.627048	-0.348352	-0.0406089	0.0183091	0.0172963	0.0224547	0.0887399	0.140884	0.126281	0.03304	-0.0337663	-0.0573411	0.0646152	-0.00969696	-0.25397	-0.380982	-0.544517	-0.581909	-0.585031	-0.549426	-0.404136	-0.16797	0.00012207	0.0966601	0.12411	0.27515	0.415341	0.456278	0.297829	0.17335	0.20127	0.357151	0.455169	0.365469	0.22181
-1.15049	-0.794868	-0.593452	-0.596303	-0.894108	-1.26232	-1.4817	-1.46966	-1.40885	-1.24595	-0.960171	-0.665087	-0.443088	-0.400211	-0.50915	-0.542032	-0.457655	-0.275209	-0.231002	-0.123413	0.0594625	0.25027	0.358872	0.310117	0.090363	-0.0805097	-0.111441	-0.0578251	-0.239518	-0.386075	-0.388737	-0.366879	-0.383663	-0.359372	-0.202446	0.0221815	0.178473	0.136295	0.146091	0.354146	0.627973	0.723505	0.707834	0.53138	0.324945	0.308	0.473452	0.499244	0.341448	0.237334
-0.989098	-0.725203	-0.508819	-0.511842	-0.78955	-1.14212	-1.41986	-1.46551	-1.45773	-1.35808	-0.95659	-0.61922	-0.472331	-0.401771	-0.520383	-0.60228	-0.627504	-0.5269	-0.457609	-0.255578	0.0571637	0.334897	0.463091	0.378963	0.134747	0.00214148	-0.102064	-0.196867	-0.452494	-0.61901	-0.454597	-0.241731	-0.21032	0.0188751	0.310304	0.496594	0.560803	0.426277	0.326138	0.376662	0.714437	0.837577	0.900064	0.744423	0.597878	0.608089	0.545319	0.442245	0.282027	0.23113
-0.787906	-0.628925	-0.498648	-0.658582	-0.925715	-1.17035	-1.30504	-1.39154	-1.41066	-1.3523	-1.10584	-0.905385	-0.732775	-0.657968	-0.695435	-0.657645	-0.623769	-0.570827	-0.473278	-0.207567	0.0992985	0.289396	0.406909	0.327692	0.127617	0.106277	-0.0218859	-0.181125	-0.452823	-0.531389	-0.459178	-0.35584	-0.196645	0.129055	0.617488	0.811584	0.849873	0.689403	0.514484	0.497567	0.670774	0.810048	0.888192	0.801216	0.823448	0.738256	0.676023	0.500724	0.307322	0.275951
-0.464645	-0.415704	-0.509474	-0.817041	-1.1881	-1.28696	-1.3306	-1.53778	-1.54816	-1.49374	-1.35495	-1.20839	-1.03692	-0.96568	-0.885135	-0.755978	-0.674722	-0.488778	-0.326593	-0.101938	0.121658	0.230711	0.243793	0.232964	0.0992465	0.129846	0.0221591	-0.165626	-0.316921	-0.451092	-0.338516	-0.205546	0.0125861	0.280984	0.657339	0.914171	1.02273	0.889053	0.712597	0.728579	0.797766	0.816698	0.693703	0.673439	0.757757	0.763687	0.769864	0.632935	0.455176	0.425753
-0.262477	-0.223968	-0.415563	-0.912756	-1.36943	-1.53053	-1.68648	-1.83367	-1.78283	-1.51969	-1.36723	-1.25896	-1.22632	-1.16377	-0.978156	-0.846499	-0.796475	-0.565664	-0.311256	0.00588703	0.217259	0.294586	0.23937	0.13555	0.0760036	0.105075	-0.13863	-0.322246	-0.339467	-0.258001	-0.138263	0.06218	0.30922	0.537161	0.784592	0.936924	0.963412	0.971027	0.948552	0.89172	0.872512	0.733505	0.497016	0.427254	0.58318	0.716608	0.697443	0.651375	0.649172	0.623405
-0.217536	-0.12769	-0.380002	-0.959642	-1.39036	-1.6303	-1.90467	-2.01947	-1.7963	-1.52929	-1.40638	-1.28927	-1.23872	-1.08672	-0.903452	-0.832284	-0.848161	-0.687227	-0.313254	0.104435	0.281122	0.358705	0.265952	0.212208	0.21902	0.0927548	-0.308208	-0.572861	-0.35005	-0.119843	0.0522246	0.380687	0.647358	0.845339	0.960429	0.967245	0.902628	0.877952	0.977719	0.923513	0.899651	0.633465	0.421179	0.300942	0.357334	0.417576	0.458764	0.554092	0.640288	0.75807
-0.180651	-0.267009	-0.515583	-0.997252	-1.27921	-1.53719	-1.89874	-2.07952	-1.91378	-1.65535	-1.53952	-1.33325	-1.10146	-0.822164	-0.618054	-0.58223	-0.673283	-0.617873	-0.366765	-0.0565376	0.166519	0.255342	0.274711	0.371386	0.348609	0.163687	-0.288333	-0.464833	-0.383337	-0.279536	-0.025599	0.41648	0.867576	1.00093	1.0701	0.951911	0.812059	0.733608	0.845266	0.920151	0.807404	0.507303	0.358282	0.247872	0.170794	0.20912	0.297721	0.453881	0.60943	0.722325
-0.122771	-0.476883	-0.920696	-1.15693	-1.38681	-1.5874	-1.98875	-1.98797	-1.77516	-1.56656	-1.47392	-1.27761	-0.920006	-0.642571	-0.557755	-0.520163	-0.632195	-0.652523	-0.546984	-0.385236	-0.180263	0.00549603	0.18728	0.384324	0.438159	0.194825	-0.122951	-0.351922	-0.344848	-0.246602	-0.00796318	0.346804	0.89712	1.09524	1.09726	0.925592	0.753472	0.703765	0.785566	0.763712	0.576242	0.380897	0.292943	0.256569	0.203248	0.307549	0.46407	0.650544	0.654989	0.571589
0.0110378	-0.593741	-1.10926	-1.3818	-1.6365	-1.86856	-1.92691	-1.72698	-1.47662	-1.30028	-1.20374	-1.07647	-0.881134	-0.722987	-0.707904	-0.679532	-0.77055	-0.67521	-0.540681	-0.523992	-0.402532	-0.20895	0.0300236	0.241988	0.249388	0.0357766	-0.206835	-0.241208	-0.254601	-0.126754	0.106352	0.372098	0.735258	0.95591	0.989404	0.837505	0.711731	0.700534	0.729528	0.664402	0.448595	0.247166	0.257634	0.317025	0.27745	0.474092	0.762012	0.862587	0.794542	0.620073
0.0940652	-0.523586	-1.00314	-1.28342	-1.53146	-1.81623	-1.68563	-1.47942	-1.33507	-1.27252	-1.11911	-0.976406	-0.841529	-0.779722	-0.78408	-0.761997	-0.760223	-0.647115	-0.536818	-0.521391	-0.370651	-0.0808668	0.0155897	0.0591249	-0.0573025	-0.36668	-0.34907	-0.210817	-0.200486	-0.0210662	0.287074	0.522881	0.659089	0.697438	0.600299	0.604887	0.587715	0.668494	0.673003	0.604642	0.464015	0.342683	0.347569	0.213174	0.236906	0.481945	0.853166	1.03313	0.936781	0.736427
0.0371995	-0.523256	-0.793504	-0.98143	-1.2875	-1.44212	-1.37159	-1.26507	-1.27384	-1.28871	-1.10381	-0.843137	-0.672287	-0.63382	-0.731104	-0.801737	-0.720356	-0.590212	-0.582761	-0.564689	-0.299952	0.0254879	0.111264	0.0100512	-0.258036	-0.465181	-0.477144	-0.364995	-0.330942	-0.0455055	0.441184	0.604816	0.631993	0.510011	0.289564	0.296585	0.377517	0.483623	0.464377	0.470909	0.547549	0.509978	0.460941	0.235055	0.110425	0.361135	0.853744	0.994683	0.916666	0.843504
-0.16908	-0.566872	-0.730599	-0.941158	-1.04329	-1.03676	-0.919855	-0.932548	-1.04708	-1.19724	-1.12122	-0.824614	-0.640494	-0.603641	-0.700346	-0.721116	-0.652656	-0.600447	-0.643107	-0.637771	-0.362309	0.0820379	0.145902	-0.0150971	-0.280303	-0.391075	-0.40307	-0.355845	-0.33591	-0.045042	0.446857	0.610823	0.610755	0.393141	0.185859	0.118166	0.137045	0.201827	0.217422	0.313737	0.537334	0.566189	0.496677	0.262551	0.191219	0.370698	0.690504	0.794862	0.756903	0.818989
-0.10534	-0.354871	-0.58078	-0.889168	-0.870373	-0.794243	-0.655133	-0.662528	-0.835946	-1.13042	-1.19308	-1.0412	-0.849669	-0.798071	-0.74527	-0.608268	-0.490963	-0.492763	-0.627038	-0.621987	-0.455185	-0.131187	-0.0889907	-0.203576	-0.321368	-0.249342	-0.223771	-0.219252	-0.140682	0.127784	0.429336	0.550912	0.472087	0.220607	0.103151	0.137257	0.0386634	0.108019	0.170661	0.275707	0.409199	0.439783	0.307071	0.192147	0.144083	0.26356	0.453777	0.578928	0.633028	0.814738
0.157619	0.0155759	-0.257377	-0.659443	-0.818062	-0.694548	-0.596221	-0.624441	-0.867488	-1.18592	-1.37993	-1.32248	-1.1753	-1.03962	-0.846348	-0.613096	-0.494308	-0.521309	-0.651985	-0.751466	-0.686732	-0.522391	-0.487946	-0.560022	-0.368293	-0.19135	-0.0950089	0.00498676	0.2252	0.426831	0.518993	0.455602	0.237227	0.0605235	0.0931969	0.176123	0.118504	0.145316	0.247436	0.346075	0.469052	0.298484	0.0127282	-0.062583	0.0578852	0.202809	0.337656	0.560258	0.747435	0.995301
0.336349	0.290565	0.0342879	-0.418733	-0.589481	-0.50745	-0.554156	-0.756765	-1.04893	-1.33492	-1.37757	-1.39404	-1.35176	-1.23991	-1.04069	-0.850833	-0.795016	-0.828664	-0.917898	-0.835535	-0.803044	-0.720724	-0.648131	-0.519985	-0.325862	-0.201716	-0.125915	0.0253687	0.35573	0.598681	0.624032	0.494812	0.226243	0.0676765	0.118399	0.171776	0.107281	0.136958	0.316399	0.534362	0.534033	0.291462	-0.119017	-0.186698	-0.00292253	0.095427	0.270119	0.620203	0.953882	1.13412
0.29633	0.308961	0.169703	-0.175336	-0.239806	-0.243447	-0.448858	-0.876149	-1.28702	-1.41776	-1.46017	-1.58402	-1.57046	-1.45485	-1.33756	-1.25752	-1.1841	-1.1409	-1.01731	-0.878588	-0.847824	-0.658314	-0.446501	-0.227506	-0.0295253	-0.000412941	-0.0396338	0.0257306	0.32171	0.651391	0.692692	0.597255	0.398854	0.274292	0.262986	0.155222	0.0338016	0.0634141	0.332871	0.572991	0.557509	0.290056	-0.0461717	-0.194846	-0.149668	-0.0461345	0.182074	0.509737	1.01995	1.21165
0.0695419	0.136195	0.142275	-0.0552306	-0.0170841	-0.0148454	-0.274956	-0.886647	-1.39717	-1.53015	-1.72783	-2.00739	-1.87899	-1.58189	-1.40349	-1.37294	-1.30049	-1.24953	-1.1194	-0.971202	-0.915796	-0.585163	-0.272458	0.0915837	0.272915	0.236047	0.0820479	0.130829	0.328949	0.543455	0.561891	0.52416	0.524345	0.54878	0.473491	0.319333	0.0306344	-0.075315	0.152321	0.391894	0.384452	0.130202	-0.0680532	-0.125601	-0.0801039	-0.00459003	0.177281	0.49058	0.927568	1.16687
-0.244892	-0.149607	-0.111226	-0.114812	0.0340066	0.0494499	-0.227763	-0.8344	-1.31226	-1.53144	-1.87147	-2.08921	-1.8682	-1.59298	-1.50969	-1.43368	-1.35193	-1.18969	-1.04449	-0.956882	-0.82996	-0.541796	-0.158718	0.21414	0.413002	0.364841	0.254999	0.306484	0.338874	0.377659	0.332212	0.322893	0.49139	0.605982	0.575353	0.345992	-0.0162334	-0.228693	-0.146392	-0.0352964	-0.136506	-0.268909	-0.149017	-0.120078	-0.0151792	0.111661	0.365847	0.616198	0.841535	0.911646
-0.475341	-0.394394	-0.209454	-0.125322	-0.0684667	-0.116724	-0.37393	-0.810718	-1.13775	-1.36526	-1.67599	-1.86561	-1.83128	-1.68267	-1.68328	-1.51761	-1.31401	-0.972633	-0.824568	-0.76141	-0.582992	-0.311174	-0.0562077	0.114041	0.27135	0.266583	0.317111	0.40377	0.393233	0.34736	0.253168	0.217572	0.345641	0.484961	0.42697	0.206635	-0.163932	-0.243399	-0.343543	-0.455651	-0.539543	-0.675345	-0.398438	-0.290579	-0.119932	0.263312	0.47165	0.635615	0.772836	0.767991
-0.472392	-0.190207	0.00115633	-0.0196214	-0.143108	-0.363219	-0.692948	-0.940356	-1.17637	-1.40391	-1.63555	-1.57462	-1.46502	-1.496	-1.47771	-1.3657	-1.10496	-0.879842	-0.718899	-0.610616	-0.380701	-0.131089	-0.000817299	0.0710707	0.132873	0.120718	0.263255	0.416095	0.406576	0.340988	0.254446	0.323432	0.326845	0.303882	0.150171	-0.0164614	-0.241806	-0.289598	-0.423262	-0.577178	-0.664504	-0.656244	-0.527741	-0.482565	-0.339187	0.174729	0.48297	0.642581	0.71903	0.661445
-0.363242	-0.0538902	0.220312	0.189107	-0.0326915	-0.40659	-0.630619	-0.897142	-1.23501	-1.47992	-1.50281	-1.27998	-1.0885	-1.10498	-1.0722	-0.964274	-0.818262	-0.775087	-0.715037	-0.530622	-0.308537	-0.0030055	0.115364	0.123315	0.0810652	-0.0336909	0.0836673	0.241164	0.249997	0.179585	0.21593	0.36777	0.320256	0.224854	0.0589175	-0.147273	-0.308205	-0.356794	-0.554007	-0.731908	-0.617102	-0.561703	-0.540346	-0.489493	-0.431244	-0.169957	0.26846	0.5348	0.607606	0.553922
-0.243105	0.0482464	0.32765	0.29725	0.0887117	-0.151377	-0.313651	-0.538255	-0.925002	-1.23439	-1.29098	-1.09324	-0.96271	-0.85678	-0.739683	-0.502305	-0.421461	-0.490645	-0.597893	-0.553168	-0.311324	0.0225391	0.153665	0.12844	0.00240183	-0.132436	-0.0973854	-0.0187278	-0.0725975	-0.123174	0.0165238	0.303221	0.307564	0.209546	0.0667858	-0.106942	-0.147309	-0.365397	-0.730405	-0.904216	-0.702024	-0.534057	-0.53586	-0.555258	-0.549181	-0.362544	0.000239372	0.225604	0.33212	0.364613
-0.015059	0.169182	0.29241	0.209836	0.0868244	0.00886583	-0.00473976	-0.189866	-0.496095	-0.801851	-0.830614	-0.835459	-0.910655	-0.855654	-0.508729	-0.262016	-0.194826	-0.257472	-0.459265	-0.596221	-0.433496	-0.16969	-0.00774145	-0.0854287	-0.159757	-0.177227	-0.103389	-0.153376	-0.35613	-0.375152	-0.210958	0.0389643	0.11201	0.0936518	0.0873489	0.116983	0.0956178	-0.170874	-0.624334	-0.996202	-0.851155	-0.738344	-0.820193	-0.755056	-0.697635	-0.530961	-0.27384	-0.185155	-0.0832582	0.0993748
0.18247	0.274249	0.276702	0.117051	-0.0295653	-0.000569344	0.0668674	-0.128342	-0.282032	-0.406664	-0.407356	-0.489299	-0.657183	-0.769566	-0.517765	-0.279539	-0.147634	-0.238411	-0.452229	-0.707145	-0.700687	-0.470318	-0.328816	-0.404034	-0.364153	-0.253023	-0.171649	-0.294615	-0.509779	-0.62298	-0.539025	-0.370068	-0.223191	-0.136499	0.0239282	0.180507	0.235273	-0.0510583	-0.522412	-0.803276	-0.877728	-1.01514	-1.18558	-1.08693	-0.888814	-0.646643	-0.504952	-0.408658	-0.299418	-0.151947
0.33703	0.388837	0.286385	0.0772438	-0.0443926	-0.0331984	-0.0277858	-0.219162	-0.296728	-0.201176	-0.154019	-0.279126	-0.490625	-0.737678	-0.68647	-0.471623	-0.327004	-0.460561	-0.686404	-0.783646	-0.783553	-0.642772	-0.603259	-0.578108	-0.443548	-0.417931	-0.433024	-0.52936	-0.711768	-0.659138	-0.581448	-0.571335	-0.458296	-0.315382	-0.0829501	0.0955939	0.0416765	-0.185881	-0.506673	-0.605466	-0.670658	-0.99433	-1.31073	-1.22375	-1.00577	-0.868527	-0.789042	-0.659993	-0.486769	-0.32319
0.404189	0.353034	0.243577	0.113365	-0.0042882	-0.074616	-0.119265	-0.305343	-0.355125	-0.204183	-0.106249	-0.27989	-0.528169	-0.753642	-0.815379	-0.784068	-0.754422	-0.843111	-0.984788	-0.880898	-0.877648	-0.764933	-0.633318	-0.514389	-0.45312	-0.497389	-0.558657	-0.638618	-0.648865	-0.56639	-0.545502	-0.563619	-0.35966	-0.241578	-0.131478	-0.0801396	-0.165836	-0.40005	-0.516568	-0.452091	-0.618617	-0.934214	-1.0997	-1.11202	-1.07903	-1.12752	-1.09779	-0.880078	-0.500781	-0.285205
0.277499	0.241303	0.130945	0.0703845	0.106373	-0.0198421	-0.130666	-0.370772	-0.349314	-0.269934	-0.297981	-0.449843	-0.728555	-0.806714	-0.889357	-0.984208	-1.12203	-1.23762	-1.16281	-1.02112	-1.04035	-0.958871	-0.648484	-0.410631	-0.294478	-0.37006	-0.470178	-0.482738	-0.459985	-0.482675	-0.592075	-0.645503	-0.32328	-0.0979505	-0.0261984	-0.0490861	-0.186337	-0.300986	-0.302586	-0.454477	-0.716479	-0.911206	-0.890141	-0.83013	-0.95356	-1.10087	-1.10307	-0.818425	-0.48696	-0.306302
0.225516	0.111263	-0.0195293	0.0200801	0.0808039	-0.063457	-0.209206	-0.318281	-0.347165	-0.385246	-0.458707	-0.6259	-0.814683	-0.734055	-0.844682	-1.1199	-1.22815	-1.27008	-1.15358	-1.17379	-1.16838	-1.08665	-0.763015	-0.422351	-0.207858	-0.250788	-0.333116	-0.335647	-0.329942	-0.387729	-0.53025	-0.535247	-0.278355	0.0468984	0.116679	0.0786476	-0.058156	0.0236635	-0.0336723	-0.299149	-0.630014	-0.804458	-0.703282	-0.62026	-0.811243	-0.898191	-0.975296	-0.790218	-0.57812	-0.377691
0.327342	0.0539756	-0.0696616	-0.0431643	-0.0717187	-0.232316	-0.326564	-0.308515	-0.246871	-0.322579	-0.466601	-0.577348	-0.590264	-0.660174	-0.824177	-1.14889	-1.14434	-1.09501	-0.971981	-1.11675	-1.21096	-1.1778	-0.952254	-0.558583	-0.338767	-0.402512	-0.341805	-0.237629	-0.165232	-0.250303	-0.335124	-0.244328	-0.102326	0.00424671	0.103551	0.0801601	0.120562	0.264573	0.246472	0.0070591	-0.28769	-0.36397	-0.355291	-0.521474	-0.783671	-0.818806	-0.7567	-0.582813	-0.508147	-0.35704
0.364959	0.163681	0.0301089	-0.0336547	-0.181028	-0.364798	-0.417799	-0.31242	-0.169527	-0.241847	-0.399544	-0.295641	-0.287231	-0.411733	-0.666709	-0.950352	-0.942364	-0.932148	-0.877542	-1.11317	-1.20838	-1.16007	-1.01698	-0.852775	-0.68745	-0.716346	-0.491364	-0.272667	-0.13895	-0.177574	-0.166853	-0.0893946	0.00241327	-0.0103288	-0.010407	-0.00621796	0.170618	0.400746	0.370366	0.240025	0.104194	0.17979	0.0805912	-0.194662	-0.61401	-0.689615	-0.554218	-0.406414	-0.319766	-0.165246
0.331287	0.216257	0.168697	0.104517	-0.0696344	-0.343472	-0.422853	-0.353436	-0.239888	-0.286358	-0.363248	-0.134784	-0.0303416	-0.116173	-0.320765	-0.567729	-0.686431	-0.698732	-0.868797	-1.20749	-1.27025	-1.16236	-1.01237	-1.02758	-0.96582	-0.926419	-0.69146	-0.484707	-0.410031	-0.341417	-0.200732	-0.0216198	0.103734	0.0827622	0.0357914	0.0538883	0.236054	0.382867	0.310422	0.253508	0.373276	0.510415	0.436883	0.178538	-0.24928	-0.497925	-0.430349	-0.350864	-0.232703	-0.0725737
0.226082	0.242954	0.265294	0.151625	-0.0087781	-0.216676	-0.251392	-0.272136	-0.334662	-0.425351	-0.46538	-0.205861	0.00901842	0.0192308	-0.0988445	-0.223924	-0.204669	-0.368879	-0.76557	-1.21637	-1.31698	-1.2081	-1.04316	-1.11523	-1.05474	-0.972919	-0.879837	-0.801728	-0.786092	-0.623913	-0.29711	-0.00340509	0.113015	0.150706	0.193806	0.253399	0.309303	0.306638	0.252676	0.249901	0.412621	0.641576	0.594689	0.429179	0.0712595	-0.109457	-0.174888	-0.284572	-0.257701	-0.0839052
0.234646	0.2843	0.237867	0.0942402	-0.0770721	-0.114783	-0.102637	-0.160075	-0.302484	-0.516005	-0.598518	-0.394369	-0.183799	-0.153471	-0.104219	-0.0119553	0.0634699	-0.0685682	-0.575428	-1.12075	-1.23505	-1.2204	-1.24729	-1.31591	-1.19053	-1.06434	-0.978614	-0.985937	-0.951704	-0.727942	-0.373956	-0.132164	-0.0359077	0.0111308	0.251479	0.334746	0.376205	0.317566	0.278669	0.354204	0.576723	0.708285	0.585259	0.427134	0.292923	0.169147	0.0754461	-0.0964541	-0.28807	-0.157004
0.397995	0.406945	0.235586	-0.0114846	-0.197856	-0.159863	-0.0383549	-0.179118	-0.378215	-0.572723	-0.664518	-0.614615	-0.496733	-0.423829	-0.325657	-0.0934434	0.0261888	-0.024116	-0.469271	-0.921126	-1.13066	-1.27615	-1.44312	-1.57446	-1.41714	-1.18628	-1.0354	-1.09739	-1.04896	-0.885926	-0.59509	-0.377621	-0.227067	-0.141872	0.212471	0.364823	0.482169	0.445927	0.468481	0.602794	0.700052	0.687347	0.522362	0.322062	0.29901	0.264159	0.160985	-0.0785017	-0.249103	-0.216187
0.499578	0.544726	0.334624	-0.00295162	-0.188025	-0.152208	-0.143994	-0.365396	-0.604094	-0.69658	-0.731005	-0.74282	-0.833838	-0.773777	-0.616676	-0.308232	-0.169295	-0.292164	-0.590408	-0.839667	-0.972313	-1.15344	-1.45512	-1.61377	-1.41377	-1.32873	-1.33486	-1.37095	-1.19968	-0.923549	-0.641175	-0.451936	-0.334241	-0.214309	0.11951	0.287966	0.415281	0.419991	0.612883	0.739568	0.761858	0.676908	0.409416	0.273143	0.277997	0.222695	0.0529208	-0.203128	-0.277274	-0.291239
0.516686	0.612683	0.362861	0.082242	-0.0160847	-0.133323	-0.236206	-0.507241	-0.778946	-0.752078	-0.773323	-0.917656	-1.12309	-0.977728	-0.767558	-0.62849	-0.574008	-0.720369	-0.953001	-0.911041	-1.00147	-1.15134	-1.39435	-1.34351	-1.30445	-1.41331	-1.58671	-1.51757	-1.2586	-0.895498	-0.58936	-0.457647	-0.290293	-0.136111	0.0424166	0.129078	0.168218	0.218518	0.550498	0.776733	0.783626	0.669154	0.419272	0.371928	0.318996	0.14754	-0.126677	-0.318233	-0.312038	-0.298175
0.402448	0.447974	0.220444	0.0517125	0.074801	-0.0499849	-0.170215	-0.502114	-0.675479	-0.716266	-0.879606	-1.17697	-1.30663	-1.0308	-0.794661	-0.913836	-1.00338	-1.07094	-1.19719	-1.17089	-1.26475	-1.32941	-1.32554	-1.08643	-1.0379	-1.24033	-1.49408	-1.45226	-1.18056	-0.889664	-0.730416	-0.510966	-0.241706	-0.0725613	0.0554113	0.0529542	-0.0861697	-0.0769496	0.30281	0.607843	0.694798	0.594505	0.489676	0.452647	0.404673	0.207882	-0.0885015	-0.275622	-0.366577	-0.31854
0.303102	0.148988	-0.0708995	-0.106014	0.0228643	-0.0174279	-0.126684	-0.303627	-0.42333	-0.552037	-0.864062	-1.15966	-1.19574	-0.936901	-0.837877	-1.07442	-1.15003	-1.07995	-1.1401	-1.20101	-1.23751	-1.26309	-1.11902	-0.894536	-0.943708	-1.16402	-1.23764	-1.21826	-1.14183	-1.02226	-0.94862	-0.730789	-0.321781	-0.056375	0.0537581	-0.0915289	-0.243145	-0.241802	-0.00249529	0.195545	0.278576	0.336996	0.384542	0.506999	0.526727	0.357092	0.0824866	-0.0687051	-0.205539	-0.371863
0.274801	-0.0708966	-0.387145	-0.334297	-0.226337	-0.250741	-0.283104	-0.277259	-0.243446	-0.306509	-0.584602	-0.807888	-0.862675	-0.907454	-0.947255	-1.13589	-1.17023	-0.895851	-0.818856	-0.913492	-0.915347	-0.728268	-0.705233	-0.770514	-1.00064	-1.12752	-1.08617	-0.985473	-0.931461	-0.968571	-0.95491	-0.841481	-0.462647	-0.28262	-0.234761	-0.344899	-0.411107	-0.421547	-0.298279	-0.217486	-0.220408	-0.0423408	0.193471	0.370433	0.481544	0.360063	0.268612	0.156766	0.0560842	-0.223526
0.204508	-0.206064	-0.505636	-0.578694	-0.623001	-0.670088	-0.602367	-0.401282	-0.283534	-0.27021	-0.456754	-0.474179	-0.4781	-0.587724	-0.801018	-1.01011	-1.00365	-0.779133	-0.663871	-0.692629	-0.558515	-0.337733	-0.291444	-0.417489	-0.664999	-0.903996	-0.865856	-0.808353	-0.830472	-0.922454	-0.919208	-0.905054	-0.756345	-0.647781	-0.563562	-0.613162	-0.542203	-0.465061	-0.448555	-0.455224	-0.419588	-0.258835	-0.0886645	0.112285	0.234457	0.249263	0.352198	0.303625	0.234944	-0.14477
-0.0181289	-0.386154	-0.597028	-0.62436	-0.890269	-0.92757	-0.81494	-0.640295	-0.53114	-0.463159	-0.423144	-0.248869	-0.162128	-0.220143	-0.470699	-0.683391	-0.708166	-0.708314	-0.744725	-0.740566	-0.493675	-0.0924625	0.0107722	-0.0708113	-0.276133	-0.513239	-0.591586	-0.662727	-0.845449	-1.0426	-0.99459	-0.854125	-0.774652	-0.751224	-0.661652	-0.588456	-0.426718	-0.454865	-0.553176	-0.564788	-0.462762	-0.193103	-0.134716	-0.00206423	0.116033	0.230748	0.399651	0.316694	0.142075	-0.255955
-0.38603	-0.655355	-0.703069	-0.793317	-1.09064	-1.13915	-1.01042	-0.857336	-0.717956	-0.556742	-0.3993	-0.171264	-0.0607562	-0.0864482	-0.2312	-0.354967	-0.416589	-0.481733	-0.647357	-0.704029	-0.467165	-0.0708246	0.0786142	0.0429568	-0.0764761	-0.146164	-0.171076	-0.401867	-0.808913	-1.07729	-0.97085	-0.80881	-0.715323	-0.627372	-0.466527	-0.33206	-0.258254	-0.303799	-0.424644	-0.351598	-0.188798	0.0510964	0.0619082	0.0764575	0.239796	0.468337	0.514975	0.306814	0.0345578	-0.319532
-0.615502	-0.708004	-0.819118	-1.06725	-1.35571	-1.25186	-0.983494	-0.860997	-0.678209	-0.415706	-0.204069	-0.072907	-0.077548	-0.133417	-0.13672	-0.151299	-0.156751	-0.300562	-0.498231	-0.576428	-0.467999	-0.196159	-0.080595	-0.104018	-0.0303831	0.113244	0.0931835	-0.101701	-0.560218	-0.915693	-0.920744	-0.8321	-0.781238	-0.701273	-0.323162	-0.0363584	0.0754933	0.0152354	-0.0693045	0.0188189	0.205528	0.275764	0.177478	0.215526	0.45975	0.664178	0.660328	0.421202	0.136757	-0.146537
-0.411138	-0.517244	-0.767932	-1.17127	-1.30609	-1.20758	-0.952903	-0.826817	-0.560581	-0.253186	-0.0547361	0.00323343	-0.0418496	-0.0971346	-0.156255	-0.114135	-0.109803	-0.302742	-0.494369	-0.658544	-0.626792	-0.45748	-0.260556	-0.155777	-0.0372691	0.119723	0.177023	0.00876904	-0.398682	-0.719673	-0.819857	-0.890058	-0.846909	-0.736112	-0.301866	0.122625	0.271545	0.2747	0.318261	0.46321	0.502442	0.386662	0.232989	0.29771	0.542985	0.752353	0.79201	0.569525	0.310734	0.243255
-0.176011	-0.294745	-0.550731	-0.920549	-1.17419	-1.16673	-1.04023	-0.903721	-0.550864	-0.138517	0.0875163	0.141386	0.0497565	-0.0659785	-0.156258	-0.167058	-0.287709	-0.534901	-0.738798	-0.700865	-0.562197	-0.433157	-0.245937	-0.0547047	0.0964704	0.116925	0.0548086	-0.183252	-0.419275	-0.595431	-0.582738	-0.731218	-0.734601	-0.579301	-0.275443	0.00548506	0.155097	0.277328	0.545183	0.723519	0.773965	0.597902	0.328539	0.31129	0.556641	0.750928	0.748887	0.594069	0.479828	0.523916
-0.113492	-0.214093	-0.478548	-0.758696	-0.975636	-1.03627	-0.997434	-0.887119	-0.463754	-0.0685267	0.148958	0.199948	0.0918026	0.0281653	-0.0373645	-0.161633	-0.421181	-0.741914	-0.784252	-0.647727	-0.43388	-0.35146	-0.110957	0.179913	0.256821	0.165641	-0.0176015	-0.264433	-0.376879	-0.415036	-0.483804	-0.649283	-0.666482	-0.544559	-0.339597	-0.132895	0.0386486	0.165699	0.519419	0.770937	0.846757	0.687805	0.490739	0.473309	0.56639	0.613517	0.493606	0.402793	0.562984	0.649547
-0.196724	-0.374408	-0.613641	-0.697428	-0.690169	-0.680226	-0.701462	-0.522128	-0.249691	0.0122061	0.0902829	0.112025	0.0381455	0.144526	0.12523	-0.0670953	-0.390347	-0.699903	-0.750604	-0.637313	-0.481589	-0.389148	-0.101221	0.319315	0.427181	0.335206	0.119461	-0.0699792	-0.188487	-0.263206	-0.511823	-0.732631	-0.728491	-0.51226	-0.355166	-0.152866	0.00618505	0.138053	0.375978	0.573971	0.671748	0.631711	0.576768	0.579906	0.579557	0.535188	0.379193	0.332366	0.474998	0.596712
-0.236256	-0.418511	-0.606156	-0.560721	-0.517008	-0.511927	-0.404025	-0.171541	0.0427418	0.137861	0.0902019	0.0453434	0.00670528	0.13784	0.199202	-0.0428705	-0.359024	-0.668879	-0.777504	-0.713325	-0.596437	-0.363116	-0.0414352	0.34446	0.503547	0.461314	0.316338	0.221155	0.213528	-0.0217757	-0.471482	-0.727112	-0.652316	-0.422343	-0.297982	-0.112291	0.047452	0.204402	0.34289	0.43096	0.385165	0.387873	0.468216	0.563457	0.546337	0.490306	0.382701	0.35398	0.405079	0.452813
-0.0892634	-0.237029	-0.30497	-0.372012	-0.461279	-0.523559	-0.225485	0.0682054	0.321258	0.403897	0.280306	0.101464	0.0221395	0.0654802	0.0524702	-0.258147	-0.524723	-0.667884	-0.645712	-0.624787	-0.492291	-0.23137	0.00760746	0.246069	0.364825	0.366719	0.357697	0.487386	0.470767	0.236256	-0.256581	-0.551183	-0.508026	-0.403716	-0.321119	-0.187927	0.148045	0.348388	0.392566	0.329209	0.159374	0.106925	0.220016	0.433727	0.427668	0.412954	0.394998	0.431259	0.450882	0.306471
-0.00989866	-0.0050087	-0.0526118	-0.0858912	-0.204622	-0.305455	-0.164132	0.207366	0.496747	0.586681	0.445996	0.249138	0.200904	0.147905	-0.136742	-0.55277	-0.727531	-0.702045	-0.557865	-0.536493	-0.328085	-0.0302892	0.132822	0.214574	0.192412	0.13809	0.224496	0.526322	0.5366	0.372217	-0.0555954	-0.412851	-0.501919	-0.487871	-0.351337	-0.23451	0.181499	0.36835	0.406596	0.291178	-0.0153918	-0.190135	-0.0823827	0.132854	0.163736	0.211578	0.346748	0.38964	0.445416	0.233373
-0.109488	0.0531826	0.1746	0.129185	0.0554538	-0.0309548	0.12061	0.339202	0.523311	0.588068	0.482779	0.399009	0.452911	0.277694	-0.069118	-0.586163	-0.803386	-0.761842	-0.689745	-0.613237	-0.231019	0.0770421	0.229961	0.22922	0.0937295	-0.0685654	-0.00416422	0.313305	0.409806	0.130249	-0.136348	-0.337996	-0.384484	-0.372075	-0.307825	-0.221767	0.0650506	0.243781	0.294162	0.0890851	-0.205539	-0.316542	-0.347429	-0.230762	-0.249611	-0.220022	0.0589962	0.250366	0.301033	0.0220904
-0.153415	0.0308075	0.184282	0.184593	0.191017	0.254287	0.360673	0.483978	0.536446	0.507912	0.448275	0.449758	0.519372	0.372326	-0.058135	-0.481371	-0.703948	-0.720808	-0.784516	-0.757854	-0.301678	0.0229964	0.218457	0.16794	-0.0857635	-0.270582	-0.225256	-0.07061	-0.0253367	-0.285548	-0.406066	-0.325153	-0.294394	-0.298516	-0.233795	-0.141641	0.0262394	0.107493	0.00789976	-0.248995	-0.440608	-0.465165	-0.516283	-0.583148	-0.701776	-0.642834	-0.302486	-0.133537	-0.141201	-0.334944
-0.00642252	0.0743508	0.147089	0.044445	0.0685239	0.270731	0.503325	0.580415	0.601339	0.518089	0.380566	0.362813	0.412004	0.202799	-0.186312	-0.471551	-0.530536	-0.679774	-0.768446	-0.73328	-0.490256	-0.180707	-0.0308404	-0.106232	-0.348021	-0.332463	-0.315488	-0.377133	-0.482209	-0.654958	-0.653079	-0.492241	-0.448931	-0.396832	-0.229833	0.0273519	0.145875	0.0642228	-0.207317	-0.566078	-0.721819	-0.690937	-0.752764	-1.03441	-0.943736	-0.864717	-0.685698	-0.608261	-0.674011	-0.737144
0.183783	0.217991	0.120639	-0.0520024	-0.142104	0.142643	0.4846	0.555025	0.560276	0.486517	0.433707	0.413318	0.258737	-0.0707331	-0.494909	-0.543029	-0.534857	-0.753242	-0.790707	-0.709194	-0.668336	-0.472057	-0.367295	-0.396273	-0.491625	-0.301325	-0.359578	-0.506165	-0.647821	-0.688186	-0.651068	-0.615385	-0.628372	-0.519317	-0.268352	0.0493722	0.182015	0.0324273	-0.329029	-0.718855	-0.83677	-0.976523	-1.14647	-1.4034	-1.11709	-0.947929	-0.909729	-0.932106	-0.85355	-0.862977
0.290003	0.244445	0.121532	-0.120618	-0.198679	-0.0105906	0.258355	0.402193	0.417405	0.451771	0.544221	0.491656	0.213869	-0.271755	-0.588906	-0.68482	-0.709345	-0.874805	-0.773173	-0.586965	-0.556133	-0.49583	-0.475235	-0.363804	-0.295874	-0.274094	-0.415631	-0.597112	-0.625933	-0.571268	-0.477671	-0.5376	-0.619091	-0.569537	-0.352281	-0.0882754	0.00624084	-0.176614	-0.492244	-0.65337	-0.760071	-0.985497	-1.27895	-1.351	-1.17326	-1.10902	-1.11569	-1.10043	-0.823372	-0.707561
0.217513	0.182275	0.0355115	-0.1802	-0.338506	-0.235114	-0.0308785	0.110201	0.171507	0.308628	0.507519	0.508714	0.170954	-0.221312	-0.453411	-0.583447	-0.70146	-0.71927	-0.591332	-0.383436	-0.357504	-0.339914	-0.277267	-0.0456905	-0.0129647	-0.0918336	-0.280521	-0.471506	-0.450969	-0.301273	-0.325758	-0.464942	-0.499459	-0.593145	-0.513358	-0.40439	-0.313088	-0.442296	-0.561709	-0.544428	-0.687279	-0.949306	-1.02471	-1.1653	-1.18597	-1.21543	-1.18274	-1.06612	-0.684552	-0.470113
0.00586176	-0.0564089	-0.263156	-0.408483	-0.407533	-0.347332	-0.250287	-0.159574	-0.0553474	0.151567	0.269645	0.253555	-0.0423713	-0.192354	-0.180709	-0.231585	-0.343477	-0.304212	-0.227607	-0.14768	-0.180359	-0.232095	-0.158399	0.178185	0.257249	0.211764	0.0491681	-0.0810065	-0.0623822	-0.113554	-0.280046	-0.477245	-0.507268	-0.461724	-0.473507	-0.436568	-0.399995	-0.447725	-0.348704	-0.43158	-0.69554	-0.91165	-0.886189	-0.827503	-0.881546	-0.923151	-0.933629	-0.817947	-0.569657	-0.396483
-0.160867	-0.399584	-0.648981	-0.641649	-0.455807	-0.45833	-0.404022	-0.172757	-0.0265865	0.0540781	0.0110183	-0.0787516	-0.272298	-0.144108	-0.0481439	-0.0855346	-0.00697899	0.138921	0.220347	0.186219	-0.0627851	-0.19117	-0.127423	0.223593	0.41467	0.397687	0.274121	0.389082	0.37186	0.19477	-0.105916	-0.348924	-0.397646	-0.260479	-0.241518	-0.280271	-0.217859	-0.0742474	-0.0268121	-0.186163	-0.481879	-0.716035	-0.660756	-0.59151	-0.597383	-0.627944	-0.578803	-0.379584	-0.251637	-0.237893
-0.129354	-0.512291	-0.817033	-0.835508	-0.699394	-0.663077	-0.527484	-0.141506	0.0763927	0.141647	0.0312004	-0.0580311	-0.051053	0.00838566	-0.00639868	-0.0801086	0.151053	0.399438	0.481045	0.357766	0.0696812	-0.173682	-0.183848	0.13863	0.307442	0.299186	0.394826	0.599649	0.647654	0.515302	0.201758	-0.0289516	-0.078063	-0.0414124	-0.0835037	-0.196483	-0.0669737	0.17716	0.243567	0.122974	-0.119291	-0.308262	-0.406026	-0.454394	-0.576159	-0.502416	-0.321145	-0.121154	-0.0949941	-0.127153
-0.140564	-0.515867	-0.879373	-0.912425	-0.862903	-0.762356	-0.534979	-0.16421	0.135427	0.250944	0.20153	0.169232	0.210964	0.266836	0.175972	0.0713134	0.130618	0.382122	0.469527	0.390396	0.0554194	-0.178656	-0.204874	-0.08183	0.0312691	0.10376	0.270658	0.551183	0.707139	0.675189	0.455234	0.322759	0.317204	0.228924	-0.0365729	-0.214013	-0.0391345	0.241556	0.33914	0.310773	0.104136	0.00991201	-0.0331326	-0.176898	-0.473148	-0.550228	-0.255869	-0.0609655	-0.0438199	-0.0606036
-0.341473	-0.653965	-0.792542	-0.788901	-0.830855	-0.736879	-0.526116	-0.266016	0.0179467	0.0987673	0.117952	0.263683	0.4034	0.453998	0.378849	0.249103	0.212478	0.303772	0.340333	0.203788	-0.152202	-0.272985	-0.308419	-0.32817	-0.234161	-0.13146	0.0390687	0.399446	0.574486	0.559197	0.518035	0.55655	0.569892	0.408197	0.0767636	-0.233497	-0.147038	0.0998974	0.176413	0.135292	0.18645	0.226035	0.235025	0.0378542	-0.354512	-0.594621	-0.452557	-0.216109	-0.172822	-0.173986
-0.703514	-0.812326	-0.767478	-0.760592	-0.845193	-0.682106	-0.460125	-0.303125	-0.185226	-0.173527	-0.124073	0.177958	0.421276	0.496628	0.456239	0.392957	0.422267	0.400958	0.167437	-0.131502	-0.437459	-0.465946	-0.42588	-0.524705	-0.458821	-0.373027	-0.17592	0.151516	0.268981	0.26718	0.300808	0.513973	0.596262	0.452948	0.130774	-0.226857	-0.255185	-0.15602	-0.135484	-0.160796	0.0275536	0.232441	0.282235	0.115155	-0.355994	-0.668555	-0.646559	-0.550696	-0.529606	-0.513442
-0.844364	-1.03123	-0.99974	-1.00474	-0.915685	-0.643201	-0.387298	-0.272363	-0.292941	-0.370138	-0.347543	-0.109183	0.148869	0.29878	0.373472	0.465277	0.581763	0.485205	0.113194	-0.368647	-0.663879	-0.663058	-0.703009	-0.860644	-0.674691	-0.529146	-0.375771	-0.202126	-0.140772	-0.124691	-0.00235701	0.267294	0.402174	0.312884	-0.0210257	-0.280276	-0.32134	-0.371653	-0.419061	-0.44907	-0.212398	0.0418253	0.100441	-0.0758538	-0.470024	-0.742002	-0.847885	-0.896269	-0.896157	-0.611199
-0.906356	-0.982076	-0.978338	-1.12439	-0.890717	-0.614794	-0.390153	-0.376854	-0.453145	-0.574073	-0.569792	-0.433433	-0.22095	-0.0626421	0.12176	0.407715	0.576465	0.495233	0.0899563	-0.406329	-0.579264	-0.693666	-0.965734	-1.16143	-0.937436	-0.683311	-0.493103	-0.434429	-0.47069	-0.403525	-0.211772	-0.0135632	0.0108194	-0.093049	-0.342259	-0.373002	-0.409468	-0.515753	-0.610108	-0.601359	-0.408892	-0.250841	-0.320854	-0.488543	-0.784005	-0.787127	-0.966936	-0.983297	-0.924817	-0.676486
-0.765468	-0.746882	-0.831693	-0.872444	-0.804226	-0.631798	-0.574162	-0.660545	-0.73957	-0.805352	-0.650929	-0.566033	-0.542918	-0.346916	-0.131417	0.214166	0.364379	0.286511	-0.0426559	-0.284099	-0.427266	-0.581452	-0.891788	-1.18731	-0.992906	-0.801344	-0.765708	-0.773667	-0.736888	-0.466782	-0.414351	-0.327868	-0.403728	-0.527302	-0.53361	-0.50186	-0.628943	-0.725527	-0.737434	-0.624009	-0.553385	-0.587208	-0.772912	-0.939806	-1.01962	-1.02927	-1.18438	-1.08229	-0.814561	-0.611401
-0.638495	-0.708222	-0.764394	-0.683735	-0.58126	-0.550413	-0.588249	-0.714988	-0.754755	-0.665292	-0.622446	-0.702783	-0.691302	-0.481043	-0.321606	-0.129529	-0.000537872	-0.0684514	-0.238256	-0.261235	-0.332641	-0.512695	-0.764865	-0.831596	-0.830602	-0.898136	-0.996566	-1.04552	-0.974522	-0.601085	-0.44652	-0.490318	-0.548256	-0.565803	-0.57164	-0.646832	-0.718048	-0.741942	-0.686783	-0.499686	-0.514528	-0.735099	-0.921746	-1.04634	-1.11607	-1.18109	-1.21627	-0.918341	-0.605916	-0.410085
-0.57207	-0.704719	-0.763988	-0.531891	-0.293108	-0.258091	-0.372843	-0.456199	-0.495525	-0.462489	-0.629363	-0.870783	-0.799402	-0.462583	-0.235672	-0.216144	-0.12986	-0.0965095	-0.0405469	-0.0467196	-0.320292	-0.541594	-0.724123	-0.60113	-0.582117	-0.753474	-0.949103	-1.12621	-1.02636	-0.753697	-0.644461	-0.704037	-0.615392	-0.491755	-0.39263	-0.420954	-0.408226	-0.401179	-0.229393	-0.217893	-0.443444	-0.783381	-0.863794	-0.806933	-0.807736	-0.872212	-0.755729	-0.597654	-0.450494	-0.342071
-0.251494	-0.451214	-0.501621	-0.333661	-0.127028	-0.134713	-0.233854	-0.240378	-0.203093	-0.253582	-0.481495	-0.649624	-0.516389	-0.161164	-0.00105524	-0.0425053	0.0364728	0.250433	0.36688	0.270823	-0.0479326	-0.373228	-0.540802	-0.482967	-0.43202	-0.625657	-0.897978	-0.916624	-0.888266	-0.915588	-0.959833	-0.980501	-0.775789	-0.408919	-0.214108	-0.136482	-0.00831699	0.163949	0.280732	0.0780611	-0.316696	-0.656369	-0.713801	-0.559466	-0.599257	-0.50352	-0.365747	-0.25768	-0.210843	-0.205941
0.125967	-0.0919976	-0.186763	-0.156426	-0.125009	-0.196883	-0.289444	-0.126852	0.100326	0.0607934	-0.0968108	-0.170651	-0.0226831	0.128781	0.158121	0.148468	0.224778	0.484582	0.66127	0.615953	0.311585	-0.0334744	-0.216857	-0.278623	-0.453799	-0.701209	-0.93865	-0.744387	-0.682052	-0.824305	-0.891172	-0.848761	-0.697173	-0.459138	-0.245302	-0.0241299	0.233877	0.525708	0.601647	0.409659	0.0500417	-0.287414	-0.427089	-0.431383	-0.545806	-0.411194	-0.202327	-0.0134101	0.0556631	0.0117316
0.27833	0.167854	0.0658393	0.0357003	-0.0392499	-0.207294	-0.20734	0.0162153	0.256039	0.230393	0.183137	0.235079	0.357254	0.438501	0.353431	0.300622	0.375729	0.620831	0.778169	0.74331	0.52413	0.262578	0.221101	0.0692759	-0.289542	-0.775052	-0.957593	-0.725714	-0.671638	-0.765247	-0.703615	-0.621807	-0.470851	-0.325765	-0.182014	0.00985336	0.287595	0.588883	0.711381	0.610398	0.346955	0.0598125	-0.0327106	-0.196856	-0.461839	-0.505393	-0.180509	0.089747	0.146144	0.112461
0.218534	0.202608	0.284506	0.286665	0.179321	0.058661	0.137705	0.246196	0.264536	0.161469	0.202098	0.445497	0.616096	0.686454	0.581943	0.533587	0.575509	0.784179	0.788135	0.636292	0.533794	0.503698	0.527469	0.332946	-0.0554609	-0.605975	-0.88889	-0.922617	-0.903657	-0.893202	-0.586614	-0.360184	-0.189598	-0.120858	0.013598	0.15663	0.335942	0.552693	0.667551	0.517191	0.403635	0.28033	0.158054	0.0293713	-0.303652	-0.404522	-0.215087	-0.107877	0.00127316	0.0501041
0.137743	0.226376	0.413573	0.359407	0.2934	0.352937	0.425376	0.443218	0.348716	0.2256	0.207632	0.479889	0.69281	0.742024	0.767243	0.770459	0.848042	0.868915	0.763677	0.591774	0.477296	0.607368	0.606541	0.42767	0.00259495	-0.43934	-0.829709	-0.918105	-0.911066	-0.862465	-0.399788	-0.148122	-0.0143023	0.0579267	0.214093	0.356385	0.443859	0.50869	0.472109	0.271397	0.196642	0.296746	0.236515	0.10301	-0.171833	-0.346376	-0.368562	-0.336507	-0.234418	-0.0942836
0.268866	0.317526	0.360267	0.291524	0.229989	0.428463	0.610752	0.652203	0.529576	0.431577	0.397737	0.49182	0.614251	0.616441	0.699857	0.86939	0.946504	0.902868	0.759971	0.602431	0.48696	0.545998	0.584294	0.244319	-0.0797305	-0.375732	-0.587421	-0.673114	-0.602557	-0.510928	-0.304272	-0.13064	-0.0272384	0.123673	0.363074	0.554919	0.56081	0.413907	0.224909	-0.0190749	0.00673962	0.122732	0.0876799	-0.0291615	-0.246312	-0.38076	-0.437808	-0.426465	-0.356828	-0.244775
0.46664	0.465317	0.378739	0.220956	0.204176	0.482504	0.681382	0.746442	0.673327	0.601177	0.581249	0.636808	0.614305	0.514785	0.485254	0.736633	0.855024	0.827936	0.707436	0.541556	0.518353	0.565927	0.475134	0.0768371	-0.331245	-0.446645	-0.45573	-0.488182	-0.343853	-0.208219	-0.029068	0.0865493	0.101182	0.135709	0.349702	0.577427	0.543726	0.401886	0.0931878	-0.127174	-0.135799	-0.0981569	-0.149778	-0.253862	-0.34667	-0.372175	-0.391331	-0.404606	-0.297842	-0.190921
0.550399	0.610667	0.530511	0.333493	0.302142	0.459153	0.59918	0.633161	0.595398	0.689967	0.764273	0.7608	0.627297	0.370647	0.220358	0.416619	0.610956	0.590161	0.520136	0.482389	0.605897	0.630045	0.43238	-0.125557	-0.545895	-0.645	-0.686343	-0.657742	-0.23676	0.0251546	0.217328	0.32034	0.283071	0.188517	0.268215	0.457114	0.44388	0.248753	-0.0619707	-0.191083	-0.244647	-0.225296	-0.311064	-0.354295	-0.320564	-0.33234	-0.442023	-0.462338	-0.215906	-0.0420957
0.503055	0.650304	0.586336	0.445542	0.461387	0.525401	0.532847	0.412703	0.379774	0.62153	0.750763	0.718776	0.560945	0.238229	0.038959	0.0836663	0.157415	0.17099	0.206616	0.395391	0.605307	0.644114	0.338601	-0.213938	-0.615768	-0.690767	-0.817835	-0.726716	-0.190214	0.137922	0.316994	0.410087	0.369987	0.312125	0.359335	0.376595	0.142617	-0.0845561	-0.330166	-0.226185	-0.237285	-0.243304	-0.232604	-0.136369	-0.115502	-0.253199	-0.401649	-0.419728	-0.162046	0.122354
0.303368	0.471435	0.470042	0.476048	0.591579	0.641698	0.548302	0.289413	0.0808978	0.296745	0.509716	0.520991	0.324183	0.0655274	-0.106552	-0.0964546	-0.137678	-0.185437	-0.109346	0.163128	0.405987	0.405254	0.150095	-0.279613	-0.503026	-0.5588	-0.683214	-0.533482	-0.226431	-0.0127378	0.165441	0.350909	0.403438	0.500186	0.482437	0.327083	-0.0863795	-0.377827	-0.419407	-0.356256	-0.280215	-0.282796	-0.0513601	0.140639	0.137167	-0.0246425	-0.285593	-0.329998	-0.164827	0.0499878
0.00846481	0.144617	0.276843	0.410606	0.554535	0.65741	0.537633	0.175155	-0.170371	-0.0778441	0.0421047	0.0334101	-0.119367	-0.255368	-0.202991	-0.249232	-0.338045	-0.312372	-0.308853	-0.182171	-0.00939798	-0.0230589	-0.179036	-0.317945	-0.49624	-0.571363	-0.603769	-0.514077	-0.303665	-0.152167	0.00851583	0.259993	0.426391	0.520523	0.523752	0.328839	-0.0282669	-0.292923	-0.39024	-0.38208	-0.360742	-0.243675	0.0446782	0.224043	0.272648	0.0818429	-0.159771	-0.341343	-0.336065	-0.151285
-0.080627	0.0428958	0.174221	0.313915	0.443028	0.532984	0.333605	-0.0316315	-0.302743	-0.412638	-0.507782	-0.564034	-0.611257	-0.565277	-0.494986	-0.574616	-0.580892	-0.414649	-0.355284	-0.304082	-0.261697	-0.255571	-0.255237	-0.333572	-0.548779	-0.595158	-0.584382	-0.468061	-0.21708	-0.0865183	0.0891395	0.271371	0.455202	0.479092	0.458134	0.265166	0.0386343	-0.0971794	-0.0952029	-0.175238	-0.184922	-0.10641	0.0281677	0.175856	0.184985	-0.0387225	-0.263196	-0.427395	-0.383279	-0.251728
0.00410891	0.11305	0.240056	0.389587	0.367654	0.195424	-0.0579228	-0.34584	-0.519833	-0.58337	-0.899465	-0.874856	-0.847287	-0.755068	-0.738885	-0.707618	-0.614999	-0.392658	-0.286968	-0.249479	-0.232746	-0.114548	-0.0716729	-0.145341	-0.352785	-0.506159	-0.387505	-0.267748	-0.0389419	0.105596	0.306971	0.516148	0.620489	0.512613	0.372496	0.116288	0.0166688	0.104668	0.0948529	0.0247688	0.0475383	0.125827	0.256774	0.226546	0.0245686	-0.278673	-0.462814	-0.437519	-0.363599	-0.2655
0.100564	0.184669	0.444318	0.533618	0.401411	-0.00956821	-0.480213	-0.696181	-0.749129	-0.889112	-1.19349	-0.953745	-0.73029	-0.625768	-0.563595	-0.515425	-0.360044	-0.245422	-0.223536	-0.293997	-0.247007	0.00572252	0.153639	0.159589	0.0111794	-0.187912	-0.113724	-0.0115261	0.064733	0.10435	0.350729	0.6828	0.726937	0.636953	0.446038	0.242557	0.142164	0.198849	0.107663	0.127363	0.190644	0.411774	0.468047	0.343398	-0.0345302	-0.480781	-0.548173	-0.436412	-0.409593	-0.309546
0.20361	0.282412	0.508199	0.632239	0.471545	-0.0487885	-0.537512	-0.726454	-0.974518	-1.168	-1.28976	-0.938396	-0.636974	-0.485481	-0.363647	-0.176991	-0.0428324	-0.0220156	-0.157418	-0.343642	-0.309121	0.0329757	0.261276	0.315104	0.22817	0.182092	0.173729	0.15534	0.0817385	0.0735626	0.340289	0.716883	0.797741	0.72687	0.577441	0.504323	0.499593	0.464172	0.228139	0.124732	0.240731	0.518766	0.567259	0.425094	-0.0111089	-0.421659	-0.521228	-0.568851	-0.54714	-0.351395
0.447526	0.535672	0.649962	0.562891	0.360527	-0.109249	-0.440271	-0.534315	-0.880816	-1.14732	-1.15996	-0.935009	-0.742877	-0.574931	-0.27576	0.0127611	0.148891	0.158423	-0.043448	-0.21653	-0.225971	-0.0257087	0.0893717	0.129068	0.261568	0.398044	0.35254	0.311952	0.13097	0.0283718	0.220962	0.523427	0.681533	0.603897	0.632917	0.693336	0.728848	0.663822	0.345685	0.0959792	0.193895	0.413111	0.456754	0.333938	0.0242748	-0.275867	-0.431783	-0.557246	-0.562372	-0.344416
0.766637	0.935904	0.823462	0.479628	0.0732384	-0.266634	-0.449474	-0.508679	-0.914068	-1.02069	-0.997202	-0.855207	-0.778713	-0.677564	-0.39173	0.0233145	0.251258	0.20849	0.048305	-0.145813	-0.230711	-0.163983	-0.118666	-0.0598989	0.138471	0.369611	0.431497	0.348447	0.148463	0.0298114	0.106517	0.274796	0.308978	0.235806	0.460853	0.696069	0.76279	0.710395	0.36289	0.207119	0.158533	0.199791	0.187558	0.0582113	-0.0548434	-0.205026	-0.388968	-0.43529	-0.413786	-0.307896
0.995905	1.14497	0.993057	0.562868	0.0535283	-0.263129	-0.414245	-0.700085	-1.00665	-1.04079	-0.888153	-0.740248	-0.678561	-0.617599	-0.42811	-0.12751	0.0240364	0.0168581	-0.100176	-0.18789	-0.193947	-0.146739	-0.172406	-0.0769906	0.133783	0.340446	0.326128	0.222832	0.0758686	0.0559096	0.0435863	0.00370407	-0.00522852	-0.0612407	0.147188	0.417552	0.541118	0.58485	0.295134	0.166891	0.16785	0.159322	0.091702	-0.0222025	-0.112721	-0.105376	-0.364953	-0.463725	-0.492983	-0.316541
1.01497	1.19584	1.11846	0.749868	0.266485	0.0567813	-0.206408	-0.684216	-1.16978	-1.09702	-0.884572	-0.784713	-0.726847	-0.639911	-0.559705	-0.366224	-0.291321	-0.298798	-0.256959	-0.161852	-0.124225	-0.0750527	0.0167737	0.152256	0.291204	0.360108	0.273737	0.104542	0.046731	0.0114508	0.0446205	-0.0730524	-0.171729	-0.217906	-0.0383034	0.142698	0.143419	0.160964	0.0354829	0.173049	0.235759	0.275347	0.249264	0.25627	0.337458	0.178843	-0.266963	-0.489962	-0.539221	-0.32006
0.851168	1.10999	1.00974	0.760599	0.428171	0.271467	-0.00296497	-0.493052	-1.0834	-1.13469	-1.14515	-1.10848	-1.03612	-0.751089	-0.566055	-0.434285	-0.36864	-0.335889	-0.163009	-0.0476785	-0.0779395	-0.0722132	0.0362754	0.317537	0.49086	0.483042	0.360263	0.157394	0.0205231	0.0333982	-0.0444331	-0.276762	-0.368015	-0.251524	-0.182291	-0.162186	-0.258185	-0.226789	-0.0771952	0.0837488	0.180134	0.337173	0.445156	0.626785	0.749794	0.532399	0.00412321	-0.533778	-0.472666	-0.351655
0.709097	0.779998	0.650278	0.471036	0.417738	0.263253	0.0845108	-0.393931	-0.901321	-1.1648	-1.37058	-1.4232	-1.19695	-0.766808	-0.560932	-0.411281	-0.222328	-0.108331	0.0571623	0.0918856	-0.00162506	-0.0410538	0.0604162	0.42276	0.625821	0.613789	0.515148	0.356731	0.269218	0.157641	-0.144474	-0.447757	-0.489838	-0.333238	-0.227645	-0.303007	-0.35559	-0.266397	-0.0817194	0.0476713	0.176511	0.365796	0.571223	0.782455	0.919212	0.772918	0.256166	-0.290972	-0.41783	-0.467478
0.490855	0.303522	0.141894	0.0796671	0.18172	0.0939054	-0.166148	-0.488657	-0.816652	-0.988609	-1.1939	-1.27138	-1.18225	-0.875057	-0.69155	-0.5477	-0.187831	0.111413	0.314442	0.352543	0.187971	0.0814142	0.231285	0.43936	0.565468	0.590727	0.58971	0.555091	0.57553	0.359032	-0.0575018	-0.496681	-0.575529	-0.433507	-0.420217	-0.501446	-0.392937	-0.18369	0.0966182	0.229611	0.364049	0.530161	0.664576	0.855361	0.911871	0.724618	0.357086	-0.0703831	-0.232378	-0.449268
0.290679	-0.0206108	-0.28275	-0.266292	-0.201759	-0.34302	-0.639951	-0.793832	-0.849659	-0.989419	-1.1183	-1.22771	-1.06574	-0.84683	-0.673487	-0.523964	-0.16188	0.20445	0.432806	0.457927	0.38489	0.320826	0.365533	0.409329	0.424305	0.424355	0.518276	0.646273	0.724126	0.509641	0.0812278	-0.361767	-0.48031	-0.597252	-0.755366	-0.761164	-0.438584	-0.0262766	0.25811	0.449637	0.593336	0.792182	0.963984	0.926071	0.814198	0.541797	0.15576	0.00689507	-0.066946	-0.340239
-0.0183835	-0.337908	-0.489377	-0.492378	-0.602329	-0.828529	-1.08104	-1.10902	-1.10483	-1.35205	-1.30197	-1.15719	-0.827897	-0.644288	-0.486234	-0.276106	-0.069766	0.163452	0.283593	0.340411	0.372093	0.395686	0.499049	0.49673	0.455017	0.375902	0.411198	0.605376	0.627362	0.389743	0.0478377	-0.161912	-0.315513	-0.548351	-0.752625	-0.707893	-0.412942	-0.066617	0.227707	0.560777	0.803336	1.07422	1.18453	1.06074	0.750461	0.361661	0.0874906	-0.034235	-0.183985	-0.441902
-0.525689	-0.696465	-0.603961	-0.73238	-0.915984	-1.12849	-1.17325	-1.14979	-1.2477	-1.4886	-1.38335	-1.10399	-0.761193	-0.551609	-0.315583	-0.094655	0.0609221	0.139057	0.203959	0.205317	0.28288	0.431972	0.612789	0.591699	0.534801	0.37701	0.442548	0.549341	0.419513	0.0816126	-0.17647	-0.200094	-0.172931	-0.499938	-0.52088	-0.477865	-0.284761	-0.0317626	0.19999	0.54423	0.901519	1.20905	1.31622	1.18175	0.818804	0.478401	0.340998	0.0730729	-0.28076	-0.49791
-0.878941	-0.899992	-0.871623	-0.970185	-1.12271	-1.13549	-0.999106	-0.938606	-1.07246	-1.28433	-1.35731	-1.15798	-0.914948	-0.665717	-0.346103	0.0155072	0.221883	0.313147	0.282284	0.217439	0.286197	0.458005	0.589077	0.519675	0.44686	0.484564	0.564962	0.487691	0.239741	-0.164994	-0.301168	-0.315913	-0.378495	-0.60216	-0.440991	-0.220493	-0.0491586	0.1757	0.324128	0.539647	0.885689	1.22205	1.26479	1.13918	0.891541	0.759935	0.610131	0.330771	-0.0376916	-0.208949
-0.894791	-0.87891	-0.886355	-0.959698	-0.97933	-0.87124	-0.761728	-0.836555	-1.00561	-1.18919	-1.15598	-1.07256	-0.949073	-0.758096	-0.315833	0.108335	0.308138	0.401545	0.358656	0.309395	0.331749	0.406889	0.439146	0.387105	0.352817	0.526199	0.668577	0.48781	0.174227	-0.101299	-0.231042	-0.342621	-0.463208	-0.631384	-0.275896	-0.0124373	0.160565	0.350691	0.525414	0.738432	0.950181	1.09295	1.07348	0.934982	0.834152	0.859829	0.812369	0.57968	0.357965	0.260677
-0.753658	-0.650552	-0.614954	-0.612054	-0.471696	-0.452452	-0.631772	-0.887824	-1.00102	-1.02325	-0.889211	-0.803308	-0.763228	-0.615856	-0.320963	0.00756073	0.171492	0.262158	0.318573	0.309311	0.421736	0.475158	0.397857	0.306537	0.371077	0.545373	0.578589	0.370252	0.0847864	0.0305119	-0.0136995	-0.145207	-0.255198	-0.293176	-0.139854	0.0315557	0.152027	0.346972	0.700334	0.86715	0.955102	0.990473	0.904869	0.747391	0.721586	0.824469	0.743123	0.619361	0.61617	0.593096
-0.691627	-0.506911	-0.449998	-0.310552	-0.0827146	-0.0436745	-0.254501	-0.563116	-0.818698	-0.755265	-0.702769	-0.715693	-0.728507	-0.644515	-0.507489	-0.277541	-0.0645199	0.0492864	0.178881	0.35366	0.531497	0.540253	0.48645	0.487688	0.605646	0.564548	0.43489	0.168465	0.0107269	0.111298	0.173614	0.135214	0.122247	0.17345	0.276949	0.29259	0.175715	0.270255	0.67579	0.912859	0.978579	0.945365	0.792655	0.745102	0.763074	0.770065	0.67998	0.538192	0.612413	0.763161
-0.779498	-0.696767	-0.506234	-0.178728	0.167107	0.282584	0.119841	-0.188116	-0.454732	-0.501192	-0.631805	-0.807521	-0.871031	-0.760088	-0.534104	-0.352925	-0.202631	-0.0710568	0.130252	0.393126	0.507226	0.527223	0.509126	0.68251	0.793097	0.698224	0.493339	0.264287	0.275535	0.346624	0.256191	0.222032	0.396176	0.545105	0.554348	0.511144	0.321475	0.179132	0.463015	0.808667	0.876078	0.81725	0.762716	0.754776	0.796749	0.776453	0.632218	0.483146	0.598402	0.749876
-0.771667	-0.745509	-0.570037	-0.195829	0.1806	0.311479	0.237346	0.0301466	-0.0905223	-0.147998	-0.358694	-0.730649	-0.825567	-0.749928	-0.493335	-0.306484	-0.131269	0.0776429	0.258626	0.403296	0.470503	0.497347	0.479311	0.721571	0.97957	0.859733	0.672882	0.630615	0.699766	0.676921	0.524559	0.387219	0.46991	0.659192	0.684531	0.620811	0.358591	0.195921	0.273921	0.482062	0.588031	0.585619	0.650747	0.7603	0.83848	0.800175	0.683822	0.641723	0.715738	0.740499
-0.671793	-0.72931	-0.593558	-0.325968	-0.0168443	0.103801	0.0411301	0.0721397	0.142096	0.164668	-0.0352888	-0.483854	-0.738111	-0.665306	-0.496024	-0.377474	-0.121186	0.207788	0.445838	0.54994	0.532901	0.465518	0.501743	0.816296	1.00003	0.820069	0.746468	0.880245	0.975804	0.982804	0.803914	0.619545	0.604434	0.630456	0.664079	0.535165	0.27559	0.0737934	0.0401483	0.157654	0.209652	0.302474	0.512654	0.698685	0.766686	0.725508	0.785474	0.748298	0.723455	0.671062
-0.706198	-0.665014	-0.557753	-0.459769	-0.303644	-0.186151	-0.171687	-0.0177035	0.196247	0.2642	0.0852351	-0.341064	-0.620626	-0.630244	-0.613214	-0.511452	-0.177266	0.243207	0.529047	0.643605	0.625085	0.649266	0.748296	0.876353	0.867166	0.667857	0.634751	0.928215	1.07167	1.15148	1.01442	0.852115	0.78266	0.769934	0.559398	0.265193	-0.0056529	-0.0685978	-0.0310259	-0.000738144	0.123753	0.301067	0.463673	0.566514	0.588691	0.605675	0.728435	0.794815	0.73752	0.670717
-0.81238	-0.674694	-0.553197	-0.440493	-0.414907	-0.390167	-0.325911	-0.123904	0.0367746	0.0612416	-0.102102	-0.319855	-0.484097	-0.515347	-0.578306	-0.598067	-0.357369	0.118226	0.447215	0.558559	0.594466	0.787115	0.912817	0.938607	0.809743	0.645772	0.625574	0.874866	1.05376	1.08749	1.11042	1.05856	1.04926	0.885485	0.510869	0.0211	-0.202668	-0.241262	-0.189114	-0.132763	0.153333	0.344583	0.467426	0.537369	0.46514	0.488039	0.635508	0.772972	0.693479	0.646202
-0.746442	-0.601122	-0.524716	-0.427566	-0.504929	-0.491643	-0.481599	-0.405642	-0.266252	-0.189813	-0.313365	-0.37848	-0.417393	-0.507141	-0.63202	-0.599233	-0.448117	-0.122479	0.149564	0.277225	0.402225	0.736243	0.966255	0.968635	0.860718	0.76602	0.829287	0.958235	1.0151	0.998598	1.07118	1.11901	1.12007	0.974914	0.528747	0.0272517	-0.314233	-0.401476	-0.394322	-0.229876	0.174856	0.449622	0.570301	0.611008	0.566197	0.645794	0.714943	0.681061	0.603784	0.563337
-0.443201	-0.476768	-0.466938	-0.584316	-0.771221	-0.71641	-0.484943	-0.405153	-0.312199	-0.26948	-0.315888	-0.342867	-0.420757	-0.641512	-0.731876	-0.689266	-0.503708	-0.314355	-0.184953	-0.114461	0.109643	0.512032	0.795815	0.861699	0.784253	0.842324	0.933146	0.978617	0.962038	0.904823	0.913763	1.04348	1.11494	0.908581	0.462885	0.0663619	-0.190935	-0.351485	-0.339764	-0.137291	0.27841	0.525364	0.566241	0.600907	0.703388	0.777426	0.807074	0.695351	0.528249	0.466069
-0.029851	-0.109495	-0.320537	-0.671241	-0.898841	-0.724136	-0.409918	-0.302614	-0.218985	-0.157497	-0.0266628	-0.0347934	-0.256641	-0.636236	-0.864203	-0.757082	-0.55051	-0.471319	-0.425963	-0.337202	-0.128495	0.173562	0.453989	0.555301	0.531761	0.775072	0.991839	1.01291	0.959511	0.850111	0.890871	0.990646	0.979206	0.645714	0.273487	0.0820346	-0.0344338	-0.11619	-0.0107918	0.21628	0.398566	0.438264	0.482836	0.526597	0.682864	0.849488	0.834019	0.706223	0.544999	0.54507
0.281203	0.212857	-0.0242338	-0.449085	-0.714205	-0.686941	-0.521173	-0.336304	-0.218789	-0.0186582	0.263539	0.283046	0.0554242	-0.459328	-0.783885	-0.761666	-0.740379	-0.775988	-0.697492	-0.517707	-0.299739	-0.042593	0.152202	0.219362	0.317112	0.632626	0.892574	0.950777	0.90596	0.910144	0.971983	0.923899	0.803916	0.445592	0.0894604	-0.0124002	-0.052249	-0.0403199	0.201237	0.396511	0.494064	0.463713	0.396746	0.390031	0.516099	0.75529	0.753542	0.622124	0.56004	0.66948
0.298801	0.311332	0.109472	-0.244507	-0.554472	-0.597743	-0.536236	-0.373901	-0.236659	0.0215473	0.368194	0.44195	0.188291	-0.246531	-0.612745	-0.738662	-0.825267	-0.951019	-0.732448	-0.472381	-0.260291	-0.113973	-0.0126228	0.142211	0.281417	0.48554	0.618748	0.695279	0.763297	0.888146	0.992793	0.905737	0.718714	0.430285	0.268715	0.14756	-0.079586	-0.129733	0.19769	0.402669	0.50631	0.49844	0.404405	0.380906	0.43991	0.517781	0.442353	0.385926	0.443002	0.662788
0.222648	0.179826	-0.0939808	-0.319226	-0.412073	-0.380128	-0.371368	-0.266235	-0.105115	0.124985	0.342234	0.319604	0.0999656	-0.193159	-0.347367	-0.382894	-0.621337	-0.69978	-0.494211	-0.259331	-0.162736	-0.18755	-0.0976133	0.241819	0.333858	0.391433	0.420605	0.367028	0.480741	0.74066	0.893729	0.809693	0.682584	0.595152	0.519015	0.391748	0.0673938	-0.188872	-0.0180159	0.231338	0.365968	0.389855	0.393022	0.426469	0.413039	0.354247	0.132628	0.0576868	0.228551	0.504484
0.157238	-0.0630078	-0.392404	-0.509423	-0.406148	-0.23429	-0.224078	-0.0557852	0.198059	0.296783	0.289174	0.145745	-0.0838184	-0.248429	-0.16695	-0.211941	-0.341968	-0.346246	-0.194694	-0.113175	-0.0939898	-0.149554	-0.0661483	0.230587	0.298652	0.356897	0.300099	0.207478	0.267522	0.475498	0.626209	0.593777	0.577851	0.62379	0.606229	0.533398	0.172137	-0.147426	-0.208575	-0.076468	0.00150442	0.068625	0.256882	0.348008	0.371518	0.290811	0.0245638	-0.0466757	0.0631723	0.2141
0.0781555	-0.255793	-0.662995	-0.698155	-0.550613	-0.385571	-0.304815	0.0262465	0.368177	0.459303	0.346465	0.0754004	-0.0302982	-0.0666385	-0.12667	-0.265109	-0.228614	-0.0925655	0.120203	0.186057	0.128809	-0.012682	-0.0761876	0.11413	0.242205	0.171237	0.121976	0.0608673	0.0677299	0.215708	0.356246	0.396415	0.453342	0.546471	0.580405	0.49243	0.138453	-0.118186	-0.297083	-0.406735	-0.454755	-0.369793	-0.0660248	0.16359	0.208416	0.0906553	-0.0668993	-0.158362	-0.061923	-0.0379539
0.0273938	-0.390472	-0.711906	-0.748216	-0.672374	-0.587877	-0.417778	-0.0281959	0.450892	0.552487	0.414011	0.259451	0.239775	0.197916	0.106725	-0.0931787	-0.188991	0.0461249	0.283978	0.340269	0.269088	0.105147	0.042191	0.114861	0.0548997	-0.118915	-0.2102	-0.0955086	0.0180845	0.0384364	0.174419	0.375079	0.57981	0.60709	0.484758	0.293503	0.0273757	-0.191485	-0.270113	-0.563418	-0.622685	-0.588973	-0.402604	-0.211501	-0.166112	-0.232302	-0.230628	-0.173125	-0.0835028	-0.0592947
[truncated: 250 more columns]

## Sheet: Fig. S2g mask
Topo mask (2=L, 1=R, 0=defect)
0	0	0	0	0	0	0	0	0	0	0	0	0	0	0	0	0	0	0	0	0	0	0	0	0	0	0	0	0	0	0	0	0	0	0	0	0	0	0	0	0	0	0	0	0	0	0	0	0	0
0	0	0	0	0	0	0	0	0	0	0	0	0	0	0	0	0	0	0	0	0	0	0	0	0	0	0	0	0	0	0	0	0	0	0	0	0	0	0	0	0	0	0	0	0	0	0	0	0	0
0	0	0	0	0	0	0	0	0	0	0	0	0	0	0	0	0	0	0	0	0	0	0	0	0	0	0	0	0	0	0	0	0	0	0	0	0	0	0	0	0	0	0	0	0	0	0	0	0	0
0	0	0	0	0	0	0	0	0	0	0	0	0	0	0	0	0	0	0	0	0	0	0	0	0	0	0	0	0	0	0	0	0	0	0	0	0	0	0	0	0	0	0	0	0	0	0	0	0	0
0	0	0	0	0	0	0	0	0	0	0	0	0	0	0	0	0	0	0	0	0	0	0	0	0	0	0	0	0	0	0	0	0	0	0	0	0	0	0	0	0	0	0	0	0	0	0	0	0	0
0	0	0	0	0	0	0	0	0	0	0	0	0	0	0	0	0	0	0	0	0	0	0	0	0	0	0	0	0	0	0	0	0	0	0	0	0	0	0	0	0	0	0	0	0	0	0	0	0	0
0	0	0	0	0	0	0	0	0	0	0	0	0	0	0	0	0	0	0	0	0	0	0	0	0	0	0	0	0	0	0	0	0	0	0	0	0	0	0	0	0	0	0	0	0	0	0	0	0	0
0	0	0	0	0	0	0	0	0	0	0	0	0	0	0	0	0	0	0	0	0	0	0	0	0	0	0	0	0	0	0	0	0	0	0	0	0	0	0	0	0	0	0	0	0	0	0	0	0	0
0	0	0	0	0	0	0	0	0	0	0	0	0	0	0	0	0	0	0	0	0	0	0	0	0	0	0	0	0	0	0	0	0	0	0	0	0	0	0	0	0	0	0	0	0	0	0	0	0	0
2	0	0	0	0	0	0	0	0	0	0	0	0	0	0	0	0	0	0	0	0	0	0	0	0	0	0	0	0	0	0	0	0	0	0	0	0	0	0	0	0	0	0	0	0	0	0	0	0	0
2	2	0	0	0	0	0	0	0	0	0	0	0	0	0	0	0	0	0	0	0	0	0	0	0	0	0	0	0	0	0	0	0	0	0	0	0	0	0	0	0	0	0	0	0	0	0	0	0	0
2	2	0	0	0	0	0	0	0	0	0	0	0	0	0	0	0	0	0	0	0	0	0	0	0	0	0	0	0	0	0	0	0	0	0	0	0	0	0	0	0	0	0	0	0	0	0	0	0	0
2	2	2	0	0	0	0	0	0	0	0	0	0	0	0	0	0	0	0	0	0	0	0	0	0	0	0	0	0	0	0	0	0	0	0	0	0	0	0	0	0	0	0	0	0	0	0	0	0	0
2	2	2	2	0	0	0	0	0	0	0	0	0	0	0	0	0	0	0	0	0	0	0	0	0	0	0	0	0	0	0	0	0	0	0	0	0	0	0	0	0	0	0	0	0	0	0	0	0	0
2	2	2	2	2	0	0	0	0	0	0	0	0	0	0	0	0	0	0	0	0	0	0	0	0	0	0	0	0	0	0	0	0	0	0	0	0	0	0	0	0	0	0	0	0	0	0	0	0	0
2	2	2	2	2	0	0	0	0	0	0	0	0	0	0	0	0	0	0	0	0	0	0	0	0	0	0	0	0	0	0	0	0	0	0	0	0	0	0	0	0	0	0	0	0	0	0	0	0	0
2	2	2	2	2	2	0	0	0	0	0	0	0	0	0	0	0	0	0	0	0	0	0	0	0	0	0	0	0	0	0	0	0	0	0	0	0	0	0	0	0	0	0	0	0	0	0	0	0	0
2	2	2	2	2	2	2	0	0	0	0	0	0	0	0	0	0	0	0	0	0	0	0	0	0	0	0	0	0	0	0	0	0	0	0	0	0	0	0	0	0	0	0	0	0	0	0	0	0	0
2	2	2	2	2	2	2	2	0	0	0	0	0	0	0	0	0	0	0	0	0	0	0	0	0	0	0	0	0	0	0	0	0	0	0	0	0	0	0	0	0	0	0	0	0	0	0	0	0	0
2	2	2	2	2	2	2	2	0	0	0	0	0	0	0	0	0	0	0	0	0	0	0	0	0	0	0	0	0	0	0	0	0	0	0	0	0	0	0	0	0	0	0	0	0	0	0	0	0	0
2	2	2	2	2	2	2	2	2	0	0	0	0	0	0	0	0	0	0	0	0	0	0	0	0	0	0	0	0	0	0	0	0	0	0	0	0	0	0	0	0	0	0	0	0	0	0	0	0	0
2	2	2	2	2	2	2	2	2	2	0	0	0	0	0	0	0	0	0	0	0	0	0	0	0	0	0	0	0	0	0	0	0	0	0	0	0	0	0	0	0	0	0	0	0	0	0	0	0	0
2	2	2	2	2	2	2	2	2	2	2	0	0	0	0	0	0	0	0	0	0	0	0	0	0	0	0	0	0	0	0	0	0	0	0	0	0	0	0	0	0	0	0	0	0	0	0	0	0	0
2	2	2	2	2	2	2	2	2	2	2	2	0	0	0	0	0	0	0	0	0	0	0	0	0	0	0	0	0	0	0	0	0	0	0	0	0	0	0	0	0	0	0	0	0	0	0	0	0	0
2	2	2	2	2	2	2	2	2	2	2	2	0	0	0	0	0	0	0	0	0	0	0	0	0	0	0	0	0	0	0	0	0	0	0	0	0	0	0	0	0	0	0	0	0	0	0	0	0	0
2	2	2	2	2	2	2	2	2	2	2	2	2	0	0	0	0	0	0	0	0	0	0	0	0	0	0	0	0	0	0	0	0	0	0	0	0	0	0	0	0	0	0	0	0	0	0	0	0	0
2	2	2	2	2	2	2	2	2	2	2	2	2	2	0	0	0	0	0	0	0	0	0	0	0	0	0	0	0	0	0	0	0	0	0	0	0	0	0	0	0	0	0	0	0	0	0	0	0	0
2	2	2	2	2	2	2	2	2	2	2	2	2	2	2	0	0	0	0	0	0	0	0	0	0	0	0	0	0	0	0	0	0	0	0	0	0	0	0	0	0	0	0	0	0	0	0	0	0	0
2	2	2	2	2	2	2	2	2	2	2	2	2	2	2	0	0	0	0	0	0	0	0	0	0	0	0	0	0	0	0	0	0	0	0	0	0	0	0	0	0	0	0	0	0	0	0	0	0	0
2	2	2	2	2	2	2	2	2	2	2	2	2	2	2	2	0	0	0	0	0	0	0	0	0	0	0	0	0	0	0	0	0	0	0	0	0	0	0	0	0	0	0	0	0	0	0	0	0	0
2	2	2	2	2	2	2	2	2	2	2	2	2	2	2	2	2	0	0	0	0	0	0	0	0	0	0	0	0	0	0	0	0	0	0	0	0	0	0	0	0	0	0	0	0	0	0	0	0	0
2	2	2	2	2	2	2	2	2	2	2	2	2	2	2	2	2	2	0	0	0	0	0	0	0	0	0	0	0	0	0	0	0	0	0	0	0	0	0	0	0	0	0	0	0	0	0	0	0	0
2	2	2	2	2	2	2	2	2	2	2	2	2	2	2	2	2	2	0	0	0	0	0	0	0	0	0	0	0	0	0	0	0	0	0	0	0	0	0	0	0	0	0	0	0	0	0	0	0	0
2	2	2	2	2	2	2	2	2	2	2	2	2	2	2	2	2	2	2	0	0	0	0	0	0	0	0	0	0	0	0	0	0	0	0	0	0	0	0	0	0	0	0	0	0	0	0	0	0	0
2	2	2	2	2	2	2	2	2	2	2	2	2	2	2	2	2	2	2	2	0	0	0	0	0	0	0	0	0	0	0	0	0	0	0	0	0	0	0	0	0	0	0	0	0	0	0	0	0	0
2	2	2	2	2	2	2	2	2	2	2	2	2	2	2	2	2	2	2	2	2	0	0	0	0	0	0	0	0	0	0	0	0	0	0	0	0	0	0	0	0	0	0	0	0	0	0	0	0	0
2	2	2	2	2	2	2	2	2	2	2	2	2	2	2	2	2	2	2	2	2	0	0	0	0	0	0	0	0	0	0	0	0	0	0	0	0	0	0	0	0	0	0	0	0	0	0	0	0	0
2	2	2	2	2	2	2	2	2	2	2	2	2	2	2	2	2	2	2	2	2	2	0	0	0	0	0	0	0	0	0	0	0	0	0	0	0	0	0	0	0	0	0	0	0	0	0	0	0	0
2	2	2	2	2	2	2	2	2	2	2	2	2	2	2	2	2	2	2	2	2	2	2	0	0	0	0	0	0	0	0	0	0	0	0	0	0	0	0	0	0	0	0	0	0	0	0	0	0	0
2	2	2	2	2	2	2	2	2	2	2	2	2	2	2	2	2	2	2	2	2	2	2	2	0	0	0	0	0	0	0	0	0	0	0	0	0	0	0	0	0	0	0	0	0	0	0	0	0	0
2	2	2	2	2	2	2	2	2	2	2	2	2	2	2	2	2	2	2	2	2	2	2	2	0	0	0	0	0	0	0	0	0	0	0	0	0	0	0	0	0	0	0	0	0	0	0	0	0	0
2	2	2	2	2	2	2	2	2	2	2	2	2	2	2	2	2	2	2	2	2	2	2	2	2	0	0	0	0	0	0	0	0	0	0	0	0	0	0	0	0	0	0	0	0	0	0	0	0	0
2	2	2	2	2	2	2	2	2	2	2	2	2	2	2	2	2	2	2	2	2	2	2	2	2	2	0	0	0	0	0	0	0	0	0	0	0	0	0	0	0	0	0	0	0	0	0	0	0	0
2	2	2	2	2	2	2	2	2	2	2	2	2	2	2	2	2	2	2	2	2	2	2	2	2	2	2	0	0	0	0	0	0	0	0	0	0	0	0	0	0	0	0	0	0	0	0	0	0	0
2	2	2	2	2	2	2	2	2	2	2	2	2	2	2	2	2	2	2	2	2	2	2	2	2	2	2	0	0	0	0	0	0	0	0	0	0	0	0	0	0	0	0	0	0	0	0	0	0	0
2	2	2	2	2	2	2	2	2	2	2	2	2	2	2	2	2	2	2	2	2	2	2	2	2	2	2	2	0	0	0	0	0	0	0	0	0	0	0	0	0	0	0	0	0	0	0	0	0	0
2	2	2	2	2	2	2	2	2	2	2	2	2	2	2	2	2	2	2	2	2	2	2	2	2	2	2	2	2	0	0	0	0	0	0	0	0	0	0	0	0	0	0	0	0	0	0	0	0	0
2	2	2	2	2	2	2	2	2	2	2	2	2	2	2	2	2	2	2	2	2	2	2	2	2	2	2	2	2	2	0	0	0	0	0	0	0	0	0	0	0	0	0	0	0	0	0	0	0	0
2	2	2	2	2	2	2	2	2	2	2	2	2	2	2	2	2	2	2	2	2	2	2	2	2	2	2	2	2	2	0	0	0	0	0	0	0	0	0	0	0	0	0	0	0	0	0	0	0	0
2	2	2	2	2	2	2	2	2	2	2	2	2	2	2	2	2	2	2	2	2	2	2	2	2	2	2	2	2	2	2	0	0	0	0	0	0	0	0	0	0	0	0	0	0	0	0	0	0	0
2	2	2	2	2	2	2	2	2	2	2	2	2	2	2	2	2	2	2	2	2	2	2	2	2	2	2	2	2	2	2	2	0	0	0	0	0	0	0	0	0	0	0	0	0	0	0	0	0	0
2	2	2	2	2	2	2	2	2	2	2	2	2	2	2	2	2	2	2	2	2	2	2	2	2	2	2	2	2	2	2	2	2	0	0	0	0	0	0	0	0	0	0	0	0	0	0	0	0	0
2	2	2	2	2	2	2	2	2	2	2	2	2	2	2	2	2	2	2	2	2	2	2	2	2	2	2	2	2	2	2	2	2	0	0	0	0	0	0	0	0	0	0	0	0	0	0	0	0	0
2	2	2	2	2	2	2	2	2	2	2	2	2	2	2	2	2	2	2	2	2	2	2	2	2	2	2	2	2	2	2	2	2	2	0	0	0	0	0	0	0	0	0	0	0	0	0	0	0	0
2	2	2	2	2	2	2	2	2	2	2	2	2	2	2	2	2	2	2	2	2	2	2	2	2	2	2	2	2	2	2	2	2	2	2	0	0	0	0	0	0	0	0	0	0	0	0	0	0	0
2	2	2	2	2	2	2	2	2	2	2	2	2	2	2	2	2	2	2	2	2	2	2	2	2	2	2	2	2	2	2	2	2	2	2	2	0	0	0	0	0	0	0	0	0	0	0	0	0	0
2	2	2	2	2	2	2	2	2	2	2	2	2	2	2	2	2	2	2	2	2	2	2	2	2	2	2	2	2	2	2	2	2	2	2	2	0	0	0	0	0	0	0	0	0	0	0	0	0	0
2	2	2	2	2	2	2	2	2	2	2	2	2	2	2	2	2	2	2	2	2	2	2	2	2	2	2	2	2	2	2	2	2	2	2	2	2	0	0	0	0	0	0	0	0	0	0	0	0	0
2	2	2	2	2	2	2	2	2	2	2	2	2	2	2	2	2	2	2	2	2	2	2	2	2	2	2	2	2	2	2	2	2	2	2	2	2	2	0	0	0	0	0	0	0	0	0	0	0	0
2	2	2	2	2	2	2	2	2	2	2	2	2	2	2	2	2	2	2	2	2	2	2	2	2	2	2	2	2	2	2	2	2	2	2	2	2	2	2	0	0	0	0	0	0	0	0	0	0	0
2	2	2	2	2	2	2	2	2	2	2	2	2	2	2	2	2	2	2	2	2	2	2	2	2	2	2	2	2	2	2	2	2	2	2	2	2	2	2	0	0	0	0	0	0	0	0	0	0	0
2	2	2	2	2	2	2	2	2	2	2	2	2	2	2	2	2	2	2	2	2	2	2	2	2	2	2	2	2	2	2	2	2	2	2	2	2	2	2	2	0	0	0	0	0	0	0	0	0	0
2	2	2	2	2	2	2	2	2	2	2	2	2	2	2	2	2	2	2	2	2	2	2	2	2	2	2	2	2	2	2	2	2	2	2	2	2	2	2	2	2	0	0	0	0	0	0	0	0	0
2	2	2	2	2	2	2	2	2	2	2	2	2	2	2	2	2	2	2	2	2	2	2	2	2	2	2	2	2	2	2	2	2	2	2	2	2	2	2	2	2	2	0	0	0	0	0	0	0	0
2	2	2	2	2	2	2	2	2	2	2	2	2	2	2	2	2	2	2	2	2	2	2	2	2	2	2	2	2	2	2	2	2	2	2	2	2	2	2	2	2	2	0	0	0	0	0	0	0	0
2	2	2	2	2	2	2	2	2	2	2	2	2	2	2	2	2	2	2	2	2	2	2	2	2	2	2	2	2	2	2	2	2	2	2	2	2	2	2	2	2	2	2	0	0	0	0	0	0	0
2	2	2	2	2	2	2	2	2	2	2	2	2	2	2	2	2	2	2	2	2	2	2	2	2	2	2	2	2	2	2	2	2	2	2	2	2	2	2	2	2	2	2	2	0	0	0	0	0	0
2	2	2	2	2	2	2	2	2	2	2	2	2	2	2	2	2	2	2	2	2	2	2	2	2	2	2	2	2	2	2	2	2	2	2	2	2	2	2	2	2	2	2	2	2	0	0	0	0	0
2	2	2	2	2	2	2	2	2	2	2	2	2	2	2	2	2	2	2	2	2	2	2	2	2	2	2	2	2	2	2	2	2	2	2	2	2	2	2	2	2	2	2	2	2	0	0	0	0	0
2	2	2	2	2	2	2	2	2	2	2	2	2	2	2	2	2	2	2	2	2	2	2	2	2	2	2	2	2	2	2	2	2	2	2	2	2	2	2	2	2	2	2	2	2	2	0	0	0	0
2	2	2	2	2	2	2	2	2	2	2	2	2	2	2	2	2	2	2	2	2	2	2	2	2	2	2	2	2	2	2	2	2	2	2	2	2	2	2	2	2	2	2	2	2	2	2	0	0	0
2	2	2	2	2	2	2	2	2	2	2	2	2	2	2	2	2	2	2	2	2	2	2	2	2	2	2	2	2	2	2	2	2	2	2	2	2	2	2	2	2	2	2	2	2	2	2	2	0	0
2	2	2	2	2	2	2	2	2	2	2	2	2	2	2	2	2	2	2	2	2	2	2	2	2	2	2	2	2	2	2	2	2	2	2	2	2	2	2	2	2	2	2	2	2	2	2	2	0	0
2	2	2	2	2	2	2	2	2	2	2	2	2	2	2	2	2	2	2	2	2	2	2	2	2	2	2	2	2	2	2	2	2	2	2	2	2	2	2	2	2	2	2	2	2	2	2	2	2	0
2	2	2	2	2	2	2	2	2	2	2	2	2	2	2	2	2	2	2	2	2	2	2	2	2	2	2	2	2	2	2	2	2	2	2	2	2	2	2	2	2	2	2	2	2	2	2	2	2	2
2	2	2	2	2	2	2	2	2	2	2	2	2	2	2	2	2	2	2	2	2	2	2	2	2	2	2	2	2	2	2	2	2	2	2	2	2	2	2	2	2	2	2	2	2	2	2	2	2	2
2	2	2	2	2	2	2	2	2	2	2	2	2	2	2	2	2	2	2	2	2	2	2	2	2	2	2	2	2	2	2	2	2	2	2	2	2	2	2	2	2	2	2	2	2	2	2	2	2	2
2	2	2	2	2	2	2	2	2	2	2	2	2	2	2	2	2	2	2	2	2	2	2	2	2	2	2	2	2	2	2	2	2	2	2	2	2	2	2	2	2	2	2	2	2	2	2	2	2	2
2	2	2	2	2	2	2	2	2	2	2	2	2	2	2	2	2	2	2	2	2	2	2	2	2	2	2	2	2	2	2	2	2	2	2	2	2	2	2	2	2	2	2	2	2	2	2	2	2	2
2	2	2	2	2	2	2	2	2	2	2	2	2	2	2	2	2	2	2	2	2	2	2	2	2	2	2	2	2	2	2	2	2	2	2	2	2	2	2	2	2	2	2	2	2	2	2	2	2	2
2	2	2	2	2	2	2	2	2	2	2	2	2	2	2	2	2	2	2	2	2	2	2	2	2	2	2	2	2	2	2	2	2	2	2	2	2	2	2	2	2	2	2	2	2	2	2	2	2	2
2	2	2	2	2	2	2	2	2	2	2	2	2	2	2	2	2	2	2	2	2	2	2	2	2	2	2	2	2	2	2	2	2	2	2	2	2	2	2	2	2	2	2	2	2	2	2	2	2	2
2	2	2	2	2	2	2	2	2	2	2	2	2	2	2	2	2	2	2	2	2	2	2	2	2	2	2	2	2	2	2	2	2	2	2	2	2	2	2	2	2	2	2	2	2	2	2	2	2	2
2	2	2	2	2	2	2	2	2	2	2	2	2	2	2	2	2	2	2	2	2	2	2	2	2	2	2	2	2	2	2	2	2	2	2	2	2	2	2	2	2	2	2	2	2	2	2	2	2	2
2	2	2	2	2	2	2	2	2	2	2	2	2	2	2	2	2	2	2	2	2	2	2	2	2	2	2	2	2	2	2	2	2	2	2	2	2	2	2	2	2	2	2	2	2	2	2	2	2	2
2	2	2	2	2	2	2	2	2	2	2	2	2	2	2	2	2	2	2	2	2	2	2	2	2	2	2	2	2	2	2	2	2	2	2	2	2	2	2	2	2	2	2	2	2	2	2	2	2	2
2	2	2	2	2	2	2	2	2	2	2	2	2	2	2	2	2	2	2	2	2	2	2	2	2	2	2	2	2	2	2	2	2	2	2	2	2	2	2	2	2	2	2	2	2	2	2	2	2	2
2	2	2	2	2	2	2	2	2	2	2	2	2	2	2	2	2	2	2	2	2	2	2	2	2	2	2	2	2	2	2	2	2	2	2	2	2	2	2	2	2	2	2	2	2	2	2	2	2	2
2	2	2	2	2	2	2	2	2	2	2	2	2	2	2	2	2	2	2	2	2	2	2	2	2	2	2	2	2	2	2	2	2	2	2	2	2	2	2	2	2	2	2	2	2	2	2	2	2	2
2	2	2	2	2	2	2	2	2	2	2	2	2	2	2	2	2	2	2	2	2	2	2	2	2	2	2	2	2	2	2	2	2	2	2	2	2	2	2	2	2	2	2	2	2	2	2	2	2	2
2	2	2	2	2	2	2	2	2	2	2	2	2	2	2	2	2	2	2	2	2	2	2	2	2	2	2	2	2	2	2	2	2	2	2	2	2	2	2	2	2	2	2	2	2	2	2	2	2	2
2	2	2	2	2	2	2	2	2	2	2	2	2	2	2	2	2	2	2	2	2	2	2	2	2	2	2	2	2	2	2	2	2	2	2	2	2	2	2	2	2	2	2	2	2	2	2	2	2	2
2	2	2	2	2	2	2	2	2	2	2	2	2	2	2	2	2	2	2	2	2	2	2	2	2	2	2	2	2	2	2	2	2	2	2	2	2	2	2	2	2	2	2	2	2	2	2	2	2	2
2	2	2	2	2	2	2	2	2	2	2	2	2	2	2	2	2	2	2	2	2	2	2	2	2	2	2	2	2	2	2	2	2	2	2	2	2	2	2	2	2	2	2	2	2	2	2	2	2	2
2	2	2	2	2	2	2	2	2	2	2	2	2	2	2	2	2	2	2	2	2	2	2	2	2	2	2	2	2	2	2	2	2	2	2	2	2	2	2	2	2	2	2	2	2	2	2	2	2	2
2	2	2	2	2	2	2	2	2	2	2	2	2	2	2	2	2	2	2	2	2	2	2	2	2	2	2	2	2	2	2	2	2	2	2	2	2	2	2	2	2	2	2	2	2	2	2	2	2	2
2	2	2	2	2	2	2	2	2	2	2	2	2	2	2	2	2	2	2	2	2	2	2	2	2	2	2	2	2	2	2	2	2	2	2	2	2	2	2	2	2	2	2	2	2	2	2	2	2	2
2	2	2	2	2	2	2	2	2	2	2	2	2	2	2	2	2	2	2	2	2	2	2	2	2	2	2	2	2	2	2	2	2	2	2	2	2	2	2	2	2	2	2	2	2	2	2	2	2	2
2	2	2	2	2	2	2	2	2	2	2	2	2	2	2	2	2	2	2	2	2	2	2	2	2	2	2	2	2	2	2	2	2	2	2	2	2	2	2	2	2	2	2	2	2	2	2	2	2	2
2	2	2	2	2	2	2	2	2	2	2	2	2	2	2	2	2	2	2	2	2	2	2	2	2	2	2	2	2	2	2	2	2	2	2	2	2	2	2	2	2	2	2	2	2	2	2	2	2	2
2	2	2	2	2	2	2	2	2	2	2	2	2	2	2	2	2	2	2	2	2	2	2	2	2	2	2	2	2	2	2	2	2	2	2	2	2	2	2	2	2	2	2	2	2	2	2	2	2	2
2	2	2	2	2	2	2	2	2	2	2	2	2	2	2	2	2	2	2	2	2	2	2	2	2	2	2	2	2	2	2	2	2	2	2	2	2	2	2	2	2	2	2	2	2	2	2	2	2	2
2	2	2	2	2	2	2	2	2	2	2	2	2	2	2	2	2	2	2	2	2	2	2	2	2	2	2	2	2	2	2	2	2	2	2	2	2	2	2	2	2	2	2	2	2	2	2	2	2	2
2	2	2	2	2	2	2	2	2	2	2	2	2	2	2	2	2	2	2	2	2	2	2	2	2	2	2	2	2	2	2	2	2	2	2	2	2	2	2	2	2	2	2	2	2	2	2	2	2	2
2	2	2	2	2	2	2	2	2	2	2	2	2	2	2	2	2	2	2	2	2	2	2	2	2	2	2	2	2	2	2	2	2	2	2	2	2	2	2	2	2	2	2	2	2	2	2	2	2	2
2	2	2	2	2	2	2	2	2	2	2	2	2	2	2	2	2	2	2	2	2	2	2	2	2	2	2	2	2	2	2	2	2	2	2	2	2	2	2	2	2	2	2	2	2	2	2	2	2	2
2	2	2	2	2	2	2	2	2	2	2	2	2	2	2	2	2	2	2	2	2	2	2	2	2	2	2	2	2	2	2	2	2	2	2	2	2	2	2	2	2	2	2	2	2	2	2	2	2	2
2	2	2	2	2	2	2	2	2	2	2	2	2	2	2	2	2	2	2	2	2	2	2	2	2	2	2	2	2	2	2	2	2	2	2	2	2	2	2	2	2	2	2	2	2	2	2	2	2	2
2	2	2	2	2	2	2	2	2	2	2	2	2	2	2	2	2	2	2	2	2	2	2	2	2	2	2	2	2	2	2	2	2	2	2	2	2	2	2	2	2	2	2	2	2	2	2	2	2	2
2	2	2	2	2	2	2	2	2	2	2	2	2	2	2	2	2	2	2	2	2	2	2	2	2	2	2	2	2	2	2	2	2	2	2	2	2	2	2	2	2	2	2	2	2	2	2	2	2	2
2	2	2	2	2	2	2	2	2	2	2	2	2	2	2	2	2	2	2	2	2	2	2	2	2	2	2	2	2	2	2	2	2	2	2	2	2	2	2	2	2	2	2	2	2	2	2	2	2	2
2	2	2	2	2	2	2	2	2	2	2	2	2	2	2	2	2	2	2	2	2	2	2	2	2	2	2	2	2	2	2	2	2	2	2	2	2	2	2	2	2	2	2	2	2	2	2	2	2	2
2	2	2	2	2	2	2	2	2	2	2	2	2	2	2	2	2	2	2	2	2	2	2	2	2	2	2	2	2	2	2	2	2	2	2	2	2	2	2	2	2	2	2	2	2	2	2	2	2	2
2	2	2	2	2	2	2	2	2	2	2	2	2	2	2	2	2	2	2	2	2	2	2	2	2	2	2	2	2	2	2	2	2	2	2	2	2	2	2	2	2	2	2	2	2	2	2	2	2	2
2	2	2	2	2	2	2	2	2	2	2	2	2	2	2	2	2	2	2	2	2	2	2	2	2	2	2	2	2	2	2	2	2	2	2	2	2	2	2	2	2	2	2	2	2	2	2	2	2	2
2	2	2	2	2	2	2	2	2	2	2	2	2	2	2	2	2	2	2	2	2	2	2	2	2	2	2	2	2	2	2	2	2	2	2	2	2	2	2	2	2	2	2	2	2	2	2	2	2	2
2	2	2	2	2	2	2	2	2	2	2	2	2	2	2	2	2	2	2	2	2	2	2	2	2	2	2	2	2	2	2	2	2	2	2	2	2	2	2	2	2	2	2	2	2	2	2	2	2	2
2	2	2	2	2	2	2	2	2	2	2	2	2	2	2	2	2	2	2	2	2	2	2	2	2	2	2	2	2	2	2	2	2	2	2	2	2	2	2	2	2	2	2	2	2	2	2	2	2	2
2	2	2	2	2	2	2	2	2	2	2	2	2	2	2	2	2	2	2	2	2	2	2	2	2	2	2	2	2	2	2	2	2	2	2	2	2	2	2	2	2	2	2	2	2	2	2	2	2	2
2	2	2	2	2	2	2	2	2	2	2	2	2	2	2	2	2	2	2	2	2	2	2	2	2	2	2	2	2	2	2	2	2	2	2	2	2	2	2	2	2	2	2	2	2	2	2	2	2	2
2	2	2	2	2	2	2	2	2	2	2	2	2	2	2	2	2	2	2	2	2	2	2	2	2	2	2	2	2	2	2	2	2	2	2	2	2	2	2	2	2	2	2	2	2	2	2	2	2	2
2	2	2	2	2	2	2	2	2	2	2	2	2	2	2	2	2	2	2	2	2	2	2	2	2	2	2	2	2	2	2	2	2	2	2	2	2	2	2	2	2	2	2	2	2	2	2	2	2	2
2	2	2	2	2	2	2	2	2	2	2	2	2	2	2	2	2	2	2	2	2	2	2	2	2	2	2	2	2	2	2	2	2	2	2	2	2	2	2	2	2	2	2	2	2	2	2	2	2	2
2	2	2	2	2	2	2	2	2	2	2	2	2	2	2	2	2	2	2	2	2	2	2	2	2	2	2	2	2	2	2	2	2	2	2	2	2	2	2	2	2	2	2	2	2	2	2	2	2	2
2	2	2	2	2	2	2	2	2	2	2	2	2	2	2	2	2	2	2	2	2	2	2	2	2	2	2	2	2	2	2	2	2	2	2	2	2	2	2	2	2	2	2	2	2	2	2	2	2	2
2	2	2	2	2	2	2	2	2	2	2	2	2	2	2	2	2	2	2	2	2	2	2	2	2	2	2	2	2	2	2	2	2	2	2	2	2	2	2	2	2	2	2	2	2	2	2	2	2	2
2	2	2	2	2	2	2	2	2	2	2	2	2	2	2	2	2	2	2	2	2	2	2	2	2	2	2	2	2	2	2	2	2	2	2	2	2	2	2	2	2	2	2	2	2	2	2	2	2	2
2	2	2	2	2	2	2	2	2	2	2	2	2	2	2	2	2	2	2	2	2	2	2	2	2	2	2	2	2	2	2	2	2	2	2	2	2	2	2	2	2	2	2	2	2	2	2	2	2	2
2	2	2	2	2	2	2	2	2	2	2	2	2	2	2	2	2	2	2	2	2	2	2	2	2	2	2	2	2	2	2	2	2	2	2	2	2	2	2	2	2	2	2	2	2	2	2	2	2	2
2	2	2	2	2	2	2	2	2	2	2	2	2	2	2	2	2	2	2	2	2	2	2	2	2	2	2	2	2	2	2	2	2	2	2	2	2	2	2	2	2	2	2	2	2	2	2	2	2	2
2	2	2	2	2	2	2	2	2	2	2	2	2	2	2	2	2	2	2	2	2	2	2	2	2	2	2	2	2	2	2	2	2	2	2	2	2	2	2	2	2	2	2	2	2	2	2	2	2	2
2	2	2	2	2	2	2	2	2	2	2	2	2	2	2	2	2	2	2	2	2	2	2	2	2	2	2	2	2	2	2	2	2	2	2	2	2	2	2	2	2	2	2	2	2	2	2	2	2	2
2	2	2	2	2	2	2	2	2	2	2	2	2	2	2	2	2	2	2	2	2	2	2	2	2	2	2	2	2	2	2	2	2	2	2	2	2	2	2	2	2	2	2	2	2	2	2	2	2	2
2	2	2	2	2	2	2	2	2	2	2	2	2	2	2	2	2	2	2	2	2	2	2	2	2	2	2	2	2	2	2	2	2	2	2	2	2	2	2	2	2	2	2	2	2	2	2	2	2	2
2	2	2	2	2	2	2	2	2	2	2	2	2	2	2	2	2	2	2	2	2	2	2	2	2	2	2	2	2	2	2	2	2	2	2	2	2	2	2	2	2	2	2	2	2	2	2	2	2	2
2	2	2	2	2	2	2	2	2	2	2	2	2	2	2	2	2	2	2	2	2	2	2	2	2	2	2	2	2	2	2	2	2	2	2	2	2	2	2	2	2	2	2	2	2	2	2	2	2	2
2	2	2	2	2	2	2	2	2	2	2	2	2	2	2	2	2	2	2	2	2	2	2	2	2	2	2	2	2	2	2	2	2	2	2	2	2	2	2	2	2	2	2	2	2	2	2	2	2	2
2	2	2	2	2	2	2	2	2	2	2	2	2	2	2	2	2	2	2	2	2	2	2	2	2	2	2	2	2	2	2	2	2	2	2	2	2	2	2	2	2	2	2	2	2	2	2	2	2	2
2	2	2	2	2	2	2	2	2	2	2	2	2	2	2	2	2	2	2	2	2	2	2	2	2	2	2	2	2	2	2	2	2	2	2	2	2	2	2	2	2	2	2	2	2	2	2	2	2	2
2	2	2	2	2	2	2	2	2	2	2	2	2	2	2	2	2	2	2	2	2	2	2	2	2	2	2	2	2	2	2	2	2	2	2	2	2	2	2	2	2	2	2	2	2	2	2	2	2	2
2	2	2	2	2	2	2	2	2	2	2	2	2	2	2	2	2	2	2	2	2	2	2	2	2	2	2	2	2	2	2	2	2	2	2	2	2	2	2	2	2	2	2	2	2	2	2	2	2	2
2	2	2	2	2	2	2	2	2	2	2	2	2	2	2	2	2	2	2	2	2	2	2	2	2	2	2	2	2	2	2	2	2	2	2	2	2	2	2	2	2	2	2	2	2	2	2	2	2	2
2	2	2	2	2	2	2	2	2	2	2	2	2	2	2	2	2	2	2	2	2	2	2	2	2	2	2	2	2	2	2	2	2	2	2	2	2	2	2	2	2	2	2	2	2	2	2	2	2	2
2	2	2	2	2	2	2	2	2	2	2	2	2	2	2	2	2	2	2	2	2	2	2	2	2	2	2	2	2	2	2	2	2	2	2	2	2	2	2	2	2	2	2	2	2	2	2	2	2	2
2	2	2	2	2	2	2	2	2	2	2	2	2	2	2	2	2	2	2	2	2	2	2	2	2	2	2	2	2	2	2	2	2	2	2	2	2	2	2	2	2	2	2	2	2	2	2	2	2	2
2	2	2	2	2	2	2	2	2	2	2	2	2	2	2	2	2	2	2	2	2	2	2	2	2	2	2	2	2	2	2	2	2	2	2	2	2	2	2	2	2	2	2	2	2	2	2	2	2	2
2	2	2	2	2	2	2	2	2	2	2	2	2	2	2	2	2	2	2	2	2	2	2	2	2	2	2	2	2	2	2	2	2	2	2	2	2	2	2	2	2	2	2	2	2	2	2	2	2	2
2	2	2	2	2	2	2	2	2	2	2	2	2	2	2	2	2	2	2	2	2	2	2	2	2	2	2	2	2	2	2	2	2	2	2	2	2	2	2	2	2	2	2	2	2	2	2	2	2	2
2	2	2	2	2	2	2	2	2	2	2	2	2	2	2	2	2	2	2	2	2	2	2	2	2	2	2	2	2	2	2	2	2	2	2	2	2	2	2	2	2	2	2	2	2	2	2	2	2	2
2	2	2	2	2	2	2	2	2	2	2	2	2	2	2	2	2	2	2	2	2	2	2	2	2	2	2	2	2	2	2	2	2	2	2	2	2	2	2	2	2	2	2	2	2	2	2	2	2	2
2	2	2	2	2	2	2	2	2	2	2	2	2	2	2	2	2	2	2	2	2	2	2	2	2	2	2	2	2	2	2	2	2	2	2	2	2	2	2	2	2	2	2	2	2	2	2	2	2	2
2	2	2	2	2	2	2	2	2	2	2	2	2	2	2	2	2	2	2	2	2	2	2	2	2	2	2	2	2	2	2	2	2	2	2	2	2	2	2	2	2	2	2	2	2	2	2	2	2	2
2	2	2	2	2	2	2	2	2	2	2	2	2	2	2	2	2	2	2	2	2	2	2	2	2	2	2	2	2	2	2	2	2	2	2	2	2	2	2	2	2	2	2	2	2	2	2	2	2	2
2	2	2	2	2	2	2	2	2	2	2	2	2	2	2	2	2	2	2	2	2	2	2	2	2	2	2	2	2	2	2	2	2	2	2	2	2	2	2	2	2	2	2	2	2	2	2	2	2	2
2	2	2	2	2	2	2	2	2	2	2	2	2	2	2	2	2	2	2	2	2	2	2	2	2	2	2	2	2	2	2	2	2	2	2	2	2	2	2	2	2	2	2	2	2	2	2	2	2	2
2	2	2	2	2	2	2	2	2	2	2	2	2	2	2	2	2	2	2	2	2	2	2	2	2	2	2	2	2	2	2	2	2	2	2	2	2	2	2	2	2	2	2	2	2	2	2	2	2	2
2	2	2	2	2	2	2	2	2	2	2	2	2	2	2	2	2	2	2	2	2	2	2	2	2	2	2	2	2	2	2	2	2	2	2	2	2	2	2	2	2	2	2	2	2	2	2	2	2	2
2	2	2	2	2	2	2	2	2	2	2	2	2	2	2	2	2	2	2	2	2	2	2	2	2	2	2	2	2	2	2	2	2	2	2	2	2	2	2	2	2	2	2	2	2	2	2	2	2	2
2	2	2	2	2	2	2	2	2	2	2	2	2	2	2	2	2	2	2	2	2	2	2	2	2	2	2	2	2	2	2	2	2	2	2	2	2	2	2	2	2	2	2	2	2	2	2	2	2	2
2	2	2	2	2	2	2	2	2	2	2	2	2	2	2	2	2	2	2	2	2	2	2	2	2	2	2	2	2	2	2	2	2	2	2	2	2	2	2	2	2	2	2	2	2	2	2	2	2	2
2	2	2	2	2	2	2	2	2	2	2	2	2	2	2	2	2	2	2	2	2	2	2	2	2	2	2	2	2	2	2	2	2	2	2	2	2	2	2	2	2	2	2	2	2	2	2	2	2	2
2	2	2	2	2	2	2	2	2	2	2	2	2	2	2	2	2	2	2	2	2	2	2	2	2	2	2	2	2	2	2	2	2	2	2	2	2	2	2	2	2	2	2	2	2	2	2	2	2	2
2	2	2	2	2	2	2	2	2	2	2	2	2	2	2	2	2	2	2	2	2	2	2	2	2	2	2	2	2	2	2	2	2	2	2	2	2	2	2	2	2	2	2	2	2	2	2	2	2	2
2	2	2	2	2	2	2	2	2	2	2	2	2	2	2	2	2	2	2	2	2	2	2	2	2	2	2	2	2	2	2	2	2	2	2	2	2	2	2	2	2	2	2	2	2	2	2	2	2	2
2	2	2	2	2	2	2	2	2	2	2	2	2	2	2	2	2	2	2	2	2	2	2	2	2	2	2	2	2	2	2	2	2	2	2	2	2	2	2	2	2	2	2	2	2	2	2	2	2	2
2	2	2	2	2	2	2	2	2	2	2	2	2	2	2	2	2	2	2	2	2	2	2	2	2	2	2	2	2	2	2	2	2	2	2	2	2	2	2	2	2	2	2	2	2	2	2	2	2	2
2	2	2	2	2	2	2	2	2	2	2	2	2	2	2	2	2	2	2	2	2	2	2	2	2	2	2	2	2	2	2	2	2	2	2	2	2	2	2	2	2	2	2	2	2	2	2	2	2	2
2	2	2	2	2	2	2	2	2	2	2	2	2	2	2	2	2	2	2	2	2	2	2	2	2	2	2	2	2	2	2	2	2	2	2	2	2	2	2	2	2	2	2	2	2	2	2	2	2	2
2	2	2	2	2	2	2	2	2	2	2	2	2	2	2	2	2	2	2	2	2	2	2	2	2	2	2	2	2	2	2	2	2	2	2	2	2	2	2	2	2	2	2	2	2	2	2	2	2	2
2	2	2	2	2	2	2	2	2	2	2	2	2	2	2	2	2	2	2	2	2	2	2	2	2	2	2	2	2	2	2	2	2	2	2	2	2	2	2	2	2	2	2	2	2	2	2	2	2	2
2	2	2	2	2	2	2	2	2	2	2	2	2	2	2	2	2	2	2	2	2	2	2	2	2	2	2	2	2	2	2	2	2	2	2	2	2	2	2	2	2	2	2	2	2	2	2	2	2	2
2	2	2	2	2	2	2	2	2	2	2	2	2	2	2	2	2	2	2	2	2	2	2	2	2	2	2	2	2	2	2	2	2	2	2	2	2	2	2	2	2	2	2	2	2	2	2	2	2	2
2	2	2	2	2	2	2	2	2	2	2	2	2	2	2	2	2	2	2	2	2	2	2	2	2	2	2	2	2	2	2	2	2	2	2	2	2	2	2	2	2	2	2	2	2	2	2	2	2	2
2	2	2	2	2	2	2	2	2	2	2	2	2	2	2	2	2	2	2	2	2	2	2	2	2	2	2	2	2	2	2	2	2	2	2	2	2	2	2	2	2	2	2	2	2	2	2	2	2	2
2	2	2	2	2	2	2	2	2	2	2	2	2	2	2	2	2	2	2	2	2	2	2	2	2	2	2	2	2	2	2	2	2	2	2	2	2	2	2	2	2	2	2	2	2	2	2	2	2	2
2	2	2	2	2	2	2	2	2	2	2	2	2	2	2	2	2	2	2	2	2	2	2	2	2	2	2	2	2	2	2	2	2	2	2	2	2	2	2	2	2	2	2	2	2	2	2	2	2	2
2	2	2	2	2	2	2	2	2	2	2	2	2	2	2	2	2	2	2	2	2	2	2	2	2	2	2	2	2	2	2	2	2	2	2	2	2	2	2	2	2	2	2	2	2	2	2	2	2	2
2	2	2	2	2	2	2	2	2	2	2	2	2	2	2	2	2	2	2	2	2	2	2	2	2	2	2	2	2	2	2	2	2	2	2	2	2	2	2	2	2	2	2	2	2	2	2	2	2	2
2	2	2	2	2	2	2	2	2	2	2	2	2	2	2	2	2	2	2	2	2	2	2	2	2	2	2	2	2	2	2	2	2	2	2	2	2	2	2	2	2	2	2	2	2	2	2	2	2	2
2	2	2	2	2	2	2	2	2	2	2	2	2	2	2	2	2	2	2	2	2	2	2	2	2	2	2	2	2	2	2	2	2	2	2	2	2	2	2	2	2	2	2	2	2	2	2	2	2	2
2	2	2	2	2	2	2	2	2	2	2	2	2	2	2	2	2	2	2	2	2	2	2	2	2	2	2	2	2	2	2	2	2	2	2	2	2	2	2	2	2	2	2	2	2	2	2	2	2	2
2	2	2	2	2	2	2	2	2	2	2	2	2	2	2	2	2	2	2	2	2	2	2	2	2	2	2	2	2	2	2	2	2	2	2	2	2	2	2	2	2	2	2	2	2	2	2	2	2	2
2	2	2	2	2	2	2	2	2	2	2	2	2	2	2	2	2	2	2	2	2	2	2	2	2	2	2	2	2	2	2	2	2	2	2	2	2	2	2	2	2	2	2	2	2	2	2	2	2	2
2	2	2	2	2	2	2	2	2	2	2	2	2	2	2	2	2	2	2	2	2	2	2	2	2	2	2	2	2	2	2	2	2	2	2	2	2	2	2	2	2	2	2	2	2	2	2	2	2	2
2	2	2	2	2	2	2	2	2	2	2	2	2	2	2	2	2	2	2	2	2	2	2	2	2	2	2	2	2	2	2	2	2	2	2	2	2	2	2	2	2	2	2	2	2	2	2	2	2	2
2	2	2	2	2	2	2	2	2	2	2	2	2	2	2	2	2	2	2	2	2	2	2	2	2	2	2	2	2	2	2	2	2	2	2	2	2	2	2	2	2	2	2	2	2	2	2	2	2	2
2	2	2	2	2	2	2	2	2	2	2	2	2	2	2	2	2	2	2	2	2	2	2	2	2	2	2	2	2	2	2	2	2	2	2	2	2	2	2	2	2	2	2	2	2	2	2	2	2	2
2	2	2	2	2	2	2	2	2	2	2	2	2	2	2	2	2	2	2	2	2	2	2	2	2	2	2	2	2	2	2	2	2	2	2	2	2	2	2	2	2	2	2	2	2	2	2	2	2	2
2	2	2	2	2	2	2	2	2	2	2	2	2	2	2	2	2	2	2	2	2	2	2	2	2	2	2	2	2	2	2	2	2	2	2	2	2	2	2	2	2	2	2	2	2	2	2	2	2	2
2	2	2	2	2	2	2	2	2	2	2	2	2	2	2	2	2	2	2	2	2	2	2	2	2	2	2	2	2	2	2	2	2	2	2	2	2	2	2	2	2	2	2	2	2	2	2	2	2	2
2	2	2	2	2	2	2	2	2	2	2	2	2	2	2	2	2	2	2	2	2	2	2	2	2	2	2	2	2	2	2	2	2	2	2	2	2	2	2	2	2	2	2	2	2	2	2	2	2	2
2	2	2	2	2	2	2	2	2	2	2	2	2	2	2	2	2	2	2	2	2	2	2	2	2	2	2	2	2	2	2	2	2	2	2	2	2	2	2	2	2	2	2	2	2	2	2	2	2	2
2	2	2	2	2	2	2	2	2	2	2	2	2	2	2	2	2	2	2	2	2	2	2	2	2	2	2	2	2	2	2	2	2	2	2	2	2	2	2	2	2	2	2	2	2	2	2	2	2	2
2	2	2	2	2	2	2	2	2	2	2	2	2	2	2	2	2	2	2	2	2	2	2	2	2	2	2	2	2	2	2	2	2	2	2	2	2	2	2	2	2	2	2	2	2	2	2	2	2	2
2	2	2	2	2	2	2	2	2	2	2	2	2	2	2	2	2	2	2	2	2	2	2	2	2	2	2	2	2	2	2	2	2	2	2	2	2	2	2	2	2	2	2	2	2	2	2	2	2	2
2	2	2	2	2	2	2	2	2	2	2	2	2	2	2	2	2	2	2	2	2	2	2	2	2	2	2	2	2	2	2	2	2	2	2	2	2	2	2	2	2	2	2	2	2	2	2	2	2	2
2	2	2	2	2	2	2	2	2	2	2	2	2	2	2	2	2	2	2	2	2	2	2	2	2	2	2	2	2	2	2	2	2	2	2	2	2	2	2	2	2	2	2	2	2	2	2	2	2	2
2	2	2	2	2	2	2	2	2	2	2	2	2	2	2	2	2	2	2	2	2	2	2	2	2	2	2	2	2	2	2	2	2	2	2	2	2	2	2	2	2	2	2	2	2	2	2	2	2	2
2	2	2	2	2	2	2	2	2	2	2	2	2	2	2	2	2	2	2	2	2	2	2	2	2	2	2	2	2	2	2	2	2	2	2	2	2	2	2	2	2	2	2	2	2	2	2	2	2	2
2	2	2	2	2	2	2	2	2	2	2	2	2	2	2	2	2	2	2	2	2	2	2	2	2	2	2	2	2	2	2	2	2	2	2	2	2	2	2	2	2	2	2	2	2	2	2	2	2	2
2	2	2	2	2	2	2	2	2	2	2	2	2	2	2	2	2	2	2	2	2	2	2	2	2	2	2	2	2	2	2	2	2	2	2	2	2	2	2	2	2	2	2	2	2	2	2	2	2	2
2	2	2	2	2	2	2	2	2	2	2	2	2	2	2	2	2	2	2	2	2	2	2	2	2	2	2	2	2	2	2	2	2	2	2	2	2	2	2	2	2	2	2	2	2	2	2	2	2	2
2	2	2	2	2	2	2	2	2	2	2	2	2	2	2	2	2	2	2	2	2	2	2	2	2	2	2	2	2	2	2	2	2	2	2	2	2	2	2	2	2	2	2	2	2	2	2	2	2	2
2	2	2	2	2	2	2	2	2	2	2	2	2	2	2	2	2	2	2	2	2	2	2	2	2	2	2	2	2	2	2	2	2	2	2	2	2	2	2	2	2	2	2	2	2	2	2	2	2	2
2	2	2	2	2	2	2	2	2	2	2	2	2	2	2	2	2	2	2	2	2	2	2	2	2	2	2	2	2	2	2	2	2	2	2	2	2	2	2	2	2	2	2	2	2	2	2	2	2	2
2	2	2	2	2	2	2	2	2	2	2	2	2	2	2	2	2	2	2	2	2	2	2	2	2	2	2	2	2	2	2	2	2	2	2	2	2	2	2	2	2	2	2	2	2	2	2	2	2	2
2	2	2	2	2	2	2	2	2	2	2	2	2	2	2	2	2	2	2	2	2	2	2	2	2	2	2	2	2	2	2	2	2	2	2	2	2	2	2	2	2	2	2	2	2	2	2	2	2	2
2	2	2	2	2	2	2	2	2	2	2	2	2	2	2	2	2	2	2	2	2	2	2	2	2	2	2	2	2	2	2	2	2	2	2	2	2	2	2	2	2	2	2	2	2	2	2	2	2	2
2	2	2	2	2	2	2	2	2	2	2	2	2	2	2	2	2	2	2	2	2	2	2	2	2	2	2	2	2	2	2	2	2	2	2	2	2	2	2	2	2	2	2	2	2	2	2	2	2	2
2	2	2	2	2	2	2	2	2	2	2	2	2	2	2	2	2	2	2	2	2	2	2	2	2	2	2	2	2	2	2	2	2	2	2	2	2	2	2	2	2	2	2	2	2	2	2	2	2	2
2	2	2	2	2	2	2	2	2	2	2	2	2	2	2	2	2	2	2	2	2	2	2	2	2	2	2	2	2	2	2	2	2	2	2	2	2	2	2	2	2	2	2	2	2	2	2	2	2	2
2	2	2	2	2	2	2	2	2	2	2	2	2	2	2	2	2	2	2	2	2	2	2	2	2	2	2	2	2	2	2	2	2	2	2	2	2	2	2	2	2	2	2	2	2	2	2	2	2	2
2	2	2	2	2	2	2	2	2	2	2	2	2	2	2	2	2	2	2	2	2	2	2	2	2	2	2	2	2	2	2	2	2	2	2	2	2	2	2	2	2	2	2	2	2	2	2	2	2	2
2	2	2	2	2	2	2	2	2	2	2	2	2	2	2	2	2	2	2	2	2	2	2	2	2	2	2	2	2	2	2	2	2	2	2	2	2	2	2	2	2	2	2	2	2	2	2	2	2	2
2	2	2	2	2	2	2	2	2	2	2	2	2	2	2	2	2	2	2	2	2	2	2	2	2	2	2	2	2	2	2	2	2	2	2	2	2	2	2	2	2	2	2	2	2	2	2	2	2	2
2	2	2	2	2	2	2	2	2	2	2	2	2	2	2	2	2	2	2	2	2	2	2	2	2	2	2	2	2	2	2	2	2	2	2	2	2	2	2	2	2	2	2	2	2	2	2	2	2	2
2	2	2	2	2	2	2	2	2	2	2	2	2	2	2	2	2	2	2	2	2	2	2	2	2	2	2	2	2	2	2	2	2	2	2	2	2	2	2	2	2	2	2	2	2	2	2	2	2	2
2	2	2	2	2	2	2	2	2	2	2	2	2	2	2	2	2	2	2	2	2	2	2	2	2	2	2	2	2	2	2	2	2	2	2	2	2	2	2	2	2	2	2	2	2	2	2	2	2	2
2	2	2	2	2	2	2	2	2	2	2	2	2	2	2	2	2	2	2	2	2	2	2	2	2	2	2	2	2	2	2	2	2	2	2	2	2	2	2	2	2	2	2	2	2	2	2	2	2	2
2	2	2	2	2	2	2	2	2	2	2	2	2	2	2	2	2	2	2	2	2	2	2	2	2	2	2	2	2	2	2	2	2	2	2	2	2	2	2	2	2	2	2	2	2	2	2	2	2	2
2	2	2	2	2	2	2	2	2	2	2	2	2	2	2	2	2	2	2	2	2	2	2	2	2	2	2	2	2	2	2	2	2	2	2	2	2	2	2	2	2	2	2	2	2	2	2	2	2	2
2	2	2	2	2	2	2	2	2	2	2	2	2	2	2	2	2	2	2	2	2	2	2	2	2	2	2	2	2	2	2	2	2	2	2	2	2	2	2	2	2	2	2	2	2	2	2	2	2	2
2	2	2	2	2	2	2	2	2	2	2	2	2	2	2	2	2	2	2	2	2	2	2	2	2	2	2	2	2	2	2	2	2	2	2	2	2	2	2	2	2	2	2	2	2	2	2	2	2	2
2	2	2	2	2	2	2	2	2	2	2	2	2	2	2	2	2	2	2	2	2	2	2	2	2	2	2	2	2	2	2	2	2	2	2	2	2	2	2	2	2	2	2	2	2	2	2	2	2	2
2	2	2	2	2	2	2	2	2	2	2	2	2	2	2	2	2	2	2	2	2	2	2	2	2	2	2	2	2	2	2	2	2	2	2	2	2	2	2	2	2	2	2	2	2	2	2	2	2	2
2	2	2	2	2	2	2	2	2	2	2	2	2	2	2	2	2	2	2	2	2	2	2	2	2	2	2	2	2	2	2	2	2	2	2	2	2	2	2	2	2	2	2	2	2	2	2	2	2	2
2	2	2	2	2	2	2	2	2	2	2	2	2	2	2	2	2	2	2	2	2	2	2	2	2	2	2	2	2	2	2	2	2	2	2	2	2	2	2	2	2	2	2	2	2	2	2	2	2	2
2	2	2	2	2	2	2	2	2	2	2	2	2	2	2	2	2	2	2	2	2	2	2	2	2	2	2	2	2	2	2	2	2	2	2	2	2	2	2	2	2	2	2	2	2	2	2	2	2	2
2	2	2	2	2	2	2	2	2	2	2	2	2	2	2	2	2	2	2	2	2	2	2	2	2	2	2	2	2	2	2	2	2	2	2	2	2	2	2	2	2	2	2	2	2	2	2	2	2	2
2	2	2	2	2	2	2	2	2	2	2	2	2	2	2	2	2	2	2	2	2	2	2	2	2	2	2	2	2	2	2	2	2	2	2	2	2	2	2	2	2	2	2	2	2	2	2	2	2	2
2	2	2	2	2	2	2	2	2	2	2	2	2	2	2	2	2	2	2	2	2	2	2	2	2	2	2	2	2	2	2	2	2	2	2	2	2	2	2	2	2	2	2	2	2	2	2	2	2	2
2	2	2	2	2	2	2	2	2	2	2	2	2	2	2	2	2	2	2	2	2	2	2	2	2	2	2	2	2	2	2	2	2	2	2	2	2	2	2	2	2	2	2	2	2	2	2	2	2	2
2	2	2	2	2	2	2	2	2	2	2	2	2	2	2	2	2	2	2	2	2	2	2	2	2	2	2	2	2	2	2	2	2	2	2	2	2	2	2	2	2	2	2	2	2	2	2	2	2	2
2	2	2	2	2	2	2	2	2	2	2	2	2	2	2	2	2	2	2	2	2	2	2	2	2	2	2	2	2	2	2	2	2	2	2	2	2	2	2	2	2	2	2	2	2	2	2	2	2	2
2	2	2	2	2	2	2	2	2	2	2	2	2	2	2	2	2	2	2	2	2	2	2	2	2	2	2	2	2	2	2	2	2	2	2	2	2	2	2	2	2	2	2	2	2	2	2	2	2	2
2	2	2	2	2	2	2	2	2	2	2	2	2	2	2	2	2	2	2	2	2	2	2	2	2	2	2	2	2	2	2	2	2	2	2	2	2	2	2	2	2	2	2	2	2	2	2	2	2	2
2	2	2	2	2	2	2	2	2	2	2	2	2	2	2	2	2	2	2	2	2	2	2	2	2	2	2	2	2	2	2	2	2	2	2	2	2	2	2	2	2	2	2	2	2	2	2	2	2	2
2	2	2	2	2	2	2	2	2	2	2	2	2	2	2	2	2	2	2	2	2	2	2	2	2	2	2	2	2	2	2	2	2	2	2	2	2	2	2	2	2	2	2	2	2	2	2	2	2	2
2	2	2	2	2	2	2	2	2	2	2	2	2	2	2	2	2	2	2	2	2	2	2	2	2	2	2	2	2	2	2	2	2	2	2	2	2	2	2	2	2	2	2	2	2	2	2	2	2	2
2	2	2	2	2	2	2	2	2	2	2	2	2	2	2	2	2	2	2	2	2	2	2	2	2	2	2	2	2	2	2	2	2	2	2	2	2	2	2	2	2	2	2	2	2	2	2	2	2	2
2	2	2	2	2	2	2	2	2	2	2	2	2	2	2	2	2	2	2	2	2	2	2	2	2	2	2	2	2	2	2	2	2	2	2	2	2	2	2	2	2	2	2	2	2	2	2	2	2	2
2	2	2	2	2	2	2	2	2	2	2	2	2	2	2	2	2	2	2	2	2	2	2	2	2	2	2	2	2	2	2	2	2	2	2	2	2	2	2	2	2	2	2	2	2	2	2	2	2	2
2	2	2	2	2	2	2	2	2	2	2	2	2	2	2	2	2	2	2	2	2	2	2	2	2	2	2	2	2	2	2	2	2	2	2	2	2	2	2	2	2	2	2	2	2	2	2	2	2	2
2	2	2	2	2	2	2	2	2	2	2	2	2	2	2	2	2	2	2	2	2	2	2	2	2	2	2	2	2	2	2	2	2	2	2	2	2	2	2	2	2	2	2	2	2	2	2	2	2	2
2	2	2	2	2	2	2	2	2	2	2	2	2	2	2	2	2	2	2	2	2	2	2	2	2	2	2	2	2	2	2	2	2	2	2	2	2	2	2	2	2	2	2	2	2	2	2	2	2	2
2	2	2	2	2	2	2	2	2	2	2	2	2	2	2	2	2	2	2	2	2	2	2	2	2	2	2	2	2	2	2	2	2	2	2	2	2	2	2	2	2	2	2	2	2	2	2	2	2	2
2	2	2	2	2	2	2	2	2	2	2	2	2	2	2	2	2	2	2	2	2	2	2	2	2	2	2	2	2	2	2	2	2	2	2	2	2	2	2	2	2	2	2	2	2	2	2	2	2	2
2	2	2	2	2	2	2	2	2	2	2	2	2	2	2	2	2	2	2	2	2	2	2	2	2	2	2	2	2	2	2	2	2	2	2	2	2	2	2	2	2	2	2	2	2	2	2	2	2	2
2	2	2	2	2	2	2	2	2	2	2	2	2	2	2	2	2	2	2	2	2	2	2	2	2	2	2	2	2	2	2	2	2	2	2	2	2	2	2	2	2	2	2	2	2	2	2	2	2	2
2	2	2	2	2	2	2	2	2	2	2	2	2	2	2	2	2	2	2	2	2	2	2	2	2	2	2	2	2	2	2	2	2	2	2	2	2	2	2	2	2	2	2	2	2	2	2	2	2	2
2	2	2	2	2	2	2	2	2	2	2	2	2	2	2	2	2	2	2	2	2	2	2	2	2	2	2	2	2	2	2	2	2	2	2	2	2	2	2	2	2	2	2	2	2	2	2	2	2	2
2	2	2	2	2	2	2	2	2	2	2	2	2	2	2	2	2	2	2	2	2	2	2	2	2	2	2	2	2	2	2	2	2	2	2	2	2	2	2	2	2	2	2	2	2	2	2	2	2	2
2	2	2	2	2	2	2	2	2	2	2	2	2	2	2	2	2	2	2	2	2	2	2	2	2	2	2	2	2	2	2	2	2	2	2	2	2	2	2	2	2	2	2	2	2	2	2	2	2	2
2	2	2	2	2	2	2	2	2	2	2	2	2	2	2	2	2	2	2	2	2	2	2	2	2	2	2	2	2	2	2	2	2	2	2	2	2	2	2	2	2	2	2	2	2	2	2	2	2	2
2	2	2	2	2	2	2	2	2	2	2	2	2	2	2	2	2	2	2	2	2	2	2	2	2	2	2	2	2	2	2	2	2	2	2	2	2	2	2	2	2	2	2	2	2	2	2	2	2	2
2	2	2	2	2	2	2	2	2	2	2	2	2	2	2	2	2	2	2	2	2	2	2	2	2	2	2	2	2	2	2	2	2	2	2	2	2	2	2	2	2	2	2	2	2	2	2	2	2	2
2	2	2	2	2	2	2	2	2	2	2	2	2	2	2	2	2	2	2	2	2	2	2	2	2	2	2	2	2	2	2	2	2	2	2	2	2	2	2	2	2	2	2	2	2	2	2	2	2	2
2	2	2	2	2	2	2	2	2	2	2	2	2	2	2	2	2	2	2	2	2	2	2	2	2	2	2	2	2	2	2	2	2	2	2	2	2	2	2	2	2	2	2	2	2	2	2	2	2	2
2	2	2	2	2	2	2	2	2	2	2	2	2	2	2	2	2	2	2	2	2	2	2	2	2	2	2	2	2	2	2	2	2	2	2	2	2	2	2	2	2	2	2	2	2	2	2	2	2	2
2	2	2	2	2	2	2	2	2	2	2	2	2	2	2	2	2	2	2	2	2	2	2	2	2	2	2	2	2	2	2	2	2	2	2	2	2	2	2	2	2	2	2	2	2	2	2	2	2	2
2	2	2	2	2	2	2	2	2	2	2	2	2	2	2	2	2	2	2	2	2	2	2	2	2	2	2	2	2	2	2	2	2	2	2	2	2	2	2	2	2	2	2	2	2	2	2	2	2	2
2	2	2	2	2	2	2	2	2	2	2	2	2	2	2	2	2	2	2	2	2	2	2	2	2	2	2	2	2	2	2	2	2	2	2	2	2	2	2	2	2	2	2	2	2	2	2	2	2	2
2	2	2	2	2	2	2	2	2	2	2	2	2	2	2	2	2	2	2	2	2	2	2	2	2	2	2	2	2	2	2	2	2	2	2	2	2	2	2	2	2	2	2	2	2	2	2	2	2	2
2	2	2	2	2	2	2	2	2	2	2	2	2	2	2	2	2	2	2	2	2	2	2	2	2	2	2	2	2	2	2	2	2	2	2	2	2	2	2	2	2	2	2	2	2	2	2	2	2	2
2	2	2	2	2	2	2	2	2	2	2	2	2	2	2	2	2	2	2	2	2	2	2	2	2	2	2	2	2	2	2	2	2	2	2	2	2	2	2	2	2	2	2	2	2	2	2	2	2	2
2	2	2	2	2	2	2	2	2	2	2	2	2	2	2	2	2	2	2	2	2	2	2	2	2	2	2	2	2	2	2	2	2	2	2	2	2	2	2	2	2	2	2	2	2	2	2	2	2	2
2	2	2	2	2	2	2	2	2	2	2	2	2	2	2	2	2	2	2	2	2	2	2	2	2	2	2	2	2	2	2	2	2	2	2	2	2	2	2	2	2	2	2	2	2	2	2	2	2	2
2	2	2	2	2	2	2	2	2	2	2	2	2	2	2	2	2	2	2	2	2	2	2	2	2	2	2	2	2	2	2	2	2	2	2	2	2	2	2	2	2	2	2	2	2	2	2	2	2	2
2	2	2	2	2	2	2	2	2	2	2	2	2	2	2	2	2	2	2	2	2	2	2	2	2	2	2	2	2	2	2	2	2	2	2	2	2	2	2	2	2	2	2	2	2	2	2	2	2	2
2	2	2	2	2	2	2	2	2	2	2	2	2	2	2	2	2	2	2	2	2	2	2	2	2	2	2	2	2	2	2	2	2	2	2	2	2	2	2	2	2	2	2	2	2	2	2	2	2	2
2	2	2	2	2	2	2	2	2	2	2	2	2	2	2	2	2	2	2	2	2	2	2	2	2	2	2	2	2	2	2	2	2	2	2	2	2	2	2	2	2	2	2	2	2	2	2	2	2	2
2	2	2	2	2	2	2	2	2	2	2	2	2	2	2	2	2	2	2	2	2	2	2	2	2	2	2	2	2	2	2	2	2	2	2	2	2	2	2	2	2	2	2	2	2	2	2	2	2	2
2	2	2	2	2	2	2	2	2	2	2	2	2	2	2	2	2	2	2	2	2	2	2	2	2	2	2	2	2	2	2	2	2	2	2	2	2	2	2	2	2	2	2	2	2	2	2	2	2	2
2	2	2	2	2	2	2	2	2	2	2	2	2	2	2	2	2	2	2	2	2	2	2	2	2	2	2	2	2	2	2	2	2	2	2	2	2	2	2	2	2	2	2	2	2	2	2	2	2	2
2	2	2	2	2	2	2	2	2	2	2	2	2	2	2	2	2	2	2	2	2	2	2	2	2	2	2	2	2	2	2	2	2	2	2	2	2	2	2	2	2	2	2	2	2	2	2	2	2	2
2	2	2	2	2	2	2	2	2	2	2	2	2	2	2	2	2	2	2	2	2	2	2	2	2	2	2	2	2	2	2	2	2	2	2	2	2	2	2	2	2	2	2	2	2	2	2	2	2	2
2	2	2	2	2	2	2	2	2	2	2	2	2	2	2	2	2	2	2	2	2	2	2	2	2	2	2	2	2	2	2	2	2	2	2	2	2	2	2	2	2	2	2	2	2	2	2	2	2	2
2	2	2	2	2	2	2	2	2	2	2	2	2	2	2	2	2	2	2	2	2	2	2	2	2	2	2	2	2	2	2	2	2	2	2	2	2	2	2	2	2	2	2	2	2	2	2	2	2	2
2	2	2	2	2	2	2	2	2	2	2	2	2	2	2	2	2	2	2	2	2	2	2	2	2	2	2	2	2	2	2	2	2	2	2	2	2	2	2	2	2	2	2	2	2	2	2	2	2	2
2	2	2	2	2	2	2	2	2	2	2	2	2	2	2	2	2	2	2	2	2	2	2	2	2	2	2	2	2	2	2	2	2	2	2	2	2	2	2	2	2	2	2	2	2	2	2	2	2	2
2	2	2	2	2	2	2	2	2	2	2	2	2	2	2	2	2	2	2	2	2	2	2	2	2	2	2	2	2	2	2	2	2	2	2	2	2	2	2	2	2	2	2	2	2	2	2	2	2	2
2	2	2	2	2	2	2	2	2	2	2	2	2	2	2	2	2	2	2	2	2	2	2	2	2	2	2	2	2	2	2	2	2	2	2	2	2	2	2	2	2	2	2	2	2	2	2	2	2	2
2	2	2	2	2	2	2	2	2	2	2	2	2	2	2	2	2	2	2	2	2	2	2	2	2	2	2	2	2	2	2	2	2	2	2	2	2	2	2	2	2	2	2	2	2	2	2	2	2	2
2	2	2	2	2	2	2	2	2	2	2	2	2	2	2	2	2	2	2	2	2	2	2	2	2	2	2	2	2	2	2	2	2	2	2	2	2	2	2	2	2	2	2	2	2	2	2	2	2	2
2	2	2	2	2	2	2	2	2	2	2	2	2	2	2	2	2	2	2	2	2	2	2	2	2	2	2	2	2	2	2	2	2	2	2	2	2	2	2	2	2	2	2	2	2	2	2	2	2	2
2	2	2	2	2	2	2	2	2	2	2	2	2	2	2	2	2	2	2	2	2	2	2	2	2	2	2	2	2	2	2	2	2	2	2	2	2	2	2	2	2	2	2	2	2	2	2	2	2	2
2	2	2	2	2	2	2	2	2	2	2	2	2	2	2	2	2	2	2	2	2	2	2	2	2	2	2	2	2	2	2	2	2	2	2	2	2	2	2	2	2	2	2	2	2	2	2	2	2	2
2	2	2	2	2	2	2	2	2	2	2	2	2	2	2	2	2	2	2	2	2	2	2	2	2	2	2	2	2	2	2	2	2	2	2	2	2	2	2	2	2	2	2	2	2	2	2	2	2	2
2	2	2	2	2	2	2	2	2	2	2	2	2	2	2	2	2	2	2	2	2	2	2	2	2	2	2	2	2	2	2	2	2	2	2	2	2	2	2	2	2	2	2	2	2	2	2	2	2	2
2	2	2	2	2	2	2	2	2	2	2	2	2	2	2	2	2	2	2	2	2	2	2	2	2	2	2	2	2	2	2	2	2	2	2	2	2	2	2	2	2	2	2	2	2	2	2	2	2	2
2	2	2	2	2	2	2	2	2	2	2	2	2	2	2	2	2	2	2	2	2	2	2	2	2	2	2	2	2	2	2	2	2	2	2	2	2	2	2	2	2	2	2	2	2	2	2	2	2	2
2	2	2	2	2	2	2	2	2	2	2	2	2	2	2	2	2	2	2	2	2	2	2	2	2	2	2	2	2	2	2	2	2	2	2	2	2	2	2	2	2	2	2	2	2	2	2	2	2	2
2	2	2	2	2	2	2	2	2	2	2	2	2	2	2	2	2	2	2	2	2	2	2	2	2	2	2	2	2	2	2	2	2	2	2	2	2	2	2	2	2	2	2	2	2	2	2	2	2	2
2	2	2	2	2	2	2	2	2	2	2	2	2	2	2	2	2	2	2	2	2	2	2	2	2	2	2	2	2	2	2	2	2	2	2	2	2	2	2	2	2	2	2	2	2	2	2	2	2	2
2	2	2	2	2	2	2	2	2	2	2	2	2	2	2	2	2	2	2	2	2	2	2	2	2	2	2	2	2	2	2	2	2	2	2	2	2	2	2	2	2	2	2	2	2	2	2	2	2	2
2	2	2	2	2	2	2	2	2	2	2	2	2	2	2	2	2	2	2	2	2	2	2	2	2	2	2	2	2	2	2	2	2	2	2	2	2	2	2	2	2	2	2	2	2	2	2	2	2	2
2	2	2	2	2	2	2	2	2	2	2	2	2	2	2	2	2	2	2	2	2	2	2	2	2	2	2	2	2	2	2	2	2	2	2	2	2	2	2	2	2	2	2	2	2	2	2	2	2	2
2	2	2	2	2	2	2	2	2	2	2	2	2	2	2	2	2	2	2	2	2	2	2	2	2	2	2	2	2	2	2	2	2	2	2	2	2	2	2	2	2	2	2	2	2	2	2	2	2	2
2	2	2	2	2	2	2	2	2	2	2	2	2	2	2	2	2	2	2	2	2	2	2	2	2	2	2	2	2	2	2	2	2	2	2	2	2	2	2	2	2	2	2	2	2	2	2	2	2	2
2	2	2	2	2	2	2	2	2	2	2	2	2	2	2	2	2	2	2	2	2	2	2	2	2	2	2	2	2	2	2	2	2	2	2	2	2	2	2	2	2	2	2	2	2	2	2	2	2	2
[truncated: 250 more columns]

## Sheet: Fig. S2g FFT
FFT (1/nm)
2.8961	4.998	1.25938	1.59163	2.29286	2.58817	3.58294	2.59642	6.1352	7.63943	1.54592	4.86395	1.91092	3.78222	1.06754	4.31361	3.54722	0.555972	7.00002	2.86762	1.24957	4.71241	1.19591	3.95216	5.81622	9.89692	8.57209	5.20343	2.9047	4.25586	9.59205	8.50789	7.7798	4.83949	12.6218	3.86577	2.94368	5.79794	5.73427	7.88439	10.427	9.65987	3.55702	8.77253	7.54662	3.76062	0.777624	5.33434	5.25602	2.61223
3.01186	6.31854	7.26066	6.09393	5.98372	1.29262	5.655	5.11141	2.86733	4.99543	2.50953	5.63402	4.11769	5.46106	2.64444	3.29563	4.01381	2.13311	10.9334	4.40009	6.5265	10.5953	6.17373	4.74002	2.3832	5.38591	6.12231	4.31738	12.4521	6.91448	4.96478	7.2148	4.23413	1.4733	3.20829	5.43978	5.25727	0.143252	7.47597	9.38344	4.68696	5.74523	1.30234	4.54744	8.82592	7.44259	4.88175	2.71736	6.84822	4.78587
6.43021	2.51295	0.924653	1.88797	5.47688	3.14736	4.37951	3.54447	3.07448	5.56782	5.0708	4.06636	6.13411	3.41445	1.40699	4.73803	4.64826	4.90615	2.60395	6.09412	3.32984	0.491387	3.46618	1.90017	5.29209	3.61694	3.98968	5.22762	5.73266	7.28372	1.53166	2.75986	7.82355	2.81719	2.93395	7.61329	0.79379	2.231	2.63854	1.50786	6.19735	4.55195	8.68992	4.08746	2.11717	6.78263	5.38039	3.69273	9.52276	5.34021
3.3492	4.03293	1.75085	3.67017	1.19549	3.54847	1.19179	4.00817	4.29057	3.3163	0.38356	1.50472	4.7661	5.94425	2.57604	4.38826	1.99443	4.03622	5.16933	4.82234	5.17866	4.31683	3.29703	1.75096	4.46764	3.98717	5.65831	7.43968	5.44765	3.5954	0.666243	6.8038	3.52847	3.63301	10.7857	2.17606	2.14119	4.61395	3.36589	10.3742	4.81725	5.78557	4.82009	7.38819	1.33948	5.4249	10.7238	11.7826	2.25489	11.2249
1.81858	10.6203	4.02549	1.55928	3.77203	2.12476	4.65615	6.60048	5.99628	5.32695	5.01158	2.27196	3.13076	6.33203	3.0899	4.86519	3.70302	8.11917	4.3225	4.98535	5.69383	6.42483	4.59899	2.95653	3.83392	5.31717	4.27541	3.06348	6.45038	3.04431	2.73421	1.43663	3.42733	2.46455	0.429557	7.94487	6.17711	3.59421	5.91447	3.68596	5.13911	6.07616	9.51704	11.7367	4.254	5.2293	5.68727	6.2141	9.37743	3.43335
2.74474	3.71769	7.22433	1.73989	1.7553	6.524	2.44719	4.92971	2.42058	1.98181	3.76199	3.63683	4.01787	5.91015	2.16269	3.09607	5.38632	10.9392	4.85284	2.49806	6.4921	5.92883	3.38208	11.1994	2.52332	10.8269	1.79083	5.55039	4.51692	10.245	5.68438	3.88537	1.78685	4.6953	5.06458	8.6468	15.3708	4.40738	7.16956	4.18559	3.32285	5.08517	8.75182	2.00917	6.40361	4.42975	5.32769	2.46569	3.7308	5.17478
1.31152	0.912014	4.21388	4.27168	2.58669	2.5516	3.72499	5.2972	3.04924	4.37939	3.44284	3.92912	4.12978	9.26459	5.77995	0.942323	5.25828	2.44816	2.18457	5.34954	3.62536	3.29903	5.80576	1.50228	2.32621	3.42215	7.00788	4.03831	3.28081	5.71331	6.65464	4.12924	1.0869	7.73172	2.48986	2.45209	8.08986	5.64726	1.88847	9.68149	5.88919	2.71453	5.33225	7.15514	1.66664	17.8808	6.54225	1.69013	3.49611	9.80281
2.18825	2.89612	7.83504	1.65118	4.43076	2.73489	5.014	1.80586	5.89001	8.16732	4.76955	4.86272	6.43635	12.821	2.57363	3.52851	6.2967	2.33781	2.33777	11.7021	6.26748	4.49976	2.75633	1.4931	5.34238	2.44765	9.59668	9.61017	1.78451	5.02164	5.24278	7.30261	2.11627	3.84427	4.97437	6.78802	10.8721	1.20088	5.85455	4.28445	5.03068	1.00487	2.53476	4.33395	4.22412	5.70282	6.89125	6.23856	6.74636	1.35838
1.68125	3.61643	3.72387	2.04675	5.6651	7.56139	3.82262	3.10433	2.07648	4.52274	3.6579	3.39965	4.94705	5.28097	5.8456	5.61897	6.17683	1.96183	3.07808	0.740783	1.75088	7.63164	5.30089	2.48613	10.7941	7.1451	7.79963	1.55222	4.23633	8.15446	6.60464	5.51078	11.676	7.27384	5.99303	8.92145	3.38468	6.97987	11.3711	1.58933	9.14248	2.20973	4.10448	2.35262	3.92068	7.90544	5.55679	6.62218	3.48403	6.81642
5.46183	2.15575	1.45373	0.969777	0.918493	11.2749	7.8809	1.39593	0.574901	9.63603	4.64424	4.38606	6.42234	2.8226	3.1626	4.32992	7.48816	6.7961	3.09947	6.89466	6.015	6.73413	5.44758	5.25489	4.93038	4.93266	6.91123	3.66104	3.23064	6.12153	2.39594	10.866	4.42925	4.95151	5.69329	5.12787	11.1611	4.20016	6.61639	8.85029	7.00419	2.27073	5.73904	7.60625	6.13703	4.62713	4.02305	12.7891	7.69979	1.40907
3.61525	6.86309	7.27803	3.21456	7.16885	3.32313	3.0499	3.48227	10.5261	4.73792	10.0031	5.63942	8.1177	6.52696	10.1707	4.66511	2.9961	9.30039	3.3764	9.06855	3.59849	13.7224	8.12563	8.28351	6.74468	3.07562	6.54323	1.5141	1.17665	2.58429	1.03237	12.4079	4.30507	2.35355	9.25145	10.236	2.04961	2.04304	6.89522	5.40259	8.6229	5.16786	7.35569	8.13092	2.49962	8.68933	7.08872	10.0288	8.03764	9.19408
0.255753	7.40528	9.40773	6.37743	6.32382	7.49596	1.48126	8.25405	4.5768	6.08166	7.85047	3.3168	6.51526	4.67038	3.61356	3.59974	5.65757	6.66107	9.87093	4.14272	5.87854	7.06778	1.69748	11.1382	3.23538	6.98683	5.73469	5.92592	10.1957	2.74184	2.06657	5.39984	5.88917	5.64515	2.2465	2.05774	10.0003	7.26657	12.9537	0.907179	12.5115	2.91774	4.44838	10.6627	11.0777	3.34437	1.89064	5.42228	13.9766	3.66746
4.60169	2.64461	5.92241	2.7669	5.55877	12.2292	5.31327	2.49573	3.40808	4.33002	4.19541	4.542	1.14673	4.10385	7.69143	5.24985	3.6933	1.73985	2.91327	4.38808	5.53544	6.49726	3.32639	5.45368	5.67007	4.4518	6.54117	3.37726	0.941116	2.72011	5.48513	1.11839	5.48995	1.96839	7.86209	8.67796	4.71667	6.81575	9.64676	4.41942	2.262	9.86109	5.37492	2.26991	2.4205	4.98408	6.75016	4.93871	10.4111	10.5243
12.7154	6.44562	4.03309	3.25928	2.6464	1.34509	6.26926	1.53297	2.10474	8.92385	5.72511	1.24812	4.21726	7.98511	8.71575	8.39051	2.65712	6.00736	5.13701	7.87963	5.20886	2.70134	4.6343	2.7553	2.94684	4.977	5.58268	7.95434	7.89226	7.47631	1.45797	1.97863	10.1942	10.2466	6.06158	4.99117	3.82603	3.81876	1.55826	7.82984	4.47404	4.25602	7.61574	5.01056	6.20415	4.19474	10.5864	8.48532	3.77801	7.93725
2.98235	3.61282	5.08774	3.41887	4.27502	4.54836	1.20684	6.08269	1.36282	3.88547	4.32916	6.18464	5.29823	3.57477	4.06849	9.96747	6.51691	5.26348	1.29002	2.45765	3.44668	3.24112	4.80761	5.59518	2.37843	6.37693	2.75704	7.21053	11.2257	3.20828	4.07381	2.7068	3.57359	4.71032	13.0057	4.6494	3.95485	9.64805	9.70953	14.7996	9.39647	7.51316	1.53363	6.34205	8.52887	3.6419	13.7646	5.96098	2.77933	1.60601
7.40021	4.70925	5.45122	10.3857	3.49751	1.43464	5.67318	6.22552	3.0023	5.13902	5.67638	1.98856	2.65474	3.74956	8.83799	5.30976	8.01495	4.52543	3.02759	3.15865	2.56964	9.92588	5.68486	8.19986	5.50867	3.36795	4.51285	3.67724	4.03635	7.94825	2.41602	3.31838	5.8181	3.16037	3.00391	13.527	3.47873	4.84037	0.448779	8.91443	7.29261	2.88102	6.78774	5.07574	13.3019	3.88632	4.84874	2.01964	11.0676	2.1318
6.5612	2.8785	3.71909	3.33846	0.680748	4.51648	4.88875	1.81504	5.84131	12.0625	2.81047	1.52308	6.03166	6.5887	4.97191	0.626247	9.08553	5.70931	5.00109	10.1425	4.27836	7.30403	4.84186	5.15499	6.05273	3.31702	1.25343	1.9963	3.32398	2.62765	6.08805	2.40529	10.4782	10.413	9.17344	8.04148	3.25098	5.7018	11.7052	6.50793	10.2423	9.27175	7.31979	4.87249	4.24748	13.7472	9.77661	7.12963	4.80098	8.13482
7.25969	3.82692	4.15474	7.97055	2.63036	2.05896	2.43572	5.00623	6.55537	5.44091	6.1409	3.4458	4.15974	3.9983	6.48843	2.44714	1.31801	4.26777	9.45024	1.66637	1.94624	2.74831	7.38863	1.98101	4.98725	5.16302	1.35198	4.73272	8.42994	5.39787	4.58117	5.87752	6.08201	6.3411	12.4676	5.8043	7.50982	5.59605	2.94705	4.2968	6.71401	7.09875	13.7606	5.13945	4.5078	6.40717	3.8733	12.1397	1.14854	2.41871
3.96325	8.3874	0.552343	5.86198	5.23148	5.50225	2.35679	1.15793	5.53488	3.99223	6.14315	1.62503	11.7852	5.69014	9.37375	4.22455	7.12963	0.784321	6.5279	5.99405	4.02402	5.9988	1.9789	8.4922	9.67092	2.8483	4.53109	8.2443	7.13022	2.55028	1.35311	4.31966	13.4228	1.2431	7.0963	3.16015	2.97282	5.92255	7.32526	4.83209	4.75163	4.02151	7.49459	10.9138	5.87694	4.4522	12.5949	11.6728	2.45555	9.10674
7.48496	2.77063	1.00538	3.92561	2.72555	6.33225	2.44892	2.24196	6.08942	5.76429	6.25182	12.1113	5.94188	3.0983	4.02678	3.03836	6.17253	2.42659	2.35141	2.18334	3.81771	7.0452	4.5978	1.92735	2.29945	4.75473	13.8127	7.62379	12.0569	1.51274	10.9172	4.93388	7.12445	5.46444	2.35015	3.25483	6.27906	13.138	6.4999	5.59118	8.2262	9.71116	2.8612	8.89889	8.35868	9.1096	8.05964	2.09683	11.7549	4.69614
3.62874	6.84193	0.408417	6.19119	3.0677	5.28801	3.363	3.70407	6.69689	7.28636	9.87555	5.71124	10.5381	5.43877	2.2527	2.91278	4.59345	4.12935	3.85008	9.0279	7.06784	4.19189	2.47292	12.6025	4.66431	4.4151	2.61031	6.32763	8.47883	3.1824	0.720192	7.98193	7.88808	3.96213	5.07804	10.2257	7.15005	7.22512	7.64665	4.93075	2.49807	8.93531	11.2392	8.17527	3.49605	12.2315	5.30565	8.4005	7.77803	13.9045
4.02987	6.64209	4.71598	3.46993	6.34846	3.74801	1.44232	1.82539	4.44319	3.44288	1.74261	4.81789	6.56754	3.74317	5.39323	3.47715	3.36245	5.17028	2.4342	4.87858	2.35199	4.97643	2.62919	5.12255	5.67068	5.03089	4.05726	2.77565	14.6596	6.0184	8.19277	1.35372	3.75538	6.31118	8.66831	13.6563	6.56008	2.45846	3.74306	2.80017	2.63824	2.39585	3.97376	9.43196	4.90417	3.94998	10.1699	12.2256	5.46051	7.53235
2.32254	1.71476	4.18587	3.35372	1.44311	6.03384	4.36748	4.00776	5.77726	5.17095	0.710866	0.799949	3.96155	6.01368	8.01453	3.7181	7.03039	5.87229	4.29426	3.30964	2.87633	6.56246	8.18949	8.44894	6.1768	5.66818	2.97162	8.60209	1.91603	4.54654	10.4853	4.72787	4.95004	1.89681	7.34182	3.8988	9.80328	6.70125	2.58781	1.98542	3.86864	13.5035	3.07423	7.59547	4.80427	6.78973	11.3148	2.52316	10.0946	11.7068
3.2086	6.86439	4.51863	1.77517	2.38333	5.6873	1.5117	3.27357	4.32727	3.29272	3.0248	4.15073	7.62329	7.20045	3.12583	5.01961	7.60328	5.30352	8.84038	2.45916	3.97215	3.84874	9.13983	9.09537	3.88458	2.12049	5.6792	3.80116	4.58866	7.64869	2.46819	2.27818	4.35737	3.97436	4.90384	1.06496	9.62867	7.32043	14.2168	2.23581	8.5823	7.10859	4.01732	3.45574	3.40766	3.56145	1.48452	3.54733	10.98	2.80751
5.75764	4.56442	2.8185	3.50008	2.05283	3.36677	2.88502	4.91041	4.38025	1.60869	1.8434	3.53589	4.81181	4.08711	2.05174	4.84835	2.4875	6.90481	10.7817	3.48241	6.01232	11.5835	8.28311	5.14905	3.69284	2.79831	5.73166	1.96525	5.18139	9.98489	4.6885	2.72484	6.49277	10.686	3.69459	1.9611	5.59655	8.33628	6.52654	5.42907	9.27289	6.77226	9.68909	4.09171	15.0802	10.0238	12.5428	12.7307	4.77897	10.6773
3.22242	3.00435	3.92125	2.68326	2.77012	9.14136	3.7242	5.43301	3.16508	5.70492	11.118	1.09588	5.93241	4.17655	3.61045	5.44948	0.97465	2.42488	1.38504	3.76319	5.25572	6.04713	2.00174	2.73439	4.28851	7.92175	2.6785	8.76968	6.72423	1.6403	6.74649	5.60842	4.46206	12.964	3.0243	11.0362	3.8992	14.2191	5.45668	11.5063	3.92901	13.1862	6.22045	9.83579	3.89748	7.04847	4.83601	11.6126	5.38243	11.9027
5.55643	5.74621	3.36988	11.1638	11.0636	4.52564	4.76683	1.07154	4.8902	4.44641	0.912177	2.02765	2.88689	6.38133	2.65103	8.54397	0.770238	4.27867	2.19182	2.8047	6.06647	6.65981	11.5245	8.31306	3.55336	10.7527	6.2542	3.12673	2.20451	7.44603	3.16643	3.04146	5.98899	5.8889	2.72579	7.81144	10.0057	2.81155	4.90287	7.15092	1.59842	5.68888	5.00558	4.99501	9.43527	4.15441	11.4489	10.8499	4.98248	8.69544
5.34559	4.64185	4.81113	1.92001	2.94582	7.1376	9.5521	5.21344	1.2014	8.80757	11.1182	4.34581	3.19013	5.30019	2.45345	5.19366	2.67973	9.81855	0.821062	4.189	3.57107	8.84198	1.64409	1.76863	8.31814	6.64546	4.5869	6.49933	2.31602	3.90886	11.3445	8.29035	5.43084	6.5242	6.28282	3.04792	11.0143	5.10956	5.17834	6.75944	5.15276	3.16027	7.02208	10.0553	7.57259	5.43062	6.97715	1.38811	16.3571	3.61005
4.28324	5.42012	4.16373	10.3281	2.97007	8.22287	11.8746	0.666833	5.93467	1.24843	10.1399	5.57066	5.53284	1.07004	7.57549	5.57749	1.08581	2.64758	1.19024	7.00116	4.31433	3.71764	8.26913	5.63268	7.56382	3.67214	2.77621	4.44211	11.3177	9.49603	2.49076	7.56364	7.62026	2.99888	5.23465	2.59904	7.47895	3.56802	5.79521	5.3282	3.57561	8.27262	6.74434	7.37539	8.58291	2.75991	12.1589	10.9492	7.15566	4.05706
5.19922	5.66583	6.84705	6.35216	9.72536	7.94346	7.25138	10.4154	9.6896	5.73564	5.21753	2.6692	7.42473	5.66059	4.48312	3.15985	3.0791	5.07458	2.66975	2.33597	1.71734	8.81465	5.49653	7.26611	4.60927	2.72792	6.33923	8.70512	3.27129	6.56466	8.54517	4.2372	4.18246	5.4651	11.706	5.3859	5.2002	2.06912	5.05338	7.45706	13.6931	7.27757	11.0586	5.62901	7.80685	7.83178	9.56667	1.6963	6.4655	5.24274
2.5061	8.62757	2.98929	4.52962	5.48145	3.29976	5.27132	6.66984	3.6964	3.64159	1.17361	5.13141	0.324636	2.19166	0.798863	4.6662	1.28255	1.75611	3.59934	2.58003	7.67671	4.50804	3.74327	4.59034	5.57178	3.80215	4.26851	4.43869	9.31659	3.57571	2.07125	6.55376	3.04213	3.65276	4.98977	8.19639	7.83123	4.72977	12.3321	3.44084	1.30093	7.93621	5.61451	4.49735	3.27987	8.99894	3.84006	7.6847	11.8338	4.6693
5.82889	2.29891	3.39144	6.7651	2.36939	0.870436	2.15223	2.42281	3.54496	8.13177	5.82399	6.96225	5.9259	6.14794	6.55938	4.59977	4.8042	1.43644	6.77454	7.9862	0.349326	8.10304	4.54096	8.06223	7.70558	1.73001	4.62858	3.2569	7.44229	7.1264	7.3252	4.86018	5.20119	4.26071	8.43176	10.0672	4.63693	10.2819	7.97498	1.04384	1.52067	5.71198	5.44816	1.42046	5.5126	8.70381	0.945921	0.981451	4.28668	6.11826
6.68706	2.31766	4.16287	5.27617	2.87549	3.86834	5.52852	5.06937	5.79235	10.0522	7.02447	4.62264	6.4356	6.73855	8.38841	6.11307	3.9131	8.48499	1.78936	5.73456	2.88032	2.31548	7.35833	7.64253	5.1407	7.62365	3.11094	3.72577	3.90708	6.39881	2.5103	0.490493	4.00484	6.07732	4.93229	6.07127	7.67954	8.35707	0.870328	10.0445	11.3539	1.64037	11.3534	6.73404	6.76963	12.8422	4.24436	5.28994	5.01592	6.31326
2.19749	6.81959	1.82654	4.47141	6.62172	1.74425	5.98626	9.69455	4.92334	1.05054	4.78784	4.47824	4.32737	2.33616	4.45352	6.56534	5.27808	7.05749	2.38216	5.62514	3.39837	7.7623	3.34478	1.13917	10.2303	8.20317	6.10464	10.2854	10.0463	4.19699	4.00363	3.83218	6.55861	1.17914	7.38894	3.54408	8.91043	4.86441	2.91494	2.04361	2.65755	6.84017	5.29824	5.58049	8.74121	4.20393	2.87528	9.09487	3.21231	10.2421
4.60214	3.77086	2.91286	4.2161	5.11358	4.49659	5.77463	7.33113	3.67221	3.39317	3.99808	3.01612	3.4187	3.65449	2.05827	6.40969	5.09305	2.49748	6.97859	4.02516	5.57672	8.98549	4.90831	6.3032	3.70672	5.208	1.15633	5.59136	6.1854	4.95123	6.09511	11.5091	4.87643	1.29264	6.62211	8.15666	5.86776	3.55669	7.67322	6.0773	6.26235	6.55533	8.92302	7.17354	9.20096	3.31048	2.89291	7.25072	4.53243	5.71269
4.17216	3.76919	3.07612	9.99523	3.87422	6.39145	2.84522	2.98781	7.60741	2.06256	7.09782	4.21018	6.73663	7.71301	4.78647	9.14223	1.51348	6.06459	13.6203	3.59166	5.03155	6.78927	5.10476	5.61147	2.94105	3.88945	1.578	6.64779	3.02977	9.5959	3.99961	16.1824	4.85638	1.74674	3.17823	4.41699	4.20841	9.20431	9.88219	10.1866	3.91763	3.97196	12.3753	7.03891	7.90037	7.13983	5.47347	6.02888	8.18189	12.9602
2.73159	1.84858	5.9209	3.06746	3.25196	7.69518	3.82389	2.79847	9.56715	3.54474	2.28411	6.51119	9.96257	1.41945	1.68843	2.68479	6.10629	7.38177	0.383343	3.29153	6.88378	7.5217	1.6381	10.4651	2.95126	3.96588	5.90732	5.84698	6.11867	2.85822	3.0349	1.76545	1.74904	4.04447	9.29908	1.70237	1.5326	8.35929	9.53632	8.32693	4.99024	7.83527	2.12214	7.17663	3.03914	4.10949	6.56632	2.22758	4.60993	9.3009
3.85314	4.75694	2.15153	7.88732	5.83497	3.43417	2.89914	5.09491	2.92199	5.00364	1.44143	3.98376	3.59256	8.50268	4.9709	5.34284	2.98426	2.76058	5.12951	0.578715	6.52989	7.04448	5.65484	5.32368	4.91017	0.965498	10.1114	3.66503	6.61059	4.12165	5.19335	7.96765	3.10101	9.04755	2.64102	8.68797	2.40985	9.86106	7.41836	2.93892	5.83756	5.24915	3.14319	6.13473	3.62111	5.28834	3.84377	4.87946	4.47487	5.39373
1.83036	2.42173	2.09816	2.46082	3.27961	3.44622	2.05339	3.58382	6.70855	6.07147	5.08641	5.76819	2.19932	4.24786	12.4589	3.16321	4.26865	6.38099	4.94486	2.65978	3.90331	5.3217	8.66191	2.81387	3.77903	8.98726	3.03108	5.76876	4.48638	5.80494	6.97722	5.13214	4.73995	10.5786	1.86032	5.78831	4.0762	2.22072	4.45132	2.6744	4.60285	6.24333	1.77841	15.8834	12.4796	5.49762	8.90669	7.77668	2.2358	3.50045
3.59801	9.46712	6.87638	10.0795	6.27215	4.47723	12.0907	6.0944	5.30097	5.36704	0.123651	1.53792	3.50445	3.6703	7.38107	8.11179	2.86384	3.69035	4.19392	6.12386	5.83817	1.47345	3.28872	8.53481	5.46947	3.95128	3.30999	3.73166	14.215	3.58339	0.992649	5.94052	7.13999	1.67978	2.78978	11.3465	8.93753	2.95218	11.7438	5.23443	2.89829	5.18643	8.25161	2.18711	10.3687	7.07306	6.21795	6.14995	9.4935	7.56083
6.10673	5.66817	4.40388	5.94468	10.9757	8.77923	9.3592	5.62807	2.66191	7.01916	2.00806	7.73278	0.755564	1.23366	7.26401	4.64481	7.57101	7.77596	5.24906	9.21921	1.18377	4.87525	4.14324	7.22045	4.51625	5.07735	4.76282	6.71868	11.3124	4.58364	5.24812	8.53006	2.63249	5.87479	1.43639	6.41671	2.26964	5.8381	7.42441	9.6273	4.98048	10.3237	1.12554	1.78237	4.6489	5.06111	4.18929	3.44636	15.0428	12.8314
5.80969	1.95665	5.40256	3.59964	2.86293	3.31353	7.03017	5.8705	2.09049	6.39293	7.04339	6.07306	5.74129	6.89973	1.96665	2.99715	4.73524	9.18356	7.68918	6.4239	8.52858	14.0861	4.25188	5.08541	5.35926	3.70467	2.92328	3.24789	3.4848	9.29192	3.30867	1.98963	2.03934	9.96149	8.0629	5.10139	3.58374	1.09641	4.93795	11.029	1.4129	4.84876	14.5088	4.737	6.4766	12.3502	4.12665	1.66633	7.50585	4.0583
5.6445	0.887198	8.73844	2.74201	4.76463	7.88011	6.52604	1.18612	5.83886	3.37363	2.59475	3.56695	6.00665	10.0019	6.98085	3.42843	9.4614	6.49717	6.55024	5.07739	6.28633	2.57967	6.828	5.92323	7.80908	3.73625	6.5345	6.52404	12.8688	13.6956	4.53533	4.74372	7.36945	1.73769	3.35112	9.96746	8.54614	2.11829	4.68689	8.95728	6.35027	6.80364	2.75943	6.49817	11.2815	7.48524	2.44074	3.1975	0.802656	3.86089
2.24301	9.21712	4.70003	5.77419	3.57161	6.91645	7.29043	5.30087	3.4836	2.95208	3.40507	2.99512	12.1088	3.28553	7.09202	4.59762	2.91636	5.95516	1.61446	7.20331	2.16971	3.28176	10.0524	3.22178	2.22443	2.14698	8.92762	5.23838	3.77776	3.28502	5.95333	3.89765	7.76756	2.11252	4.51299	2.65677	4.37802	4.15234	4.46643	7.81197	8.25472	4.60836	3.85314	12.7693	13.4256	5.47009	15.6794	9.91711	5.44865	6.03375
3.52984	12.5909	3.70387	7.33062	6.11539	7.61247	7.92016	3.00265	2.06468	8.83407	9.21916	6.9383	9.07623	6.24931	2.31692	5.18433	2.65991	7.69735	3.09257	1.89393	8.43227	7.43048	7.36288	6.84443	4.87286	9.45902	2.41854	11.4377	7.71153	7.34169	3.30108	4.96067	1.64361	6.29435	1.57548	3.55407	0.609583	3.04638	10.4086	6.00607	2.54781	6.27131	7.75551	11.7807	7.5354	4.49155	3.13937	9.17414	14.2366	2.13094
3.21407	3.4291	3.74119	10.3264	3.1518	3.55447	4.59533	1.41527	6.06809	10.2359	2.54363	1.24154	10.2468	4.81252	4.17316	3.64299	2.50303	0.393219	4.20572	3.25654	3.79103	2.72294	10.1282	3.77776	3.78231	3.05198	3.63127	3.04924	3.43414	12.773	7.71488	5.42905	2.79949	3.38896	7.07305	3.44539	8.14996	7.36111	4.98521	7.86692	4.60902	5.98439	3.88124	11.9714	8.60861	7.80453	11.4088	9.60987	11.8853	6.7624
10.8492	3.51273	7.97554	5.33355	14.9651	6.25746	5.86513	6.54098	3.70518	8.90846	7.78055	10.4474	6.10927	4.84974	5.70888	4.01358	0.734473	6.98853	3.59179	3.32899	4.3802	9.02469	1.47104	9.25746	9.36206	0.874384	6.73482	2.84017	3.39709	10.2375	8.15143	2.01949	5.88543	3.98395	6.48037	4.01888	3.08397	5.82295	3.74574	1.16501	2.97272	3.11309	6.62762	13.1654	10.8618	0.762849	4.79222	5.19695	14.9113	5.72895
3.97187	1.86963	6.51152	3.23512	6.35258	5.72933	8.0975	4.70328	8.02835	4.73634	8.11371	2.21894	3.2791	1.68497	6.12503	11.1611	4.24777	1.18916	2.45371	4.27533	5.03659	6.44839	7.2888	0.353092	6.19648	4.87406	4.44064	11.1881	1.5177	8.3896	7.40458	3.41257	9.10062	4.10761	2.00212	4.42496	7.89901	0.656865	6.12777	5.89659	6.93368	1.79924	4.41096	3.35358	8.89107	4.00152	6.52513	0.817764	5.26735	7.00044
8.41293	2.40922	8.4689	5.46994	10.1894	5.02477	3.07958	1.30039	5.34068	9.07538	4.49347	2.0775	8.50056	0.619847	1.56636	1.94694	0.62619	5.44041	10.0531	6.96858	8.40459	5.76113	8.82069	6.06609	5.58393	2.37466	6.811	3.88386	7.1088	8.38007	8.3714	1.34992	3.70501	1.90812	1.47862	11.7603	5.55837	15.9218	11.646	8.15985	10.3142	4.65176	10.9839	1.43815	3.48801	7.22362	3.29352	5.16433	1.14394	8.06904
10.1234	1.4752	3.36677	6.87874	4.92641	2.35918	5.7415	7.79471	11.5612	2.00606	1.92626	4.00651	3.8614	3.71791	7.22307	3.0062	1.52873	2.50187	9.57928	7.50415	4.39876	2.44354	6.55217	10.3355	5.33198	6.36947	4.04972	7.63722	5.23804	2.74903	8.39242	4.06108	6.14282	8.50474	8.53609	2.85776	3.98589	6.63584	7.51524	11.6315	7.70371	2.31584	7.70718	3.19454	6.08986	4.92313	5.16024	4.85948	3.40052	9.58491
3.98206	3.16706	10.6236	3.78624	7.13706	4.41827	7.0323	5.022	2.76707	0.79763	2.50702	6.19975	11.9777	6.41159	2.60885	5.16038	3.03036	5.38261	5.45179	4.57407	10.8912	1.38073	3.65694	2.86202	9.86188	6.97867	10.6088	4.29505	3.42073	7.7265	5.25151	2.43895	7.27639	4.41073	1.75359	3.32778	6.59939	13.3668	8.31071	8.71051	4.57635	12.0975	3.85984	1.24729	5.63453	4.27143	10.9713	0.634468	5.52679	7.00444
5.31922	7.20226	3.34942	8.54167	1.14572	6.96538	1.76991	2.9135	1.98084	4.21219	0.558496	5.85837	9.49108	8.72289	2.33052	2.03197	7.9994	7.48206	8.75895	5.88887	4.26343	5.43839	4.21954	8.63758	5.53687	6.01874	3.97103	2.36126	5.09546	1.90041	7.40634	4.03779	5.50082	4.18487	3.91591	2.79661	5.74717	8.61144	6.60458	6.49659	5.35778	3.11088	6.8067	11.7908	11.6328	7.1201	3.17807	2.33996	8.27275	10.8537
4.79615	3.68767	8.77785	7.20445	7.6181	8.89543	1.70069	5.00062	11.3789	5.6884	4.23687	8.51386	1.49586	4.81098	3.83449	3.61693	3.22221	7.53509	7.84517	3.95555	7.23374	12.0505	5.11295	8.17264	6.5817	6.52158	9.36145	3.35763	6.38512	4.40178	7.87543	1.96839	5.61964	11.2815	10.5246	9.02344	3.70146	5.67107	3.43136	6.33443	3.85609	3.1102	4.5926	2.28606	7.56197	3.61682	6.74258	6.23335	0.76508	6.19829
3.90815	8.51046	4.57212	6.84756	5.36203	6.08153	3.39378	6.56309	4.27054	5.80309	3.73383	5.04194	7.17526	9.1784	3.93534	4.95852	1.23794	7.29665	2.32765	8.80331	5.11989	1.34056	2.1737	5.88884	1.69174	7.15638	3.10726	8.54633	5.88276	9.90026	2.69095	9.03217	13.8463	5.78387	8.77379	4.56546	5.68736	14.1668	5.23815	11.2427	8.79554	12.5783	8.78494	7.87679	8.37388	2.7292	8.8723	2.41669	4.67812	6.23534
6.87768	5.69095	4.81811	6.92233	9.17171	3.69666	10.2894	5.23306	3.48982	3.83518	4.09339	5.75975	7.05132	2.26808	5.88656	2.73164	6.92221	6.94071	3.939	2.59222	6.72585	4.9661	6.47181	5.19663	7.32939	7.05384	8.89684	2.91244	7.58794	4.47819	10.7447	2.41924	5.52928	1.64974	7.94939	4.14362	1.22174	0.610753	3.4721	6.13614	11.257	14.1657	5.03284	10.3337	10.638	9.29093	7.1536	2.71348	3.58286	2.32974
10.4733	4.45538	0.348419	4.14509	3.99506	5.86128	10.6274	7.35108	10.9157	3.90183	2.86759	7.94333	8.12317	6.66672	9.82369	1.36854	2.76895	2.69452	9.379	6.49338	14.7647	5.40327	6.97446	2.02786	5.13815	3.97423	2.15661	4.31922	2.41659	3.97856	10.129	3.07994	3.16211	2.96902	8.25985	6.54672	3.95591	7.25536	7.04788	6.74268	13.5491	2.05382	4.54442	4.19504	12.7545	6.27734	5.30783	1.85943	2.2627	4.23395
4.60809	10.752	3.22166	6.00403	3.52608	5.01248	11.4065	3.47497	3.33202	4.09908	5.7377	6.16682	5.21436	10.9471	6.96983	11.318	7.68083	9.4356	3.75931	6.86368	4.88652	8.65244	3.90201	1.68167	2.52988	3.52802	5.45853	2.98763	3.80559	5.25214	5.14406	5.40957	3.97041	3.35074	3.01428	4.8509	3.76212	12.1587	4.6544	4.73101	1.39598	5.03979	11.4768	3.77596	7.69959	6.37288	3.27741	9.12976	14.8967	12.2032
1.89467	7.68123	4.20932	9.96333	7.39329	9.36734	11.07	4.07469	6.84052	8.41726	7.79767	4.37488	5.72578	3.23048	12.9257	3.91888	6.35171	8.24923	7.14143	4.7581	6.71202	5.76963	3.89576	3.39499	10.0131	5.4178	6.98991	7.68063	5.11743	3.44542	4.30177	4.27665	4.30643	8.46245	7.4964	3.2504	5.05005	10.6946	6.31516	4.54394	10.8597	4.11581	9.4788	4.8034	0.930982	1.65638	4.10429	1.48302	8.89421	3.21495
11.8073	7.12712	8.46419	9.35706	10.0759	7.43486	6.70911	3.66677	13.7942	12.3333	6.78101	1.28339	7.06362	4.65323	9.22445	2.93026	4.82631	8.3493	4.69242	1.29026	8.46757	1.56658	3.03411	17.3086	1.28229	6.60165	5.73581	5.03405	4.25626	7.98342	3.48918	5.21704	7.10285	5.82364	6.03779	2.77414	4.91262	1.95769	6.74097	8.54044	4.89885	6.96933	8.67834	15.9626	4.54732	13.9904	5.60407	4.99929	7.9919	8.2714
2.02046	9.43844	10.517	6.62492	7.24656	6.77999	4.42707	1.20471	8.54671	2.45775	2.2285	6.00108	4.88703	12.6536	6.94815	9.89048	6.37784	7.26086	6.15328	8.01474	1.43768	2.60594	11.7766	5.71813	7.97377	8.66892	4.22224	8.23904	6.51196	10.5099	5.57536	3.35487	8.74776	8.31604	5.92295	4.55411	4.91376	2.96602	3.34362	2.77624	5.5627	6.3704	14.3831	4.68182	5.50914	6.66867	10.5001	0.480203	4.41779	4.35587
1.86955	9.03521	3.29853	9.12177	7.22532	2.78697	3.28458	5.11673	6.38777	10.3198	5.41777	3.78241	7.18803	4.38369	5.68797	4.60612	5.588	3.00845	7.58631	5.63991	4.75516	3.65114	6.95907	8.77469	3.65792	4.80655	6.10196	1.60844	3.51303	1.50499	2.55897	2.50577	3.34159	7.67364	5.53928	1.37542	2.10111	3.05448	4.86013	4.49878	11.4855	8.19105	10.6337	6.47939	14.814	5.62989	3.70671	3.41691	6.61048	6.3341
8.75649	2.86988	9.63364	4.00216	6.12347	6.51554	3.36778	7.88317	6.69792	12.453	2.18715	6.19532	7.13539	1.94384	5.04756	9.93049	2.93061	7.46026	9.72116	8.38707	8.64985	10.5937	4.17387	6.95439	3.61571	4.95399	10.1147	2.80085	3.00678	10.7501	6.40746	6.9601	7.56718	4.07657	3.87224	4.87913	7.03541	3.3748	6.25843	8.2762	8.22095	7.26556	5.18365	10.8183	9.6914	3.31216	3.27807	6.23561	7.64667	5.13009
6.14044	7.45496	3.1438	0.722079	8.57795	15.1819	9.97199	7.84722	0.500649	3.93734	1.98046	8.15082	6.76896	8.92852	2.68238	7.35077	2.50366	6.61486	9.50017	4.55	8.412	6.50793	4.32114	5.09212	4.0461	3.60745	3.6021	11.0693	5.28111	4.39319	10.0837	0.637466	7.4184	8.12699	2.1333	5.80314	3.61552	9.1216	5.61708	7.84731	6.30619	4.58165	5.70258	2.39276	6.53594	6.59373	10.3876	11.8817	5.28698	8.24595
8.7829	8.06802	10.9297	11.347	2.14889	2.45753	4.92633	8.63256	6.4253	7.72417	6.80652	5.04326	0.912116	4.5299	9.13113	3.19805	10.9173	3.4488	2.59112	7.84288	7.78602	6.10076	4.10518	6.0557	0.736619	6.90356	11.8771	1.39809	6.88237	9.78127	16.2304	10.6549	6.50115	2.92974	7.22281	2.57086	8.09739	9.41984	8.58746	10.2706	10.9891	8.04193	10.5857	17.4407	11.4347	10.1218	4.30059	8.37446	8.64042	7.46736
1.68382	2.11859	11.2336	6.27075	6.72992	2.36486	6.09394	9.72702	3.80121	7.99675	4.80223	8.2184	5.89171	4.08326	5.10719	4.52605	6.48697	4.89674	5.74231	1.73784	2.33286	7.60466	8.2923	6.20717	4.95945	9.54651	12.4214	11.5384	2.55936	2.18704	2.17707	8.15957	9.22836	3.88883	5.76941	5.80324	10.0613	1.89473	4.61569	10.0694	3.70583	16.4046	10.3734	13.4488	6.00229	5.65204	1.55007	6.09107	11.0847	5.99625
3.9542	6.40499	9.47972	4.76622	9.14319	5.85318	2.26752	2.11062	5.664	1.26248	8.05077	4.87925	3.91955	3.14627	10.5428	14.043	13.0161	2.84168	1.3307	3.12128	6.91741	4.99836	6.65182	16.0961	3.1785	7.06313	4.14873	12.6826	5.23793	15.5402	5.9258	8.43334	5.63525	6.40838	9.43795	5.22719	9.56394	8.43356	10.3291	9.07997	7.74736	4.64115	6.68977	1.63582	8.64635	6.14927	7.3275	6.22982	6.23525	3.41972
4.3324	7.45819	10.3459	13.7666	3.95794	2.64635	10.7273	6.57249	6.43186	5.19644	5.87593	2.79868	6.48681	5.44438	6.45579	4.30333	4.40803	4.5495	7.77918	5.77968	5.18062	3.45336	8.59877	7.81716	2.54028	11.7128	3.53925	5.08829	6.61776	12.3391	11.1327	4.0553	8.39449	5.50643	6.51388	6.56822	4.96286	4.16175	12.7308	2.25896	10.2108	7.43222	2.01783	14.3342	7.40181	6.37359	4.65397	3.70918	12.1059	8.66288
5.07921	2.42217	9.19683	5.88445	8.44123	11.5111	8.20933	3.66902	3.06953	1.76637	5.41734	3.58199	6.5788	5.93461	13.6075	5.66661	2.91464	9.75818	9.06247	9.67305	6.45629	8.70615	4.23485	2.77422	6.96043	4.79753	8.81701	7.0439	8.67295	10.9065	7.38657	11.2648	12.8395	7.26892	5.1217	5.73524	7.16463	13.5325	2.3583	9.60727	10.173	16.3288	11.8863	4.76777	6.25751	6.09819	5.44675	17.5052	8.55782	14.8044
15.3372	5.1054	20.0833	7.72967	7.51575	11.9365	6.55868	14.5985	6.44171	11.8122	11.7827	11.884	6.05758	14.8697	11.094	16.8128	11.5364	0.678588	9.48	12.3901	6.57908	4.99307	10.6373	6.87924	11.5445	10.0289	11.3222	3.03967	17.3312	3.16807	14.7374	7.81545	14.7323	9.93083	9.07621	13.7963	6.43149	8.7482	13.2115	6.63486	11.1507	5.33859	2.78633	26.4681	18.0939	8.79967	29.4229	26.5357	28.0782	13.7939
9.00328	14.6913	3.16557	7.16266	10.279	4.46734	5.94003	5.69976	6.20852	6.77256	10.9346	11.8471	4.65374	9.60272	9.15701	7.66644	13.5424	10.2054	11.1922	5.56255	3.82723	2.52504	4.41461	5.94303	8.21768	8.97265	6.41295	3.56317	0.98444	0.921599	9.63796	5.31226	3.28404	4.63193	5.47437	9.57493	13.4116	12.2814	12.4242	6.99818	8.67096	6.04023	1.55624	10.5165	12.4036	16.4847	2.21146	6.73715	3.24357	6.56279
5.84836	7.85224	7.83912	12.3621	3.31129	4.23173	9.19739	10.5617	4.59527	9.00173	6.77943	2.75006	0.482628	2.44615	3.72273	1.89684	4.62175	4.03311	13.9155	6.06712	12.7723	4.4934	5.50789	8.1264	13.1755	3.89789	7.52246	4.64336	4.79522	6.50004	17.2549	3.84223	5.80992	8.81381	9.75094	3.42934	3.86116	9.85001	11.1811	11.4053	8.62994	9.76956	6.72423	15.2337	11.0018	10.0245	7.47169	17.3693	17.3663	13.4491
10.2475	6.6938	3.91118	16.9969	3.75239	9.52369	2.69982	6.05465	9.05226	8.12262	9.70937	3.70374	7.08696	2.8643	3.41004	5.8103	5.4968	4.82864	9.49255	5.31358	4.34253	0.914137	5.57785	8.50868	7.23247	5.34531	7.08085	6.23871	4.32348	2.99911	4.8684	7.78432	6.79436	8.91629	13.1913	9.58049	7.80619	6.38407	3.88619	3.66546	14.5085	1.41323	5.30126	14.8262	10.9223	2.86852	7.58916	12.372	15.3036	11.1869
13.7272	6.07747	5.12522	8.23393	7.65078	7.80489	4.5541	5.36902	6.06879	1.62108	2.36614	6.68014	9.09194	5.82354	4.32771	8.99385	0.967411	3.81085	5.62883	8.69616	3.50612	1.78576	6.24071	4.36767	3.81068	5.2496	1.90259	5.21371	6.22018	12.3533	4.00443	9.05514	10.5514	3.88465	5.53157	5.1492	5.54397	5.28092	7.67947	10.7108	1.94874	3.72664	12.8268	9.71418	5.37333	1.70395	9.48055	8.14851	9.78645	14.0905
13.2729	5.8605	8.60723	4.82213	9.09138	5.46117	6.50383	5.79399	8.79676	2.50903	10.5895	4.884	6.3147	2.21089	3.69	5.02315	3.22906	2.25526	4.2717	11.7864	2.77977	8.24226	5.94665	17.9841	16.4205	4.43295	17.0965	3.15785	1.69907	6.56016	17.7062	1.39756	7.83258	11.0775	12.1229	15.5702	10.9311	8.20389	5.54257	2.28247	7.08162	2.14771	10.0509	10.4723	8.97852	9.93876	5.01307	5.41268	7.53529	10.3146
1.0164	4.58907	5.04163	7.15526	2.58466	5.37553	7.11713	8.13396	4.11634	3.9086	4.2138	5.51131	4.7244	3.18156	1.48917	6.50182	5.84577	3.43353	8.98681	10.9395	6.72129	3.27724	9.41011	7.9574	6.34788	13.1411	6.61382	11.2692	8.91188	9.94541	5.17193	7.71345	6.5973	17.949	4.18775	6.27126	5.10593	6.44931	1.92066	8.00366	16.7664	5.84559	8.96544	1.84774	12.1682	13.2259	9.34302	2.53277	7.55041	4.57692
9.10014	9.94274	6.88872	8.31287	4.50487	3.75935	11.4738	3.49033	3.20514	5.54204	2.31452	2.98941	6.38028	7.74647	5.28089	16.5209	4.95894	6.47007	7.93024	6.22441	12.614	7.12322	1.68877	9.62788	11.4478	13.4822	9.33248	16.2917	6.23252	2.86853	3.62321	13.053	9.90097	3.8387	13.2056	9.75794	12.6678	6.8033	8.86136	9.55966	5.84214	16.2507	7.11276	3.52798	10.5471	5.12863	7.10777	6.71801	5.25612	10.3303
8.31345	8.61854	5.64217	4.69056	10.3231	9.47067	4.95023	9.35605	4.97355	4.60554	8.90932	14.035	3.63597	4.88002	9.33557	1.45063	13.1007	3.41226	1.23968	3.45721	8.14188	9.84407	4.58202	5.15104	2.85475	1.89686	13.0338	0.537492	3.32065	8.25946	12.5015	8.34516	8.7562	11.9992	6.80875	11.9815	7.19422	9.88683	4.15345	17.8384	6.94734	11.4902	12.133	0.999715	1.89452	11.4127	10.0455	10.2189	5.32012	18.1442
5.70577	9.80574	3.48121	7.07943	9.57204	4.65529	5.5455	6.96796	2.64849	4.94	6.4613	17.5667	3.91037	11.338	6.66454	3.05853	3.59807	6.04197	6.94916	3.46784	4.79624	6.81192	4.96567	10.1626	9.26435	6.04497	9.22401	3.96207	17.4302	8.54433	2.33189	14.409	10.302	15.4411	8.12241	7.31128	4.01525	15.3761	12.833	3.95326	8.86149	6.5978	9.2075	4.35477	4.90128	6.49339	5.19859	0.197484	15.1536	10.6385
8.43971	1.75429	2.86075	10.028	4.44291	6.31026	7.16822	10.62	18.6084	2.04303	1.76467	7.98271	12.8036	8.91128	0.64264	7.0038	11.2003	6.90017	11.4348	8.87145	8.69156	9.8184	11.3025	6.59003	4.35321	4.14157	12.153	1.88188	6.10288	3.89471	4.08593	2.20968	8.93691	1.84651	10.1014	6.85224	5.31449	15.7349	11.2038	0.867407	2.52009	20.1886	11.0654	8.65036	6.7632	14.6145	3.72965	5.77302	11.9954	10.3783
10.4409	5.78744	9.50924	5.00045	10.8356	4.39895	8.18217	10.1091	7.97349	2.38471	5.80027	3.78075	5.2236	3.12822	10.0659	6.02146	16.5844	6.84069	7.20358	8.23588	8.46067	7.0205	1.46806	7.04604	1.53322	9.18439	2.87061	17.9606	4.76655	7.04206	10.7195	8.06311	8.39776	4.29305	5.24543	12.4995	9.72646	9.58175	5.8698	6.48822	3.09644	8.21694	7.90721	5.07447	12.0023	11.6916	6.91701	10.674	5.707	10.2247
7.11059	2.32325	12.8594	2.61571	7.07112	4.03437	7.1829	5.82575	8.27701	7.00762	9.35449	7.3755	11.5141	6.9388	5.1923	11.9084	5.81142	11.445	14.8909	14.07	4.74671	12.8623	5.12122	6.08014	7.93264	5.54041	11.5328	6.38823	10.8487	14.0306	11.5448	2.43776	5.91137	13.0335	14.2842	9.0046	7.39338	1.34812	7.66179	4.44713	2.07275	1.65656	7.70347	8.0995	19.7847	13.0581	5.80829	16.4407	10.0845	9.58266
8.69865	12.7524	5.45072	4.66938	15.7235	11.2073	4.32295	11.8615	10.4429	3.57301	6.4906	13.0574	1.74694	7.90375	1.90061	10.3697	5.50932	8.92034	13.5215	6.71685	8.76301	8.24521	8.95821	8.31266	3.3804	0.680108	10.922	9.42989	6.65003	7.9149	5.71757	5.14928	5.43975	6.13624	7.37216	13.1164	4.67942	9.87694	10.4751	12.2037	3.3581	11.2234	12.5336	15.8031	9.94963	2.6098	6.37349	10.2603	3.69522	3.83999
6.04796	13.9924	6.06133	6.12198	5.32515	5.0803	8.61908	5.19641	9.69965	6.68137	7.65229	21.4544	10.5434	3.18299	9.22349	4.77683	3.25941	2.63452	9.70643	5.44808	7.6123	10.2445	10.019	8.94947	6.98544	9.5202	13.5937	7.88347	5.60637	5.85033	18.0989	13.2091	14.9923	10.8357	7.52318	2.31173	2.36593	12.7725	3.06128	10.9124	3.44957	20.3579	8.8362	8.8211	5.89098	16.7427	18.3478	3.46595	9.84234	6.88057
4.86557	11.1088	6.55596	8.05648	14.9968	7.75102	7.98366	3.6674	11.9537	3.06114	6.40344	8.1823	2.73171	3.40754	2.06537	4.68319	5.66044	3.46784	4.79303	2.95928	6.54484	10.5102	2.66569	11.8595	13.6349	0.514455	5.30684	4.2869	3.84459	9.13638	10.9746	4.50988	6.06714	4.32513	7.74985	11.4947	0.427554	14.3399	26.3317	4.7868	15.0454	6.41538	11.0775	2.41137	14.0735	15.3188	3.03046	1.05874	10.5918	1.88276
7.74967	3.81249	6.7691	9.71247	5.92561	4.2412	2.96421	7.94283	8.24033	8.97902	2.93141	5.09379	5.38552	10.2679	3.53972	9.00176	2.86273	8.03442	7.43123	13.0592	11.5954	7.36158	4.28603	5.29547	2.83863	4.81053	2.70653	6.09151	12.4382	8.8326	7.18019	7.15141	12.8113	5.46234	10.9903	15.9558	8.47845	2.40656	3.81382	12.3309	13.2402	5.08697	4.22511	3.16781	26.2099	9.43418	15.6861	13.4558	11.1624	21.0751
4.10679	13.6707	6.73306	5.26805	5.65092	5.00279	6.95307	6.86059	1.17792	8.9303	11.1749	9.2174	9.80245	5.75079	8.72245	6.71544	5.65845	10.1874	4.60438	10.0763	2.73994	1.30827	5.02828	7.5615	6.75275	7.81183	6.37656	25.244	1.50437	3.0961	14.0627	15.3859	8.13713	10.0246	7.54114	4.31131	13.3638	11.559	11.5785	6.26689	15.9818	9.39648	4.18615	12.0436	10.0495	21.4612	10.8269	11.2425	12.5263	8.81104
4.1444	0.338477	16.2843	1.76977	12.5194	5.38221	12.1256	15.1047	0.937842	6.56941	10.0648	14.7444	14.8849	12.4918	13.3945	13.1094	7.30218	1.40386	8.77009	18.4165	13.4157	15.2413	9.51246	8.42426	11.1073	7.72168	13.3158	12.8232	9.19768	9.4205	5.46887	7.54933	6.77699	15.4694	15.8765	4.56183	12.7756	9.19195	5.9123	5.97284	11.7543	12.1545	6.77897	13.5438	14.0476	13.1238	12.8897	11.2611	8.55898	12.8913
5.15373	3.079	5.40161	5.52098	3.21491	3.65504	8.26732	7.57394	8.20422	5.28309	9.84847	3.84068	17.1321	12.85	4.07691	10.1642	5.899	9.15815	5.16801	3.04266	12.5055	2.29045	9.09732	10.2304	1.02871	11.2989	6.10475	13.7786	9.38013	12.9763	4.87634	18.6409	3.77268	4.301	7.58707	13.5667	2.91573	6.83895	1.2063	7.20566	9.9759	15.7497	9.02763	2.58816	11.7481	16.4696	10.5582	10.2141	8.92756	14.9816
3.56652	14.5636	6.15564	15.5073	3.28446	8.72184	9.97103	7.34047	8.00363	2.84336	10.9016	11.8382	4.31248	8.46173	8.08997	8.69405	4.30405	3.93938	12.1438	3.28603	9.41097	13.6852	7.19362	1.26595	10.0609	5.33302	12.0815	20.242	17.3291	11.1082	7.2754	14.197	6.82275	3.5039	15.4828	2.97594	7.28164	11.9309	6.34762	4.77658	9.42825	1.34777	7.64088	11.5193	5.63586	8.69183	12.7492	4.532	9.35492	7.43463
8.1282	14.5732	10.3077	14.0956	2.83926	13.625	11.7647	12.6055	6.78919	16.4284	11.2858	9.37934	11.5286	16.0673	10.9186	2.31787	4.12329	18.3595	4.97808	8.21824	3.63239	18.2312	4.43332	16.6278	18.966	11.6367	9.65541	8.56666	9.67079	17.15	7.5884	8.44856	7.00364	7.29754	11.2383	9.18101	13.5736	10.6524	4.59866	20.911	12.4152	17.0116	19.1487	11.6754	21.4114	8.43879	8.92397	17.7401	4.72511	20.8968
22.3308	14.5088	8.52293	31.355	8.98256	16.6372	21.585	13.8703	8.75225	24.1306	21.7314	10.8058	22.5419	8.64203	28.0671	12.3393	9.04109	14.6788	17.6883	8.72221	12.451	11.2719	2.5854	19.2271	9.11426	6.36927	22.9308	19.5928	2.84605	8.69584	2.29996	1.91849	16.3576	8.1404	8.79045	23.2103	21.2582	2.63087	7.74465	14.0066	4.9591	5.98579	11.1529	9.80407	21.8375	14.4531	11.7669	30.8785	13.7936	18.4733
10.9723	8.05698	2.77959	9.86818	28.6171	11.8166	17.7826	16.3407	11.8213	11.0359	14.9937	8.64612	7.43996	0.900639	3.07548	6.44244	22.1465	1.51853	5.38388	7.36749	7.24967	10.8831	9.03273	7.47295	2.53591	7.73533	16.1001	64.9518	13.9201	12.4129	5.79264	8.68089	7.93312	10.3635	11.8255	18.9545	5.27401	8.09418	6.18519	21.8695	17.1777	16.5452	8.94454	20.4561	10.6377	19.0789	20.9797	20.5786	4.95021	13.5245
9.29391	17.0868	7.4276	1.50922	3.67244	6.20302	8.77839	9.07229	9.93071	2.65068	6.52014	14.9524	7.03497	6.38645	14.6205	11.8347	3.98272	6.34492	6.97902	4.22888	3.06167	7.15272	13.631	8.31659	6.99264	12.2132	22.6154	5.14009	6.92732	16.1564	14.4859	5.69886	14.5417	14.2941	7.0279	15.4077	21.1278	3.86668	20.1848	13.0679	12.5549	2.74638	9.59505	2.64412	16.8743	11.4286	15.0576	26.1406	6.00409	6.29771
12.5763	5.68469	9.61866	6.11999	5.86466	12.335	21.341	20.9033	11.6685	3.17201	9.41755	8.69706	6.99415	13.0832	5.49859	5.71822	7.14438	5.46494	6.02456	14.5953	6.10143	5.01737	8.10933	5.85566	12.0778	13.2258	10.034	21.5219	7.86986	3.48414	6.0993	2.63838	11.5418	7.01278	10.1249	9.96869	18.5435	18.4107	1.5827	9.51071	12.4605	6.11737	7.05476	15.766	7.14002	8.6247	18.68	4.16313	10.2909	21.132
9.92513	13.0849	3.88331	5.10102	7.93071	10.6601	2.82389	1.00386	4.42538	3.33335	10.1165	3.8823	3.03214	7.01357	12.3483	2.7248	4.20825	7.5309	5.24008	18.1943	9.54508	3.22239	4.34482	8.97545	7.05696	12.0003	10.5042	7.89917	2.71604	6.07085	20.4109	18.8361	7.48052	9.05671	7.43926	6.49162	12.2582	1.88935	1.3242	16.0666	10.2221	11.5538	2.45325	3.7843	13.0702	16.1475	12.3607	13.1552	6.4536	9.90154
8.16928	23.3236	17.6526	10.0722	3.01659	14.1962	8.11222	2.40247	11.332	6.99389	2.34315	11.7771	9.90271	7.9789	13.3111	13.9177	3.65632	12.7173	16.3476	26.27	0.717258	4.46901	22.708	6.90518	3.43961	8.96346	10.053	8.48407	0.859403	9.71674	4.18673	3.95555	8.25333	14.7072	21.3381	7.11221	2.97408	8.50493	10.6637	5.62494	2.71786	7.42695	12.8432	16.8405	24.6569	3.50354	15.9018	15.6991	4.93122	9.37397
10.0939	14.2321	12.4628	16.691	12.6697	18.452	7.47087	5.66453	6.83691	17.5152	3.97332	7.95386	5.4085	5.37042	8.95353	2.79944	11.1967	14.5533	5.95769	14.3827	4.12243	10.4504	20.0232	16.8161	14.0461	6.80287	7.72647	5.53207	5.32672	0.944178	10.0898	12.937	3.06988	1.06097	5.31967	8.32764	9.60648	3.41657	3.97955	2.85684	15.3236	5.53799	12.5158	3.20057	8.80506	11.5002	6.41044	24.3284	3.081	13.6022
10.3133	8.10646	5.86306	15.0501	8.18606	7.0222	12.2259	6.85576	5.81885	3.01185	10.9471	6.07914	12.5243	5.77448	13.8431	3.09349	3.37978	5.92326	13.8898	7.8458	10.1557	10.6965	23.7576	12.8224	6.06286	7.75051	3.2877	1.43752	21.5549	15.7459	13.1297	10.5759	11.0989	1.62605	8.31344	11.8922	9.24557	11.5535	14.0869	9.1005	7.01029	16.7381	3.60707	14.0899	9.18797	11.5052	8.63036	9.03738	16.4795	17.3319
18.0948	9.93351	9.27916	6.13957	4.35108	1.33698	16.7078	3.48402	6.18163	10.1044	16.8282	11.9521	7.55647	1.9408	6.45582	10.7363	14.0807	3.15347	5.6786	21.369	10.0531	15.8563	4.92709	6.88063	12.6731	5.955	9.35476	13.4059	12.9632	5.58059	10.4626	26.2331	3.85623	4.08793	13.2417	16.1413	6.8319	5.78893	6.23236	9.28322	18.7278	19.9508	12.715	7.03559	7.12231	10.6098	6.08899	7.90365	21.4709	18.479
16.1237	17.1942	15.2868	11.87	13.545	7.10187	2.40288	4.62337	16.4634	2.53568	10.1103	2.77821	4.44405	4.63657	11.68	3.904	11.2082	8.72376	17.0174	10.5314	13.3512	7.1722	9.21635	8.48724	12.1051	4.41654	12.0734	5.55393	6.19375	8.27978	7.18927	8.42084	13.0114	13.407	16.7528	8.94411	22.2294	3.04936	10.4835	23.7117	26.8135	9.06655	6.62366	14.1808	1.4658	11.7127	14.9443	14.6487	8.9346	18.7153
4.9898	9.23957	4.35847	16.4947	11.0723	7.48762	10.9164	8.20555	4.65187	8.39181	7.77646	8.54979	5.71571	8.49318	7.98822	8.25935	9.36154	17.283	14.7966	8.16206	13.8267	9.95868	13.7226	9.05218	5.85415	10.002	20.2676	20.3079	12.7544	12.2331	7.35911	4.247	11.3504	13.8231	14.0313	20.1203	10.4741	3.86428	4.93044	16.594	12.6484	18.5508	21.1713	12.9109	9.79629	27.5394	0.936627	12.4269	13.8723	11.9127
11.4579	5.64891	13.7694	8.85837	8.36352	15.6344	10.0423	7.63845	3.86276	6.05638	9.38691	8.14223	7.7021	9.9735	12.3745	8.84376	9.10655	6.59395	5.93136	13.9248	9.06493	2.77069	5.8557	8.60088	6.69151	5.60558	3.58138	12.3374	6.17586	3.02473	21.006	13.486	8.01879	12.3024	9.18431	9.68559	3.45977	14.1876	22.7197	8.77422	28.8586	2.13925	6.72432	8.74095	16.5547	7.80828	18.094	5.34773	11.2491	18.8791
11.9291	25.7574	12.4813	0.933011	16.0081	11.136	15.0824	13.8914	19.0833	2.71917	4.20614	0.991407	7.45253	18.7666	3.27334	8.16633	7.26766	3.04777	17.6806	5.45891	5.38122	9.25907	16.5737	3.87072	10.6064	14.6268	10.7765	11.1788	0.373804	4.94691	2.26421	15.5477	13.9335	7.80427	15.4842	20.6934	30.1336	13.7426	23.4898	24.9171	12.2442	20.0597	23.5972	37.4135	4.67791	15.615	6.41148	33.1645	19.8969	9.14604
19.9713	18.421	9.08892	13.1983	11.8318	14.7324	3.95026	11.3032	16.2003	6.98792	6.28404	8.34955	4.34768	12.1559	14.2304	7.3095	8.12776	8.11701	11.7259	3.33157	3.30022	3.62285	6.35896	8.58512	15.0428	10.6016	4.11673	1.60332	13.3287	2.52384	8.39197	14.3222	15.2546	13.0474	8.17258	4.98141	11.5232	8.55742	8.98701	8.10139	10.5231	15.4997	10.5864	16.3239	25.2222	10.7301	17.3829	4.34205	3.82539	17.441
15.1444	7.2793	1.7369	14.7038	17.318	5.84125	8.28619	13.0775	6.69487	5.87722	11.0445	5.12383	16.0893	11.3604	11.478	5.75146	6.9257	6.74154	6.58197	5.54892	17.3104	3.19158	10.9546	22.7034	11.1103	6.48958	13.4777	6.90757	3.48816	6.84436	11.779	12.9653	3.61368	20.0336	14.6121	4.89595	11.4351	13.9236	14.7213	7.76794	3.74026	6.20012	23.8814	22.999	6.42612	14.0902	16.278	16.498	27.8607	5.80606
18.7335	16.6467	1.13231	11.6223	15.9255	4.44134	10.8181	4.86374	8.16679	1.87939	11.3915	5.55332	9.04524	18.6049	10.8603	5.59307	7.14782	10.9112	12.3568	13.4622	5.31832	6.33678	12.3152	2.12951	2.44763	5.23411	7.68434	8.67429	7.08656	17.6315	11.4594	3.42264	8.13221	7.0646	5.83529	8.17596	3.98471	6.71752	11.1426	5.88592	4.5898	11.1012	4.24429	8.45589	3.23569	13.6543	17.1168	14.7422	18.9599	5.43624
12.3296	21.15	17.2482	14.4256	5.89069	18.0102	7.21356	5.7711	14.1859	1.7136	15.8003	5.77784	13.6227	9.08864	11.8672	7.88432	10.7623	10.1789	13.9621	11.5171	9.39248	15.6604	13.9826	10.1848	3.93384	10.7666	14.729	12.9033	11.615	8.0539	0.362447	9.19137	27.2641	12.6713	17.1553	12.6991	14.7594	8.70625	4.13274	7.68529	5.63969	5.33611	3.70509	16.9306	3.45254	12.3192	20.8769	5.69033	20.4933	7.63456
14.8282	17.6052	5.54298	16.3341	7.70795	12.5951	21.2665	20.2977	11.7408	7.99643	6.75882	0.850402	5.0898	11.8096	4.50909	15.8525	6.59608	8.13351	14.2923	11.5367	15.4524	5.24872	15.6998	5.36206	19.4223	13.9105	6.77077	12.2947	8.80825	6.8445	7.23545	16.6229	9.06753	16.6223	13.1178	12.2145	19.4311	19.1181	13.9579	9.21322	2.70545	10.9878	18.0692	10.3359	20.11	20.3721	24.6682	24.3969	27.2573	25.0692
11.12	4.43668	6.25639	10.998	5.13842	11.7395	8.55995	10.4207	10.7609	7.71567	6.30159	1.60823	13.9508	5.00742	18.3821	6.07748	3.88011	8.3034	4.86789	6.04918	11.9321	10.7438	4.8606	3.59601	3.67768	9.93503	8.2962	6.25509	11.1888	12.8021	18.0427	7.44873	17.3365	3.29761	5.45897	10.4683	5.12716	9.35578	17.9471	12.9048	32.7596	9.03913	17.3767	18.0063	18.4532	18.7876	4.14357	19.9611	7.19215	10.8409
5.18188	4.31514	4.39713	20.6612	10.8353	16.3429	2.18103	6.66109	9.35561	11.99	20.4546	6.11336	13.7105	10.6155	17.1244	12.0915	4.62323	14.6677	4.53453	2.97221	8.17953	13.4818	9.34625	5.99702	19.1109	13.7043	17.8013	8.61626	24.8938	4.22942	22.1248	18.864	19.4149	11.7295	4.48292	19.1034	24.0661	8.80356	13.8409	13.4822	17.6667	18.7606	14.898	12.7861	26.4259	0.845279	24.2621	4.88946	22.0014	9.83141
9.1097	2.62966	12.9064	10.6072	10.9289	6.60699	7.04105	13.9723	4.61377	14.3116	5.01394	12.1292	3.52341	13.5711	11.5739	13.9191	13.0846	8.77633	8.53814	9.98248	15.3735	9.38555	21.299	20.6532	7.70638	14.9633	0.418825	5.28386	7.85667	11.929	5.75952	6.88958	14.0877	13.8015	2.49113	2.17808	2.83282	4.206	16.1848	10.997	2.32893	27.5357	8.88923	12.0653	9.06488	3.85594	12.8262	30.4332	22.4108	8.09615
10.5351	16.2114	10.1899	4.53328	9.4885	2.68683	9.34397	4.13614	6.65303	17.4428	7.87853	0.734201	16.7087	4.29591	9.61279	13.3779	11.3121	2.84474	12.2736	4.26883	19.7437	10.3936	15.8992	7.79464	29.4425	12.8216	11.709	5.54223	6.66681	19.6633	15.8452	13.3553	15.7089	12.6574	8.14518	13.3262	9.91496	15.0499	6.53056	16.1037	2.91646	19.2973	12.6881	20.2372	15.9489	2.99361	7.06641	13.2453	16.943	9.57095
6.20494	12.9155	11.7121	6.65087	5.62571	9.56226	3.55771	2.28956	16.8108	7.66449	10.6086	16.3353	8.58439	13.2933	16.5529	9.99943	10.3064	11.6807	3.23402	6.00381	12.1856	12.0124	11.7045	21.9802	4.82568	21.8482	10.8307	18.5993	13.6391	1.16655	11.9518	7.90498	6.28958	12.5194	15.7507	21.8138	18.6241	3.65321	25.2057	13.2975	21.8438	20.2322	5.06196	13.799	10.4977	13.1423	16.7936	28.0571	4.22771	12.5365
1.25215	7.14917	7.43607	8.25715	6.54381	5.61293	11.9766	23.0555	10.0252	7.78511	11.3683	8.17985	6.59384	11.8845	5.84097	8.93263	11.5203	16.6377	9.99909	10.6167	0.791004	5.04972	6.83835	9.56739	6.27443	26.6756	6.00356	2.30959	4.6207	15.1177	7.24743	21.4261	3.94457	25.4558	2.75053	9.67274	10.4199	8.74506	5.07026	16.0567	10.3148	14.6911	14.1885	8.59217	13.5868	8.33283	18.024	9.39475	22.1717	16.3525
10.6193	10.7178	19.1077	12.4334	10.326	8.02952	18.7665	5.60408	8.9256	5.85778	11.0444	3.65486	10.8006	20.4396	4.61487	16.8972	18.877	7.67978	7.85692	13.1	0.971595	3.64803	11.2407	12.9142	9.74249	14.0629	6.01203	25.3902	10.2561	6.46069	7.21326	18.9949	13.599	9.13728	8.88298	16.6759	7.01881	13.2929	13.0238	7.49441	29.555	2.0078	11.1633	28.0356	8.48763	14.9817	24.4869	1.3694	4.01838	19.083
20.4471	19.7855	7.30577	11.6685	13.1695	13.6883	9.32517	11.648	11.5465	5.22929	24.0383	10.0971	5.16928	20.7533	8.28373	18.1774	13.8646	18.122	12.1853	10.4231	6.15155	15.2321	12.9784	1.58431	13.3999	11.9979	19.228	12.2314	6.97909	8.50425	5.90451	0.796929	15.891	19.986	17.7334	4.44252	16.7182	12.9173	4.62124	22.6085	23.1359	8.01031	24.3922	23.7129	5.40772	7.33526	7.63057	20.3793	6.40031	14.3853
15.3408	10.3853	10.0466	6.19302	5.94157	4.79266	4.50331	17.2134	3.54609	12.0952	14.5457	11.7466	4.82944	10.4799	2.29901	20.8028	13.1054	8.17385	18.1633	2.09124	5.18103	11.5802	2.88595	19.9735	15.6486	34.5949	19.4652	5.33387	0.720567	14.067	12.6792	9.26114	12.8231	6.44308	18.6439	16.8261	4.10889	6.49985	16.9295	11.4998	25.1581	35.7404	17.2981	18.6099	17.538	2.8257	20.7631	18.6087	7.43817	4.64968
8.56117	24.6128	3.74601	6.46882	2.70368	10.0737	14.5758	12.3014	5.35098	19.6143	4.66472	29.9763	14.3784	14.8786	7.98165	8.30551	19.1439	2.87208	10.0434	16.8579	8.53827	17.9593	13.4355	10.7212	7.98498	18.2817	7.68199	21.9142	11.3809	18.4981	29.4021	15.8568	22.2409	12.8615	15.579	10.5384	11.0786	8.22673	11.3215	3.83189	22.8506	13.0009	13.1219	20.445	16.5692	30.7862	13.4953	13.0824	18.6007	12.3015
15.9254	16.5893	19.4744	11.0779	6.02739	7.70074	7.42289	13.7528	3.49759	1.38679	15.6169	5.06831	13.8711	5.71998	14.2531	20.7737	11.5473	6.53379	7.70628	2.16341	6.51612	5.33977	17.4096	7.68919	8.8878	8.58126	16.6769	6.27434	14.4233	25.166	21.0355	10.1775	10.9844	15.5235	14.7427	22.0098	28.9117	11.929	6.27626	20.0095	16.096	14.0704	21.2976	3.17821	28.8615	23.3853	13.6922	10.4389	24.2968	22.6182
17.2227	13.8136	19.3041	9.66344	22.54	14.5262	19.443	15.8241	7.43557	8.09724	12.3158	9.11967	9.57303	12.4888	12.5743	19.2474	7.70003	14.8192	18.1193	8.94798	4.75722	12.8974	13.9113	4.36813	8.72906	17.24	6.33942	9.593	23.7365	26.0177	14.8393	17.9814	24.3357	14.4257	16.956	16.4819	9.73674	15.0106	1.79781	2.21256	11.1458	18.8666	28.4614	14.097	35.4313	2.89308	18.1467	15.6691	17.2344	12.0043
17.7585	14.6689	9.80779	15.0321	9.87138	13.7852	7.15863	2.11042	7.27412	21.503	17.226	4.08835	17.3688	9.81689	16.2154	6.70443	18.1963	18.5511	6.30391	18.6665	9.58828	43.2738	16.4279	19.7994	31.645	9.28122	29.1365	18.7242	41.3431	41.6117	10.242	31.1714	6.46564	37.8981	11.4625	23.4762	15.1921	34.1276	7.17991	39.5618	15.2926	21.2726	36.2224	8.89107	18.8321	25.7451	9.26134	31.1642	27.4623	10.1372
19.5206	4.71282	23.3131	15.9326	24.8437	1.67869	1.13979	15.7034	18.2773	2.72607	20.6147	10.9206	22.4331	1.63308	19.0671	21.778	9.49411	23.8034	1.88556	21.1534	7.40759	27.7848	15.0093	7.62985	5.57756	5.75945	14.4733	19.0639	10.6947	23.6492	6.24592	14.0379	4.31469	19.4557	5.37381	31.423	6.55582	14.0474	14.2333	13.3603	12.5421	10.2732	20.0741	13.6248	14.3731	35.9633	5.3752	16.0541	17.3086	6.48658
8.61827	13.502	18.0067	8.69599	8.56771	11.8084	4.77639	2.01085	7.83955	11.3696	9.9106	2.53087	18.1738	17.9103	28.4248	10.8917	14.3523	29.1517	8.7172	10.5247	14.7873	19.8409	5.36397	13.9199	11.6125	10.5044	15.9528	6.47291	24.5179	12.6831	4.80645	2.42708	10.6219	8.07227	18.8025	13.4078	6.79859	10.2981	8.87097	30.4359	38.0371	23.2561	28.3111	34.0029	17.3338	14.9865	17.6529	5.51213	9.87582	18.3798
3.27223	8.67693	9.07624	22.0551	19.0326	20.725	14.0051	26.9667	21.1236	9.06325	10.3205	13.0562	2.05556	15.5848	5.327	24.5432	17.0094	19.5543	18.4281	12.6495	21.404	4.54979	15.6649	14.1374	3.06384	29.3001	20.0598	16.324	4.90282	5.2365	10.0343	7.42188	14.554	19.5625	3.56196	20.9379	19.6292	14.0217	22.8791	20.3658	15.7602	16.7352	17.8124	14.9187	15.0635	12.5258	26.6808	21.6313	17.7452	10.8791
1.64246	7.4026	15.3048	8.60764	20.2091	3.35261	23.3502	0.848089	16.6885	8.8557	15.7277	28.8661	12.7642	28.8446	14.6848	7.46187	23.755	39.4115	23.1911	37.2208	13.6981	7.49067	9.03418	15.1434	7.35223	16.9078	16.3545	10.2101	14.5206	7.20924	6.89375	7.45294	13.8466	12.5351	24.619	19.3639	14.2974	17.9627	27.5061	9.50947	35.6985	15.0279	12.2265	23.0908	13.8311	10.9003	27.5981	9.10935	19.9907	13.1674
10.7974	5.0302	22.9032	11.5957	12.6225	20.6812	21.9725	24.3427	18.6793	14.0158	21.4283	2.59441	19.5358	21.826	20.3339	10.823	10.3899	12.3977	11.7086	7.20177	12.7029	17.0855	17.4006	19.8479	16.5109	5.17488	7.39631	19.523	15.2581	6.96312	19.4228	14.1452	17.2935	12.5263	12.8421	13.5517	21.7514	8.16264	19.6773	8.42187	23.1747	10.974	12.0013	16.6565	14.3327	5.31731	23.4156	11.9688	21.9396	22.2092
3.99165	21.4373	21.2711	21.0367	20.3966	3.66289	39.4905	27.7161	22.0695	15.1482	8.18714	21.9204	21.1067	15.7603	10.3133	5.01339	13.2095	8.85736	9.28151	16.5132	9.40845	12.8809	10.2619	14.3959	11.1814	37.6183	9.14909	10.904	14.3854	1.32898	8.8768	4.69175	28.7244	10.2915	10.1154	15.8383	15.4228	22.7834	13.9321	15.0544	24.5595	23.3405	11.9855	26.6376	17.582	13.5353	10.6095	8.0394	28.3733	27.1328
7.14447	5.90681	22.1867	21.639	25.7927	15.6151	16.644	22.8624	13.4561	14.5482	6.14924	21.3387	12.3303	7.07895	7.69804	9.93974	10.6169	12.1584	4.90683	6.09555	4.76996	25.5809	2.33351	0.770118	14.156	17.9769	5.26302	25.9428	6.85276	5.22348	29.5833	2.89462	17.3167	27.8095	10.5461	28.9978	34.0681	21.803	23.9168	24.9907	9.17777	38.453	16.6061	10.8453	12.7968	13.2358	5.8377	22.6099	32.3682	22.7616
9.95669	7.07256	6.49129	14.4054	1.62547	15.0825	2.91942	22.2669	0.49912	15.1357	16.3626	12.3773	19.3056	18.8827	9.9419	19.5066	17.0417	8.72739	5.40914	14.4331	23.2505	23.9696	12.6222	29.5869	28.2985	21.7327	34.6439	1.63873	27.6391	36.707	13.322	22.3059	3.2483	29.1833	14.5078	8.58694	10.9953	9.46142	23.4667	11.6223	8.88209	31.6534	23.3206	26.8279	21.7125	32.3221	10.5868	13.9802	8.58157	31.8114
24.3248	18.2382	7.41358	19.6749	19.1232	5.57299	27.7354	13.7431	11.6176	23.0383	3.24296	19.0915	8.22314	12.8841	7.05048	12.1326	5.49911	12.7361	15.9419	22.1242	11.954	30.8426	22.2548	18.9214	17.3286	8.03803	14.2202	26.4913	8.6944	24.2334	15.3697	18.763	17.0142	13.7578	21.9536	21.0403	17.3718	21.3434	12.4575	9.34163	27.4627	16.3164	19.011	29.0647	29.7238	30.456	22.9253	21.8432	17.6961	15.6677
28.6288	7.11869	19.3125	25.9486	13.5912	17.6172	21.798	7.77889	28.8306	13.1924	26.2086	18.4223	21.4781	16.7743	16.9013	6.49465	24.0024	23.5801	12.331	13.4322	24.159	23.1911	17.3783	18.7082	27.6577	16.5134	34.189	14.4725	3.79443	2.94274	14.6641	16.69	27.553	22.3994	16.6437	4.14096	28.8776	26.4246	32.7126	19.5163	19.3714	14.5906	11.0345	16.1427	17.3543	15.0715	19.5134	4.43802	21.9947	6.71681
17.3581	23.8717	8.33213	46.0333	20.8607	43.8959	1.4038	23.9886	27.8515	33.9233	8.7072	23.3906	22.9272	17.0443	18.4257	10.63	26.4797	10.0884	36.9646	24.4255	17.8016	27.3907	10.1818	29.3697	33.2511	38.1917	23.6267	13.2776	20.7699	8.79363	17.5293	19.0207	11.3965	12.426	33.5231	12.5012	33.2026	19.8923	8.498	30.2412	23.7118	33.4748	38.2398	27.9005	10.484	26.7145	38.805	41.1539	9.53099	58.2675
29.5636	11.3696	32.6408	6.72487	23.6647	18.3033	8.89903	28.6531	24.9335	6.64752	15.196	26.3618	17.9931	23.5369	13.2202	13.6189	2.61029	16.3865	21.2386	20.2599	19.294	17.8569	36.5145	21.4578	33.4204	27.614	28.398	3.08304	6.34348	19.8338	14.3649	14.452	13.5488	17.9564	12.1888	32.7813	31.5339	30.6196	33.4562	8.06313	11.9767	50.3663	9.93549	8.4835	10.2915	17.3366	27.3463	18.5913	28.4838	8.03648
5.49422	11.4985	26.2715	22.856	5.74956	15.8668	17.5347	14.8608	26.3472	17.4742	18.1589	26.8976	10.3452	23.1494	5.87855	5.4029	10.0727	14.3773	25.0222	11.3122	6.54252	15.4965	5.39317	32.4073	13.1477	10.9036	18.3122	2.60492	8.49143	17.2736	7.9226	22.6079	25.1385	20.0899	29.5634	23.0367	10.0727	16.4868	28.6232	3.45248	28.8629	15.8431	12.4757	13.4922	2.74861	21.8501	29.7737	17.9728	4.40076	18.8017
24.8408	19.5509	7.66098	27.9751	13.5325	42.7467	22.9315	43.825	9.9533	22.4598	18.6725	14.6839	26.0497	18.1754	10.6133	7.06641	16.4208	12.0437	4.05099	27.6456	17.3841	15.6681	15.9448	20.7066	16.7942	23.8863	10.9295	20.9394	6.5382	17.0956	9.42766	18.6817	6.82471	15.7842	23.5613	14.4892	15.5514	1.48877	22.9833	10.4745	27.8163	31.0481	22.6305	2.68656	14.3357	15.3203	6.9381	15.7828	3.22705	21.3151
13.9002	35.8299	30.0613	33.2796	42.2131	10.478	17.8443	27.1015	8.93839	31.61	9.90861	6.60068	9.19864	17.429	22.7585	31.4162	23.3781	27.2166	31.2535	33.2662	18.3539	14.8684	20.416	33.122	12.087	13.3824	11.9415	10.1118	9.89738	20.6655	9.34006	41.3556	6.69186	31.1305	33.1484	8.98792	28.6538	41.8888	28.3251	37.5245	5.26326	30.1289	28.2264	15.3501	12.5542	7.75627	6.23182	54.0971	44.6702	38.1108
13.9821	18.1811	9.78417	19.762	17.7493	13.9864	7.9007	24.2625	14.1593	38.4554	15.1764	12.8498	13.0959	15.1979	17.7544	15.2144	23.8817	39.97	9.23627	23.2304	18.845	9.83902	16.6982	19.5366	27.6483	15.2302	24.0794	27.9462	28.019	46.6692	9.31806	43.3668	18.7672	19.9593	11.4646	37.4595	30.5562	23.6815	26.4588	30.7122	25.0078	19.0768	28.4625	27.4538	23.2587	37.3524	19.2531	25.5896	15.7114	33.427
1.2581	14.521	21.6539	21.5149	14.1368	18.1075	12.44	14.6936	0.820935	23.5646	15.142	13.5596	14.7395	13.7973	36.1471	2.5998	12.1049	11.8697	24.8944	4.92236	16.3162	23.0158	21.9103	2.96451	23.0124	25.6668	8.53223	7.71914	11.205	8.36351	9.72156	11.1681	1.81681	14.9882	16.0706	12.6923	18.3123	26.0252	7.43124	19.107	25.1067	17.1267	25.0468	12.3922	25.0822	16.0674	21.5543	20.568	33.5328	21.7629
32.8616	49.1232	17.8732	40.0359	33.1832	59.8605	20.9217	53.9303	21.5689	51.4625	47.7357	59.7175	56.046	28.6456	66.3154	55.7699	39.6583	64.5235	11.8381	43.1595	32.2609	63.9575	44.3883	61.4984	58.3714	31.1619	61.1852	47.1288	48.089	54.1949	42.6051	56.791	51.0236	69.7476	31.9742	41.3329	41.6725	47.0158	33.2265	49.0597	78.4004	23.4474	87.2829	26.9293	51.4135	58.2555	40.1969	64.9652	57.0559	43.8237
18.8125	44.9318	20.2551	51.6659	26.3518	27.1671	36.1944	33.9848	28.8606	30.2702	14.144	38.3788	15.4091	40.0195	21.2372	40.3561	23.3505	38.6294	32.9427	49.3088	31.5904	15.6425	33.2843	13.4495	34.2332	26.117	32.199	54.1175	19.6442	29.8802	11.1305	40.8188	8.69238	55.0354	22.6016	37.9779	32.2802	26.24	40.1703	37.5199	46.4733	18.5647	51.3703	31.2985	35.6181	41.397	11.2282	41.9468	23.0182	33.2377
31.8026	18.9624	30.8518	22.1925	24.3093	33.0284	16.9527	14.6468	32.2016	21.5455	15.0763	10.6502	20.1403	18.9943	31.9187	3.0243	14.2375	26.0145	16.214	9.82372	23.511	27.7744	5.85155	35.3933	7.46985	32.1014	18.8657	32.9602	18.6652	24.4135	13.2768	26.9767	37.3408	8.51064	37.6919	21.1837	26.6689	23.1345	26.6033	22.406	34.7446	8.90726	17.0888	31.1761	31.2516	41.1952	15.1929	35.1963	13.8884	33.2847
28.2294	52.3078	50.8422	50.6695	39.5475	28.8474	26.7265	57.0649	27.0938	62.5871	23.5054	56.3357	12.1301	67.8353	30.3271	37.9153	12.3229	43.9707	15.3615	52.4425	40.3636	54.4958	35.6424	53.9288	6.2526	50.9372	20.7523	29.3538	38.1121	23.3774	38.888	26.3465	34.4892	29.4328	19.4268	22.3907	43.5808	30.579	64.9302	26.3676	53.6668	39.9508	52.071	38.1049	56.5619	32.6939	70.7846	20.4768	38.8148	36.9776
46.814	13.932	42.5404	15.4006	20.0514	36.4051	25.0234	10.2951	12.5906	8.18746	19.4484	31.6635	7.48193	26.2474	6.41773	23.0109	3.28499	11.1736	19.8128	41.4253	29.8601	34.0729	30.1648	9.07176	26.3284	13.7244	11.8091	10.9239	12.5277	9.02873	14.6646	13.2149	18.9679	25.6392	21.7957	19.5318	23.7552	16.7253	27.2943	6.65499	17.1647	19.1805	11.9421	23.7369	8.53675	13.1678	16.8422	8.70796	4.39253	17.2066
18.0037	43.8257	20.0999	49.9692	10.8792	19.1982	17.4186	33.9041	4.80591	26.8269	6.49472	34.2426	8.19749	31.8489	18.3045	33.2815	9.1611	19.888	4.89708	16.1353	38.6728	45.1546	20.2727	33.5668	21.1862	18.1863	9.73591	11.3173	12.7945	7.52207	41.749	8.79864	17.3565	42.2555	22.1277	13.0331	22.5093	9.65292	58.2442	49.1103	22.3297	22.7384	23.9188	7.02168	8.64529	23.9509	15.4345	22.8258	1.60038	21.9891
60.7983	43.859	15.4319	32.4581	26.5178	5.06792	46.5635	6.18915	30.5169	47.9117	14.3104	27.9392	52.7172	20.4623	70.0337	6.6152	69.0914	14.6466	55.4593	15.4411	34.8554	37.7971	48.2954	32.944	55.8539	15.4562	39.5779	27.9458	24.8677	24.2823	27.0126	17.6063	37.4266	32.3078	34.486	17.9188	34.5384	16.1313	33.777	47.5481	47.2206	35.414	68.5956	9.96815	32.0808	44.3107	21.154	12.9462	24.8954	40.7683
56.8954	32.4135	58.1478	82.4291	22.2606	65.5237	16.1345	39.0042	14.6868	29.2762	38.4798	44.2967	47.1838	55.2144	7.02472	69.3917	4.62782	40.6794	55.4725	34.2906	43.5574	42.735	49.2182	41.1188	46.3755	26.142	52.1634	44.0504	70.8263	38.1056	66.9925	46.0993	47.6362	33.4813	64.4468	22.111	36.0808	48.5403	43.7728	72.1544	54.9811	46.0065	41.8383	40.348	20.6663	67.8757	24.1717	50.8998	55.2134	67.2299
27.477	60.4698	23.1739	41.0924	38.7671	17.1587	50.1443	29.6949	31.4352	77.324	18.0317	65.6451	51.7325	46.5069	40.2926	27.6366	38.4477	41.8901	42.0716	39.6594	51.7231	37.7944	29.9036	27.8049	59.4744	43.2998	34.5461	60.6342	25.1542	66.2706	80.1679	23.1593	77.8557	28.1355	66.4387	27.5119	35.726	71.6203	32.3768	53.1435	42.0743	72.4878	24.1931	75.3352	16.2214	80.9718	54.4075	59.9451	60.0612	68.4386
8.34089	20.53	32.8778	26.3362	43.2761	7.95609	41.8045	28.9306	32.9011	16.1501	16.8307	22.0549	27.3273	61.3233	30.1229	43.8874	12.9431	34.2259	31.706	60.6676	37.8067	30.4105	65.0291	29.5564	29.9864	45.3021	15.2512	20.7398	27.4749	8.99605	41.1778	26.9109	34.3773	27.222	33.6611	51.971	44.8177	43.4601	34.8413	25.6507	40.8396	45.2538	16.1655	67.4351	39.0139	52.2763	46.9151	19.4493	30.2355	26.6163
51.5314	73.3869	79.9527	28.5018	64.1606	40.923	36.8127	66.3057	36.9619	43.9202	29.8594	49.4844	49.2652	26.5704	54.2639	40.4418	40.2646	43.4861	30.7057	39.1964	65.7601	4.81031	61.1307	35.7067	24.1043	67.6203	24.9635	59.2011	31.987	43.2666	15.6969	25.3827	22.9237	37.7515	45.2643	32.8742	45.5088	23.8843	51.623	27.3152	43.6313	81.8381	26.3245	61.4566	50.3958	39.1445	16.169	44.7541	34.3013	54.2049
10.5784	96.2373	26.6573	63.1	42.6057	20.9141	68.2311	32.7148	55.7838	74.035	56.0711	102.949	28.4379	91.8077	39.0171	65.7582	27.8296	52.8047	7.36772	83.1356	25.1638	70.6601	51.2464	37.8479	25.3178	48.4716	69.7152	57.0368	34.1382	80.5575	39.7056	48.3156	43.0508	4.75236	20.8541	39.3371	19.7726	28.8026	73.5103	28.2541	28.9672	52.0572	36.0892	36.5384	30.4509	38.5878	34.9851	18.3959	85.341	14.1668
44.7383	17.0249	25.6137	46.6907	39.0124	45.2863	35.415	49.0452	78.9442	41.671	80.9793	49.9069	75.3974	41.3346	24.7105	22.6309	37.8428	26.4391	72.0981	58.0968	79.4364	72.7733	41.7183	77.7818	67.6608	49.0115	61.4889	18.4685	54.0112	23.8202	21.5329	34.3545	27.9531	22.5339	20.4162	39.7888	32.6061	19.6522	20.818	18.1136	29.4856	10.7312	18.6841	10.1645	52.1753	7.25695	35.3125	28.5958	27.2537	54.1148
10.5785	46.5217	24.0226	69.845	16.7058	66.7294	33.6705	83.3149	28.3968	75.0499	30.1623	16.0669	26.9883	40.1304	26.8304	51.6417	37.5638	21.4053	6.4611	24.8736	31.301	15.2323	53.8699	42.8849	43.5355	34.4618	31.5415	28.9842	8.00312	28.1231	26.5777	46.7103	56.9507	24.6783	81.2225	20.3727	40.9602	25.5768	66.1693	28.1348	61.2199	42.1655	67.345	32.8663	61.6449	22.764	42.3644	58.0374	40.4599	61.0252
51.5315	69.7674	37.0103	69.1723	54.0718	38.7971	36.9077	32.3806	30.3124	52.6496	14.3582	59.4882	57.9124	31.3617	49.7428	39.4224	35.7252	66.6033	13.7965	47.2023	20.1355	52.6162	44.0847	16.2199	47.9738	29.1965	20.1483	56.2679	25.0775	33.333	52.2228	10.3151	73.6331	20.0856	52.1113	38.9508	26.9339	55.1138	66.4324	56.429	79.8519	25.4959	35.1551	39.5904	15.5389	36.5211	71.4449	21.0481	91.3088	15.3893
8.34086	56.8484	8.78517	37.5278	18.5695	27.5379	42.5162	48.6644	44.1273	31.3483	39.13	12.6208	12.7895	24.5286	4.32376	33.6028	12.996	12.2132	51.5908	6.5903	27.2649	15.4624	47.2667	24.9842	28.9638	9.84034	21.1614	32.5522	16.6932	21.2191	30.1558	23.1259	20.8152	36.0178	16.4268	44.7255	61.8513	34.1069	70.8769	21.9473	51.9487	23.3878	26.5894	14.7659	33.3118	31.4783	52.1458	46.3497	55.3519	69.5562
27.477	25.2386	51.0523	42.2286	38.7696	48.212	30.621	55.7085	25.9304	55.2231	30.5864	55.7528	38.8312	55.3163	38.1557	40.2256	38.4213	47.1624	61.5906	32.8374	69.4454	35.349	73.4395	31.094	45.4654	28.1981	55.2055	19.5385	50.7963	52.7572	55.8927	46.0794	51.0107	41.6371	85.6103	45.1169	46.2204	18.4961	62.7876	23.6546	45.831	73.4608	38.064	51.9312	63.9077	4.96329	45.6438	53.5011	61.6219	43.5572
56.8952	50.1228	37.6903	53.6068	6.47537	68.4293	33.5416	56.4504	37.5234	72.3089	5.73014	72.1192	30.5402	47.6422	53.6482	32.3104	93.2929	23.0001	100.691	23.3511	50.2955	60.6941	32.1409	44.7388	59.6019	47.9326	61.31	73.7378	22.0462	67.4407	20.4501	41.5632	36.2613	39.3873	55.3946	43.6932	55.4406	32.7022	43.651	32.3794	37.5599	37.451	80.7465	40.1763	62.904	19.5626	58.8613	32.6464	40.283	53.7803
60.7981	19.6274	51.8769	14.8313	40.7733	27.8849	27.2583	46.9422	10.7946	35.5573	57.2051	29.6597	35.7075	51.2384	31.0697	34.1761	21.0895	19.9566	43.6951	46.6833	34.1159	59.1494	49.1514	50.5914	12.1448	55.3618	42.1947	69.2227	50.1109	22.5238	68.287	28.8453	36.9259	13.8104	39.4618	10.5226	37.317	33.5367	33.1791	35.9629	29.5151	45.0796	21.819	18.3118	41.1794	31.4922	23.6898	31.4372	48.22	23.5887
18.0037	53.0957	45.4809	25.4559	23.5812	22.6851	1.52783	15.3592	12.2769	15.2725	29.0893	14.373	24.9229	4.12784	10.1831	19.2283	12.3409	20.1382	33.5528	7.13154	41.9226	23.3238	32.1546	40.2648	37.7481	29.1571	27.7471	14.1108	34.215	7.40248	38.2056	22.392	15.8744	18.0209	19.038	8.32342	22.3169	16.9583	38.4133	13.9525	25.3029	17.2877	22.6148	18.0678	26.1565	20.4463	9.16319	52.3399	16.9333	37.9135
46.814	36.6652	2.53788	27.1433	11.5924	13.0641	6.18806	16.716	22.3138	16.8031	29.2991	26.7853	30.8097	35.6761	46.0318	43.8043	45.105	20.7519	26.1226	14.3467	10.349	24.3345	27.3256	14.4868	7.86095	18.6093	8.05896	19.338	17.3814	48.3691	19.6678	21.7199	28.576	10.0575	26.388	11.6373	15.8512	34.9804	9.0599	10.8135	18.6968	16.3672	8.86763	27.7334	14.6901	5.04329	30.3026	37.2251	35.5148	6.94686
28.2291	43.6459	36.6134	56.8126	42.459	48.5753	14.7774	47.4961	21.0992	26.6327	52.2229	19.0665	41.2619	40.2589	38.0515	41.6789	45.4658	48.4558	34.6592	65.9728	26.2653	63.0208	39.5282	64.7175	3.61332	36.1268	43.3541	6.15447	57.6724	27.8164	41.6923	44.0073	40.4727	29.6373	42.2997	23.5958	41.7322	15.5873	34.6213	28.423	34.6546	31.4896	49.8844	37.8183	47.7577	30.8561	51.0224	65.3052	32.9011	59.2829
31.8026	16.5791	26.0711	13.6707	13.6453	21.2584	12.9703	9.25313	11.2538	25.6057	36.3399	7.38416	45.8526	14.9184	23.2764	11.6061	6.83279	23.9475	34.1422	25.5116	50.8945	42.1262	17.2578	44.1637	17.4914	29.9518	21.9024	29.7488	31.5525	11.6939	23.3212	28.5151	27.9701	22.2531	27.1752	1.33098	33.6502	30.3344	6.91808	20.4991	15.6474	13.1131	24.0479	41.8014	11.0867	19.2898	5.10002	10.564	15.527	26.7979
18.8125	28.2053	30.1945	39.5818	16.1661	35.329	37.7189	31.0361	49.7467	20.4751	58.5216	29.7713	24.9945	29.1124	20.5983	23.97	47.6159	45.8342	30.751	36.3055	34.5828	24.8068	25.735	43.8648	38.6404	13.9767	63.1923	25.5498	40.2833	22.274	16.2916	41.5452	30.6536	29.7844	32.7838	47.412	8.90126	24.7012	28.4919	27.8215	33.6867	29.2882	26.9561	22.7719	45.4955	29.193	35.7337	62.9105	29.9768	41.2054
32.8615	45.1864	40.2673	11.5454	61.9494	20.6724	30.9183	21.3372	37.406	49.1311	43.2949	47.6398	48.6276	29.2338	40.6055	20.9564	46.3203	32.9658	67.7651	29.2044	74.334	45.4936	33.0071	41.4191	44.0115	52.8998	56.1039	51.5534	72.6593	61.8862	41.3828	44.7739	38.4602	44.692	49.3757	56.6171	55.2674	35.5898	37.7304	47.0611	45.8444	9.16967	72.3822	49.6827	47.5991	56.0815	32.1282	53.2291	62.4136	62.8538
1.25804	19.1934	4.99519	7.40216	32.4411	29.6674	19.5435	37.5038	9.83331	17.0598	18.4987	25.6199	17.4035	13.016	18.9164	27.9907	13.9623	15.2395	9.26381	8.42965	22.5982	4.02445	19.2398	2.27313	11.3623	17.0963	9.31856	30.3028	13.9639	19.5008	6.85753	8.01825	5.10826	21.7028	20.2299	30.5161	26.9405	30.5586	23.5347	14.949	23.7816	17.2931	3.63506	3.422	3.22646	12.1755	5.12488	22.3396	26.364	14.5115
13.9821	24.9399	22.709	4.53923	32.0281	17.5583	19.085	31.1045	15.2962	31.5041	23.6155	27.2551	23.379	22.5292	9.11504	2.19522	18.597	29.164	9.38222	38.4332	32.4571	6.8491	6.85374	9.27488	33.3063	28.6067	20.7589	17.6286	38.496	21.621	16.0944	14.4433	24.9838	21.8239	12.0367	35.1806	14.7042	16.7966	16.2866	20.5578	13.3066	46.2467	30.0043	23.6594	38.7286	16.4956	32.8799	36.0659	33.8552	27.9287
13.9001	16.8219	20.7953	23.9495	23.4243	16.2341	15.8948	13.8392	11.0349	33.8672	17.7498	13.0479	7.02969	16.7678	5.75604	18.4161	11.9712	11.2666	16.4299	8.86753	6.09315	11.3185	12.946	1.95729	10.0533	27.2467	9.9071	11.3054	25.5102	10.4495	15.6944	3.63301	3.89188	22.3707	27.0264	15.25	14.8776	3.47365	16.9165	15.6769	26.1358	6.19695	5.4781	2.93812	3.66558	9.00858	32.8148	19.3529	31.4008	27.9218
24.8409	19.8451	10.5846	33.2177	4.23945	16.4127	9.47059	33.9766	7.70889	6.80218	19.8142	17.1609	4.35416	10.887	11.7082	18.1141	21.9501	9.12522	7.78809	15.1827	34.3149	16.9264	23.805	16.5663	9.56289	14.8757	16.8263	2.39732	22.8421	21.957	11.6804	25.7335	15.8728	7.18966	13.7801	20.8847	14.0888	27.8846	30.8731	27.3136	14.2362	25.5293	16.9833	27.2093	16.9551	29.0132	11.2978	27.7402	23.0204	9.96367
5.49422	12.3045	18.6116	8.82832	30.763	12.3001	11.8464	22.4681	6.87097	3.59461	15.6218	17.0784	12.8206	8.95182	26.7596	8.94107	21.3282	8.75707	28.6644	19.229	12.3266	28.7844	6.83335	9.91246	1.79896	10.1995	18.298	29.2694	11.0965	28.2296	28.9302	18.2689	11.9407	9.71188	20.8977	1.86266	32.017	15.3784	16.9649	4.07409	20.8903	4.3713	15.5266	23.3833	4.40053	28.3836	33.174	38.4121	24.6667	39.1211
29.5636	7.43726	34.7316	24.3158	41.2597	21.878	23.2293	23.1685	17.9653	11.7948	9.44947	27.451	7.52224	21.0974	26.5473	15.5119	27.5018	1.37569	21.864	33.9778	24.6852	12.3185	19.3215	15.5487	2.28082	4.09032	9.11434	10.6751	28.7879	33.6723	11.6302	21.8965	18.2156	23.0232	9.23358	21.9435	25.2134	33.6098	10.7871	26.71	18.1232	23.203	5.72186	21.7877	18.5548	8.17385	28.0344	25.5463	46.4372	38.1247
17.3581	18.577	13.5401	38.0768	4.05765	12.3624	11.4311	13.7839	11.3778	12.9077	3.34103	12.9928	6.12989	12.1423	9.78784	7.40439	1.84503	9.00624	24.3495	7.35689	18.9913	20.1746	24.8621	24.7264	27.6946	23.4617	2.93988	34.7178	23.5951	18.6496	34.0116	16.8887	21.0213	22.3002	35.3382	15.3929	39.5832	19.4312	28.6371	14.9461	33.4154	48.0519	18.9431	42.419	16.9831	15.0122	16.7223	38.7616	26.2878	19.1059
28.6288	21.0008	26.3758	9.84502	10.3181	16.6726	21.1395	31.4659	31.5328	10.6142	28.4538	5.82887	18.6255	12.2985	15.8764	7.82627	12.0012	30.2884	7.14914	22.4973	6.42828	14.7581	13.3338	28.3471	15.5034	23.256	1.33495	12.3245	11.7012	29.4076	12.428	24.9345	11.7086	2.49779	4.09869	21.8873	8.06034	14.1949	4.86375	19.7825	20.2756	6.04036	48.6956	1.84998	18.0279	10.9147	19.5982	9.57267	22.3899	28.2022
24.3248	13.9889	28.0993	20.2742	5.19963	15.3714	25.3075	14.1806	14.2845	5.65012	18.7022	7.55511	8.77742	15.2144	7.6547	22.8788	22.373	12.564	26.264	24.7097	24.5683	13.7056	18.2408	14.3381	17.2837	14.8896	36.36	9.19668	14.8193	18.6464	12.612	8.86929	3.78086	28.3569	5.67221	28.9403	14.7917	19.2012	12.401	15.3219	11.8689	26.4334	21.3509	29.8151	25.5604	34.5938	30.5228	14.9848	32.6208	31.8437
9.95674	15.9711	22.3908	18.1339	14.7182	26.0836	13.0783	13.6618	26.7548	11.7914	16.1169	23.982	8.66903	12.3041	18.4509	19.1452	20.3932	28.6095	10.7642	16.4501	22.9045	3.74739	17.5559	23.7772	34.3372	32.3356	9.23812	22.9982	1.43102	16.6606	10.4987	20.5168	8.63374	21.2366	29.1144	24.7373	31.6095	16.6124	28.3422	9.99709	13.5556	21.2828	8.65704	28.4944	22.7197	16.0528	18.8501	2.67491	5.93557	16.5866
7.14452	23.1824	2.37791	25.3762	17.283	9.74605	30.5031	7.77337	26.7238	4.79573	20.7266	12.2741	38.0164	14.4442	8.26394	8.57249	32.3263	6.41738	12.3069	18.3533	4.29637	15.1451	26.1264	20.7697	14.0109	19.2834	21.2083	11.1976	10.3543	9.42433	7.42878	7.88647	22.0106	6.70683	1.46094	9.23223	16.2719	17.3796	11.6182	19.5031	18.4395	15.8174	21.2272	23.0093	29.0824	8.69211	7.28404	12.1856	23.0072	4.53617
3.99163	15.5981	6.74679	3.84599	8.7311	9.88359	3.58539	6.60914	11.2936	9.9453	28.4307	23.2607	25.7015	29.6194	11.4987	11.3184	23.2977	15.9598	20.0287	6.48897	12.8439	26.6377	4.59561	4.47829	13.7233	6.632	15.764	27.362	12.5965	19.2301	5.952	20.1079	6.83399	15.2919	6.60283	9.91973	27.4848	2.8965	7.75999	21.2001	26.4421	42.8972	21.864	23.9674	25.4057	34.0042	13.7362	32.114	19.7622	19.2994
10.7974	15.2661	11.8421	3.0494	3.42191	21.179	5.23305	29.3358	10.4268	9.96668	7.41911	20.9876	18.9421	9.68558	12.0604	18.6609	2.68987	12.6035	13.6703	15.5614	24.734	22.2549	10.6791	15.7165	21.7317	21.7664	17.8075	12.7937	18.6731	38.3471	30.4201	13.6009	5.52963	6.67017	7.08298	6.35624	4.9501	14.5603	6.45679	34.1445	11.0608	24.2022	14.1764	24.3191	14.2521	5.64098	18.9358	15.9895	13.9932	8.35825
1.64251	7.74837	26.7226	14.7118	6.51879	21.2896	2.53533	16.6281	12.4209	15.9801	5.56187	16.9875	5.18648	18.7726	12.7399	12.4484	22.3413	15.9006	9.05163	10.808	18.3979	19.6412	25.9462	5.0978	11.1483	16.7635	18.5894	9.38291	15.6165	8.06044	18.3394	28.1121	8.95286	6.51802	7.30649	24.2144	7.35739	17.4906	28.3438	14.9597	15.349	9.98748	39.2035	10.2385	31.9853	26.6399	12.3488	24.3927	17.9815	13.4922
3.27223	24.8984	8.52141	17.125	5.16571	22.5513	17.2914	7.76677	16.4633	20.1884	8.22632	27.3228	4.99821	19.9124	8.25185	25.184	17.3974	16.361	31.2615	31.9451	17.7088	14.8697	4.30926	11.3336	10.4046	27.6861	11.8258	9.11805	23.0463	31.3622	11.2697	18.4422	21.166	15.3555	12.2817	8.24718	25.129	10.7329	5.19708	17.1531	11.7009	37.7129	12.3655	26.3578	22.9271	14.2999	19.3	10.0308	14.7867	23.2958
8.61828	25.0688	15.7567	15.0609	28.1331	12.8306	19.4863	6.13199	18.2806	4.79075	16.1545	12.2641	12.9311	13.847	12.8899	8.57321	9.94005	3.97133	21.4436	13.9651	24.9909	2.77462	24.2412	9.94601	13.9629	6.49105	5.31545	23.9264	2.06108	12.4578	7.24189	29.3742	7.19084	18.912	0.885121	21.8078	20.4826	24.9724	18.2371	12.1427	27.4045	25.6902	10.4619	18.0869	31.1912	11.1645	20.4711	21.559	26.5859	26.8832
19.5205	5.26723	27.2101	22.8838	9.23008	6.40221	17.0625	14.8948	6.5901	16.5725	1.28629	2.71808	21.459	27.063	5.30433	19.2991	17.4906	18.8218	14.0772	12.9053	5.8026	13.879	3.99008	34.3125	6.27373	30.2179	24.3466	15.643	25.877	22.2969	16.6053	16.5125	23.2843	18.4451	15.3158	6.71203	32.4579	8.3196	10.3863	29.8622	10.8899	4.17711	19.8866	10.0099	3.91256	24.8909	13.3209	14.3998	9.47916	12.5629
17.7585	14.3506	36.1684	12.8509	27.5777	20.1009	20.8924	21.4925	15.1916	19.2603	14.3372	17.8859	9.32679	9.76792	26.1309	12.7021	14.8451	5.8271	21.582	16.4604	24.6408	22.6404	38.6943	20.3917	19.4648	19.7721	21.4492	12.695	18.9708	1.2404	20.2137	5.82156	14.499	12.5533	9.61056	3.97088	12.1039	9.65256	5.91624	36.1775	14.9607	13.5177	13.4401	14.3087	12.2988	7.74336	6.25446	17.8371	11.1261	5.15897
17.2227	13.3077	11.9577	7.98616	22.5437	14.5892	13.6727	6.14202	10.2141	15.2663	12.7617	12.9107	14.9237	12.5946	22.0621	15.8645	6.16562	21.9164	20.5429	14.147	9.48583	13.0148	19.2324	21.0003	7.23159	13.7624	13.2453	28.45	5.65411	23.0956	16.9867	23.268	21.1971	14.6739	17.7377	15.7407	13.7602	2.57171	17.0182	16.2148	24.3287	11.2219	19.9234	14.8319	18.6157	25.5577	14.2856	9.23993	9.97486	11.2731
15.9253	6.83206	9.89792	14.9805	18.7627	5.241	5.42888	12.3341	12.8159	13.3712	9.46044	10.6713	10.6511	28.5664	12.2751	15.8955	13.5445	18.3215	23.6261	5.38644	17.9209	6.65048	23.1591	9.93196	33.4626	6.2025	14.5772	6.50104	9.91308	22.6763	28.8933	11.4229	38.5229	18.8911	12.9219	8.47091	20.9114	14.2225	3.54404	8.58983	15.8744	23.7675	27.4162	14.3044	20.499	17.6337	24.4717	6.96119	31.0955	12.7837
8.56119	3.20265	9.48281	8.12263	16.4341	20.8047	7.98532	14.3993	7.09455	3.83711	22.3813	28.3117	28.5147	7.41174	8.36447	11.9327	16.7012	13.8411	12.3919	14.7567	21.3505	10.8669	27.2867	15.6932	17.4309	6.38571	29.2906	22.2512	12.2264	9.69726	5.32356	19.23	32.6178	4.48654	14.1498	21.7871	23.0618	17.1164	30.7369	12.5985	27.0988	27.3565	43.2536	4.43582	32.4473	6.33071	25.8945	36.0103	3.19167	28.4264
15.3408	33.2911	7.53441	15.9137	12.3201	21.8605	15.5834	18.7272	7.23038	10.8786	12.9469	10.3067	3.97497	11.6856	5.40327	14.6807	29.4698	20.2713	8.20337	1.07685	14.6685	3.34729	16.596	12.4648	13.4722	13.8695	17.2296	8.27017	24.2122	5.0062	23.2328	17.1343	8.75575	12.5566	19.7702	24.2812	28.7157	18.4918	13.3598	9.67532	10.0171	22.9087	15.5605	27.683	25.3488	3.68224	21.3019	6.98715	18.1019	35.7135
20.4471	7.0208	31.7468	14.6506	3.33751	15.314	11.2994	4.88269	18.1948	5.81864	5.47655	6.17466	11.9154	14.9447	1.69011	17.7102	12.1188	1.28642	24.8996	8.88784	6.64962	19.3144	21.0057	17.5608	13.7509	24.3264	11.1262	15.0866	19.1695	14.8113	12.0342	31.8276	25.513	7.81687	4.98586	25.194	9.72165	25.9906	1.29413	13.8001	37.6185	18.5978	20.8584	12.2369	24.6918	22.3157	32.8807	15.2818	13.9843	18.2792
10.6193	12.1768	11.4069	10.9814	20.7733	19.4845	7.11356	19.4453	14.9054	10.1141	25.3343	19.1981	15.6011	4.41252	15.5322	21.8143	28.1456	20.1545	12.5292	8.72639	4.34929	31.0367	19.0858	14.3525	5.71241	15.7164	18.5776	14.8677	5.73699	7.94367	3.04754	11.9954	10.0162	7.49912	17.3785	8.92905	17.2792	4.52591	26.2023	8.63117	3.5193	8.57096	11.0427	26.1407	14.0724	11.1746	17.2555	20.2997	19.2812	17.5435
1.25217	2.30248	15.0508	3.3766	10.2057	12.0807	15.7572	12.3704	8.53547	8.38865	10.5649	17.8095	22.4245	10.5465	11.5684	10.7241	7.3787	16.1592	7.4653	3.63587	25.0586	28.1484	20.1104	7.29758	25.799	12.0254	5.61414	16.1602	5.31917	15.8434	3.55367	16.2994	24.3714	10.4613	4.42485	15.3171	11.1463	12.2949	9.35754	7.17355	23.1181	9.33278	9.32621	23.7933	25.19	20.6015	9.60002	9.74452	23.0935	17.6145
6.20491	3.32452	8.99259	12.665	24.8941	16.2025	13.6847	6.81611	5.48484	16.0603	1.04773	8.7074	16.4657	13.056	13.0076	22.5953	21.7684	16.5024	8.92758	16.2814	11.4768	17.7284	1.86255	6.68199	9.34334	14.431	15.8225	30.2696	12.9047	6.77916	3.48325	5.60862	8.05699	12.4762	12.4128	5.7134	5.97663	11.3479	8.39166	3.46516	9.29873	18.2775	35.0083	19.307	8.40339	6.94169	44.3141	5.99398	39.0578	14.7595
10.5351	7.57208	8.89069	12.0853	4.25384	15.1833	4.78396	3.44635	6.10079	17.0576	11.5341	13.0935	8.34865	3.65927	3.82791	7.1409	28.6599	19.6191	10.1054	8.27637	29.7584	7.30166	24.7071	10.7792	16.619	11.3874	12.7439	24.2784	1.94609	13.3204	6.69245	22.4897	10.3855	8.45445	10.2372	18.1036	12.886	10.461	16.0478	11.5438	16.9987	7.1105	15.1686	15.4885	18.3126	32.1002	22.3286	31.7917	4.48116	3.50644
9.10969	5.39802	15.4278	5.61061	9.07883	13.5541	5.00433	11.255	14.3781	5.52598	11.6981	12.3316	5.92939	13.0616	10.632	12.5222	7.34287	10.6785	16.6677	8.7564	7.03379	27.7604	22.8549	28.8496	16.5403	18.3594	8.46232	24.8035	6.32262	13.1048	28.8927	9.55859	6.03247	15.3054	2.01512	10.5795	7.72158	20.4051	3.47543	14.2166	15.3636	26.2329	19.7931	21.9467	12.4764	6.0555	20.7777	6.95647	28.138	20.8335
5.18192	8.62569	8.93944	8.27063	12.1442	9.71705	18.0013	19.5306	10.0513	14.0338	10.5862	21.4615	3.25778	10.1908	5.79017	18.592	12.3656	13.8139	20.3588	7.75837	15.987	4.25891	13.0194	14.8194	18.3664	9.45738	4.27364	22.704	7.47087	8.26058	17.4006	2.75092	10.5044	0.539996	15.732	7.30369	15.0422	4.4159	16.9115	8.93814	11.621	11.7334	11.5651	27.7084	12.3863	10.9714	20.4938	13.8004	6.19241	26.1952
11.12	7.89962	15.1023	2.01045	10.8412	8.89987	11.253	5.93303	13.8035	8.3718	8.13836	9.38454	14.5146	7.58784	11.9079	16.4407	13.2977	6.9355	15.374	10.3308	4.76712	13.438	11.7094	18.9229	15.799	15.5153	3.45977	15.7725	20.5465	1.4036	9.17972	9.95379	13.1138	7.86968	10.5495	1.82617	21.2172	21.1798	18.4853	4.22053	6.9758	10.0497	9.26112	26.4831	9.15413	15.9116	13.1509	10.5174	13.889	23.2366
14.8282	3.89668	13.1914	12.2689	6.7015	15.0248	12.7704	12.4469	12.7845	6.1461	14.7249	16.5519	11.5666	4.79722	6.34154	7.21936	15.7163	5.84175	7.79059	9.47661	14.8068	11.3788	13.8184	4.67316	8.50006	12.5559	25.2199	2.18259	28.9854	18.9002	10.5473	3.86608	17.4986	9.49641	13.293	21.6043	14.9928	13.0267	7.52162	19.3929	6.1201	3.14485	8.24295	15.9821	3.65617	17.9318	26.7476	20.2137	13.6362	10.5818
12.3296	2.92399	1.27318	12.8183	5.59865	9.86642	5.03642	8.32663	19.8254	19.3272	16.6078	9.60773	6.65929	16.7627	13.2072	1.78775	12.9687	2.37426	5.84744	1.83877	18.37	14.8548	7.65327	13.5652	5.92075	14.7127	21.2162	14.1772	5.06481	5.37167	11.1719	3.49451	22.2451	3.56849	11.8491	12.2174	7.80542	8.90976	6.65532	5.27612	8.31969	9.46464	10.4561	5.45057	17.8671	13.0867	7.31097	15.5222	1.4583	8.45161
18.7335	8.38992	7.21086	6.76889	5.42762	9.43613	10.0286	13.9641	10.1649	8.32167	11.7713	17.7224	9.01914	2.348	7.6701	5.94459	18.3868	15.4716	3.18056	6.03666	8.45748	12.8457	14.6641	2.81652	7.4816	10.9171	12.7429	15.6764	18.9452	7.6927	4.45585	3.65944	14.4392	18.5247	6.48905	4.76092	17.8285	4.9842	6.75007	6.52739	10.8623	7.79959	16.8004	2.03088	8.71801	2.56531	13.1317	8.29514	9.29686	7.70342
15.1444	12.5793	13.3178	4.17471	7.53814	9.81416	4.68771	13.5623	14.226	8.26575	12.0633	8.53541	7.17505	12.7734	9.45002	6.97937	8.05609	16.7287	4.89949	7.75176	18.8932	2.07333	15.0479	4.20057	6.03349	12.0646	25.9917	9.98651	8.32526	13.3957	5.63145	6.67908	8.26162	16.3739	4.93269	19.4297	9.28331	9.81423	7.18681	9.95719	11.8693	7.23475	12.1811	7.34457	10.5993	6.34857	3.25507	10.4199	18.7302	17.8576
19.9713	8.81476	1.94167	15.0977	20.0534	4.43062	4.85656	4.5749	15.9247	12.5093	5.55989	10.6716	18.1886	2.43582	6.90763	5.81539	0.975552	4.33784	12.6565	21.886	13.9681	13.2849	14.6669	6.67334	14.0607	16.0619	11.6947	13.1475	8.00624	16.5555	1.32835	14.2537	8.71952	22.6366	23.4806	29.6327	6.09288	20.0543	10.0146	13.3452	11.0933	9.76397	18.1347	5.03136	6.44636	5.61893	5.91004	9.38946	9.16203	6.18192
11.9291	18.2408	8.23	7.81615	2.60045	9.44055	11.4311	15.4144	2.9079	8.07201	2.7618	9.74285	4.0064	16.2199	6.82	10.5049	15.2216	15.5845	6.53913	13.9549	3.31949	12.338	5.44869	12.6815	8.75568	9.69445	9.18269	6.41031	7.62371	2.08914	7.26851	11.6495	21.4226	8.00639	3.58154	24.0546	5.51615	13.4027	7.72579	5.7715	7.7677	15.962	13.8836	11.1592	18.5098	19.3046	5.47493	28.308	7.00659	33.9873
11.458	13.0682	4.96152	6.67789	7.29528	6.17339	1.022	12.8766	9.03721	8.18715	15.462	2.57976	12.9718	2.96527	12.984	12.8746	8.38943	5.97857	9.04942	14.238	10.9188	9.56137	10.5048	12.16	7.29963	2.10483	14.0922	14.28	11.5092	7.21987	14.8335	24.8662	18.5678	32.9751	9.17622	13.7607	11.4496	8.12424	11.9182	4.52875	10.4049	9.90988	5.13454	9.22616	10.8562	14.6409	6.6684	17.9404	12.2097	16.3355
4.98982	5.19282	11.6478	4.09753	3.09875	14.8702	6.42292	9.93276	2.18386	20.3955	2.60062	19.0483	3.63358	16.6474	8.4501	6.90889	12.6794	7.94013	4.02962	14.7701	6.90254	11.0234	19.6926	6.07805	7.84012	10.5404	8.65755	3.5978	4.15621	11.2021	2.78216	2.62051	18.1383	7.60109	16.3921	7.53491	6.95958	7.71682	6.06566	12.343	14.4473	15.3685	10.1276	1.45041	5.91631	25.0353	17.9402	25.6616	15.8718	10.0399
16.1236	9.30583	15.2468	4.0118	4.7561	13.6883	11.8079	6.57982	17.7463	8.43485	4.7411	9.30297	5.49435	7.79051	9.87697	10.1509	18.5316	13.4147	4.54431	4.52091	6.8095	7.91308	10.568	7.89141	5.19611	8.50544	14.088	15.0082	3.51987	18.518	12.4847	16.9749	7.91258	12.7639	4.02424	14.9703	2.76534	6.55943	13.7501	8.1489	12.7068	18.2053	10.4307	27.9676	18.8611	14.1273	15.4898	9.73349	10.8767	15.9656
18.0948	8.97096	9.53476	2.81445	5.96404	0.886767	1.85666	3.87181	17.0464	1.14399	10.8689	8.79086	1.4827	10.7905	10.8724	6.31918	5.57723	11.7288	5.41226	2.72615	6.19901	14.2434	9.42989	14.9366	9.88064	7.80468	3.79349	13.309	13.0576	9.87	12.8831	8.10292	4.36518	19.7064	9.64131	15.6613	18.0779	7.29486	2.45875	7.82546	6.9855	4.98628	6.50104	2.44543	1.96101	11.9136	11.374	10.8126	9.30068	20.1414
10.3134	17.4718	12.8461	7.31984	4.98051	9.59604	10.4577	9.6106	7.86328	0.624511	10.9081	10.8354	7.50198	4.14929	7.65409	9.66176	10.6513	4.79121	5.35752	2.02338	8.76647	9.57615	0.841327	5.99787	1.95012	1.83556	4.42184	19.1269	15.6529	4.03578	12.1768	3.34672	7.49636	6.99131	14.9385	0.926596	4.38502	4.8894	3.6292	7.28246	10.3014	9.05582	5.84213	3.86468	9.13434	5.86071	5.56237	8.61041	16.5324	9.40332
10.0939	9.01747	8.54366	8.42788	2.31425	11.3029	6.45673	5.25705	10.3722	3.78224	2.87434	6.35412	8.60709	10.87	14.5653	12.3549	9.53669	7.52473	3.14998	4.72963	29.7676	7.09457	5.64942	5.43035	6.66259	5.15626	14.4458	7.69331	12.7534	16.1952	19.3836	9.54629	15.1779	20.9446	16.1171	13.6571	7.26429	2.69518	8.07807	10.0636	4.90253	15.9055	12.8327	13.9982	9.83514	4.68226	13.433	11.1065	20.1567	10.6993
8.16927	21.7714	4.60403	3.80213	6.68433	4.73991	16.7991	6.42249	11.0031	7.35882	7.84448	8.52921	4.89677	4.63412	5.75954	18.8748	2.59228	6.19461	7.47748	14.7358	11.0357	7.4201	21.5639	4.07351	14.039	9.64226	7.44231	3.70646	15.4655	30.734	16.2754	28.6847	10.6213	13.3066	18.4342	10.6777	2.95999	6.61864	5.5039	8.22903	10.651	3.70914	9.25333	4.5747	3.25622	19.2724	16.3612	25.0512	12.1513	8.6306
9.92507	21.5222	8.49188	3.96113	3.30081	4.89485	5.51106	5.70784	4.46362	17.4723	8.2267	11.0798	9.33023	1.94022	1.52547	0.841668	5.52972	0.662632	10.2526	20.9836	5.64102	6.55475	3.61422	8.66111	6.4874	4.53193	3.61971	7.73592	15.4528	8.18745	15.0375	23.1081	11.8072	7.8412	13.6398	11.2868	6.26399	6.53879	7.44528	7.67895	14.3442	8.14413	12.4833	8.44355	24.446	7.46459	10.5983	29.4681	6.90971	6.99681
12.5763	8.51854	5.85318	12.9115	13.2476	21.8554	11.6647	17.2086	12.0826	6.95426	6.30684	7.89726	7.49238	9.06324	10.0739	5.53451	7.28597	3.94537	7.46212	14.9341	17.7079	8.94338	8.16475	7.8656	10.4857	7.40514	14.802	19.0941	18.4099	20.6496	3.50694	12.6443	12.1961	6.77618	14.3465	9.56639	3.78889	8.36321	8.79549	16.4486	20.8331	8.80319	7.64247	9.96428	16.7312	11.6417	19.8524	8.4255	13.8731	6.26818
9.2939	7.26563	7.7901	10.2005	18.9281	6.50162	9.80055	10.0735	11.3664	17.6934	6.13949	3.42758	10.2349	8.95867	9.24455	8.09922	12.796	1.36416	11.1522	10.6599	13.7522	12.8046	8.50936	9.60068	11.469	8.2679	7.67614	10.6383	5.96628	13.1345	9.13201	6.31339	6.82821	14.7177	16.1336	0.492956	6.43762	3.3196	16.2953	21.5461	10.5794	4.75176	8.93532	10.1134	0.944771	8.34302	7.88429	7.75222	6.51307	8.80763
10.9722	3.89543	9.89888	11.0004	7.75771	16.2379	16.6371	3.00844	10.9668	3.60696	1.93244	9.21596	11.5386	10.6744	7.76449	3.28262	8.43296	15.6782	15.1376	15.3036	9.24026	3.0278	0.538292	7.52952	5.40218	6.64247	2.42576	15.4871	17.4309	9.41278	4.61285	10.7497	16.407	13.1341	10.2972	11.5913	10.4678	2.68252	12.8678	9.81057	11.3644	5.69665	12.5162	7.13607	7.39571	5.08791	8.60186	3.7152	4.44334	1.59281
22.3308	14.3767	15.4219	14.8467	12.6849	18.8906	10.2568	16.4657	10.6825	10.6504	15.5829	13.6992	6.26916	15.4804	7.60973	7.56451	21.2403	25.2028	14.7801	24.317	5.8346	10.51	10.1965	12.8958	13.2973	17.0674	13.7628	23.077	10.3373	9.81318	31.6549	28.1626	19.9018	13.0895	4.75267	27.2209	19.7377	13.9938	19.7134	11.714	21.1927	12.3184	15.1069	18.3324	24.1144	6.79774	48.209	30.7144	15.438	27.0611
8.12813	4.90127	9.45376	2.5368	8.76795	14.6777	6.84539	3.86226	13.4723	11.7254	5.44818	3.31112	7.58045	4.2463	10.6501	6.09062	9.98914	7.03811	11.9721	6.43595	11.6804	20.3664	16.4495	13.3918	4.86493	17.0508	12.5077	8.76004	8.59219	4.54015	10.7292	10.2447	3.86056	7.75535	6.97027	6.35837	5.47612	9.017	8.33726	10.3452	8.18609	14.3072	12.5173	11.1429	21.6653	8.8223	8.0482	12.0529	7.56968	7.13106
3.5665	12.3311	11.0061	6.80997	3.90629	11.7726	9.69844	9.23369	9.85557	14.853	6.63605	10.3417	6.05153	3.05738	2.15791	3.35446	13.1813	15.8802	11.6843	9.63552	11.2932	2.53435	13.3249	5.9516	9.08785	11.8316	13.4579	7.73013	11.8687	16.7404	8.86364	7.27912	7.18807	12.6067	11.8992	4.15184	7.68995	2.86733	6.88418	7.42417	1.52089	13.896	11.7233	9.04629	10.2262	15.0163	10.9092	3.05267	8.92824	13.598
5.15379	12.2024	6.32387	9.41866	3.22605	10.5441	5.83322	4.80174	12.2936	4.63784	8.8135	10.6463	3.00102	5.4264	9.92542	3.76444	13.7033	13.3997	3.77924	18.9299	11.0756	11.6891	11.9253	4.91496	1.85265	11.165	19.0314	4.41303	7.71699	11.6946	14.4031	4.48283	9.46975	5.69345	12.0475	14.2773	15.994	7.61482	6.79394	6.59034	17.6896	9.71174	5.85555	15.6166	12.4251	9.36966	6.38507	29.0678	12.7175	7.84047
4.14445	13.8731	11.1092	4.51516	10.6732	18.2549	2.9298	4.34602	6.44442	5.02079	4.79378	7.98543	5.06152	8.9952	6.34165	8.60677	7.45276	1.22777	6.67489	3.05692	12.1782	12.433	4.55588	3.29327	27.4063	11.343	10.8326	6.39267	19.7284	6.47543	14.9962	1.81618	5.83356	7.27956	1.48248	7.94559	4.48536	12.9906	7.6357	11.0887	14.1319	3.44373	14.1211	19.318	21.0843	9.06113	10.0711	0.875709	10.4659	13.1698
4.10678	7.78515	2.1696	7.83961	12.0866	9.86366	10.7958	9.93392	5.83953	9.83224	9.8741	5.57388	8.24625	10.1175	8.95781	5.67517	1.28178	12.0215	11.2642	2.25416	9.39011	6.05224	7.2563	3.44872	3.05522	8.94398	11.3188	1.67384	4.39024	9.61656	21.0374	3.67813	5.2937	6.17312	5.83758	11.7721	9.15519	8.92184	17.1183	12.3028	6.34694	13.5183	3.55276	10.4218	10.1722	17.5465	3.80461	10.4881	9.19608	8.67661
7.74965	5.41595	16.7439	9.90343	4.16178	6.89297	3.05422	8.58445	11.6882	15.2262	12.7779	7.03911	5.71341	10.1222	10.2031	12.5933	7.71104	10.4291	7.63145	6.37466	3.94165	3.61992	3.80117	3.85427	2.67407	12.6488	2.65088	7.87934	8.03018	18.3401	1.95016	6.36346	11.6178	13.1519	6.19721	12.0631	5.43074	12.3273	12.5161	4.83366	14.4135	6.44104	3.56265	4.53947	2.95953	11.559	2.66221	6.96195	4.72046	12.1812
4.86556	4.97083	7.0825	16.7748	10.1902	4.0228	3.69124	5.06656	7.75091	5.38726	8.37696	10.9749	7.1697	4.50408	12.8128	13.8895	8.04954	7.00252	13.2367	5.81876	7.80871	16.5039	8.37364	20.4068	17.2076	2.39247	2.21378	11.9504	13.3985	13.1516	12.6877	17.7645	6.17709	6.68894	10.6769	10.8178	5.77444	16.4593	5.35062	8.34744	13.5734	7.74373	5.76928	9.57755	10.3729	12.2595	10.3144	10.7861	16.0941	3.37907
6.04795	8.19925	9.69786	3.72412	10.8339	1.54985	9.55086	4.17841	4.83164	4.36509	8.74812	6.58237	3.82006	3.27502	9.46243	8.14479	16.3651	18.0449	9.15142	4.66342	7.71788	7.00953	6.95426	6.47153	13.7252	1.69798	8.18044	3.97599	13.8633	8.09442	6.91489	6.88118	4.28528	1.04341	9.2567	1.20069	5.24208	13.1351	10.4759	10.3194	2.88377	16.337	2.12206	8.25338	8.82045	6.1966	3.95766	9.0005	8.51918	9.35538
8.69867	5.27865	9.16294	4.31059	5.33821	10.1737	10.7026	10.135	6.43797	6.46719	8.05364	1.94462	10.821	4.90918	6.46956	7.63382	5.06443	6.33782	7.92066	4.04967	6.84473	13.3214	2.49056	20.5517	11.3836	2.66556	5.73913	8.74036	9.33011	10.385	3.79367	8.31352	2.90101	2.5102	15.1424	10.5983	11.3128	14.5916	3.80086	9.36547	7.98045	4.78016	7.98367	7.22292	6.23396	10.9999	8.97823	10.6482	5.40512	6.37126
7.1106	4.61903	9.10663	8.84368	2.32256	13.2044	1.43111	7.50332	6.64821	11.6597	5.86258	8.78816	9.44501	10.7365	5.97126	7.17146	5.81555	16.667	9.20117	5.95353	14.8419	9.5919	15.9637	25.091	4.05718	14.8184	15.4976	13.7552	4.00075	1.4223	5.36847	12.8493	5.10558	4.12543	8.3991	19.7783	9.57025	10.2916	13.4743	10.9644	16.2173	8.43202	21.3278	19.9993	6.07283	11.3487	3.47719	9.26929	8.89707	12.4042
10.4409	8.72196	5.19373	8.40783	4.54742	19.3962	5.53279	10.2848	5.60922	11.1115	18.2449	6.21926	2.36505	3.71793	5.26513	6.04549	4.54837	13.9667	10.5994	7.73159	8.01639	4.22335	6.23416	6.50602	5.39085	6.64632	9.52722	10.213	9.54837	2.40087	6.89692	1.0423	7.34338	10.4486	15.3156	16.0701	8.89236	16.8027	9.41668	18.0208	7.95842	5.96487	7.45854	12.1274	4.86755	5.54638	6.67616	2.09428	6.99504	4.3841
8.43976	7.31266	5.48862	6.15552	4.34124	6.79685	5.11971	4.88361	2.86026	7.25698	5.33296	9.27934	18.1427	11.7113	16.2586	14.0569	11.6578	8.12604	4.86308	8.03467	10.2036	3.29416	15.9175	5.30842	5.71779	4.41239	6.28799	12.0231	7.45311	13.8107	7.91987	9.25193	17.0801	17.5008	7.33287	10.7488	8.89743	5.08998	14.6157	2.36152	12.0436	7.60832	10.8447	17.297	6.45923	13.0614	4.52668	7.44315	4.12087	5.12397
5.70577	9.54784	3.13137	6.37495	6.62662	3.84535	6.30224	5.43706	0.742229	1.59127	5.07096	6.70563	4.08047	5.54239	7.3407	0.166368	10.6221	1.29798	13.9858	12.7575	3.03365	5.8673	4.34995	8.50529	7.75161	1.13875	11.0956	1.5681	4.36934	11.701	6.11233	3.18406	4.23002	1.16011	7.69218	1.12986	2.84696	9.41088	7.15639	8.05272	4.30932	7.8152	6.88344	5.99495	7.8304	15.5258	4.7704	8.7708	1.2951	9.575
8.31345	0.966449	9.20434	6.0819	11.0027	16.3839	4.13154	9.82705	11.5722	10.016	9.52657	12.9066	10.0841	6.25813	3.98476	4.68504	3.84576	10.7691	8.4218	8.75753	6.76619	4.82584	5.55245	14.1463	3.05887	10.7581	3.29401	5.763	8.77281	2.70028	8.54987	11.0191	4.83688	6.72739	4.9204	9.99816	12.0123	1.06523	16.3745	5.30457	9.68124	7.87148	5.13157	14.1952	1.78405	1.67876	15.9268	16.7392	3.54327	9.01363
9.10014	7.80954	12.3821	4.08357	8.06975	5.55763	6.98182	6.61817	15.8533	12.8564	3.07547	1.37906	5.05958	5.8121	3.25107	1.61056	5.54011	6.41361	2.91533	3.14657	4.7471	10.5172	2.72345	14.406	4.86392	9.68812	6.06323	3.37584	4.21655	5.96134	13.6233	9.43104	8.21827	11.2975	3.92236	4.00662	1.10772	7.85715	7.06185	3.84836	11.7326	2.39866	9.78313	3.60026	11.6305	13.6523	9.72458	4.20897	9.52869	16.4565
1.01637	8.9562	6.03038	19.4857	4.33397	7.67509	3.72756	5.6435	10.9229	4.51333	5.67238	4.55635	6.16825	7.77002	6.6842	4.85885	6.83293	1.12209	6.12642	4.73964	4.6663	4.85646	15.4254	2.70183	10.2738	11.2896	4.62037	7.09781	0.909679	7.33309	2.26187	2.16246	7.03205	2.30178	10.0385	4.47224	13.096	6.87711	6.04636	18.431	8.39448	6.28159	2.43042	8.03334	5.25213	10.6189	7.45082	10.6012	10.6703	5.64353
13.2728	8.00405	2.41211	3.24297	2.37365	5.69168	3.55576	5.79689	2.47876	2.04712	5.5877	12.4988	1.93847	7.66499	8.50456	13.175	6.8042	1.94897	7.58423	12.0772	5.35257	9.97592	11.6341	3.73759	8.45853	6.06392	6.21525	11.3933	5.26324	2.97364	6.70464	8.70121	11.9238	6.97403	6.88853	9.9847	8.04273	4.47837	7.55904	13.3023	6.88591	8.25548	6.47541	6.2438	4.57582	4.71635	15.5258	4.25016	1.37021	5.32965
13.7272	6.16646	1.68915	3.52551	4.44625	15.961	7.60488	6.30879	2.48703	7.64915	4.91035	10.2822	11.8038	5.81359	2.4051	3.37907	7.41697	7.0545	9.66061	1.14557	21.7853	8.97787	12.2819	4.08586	5.69115	10.4719	4.60815	13.1692	4.60399	8.53271	12.7548	6.88815	4.54881	13.1983	6.95587	5.27374	6.4701	14.1777	5.96729	8.50008	9.9199	9.42241	8.76802	8.70942	4.2434	7.74091	2.21775	3.79418	5.19372	3.96658
10.2474	5.20302	7.18148	2.49735	3.8779	6.47871	4.49381	3.72172	6.31185	9.13224	4.15172	3.67822	13.4557	5.71215	6.70646	9.84067	8.36572	4.82921	6.80378	10.4206	4.81822	7.50959	11.1514	6.55307	2.77372	1.45395	4.75491	1.9346	8.62672	10.6839	4.13952	10.614	13.0717	7.01363	4.51379	4.56959	8.94405	4.11112	3.18282	4.02574	3.63652	5.03605	8.93378	6.23242	5.72019	3.8044	3.71859	7.14589	6.93548	9.76293
5.84837	10.2753	7.11934	15.6935	12.1374	7.75118	1.17022	5.41518	8.92908	16.8119	9.17577	6.61501	12.7613	9.57083	5.01463	9.46246	4.43684	10.8559	5.81494	5.46665	11.7039	13.9983	12.3649	9.96138	9.39162	3.45948	4.0932	1.07477	6.91971	4.71507	1.33299	9.28529	10.2439	3.63199	4.22556	3.40388	5.9271	9.47895	9.58026	5.51492	0.388251	10.4678	13.9112	4.85121	5.61279	19.1801	4.11041	7.95412	9.91379	4.1085
9.0033	10.1953	6.18787	2.94742	11.8616	10.1747	12.7006	8.38495	4.11463	4.44581	5.19099	5.15685	6.94407	6.03593	8.0273	5.55024	6.68122	8.30246	2.07269	5.08675	6.22602	7.0955	4.64476	3.83407	1.43664	8.52571	4.75727	5.95931	14.4198	4.62216	8.40235	8.06342	5.20581	2.01033	2.96715	8.15557	11.5688	6.8934	4.99018	4.21312	0.520536	13.2421	10.4272	18.1783	10.0783	20.7821	12.2279	2.78966	8.60592	12.6362
15.3373	0.317139	12.0208	8.38766	14.1358	11.0289	18.2624	9.50946	1.4234	9.96099	6.71426	11.965	15.8756	9.07283	7.21786	6.84212	7.32614	13.8442	13.7317	7.65826	8.08219	4.32721	15.1845	7.29458	4.2451	13.5962	6.8618	11.4232	6.51888	6.36153	5.56279	21.5722	8.17753	1.02574	14.2311	9.56243	4.63874	11.3182	1.88357	3.76064	1.22111	13.6361	14.1187	7.83322	10.9489	13.7664	11.238	8.42212	13.2937	19.3618
5.07926	7.82849	9.58791	7.76032	3.58122	1.81322	3.26798	10.9204	7.44944	7.9163	7.65518	6.17842	2.71129	3.02065	6.92812	4.4192	10.0416	7.51606	3.03827	9.56758	8.01617	4.97253	4.23143	4.06104	13.7264	5.7153	1.79756	9.50302	5.00466	1.58623	4.42235	3.68743	5.46159	0.247346	9.953	1.38871	5.2184	3.03238	2.90241	9.02952	6.37978	7.34	12.4717	11.2706	8.50124	11.6715	6.74292	11.8379	5.32627	9.6434
4.33243	0.839125	5.85312	12.1688	3.25151	4.17588	2.65883	10.1644	6.2426	3.30006	3.28052	2.51997	0.323068	9.71545	11.5351	5.87485	2.41035	6.6916	10.8447	2.61796	4.05451	5.05642	9.26732	12.4357	6.50991	7.56889	5.6073	5.54626	5.90341	11.876	0.33455	2.09588	8.78719	2.32524	10.8405	9.85151	0.634661	0.587404	11.3809	14.443	13.8282	3.11068	6.18145	4.58758	9.02352	2.02569	6.25258	4.57502	14.024	3.40893
3.9542	7.22804	9.51731	8.90942	0.938935	6.46848	5.64339	3.39869	3.11853	6.73255	0.836265	5.16416	9.37256	4.177	1.25128	1.81089	3.30137	1.2114	5.553	2.56698	1.33721	10.295	5.80042	5.63359	4.2905	6.47673	8.42447	6.39062	12.3717	2.04121	23.87	11.1185	5.80165	11.0282	6.33643	3.73885	10.2996	6.22455	6.09972	8.29089	5.01239	2.52206	3.68554	4.16495	9.29968	1.58654	0.751317	4.42925	4.51263	8.06474
1.68382	7.16541	0.830022	6.99202	7.46216	5.74737	3.72077	3.20637	9.28607	2.32024	7.29245	3.07076	6.16567	2.64431	6.25121	2.99855	6.00658	7.82105	4.62801	1.91174	1.50042	8.98756	1.52475	6.77209	6.98325	2.41829	8.29299	2.27581	14.1806	12.9209	3.02741	7.02613	12.0377	8.05576	10.7775	5.34209	3.21714	4.68756	10.9325	5.4354	2.64058	0.800651	12.113	10.1012	3.53328	7.82332	4.2062	13.7207	11.1121	3.53808
8.78296	9.23907	8.23121	7.41367	7.83794	10.0868	4.11589	5.46345	3.80047	5.6118	0.972553	5.04105	1.74502	2.783	5.06422	4.0957	4.5648	7.96097	4.9842	8.77684	8.92387	2.28851	7.40874	4.69827	11.0979	12.398	5.71254	4.37932	8.70355	8.3258	10.0791	1.43986	6.79543	6.37939	5.10437	11.7096	5.01227	7.36597	15.4641	2.45837	8.63706	2.4237	3.41787	9.69946	20.3832	1.58086	11.7031	4.52823	8.04379	9.80349
6.14039	1.00022	0.711518	10.2437	3.51092	9.72684	5.93189	1.05432	12.2411	7.33221	3.32149	7.54777	4.46039	2.10964	4.0153	4.98897	7.48524	5.54788	4.02907	8.17841	5.65214	6.9239	9.51644	8.86113	11.6068	9.36154	6.28669	3.50318	6.8312	15.0447	9.18676	8.02687	8.9461	9.92574	4.48021	9.29836	1.72082	0.457438	5.85211	8.61523	7.96392	4.13475	5.34987	4.88275	7.43145	8.00615	2.79228	9.80983	4.98442	3.42534
8.75644	5.27694	4.24485	4.57538	3.09131	11.0013	11.8465	13.0574	5.6209	7.18302	2.8493	10.2744	4.2333	8.05961	8.7477	7.74378	8.15612	10.8537	9.59023	3.51362	8.61285	8.74384	8.73026	2.502	13.3245	11.7706	11.0178	17.4558	6.72976	12.719	16.9196	7.43453	8.34704	4.51828	6.77109	12.2182	8.81118	7.9499	6.03786	11.3078	0.697383	3.33717	14.7044	8.76182	4.78148	7.31676	1.73129	3.83835	4.01559	5.39829
1.86955	9.13475	10.2197	11.0119	3.50816	6.62798	8.68512	9.63111	6.50727	6.49697	6.44443	3.165	1.09858	7.53997	2.84945	3.59166	6.4246	1.14701	5.96246	4.71465	4.36996	3.65392	5.12135	6.23	6.60317	14.3601	20.2815	8.70284	7.00414	5.89846	9.92763	3.64451	5.95635	3.67759	0.440097	10.8082	14.2157	19.5216	7.01742	10.6693	2.27926	10.1022	9.27843	1.29931	6.92818	9.32057	5.15684	5.96543	5.87963	9.38855
2.02041	7.35582	10.0078	13.5735	4.7623	5.29964	14.0907	2.77828	9.11235	6.19876	1.55241	7.59354	3.26163	2.84511	9.06168	7.75264	3.03489	4.50281	2.99589	9.34181	5.33585	1.77862	13.7585	7.31735	10.5589	22.5345	9.83455	5.13683	5.56432	3.02659	6.22758	10.7005	1.15716	5.73247	13.0541	2.5054	8.39447	3.43287	11.5294	7.58311	9.08507	3.00246	4.20118	7.62898	7.29678	1.05737	3.68295	14.8414	9.50072	10.6529
11.8073	4.69621	13.368	7.00103	8.2866	11.3408	9.18391	3.58615	7.7469	6.46184	4.55792	5.42662	6.66409	0.673501	4.5854	9.8556	8.99662	2.66016	7.76009	3.57464	4.72196	6.04028	10.4004	7.15972	2.1115	8.13239	8.23116	1.86816	4.51405	4.21204	4.54772	9.54825	8.93614	9.85894	8.86829	10.2771	3.62397	4.04414	8.27021	5.00581	6.91289	3.86023	10.0899	5.19291	6.27857	1.97225	15.5294	7.49323	2.452	7.0179
1.89466	2.45517	7.41963	2.18706	10.2789	15.3027	4.8023	0.53709	3.22729	1.58035	3.21677	8.7868	7.83076	1.17851	1.30929	7.59966	3.20651	5.56418	2.2204	4.47694	0.614263	1.4916	7.8161	1.63223	9.25011	4.7876	3.20786	9.1228	6.76937	6.12955	4.56583	7.25371	8.3262	6.77993	9.1538	8.18373	8.76966	4.95737	6.42098	3.20458	10.0229	6.76742	5.03644	0.769883	7.72996	4.55774	3.698	9.29456	8.89463	4.88682
4.60806	4.98565	7.28272	5.95062	9.85208	3.06073	6.83704	0.579743	3.26662	11.5408	4.93742	6.01417	9.04676	3.394	3.38577	3.80369	4.21472	8.05477	4.59958	5.80503	2.49755	3.28121	0.659172	4.72122	3.89067	8.03445	6.85287	6.53969	6.12765	4.16287	1.5145	7.56289	6.39062	4.26736	2.80273	10.6638	4.95112	7.68118	3.45576	11.1989	1.2094	7.42132	5.26347	4.04976	5.56483	7.44354	7.21389	9.1778	9.26645	3.68912
10.4732	6.16119	2.02549	5.59591	5.6098	4.95749	2.43348	7.8544	0.790897	6.66638	5.23885	1.23454	7.86064	2.78591	9.10015	4.91553	7.12609	8.65997	2.09293	4.82217	3.704	2.04272	5.37431	10.6189	5.45419	6.18839	5.1162	6.04492	4.90024	1.67154	6.3531	6.25201	5.7348	10.2239	5.37906	8.72427	4.07542	2.56673	6.28591	10.6032	5.14722	5.62831	1.82396	5.38043	2.86266	6.08166	2.61156	6.86003	4.22729	1.96651
6.87767	5.97089	6.15491	7.53363	8.48545	4.55579	8.71318	1.98853	5.29423	19.6404	9.11586	9.04176	4.94991	3.16967	3.07622	0.90686	5.14399	2.34434	10.3058	9.01098	10.5471	4.66878	2.28331	16.6118	1.74206	8.37728	2.06029	3.16048	4.7436	9.10357	9.08371	12.5884	6.40255	4.16955	8.49122	9.76657	1.62401	4.75415	3.84782	2.75148	3.14056	5.37514	8.10076	10.489	7.07549	3.58	2.89112	3.60419	5.51951	4.18349
3.90818	8.92055	6.3711	6.78476	6.94453	2.5541	3.7253	5.95027	3.68524	5.99406	5.57882	2.85421	7.93743	5.98821	9.9379	2.28121	7.31877	1.52199	3.24039	7.02686	2.3129	1.92267	5.85502	7.53813	4.13461	1.18315	6.35364	5.5227	2.45275	2.61688	11.9581	2.81505	5.52593	9.99181	4.48924	1.16318	1.67336	2.20306	1.382	5.24096	2.57662	4.51323	11.2782	5.11455	1.99474	8.51334	5.16367	3.45861	3.69343	7.75186
4.79618	11.4585	6.50689	4.6276	6.10789	5.5701	6.52812	7.42099	8.0297	11.492	5.48792	14.362	6.47271	5.46704	6.98857	4.497	10.8023	3.5678	9.98046	11.2264	3.86043	15.6453	8.36165	3.87479	7.86532	10.8417	0.367453	1.9872	0.339817	0.937573	6.94957	5.01308	1.893	2.2615	4.26702	7.1224	3.63086	4.59432	8.72487	7.3073	7.78357	3.28101	4.05602	7.61372	4.16937	4.82666	1.35616	5.11533	2.88363	5.8018
5.31921	4.20066	4.70369	1.51653	2.86275	7.01844	3.29653	10.2887	7.31908	4.44367	4.17886	2.21832	11.7817	6.17355	5.60237	3.53904	7.62437	8.08266	5.31811	6.00708	2.95755	2.26773	5.04066	13.4444	2.63185	1.16753	3.48407	7.6112	5.14161	5.23343	3.01752	3.37724	3.71383	11.271	2.7388	6.20406	12.7418	4.91104	2.2331	4.23629	2.62138	10.09	3.61491	2.50548	1.07752	8.25733	6.90226	4.20132	5.53859	5.29696
3.98206	12.7551	4.64597	5.94626	4.6301	12.6349	6.29235	4.39374	3.79327	5.26908	4.84291	13.6935	2.01925	2.84445	0.966632	4.95862	6.86068	3.47483	5.89149	9.35194	7.85664	3.27294	5.54761	7.26317	2.39185	4.73601	5.90113	2.93321	4.88068	4.77488	7.3955	7.0138	3.75658	3.26389	5.07469	10.464	5.64482	5.30714	4.42488	12.7362	6.73062	4.65153	4.71052	9.72162	9.11582	7.228	4.63772	2.50867	1.71279	4.87034
10.1234	9.03096	10.7599	5.68216	9.47562	7.29601	9.47414	3.16139	7.2692	4.85016	5.7573	9.53257	5.53172	5.32496	13.4658	3.34912	9.37845	4.27618	6.38342	1.86582	9.82884	3.40034	7.39964	3.62206	3.0573	3.80873	2.6378	4.49577	1.09947	2.78957	4.30309	8.09503	1.6777	6.43899	5.27486	4.56248	3.77943	4.05693	5.05301	5.84663	5.47865	3.27073	4.27331	6.33852	6.34492	2.91302	9.28447	1.78205	1.31906	5.8746
8.41298	4.12624	3.8924	5.27532	7.77251	4.94843	3.19479	2.18964	5.65365	4.85539	2.00269	7.40301	10.4839	3.44706	1.87848	7.98665	3.24148	7.18522	2.08638	2.14123	6.91567	7.0355	4.7413	3.88919	5.74915	3.77066	2.74233	10.3066	1.60913	4.01534	2.07492	9.78558	9.78951	8.64339	4.66877	8.90701	8.65791	4.06618	6.30024	4.83163	11.5237	2.95665	4.43244	5.8577	11.119	0.941565	3.8528	5.88976	1.3849	4.26139
3.97183	2.22188	2.55279	4.00251	0.908862	5.53595	3.72607	10.3333	2.6152	8.06406	8.44735	3.4229	3.94545	9.69036	6.83863	10.5553	4.49137	4.63188	3.92936	0.68005	4.69112	8.95561	10.375	3.88076	4.13863	10.0409	5.65737	5.63546	14.4652	4.09914	6.65172	6.17976	6.01434	1.99825	3.36441	7.80605	5.96535	5.10373	1.86643	5.05209	6.36208	7.43401	4.71079	6.12522	5.66935	4.3246	8.08657	5.36831	3.68233	3.94735
10.8492	3.40856	5.6894	3.55154	4.50355	2.60871	7.2519	4.63358	8.14268	0.79251	8.87293	4.53787	1.89872	5.50436	6.04847	5.32263	7.53158	4.53727	4.71288	5.5693	3.56459	3.90865	6.97288	4.43071	5.16967	6.1279	3.99904	5.25549	8.09816	6.87594	10.5113	5.3784	7.98198	3.50839	0.991756	3.12423	4.05059	2.53315	4.01666	4.80488	6.42264	4.13877	4.98277	3.73061	0.869978	7.94888	3.99942	2.01075	7.76796	5.6206
3.21409	2.67401	7.13753	3.18993	7.54256	1.69605	2.8068	5.00071	2.89254	3.92664	3.36504	2.97809	6.04317	4.8225	4.15478	6.506	3.81251	9.04304	10.8975	2.15225	2.39479	10.6003	3.34916	3.52563	3.6571	2.63935	4.78842	4.22627	4.99144	4.35886	7.09955	2.81531	4.18212	3.3573	4.87711	12.1242	7.31322	1.39787	10.1779	5.00415	6.62061	7.70078	3.62629	4.28578	1.62075	7.01309	5.40063	3.30079	13.1753	2.07871
3.52985	0.940094	3.38873	1.03212	1.15262	3.26535	6.80211	1.45459	4.43176	2.14653	1.48114	7.34326	3.27783	1.48613	3.42673	2.60935	5.39036	7.09013	4.24351	1.83263	8.38023	8.13937	8.66952	0.192555	1.63879	3.43387	2.14691	7.49698	8.71648	10.7223	10.1052	4.20266	8.0229	3.78283	3.01931	3.89794	5.89996	4.74555	9.46017	5.35348	12.3097	2.55121	5.60371	4.49717	1.74872	4.1038	9.77464	5.06956	0.928613	3.9056
2.24299	1.91976	7.47641	10.5092	5.22034	10.9542	1.07122	2.33067	7.01821	7.03224	4.42149	4.41599	6.44805	5.70533	9.15726	5.26921	9.7579	1.4032	8.77644	4.52274	8.31475	6.9843	6.15937	3.49247	7.02006	0.624534	7.15232	4.88101	5.3126	3.47188	6.76034	4.90933	2.29605	3.75682	7.59838	6.91337	7.08641	4.76818	9.84516	0.484292	6.67635	0.90206	0.95315	0.343157	2.64747	1.56674	2.88307	6.94768	1.34712	3.94916
5.64451	7.55816	3.11064	6.00444	8.51772	0.971612	5.00947	1.66106	11.1251	4.91679	4.78471	9.79511	3.58687	7.81432	1.64923	2.17221	3.63065	6.58283	3.72641	3.14999	6.54783	2.51517	12.022	2.90851	2.83481	6.27806	9.46359	7.02012	4.75531	7.30985	3.48915	3.95167	3.85275	4.50828	5.5937	5.74324	3.58573	9.1099	2.60516	5.51253	2.66177	2.57906	6.45152	5.13278	5.1594	7.11406	5.76691	0.227447	10.3721	4.00635
5.80971	1.53733	0.96139	1.51208	8.96738	3.90993	1.43678	7.38744	4.31523	0.960163	0.829189	9.15349	5.47135	5.2748	7.61452	5.15563	7.46518	2.76001	1.09663	2.96814	5.38138	3.26281	6.3347	3.74863	4.73902	5.52951	2.46879	4.11228	3.27612	9.15301	0.68111	3.65578	6.40378	4.83841	8.18099	6.61664	7.24172	5.19109	4.88303	4.18433	6.48204	8.22337	8.37655	6.59555	8.61191	5.56951	3.86887	3.11687	7.06918	10.7429
6.10673	9.56038	5.42922	1.30257	8.39506	6.83397	3.7158	2.17021	2.74059	5.8545	8.67506	3.74963	11.0106	3.03557	11.4782	3.87811	6.65389	5.49987	2.22345	6.60303	4.96627	4.81317	6.35413	2.46525	6.70981	6.9096	5.02783	1.22308	4.46919	6.33678	3.55464	1.83606	9.43048	1.9165	7.3056	2.31602	4.78025	3.16334	7.2118	9.59577	7.66412	9.38783	4.8611	10.0103	5.80514	4.13767	4.85159	2.00877	4.30048	8.45715
3.59801	3.6214	5.86723	5.32559	5.47598	2.34265	6.33763	5.86716	5.48532	7.54158	5.76718	1.24242	3.05954	4.84535	6.63503	2.61815	4.48776	4.42276	3.02361	3.40802	4.4487	2.94298	3.21638	5.72497	4.78697	7.67775	5.71854	1.55716	7.75928	4.61663	9.32324	1.23496	6.61213	3.70698	1.87174	2.37091	2.94896	6.07786	1.72204	5.29526	8.05517	4.07916	7.47566	3.98973	2.61316	3.80251	1.89554	2.63107	5.30745	1.11321
1.83034	8.39561	4.41792	7.84896	6.0628	7.10995	4.02747	4.49925	6.02542	3.92558	3.58428	3.56241	6.95343	6.43506	5.71244	3.276	4.95246	10.478	6.00834	3.36386	7.56926	9.20045	2.18844	1.14116	3.49556	5.93779	4.22743	8.25384	4.33908	8.54606	8.99172	5.66898	2.72711	4.62018	2.42258	3.84185	2.38528	2.81068	7.60827	8.64633	6.70888	4.30384	0.570888	4.68464	4.94859	4.99413	6.14159	5.06174	3.48664	8.13929
3.85315	3.18923	2.48315	3.14788	3.16852	6.53664	1.77716	1.4615	6.22445	3.27432	5.50771	3.49573	7.35628	5.88366	3.63752	7.0749	10.0804	6.18941	2.32847	5.33853	3.62393	8.54709	2.6056	4.69735	1.96398	10.3726	6.95245	1.2294	4.00637	3.07457	5.21045	5.57063	4.6412	4.56649	6.69719	1.87107	5.40591	5.24303	7.51166	7.31759	7.7126	9.78715	4.50304	7.81724	5.20316	1.38527	5.4437	2.83272	8.35809	8.2046
2.73157	6.58593	5.17246	3.68292	3.77934	2.34942	1.56064	4.1755	4.53965	1.13312	2.49767	4.67528	1.49014	4.12284	2.70333	7.4696	5.97508	6.28865	2.10665	5.3903	3.56919	6.89049	3.22551	2.68868	6.30126	2.21784	1.75649	5.79392	2.39293	5.4935	3.26904	8.28701	3.02594	3.91483	5.28619	7.82029	5.34713	3.11952	3.48059	4.78002	6.48799	0.847489	1.93367	2.18481	2.42524	7.34889	7.25706	7.51666	2.59404	3.2384
4.17218	2.69227	2.53866	2.04776	4.13807	2.03255	2.39291	5.27604	4.14486	3.21598	4.6644	4.43764	7.23778	5.44535	9.4283	1.68131	3.18293	3.16152	5.69451	5.37289	7.88288	1.59944	3.1342	7.3459	6.59091	5.73552	1.10371	8.81931	5.16118	4.81659	3.76685	2.19854	2.52233	3.88999	8.56881	3.7165	5.69879	7.90503	1.35214	1.22251	10.6676	3.75763	2.41182	1.67917	3.42446	4.30469	5.05948	6.05348	1.03346	2.65354
4.60214	2.93125	3.35201	3.60168	3.40242	2.26181	1.16894	4.54794	3.28576	3.07462	4.88601	5.55611	8.23041	3.68879	5.51371	3.99058	4.16053	2.4115	8.60056	9.90069	3.27662	7.90521	3.13204	5.16092	2.73993	7.81823	3.74998	4.1671	6.79945	7.24164	3.98108	5.83688	8.51058	3.68245	7.82015	6.10787	3.49663	6.8038	9.30723	4.35022	11.3089	4.35978	3.79128	3.03512	5.82617	6.08237	2.12137	5.33962	4.5705	6.66123
2.19747	5.02907	1.93548	2.85771	5.49454	2.82551	0.609163	1.64834	2.9406	4.952	2.89771	2.64627	5.35709	4.14732	4.02411	4.07555	4.23976	0.881726	3.26586	6.1434	4.54803	2.32479	1.38096	9.37002	5.3367	4.82672	2.57645	2.24623	1.52091	2.23732	5.57863	4.84831	3.27355	6.86665	7.99118	4.02971	8.71596	1.00671	7.74681	1.96059	7.71224	2.14032	4.15532	6.42877	3.48977	2.22426	1.79185	6.9277	5.75705	7.36558
6.68713	5.68272	2.04454	3.85387	3.43129	2.42578	5.45054	6.88951	7.49551	5.58474	6.86108	3.48591	0.439156	0.817025	4.83161	2.94858	4.43406	2.14621	5.74313	9.17648	6.44046	5.41389	0.616515	1.61087	1.84846	1.1867	2.508	4.26468	0.529185	4.33707	6.99909	3.42683	5.2075	4.85447	2.16222	2.56557	4.06801	7.79885	1.55612	4.84556	7.25355	2.30309	8.12461	6.91665	4.5228	5.16777	6.09076	8.4216	5.22814	4.79493
5.82888	2.65047	10.9594	7.9058	5.63979	3.98809	6.83573	5.56232	3.39075	3.92598	3.81586	6.68834	4.70496	6.63577	4.92906	3.90745	4.8228	9.9334	9.772	5.59145	12.4522	9.83687	2.28011	2.61237	0.67046	4.21989	2.87991	2.94465	3.69165	5.21896	6.734	10.4384	4.22711	4.74851	9.3835	2.22666	7.72124	0.149102	9.56788	2.30034	7.8622	7.58392	1.43543	7.39705	1.81489	0.820981	7.25307	7.06069	4.81853	11.065
2.50609	7.30766	3.73139	7.8603	6.66429	2.91991	4.3276	7.92279	3.83688	3.34995	4.32327	5.53833	6.01702	2.04865	3.77097	2.55761	7.39264	4.83684	0.976799	7.43045	8.95847	1.83646	6.47206	4.60451	5.67847	5.86717	11.0647	4.62981	11.6337	5.73635	5.16954	5.23008	3.60742	6.26661	7.51787	2.79043	4.28767	6.8575	6.88509	7.21099	5.98281	1.09373	8.57299	6.70485	9.59809	3.15418	5.30159	2.58839	10.8162	7.55944
5.19919	8.76372	4.60446	1.41068	2.63885	4.65598	6.64121	3.74597	7.71666	4.49836	4.85458	3.45317	8.44533	3.2886	5.50149	7.34019	2.70667	1.92017	7.72278	8.16881	5.07604	2.4269	3.54831	5.75146	7.57745	8.49903	5.48332	7.46523	5.65463	10.9596	2.76887	5.3805	0.856493	4.72121	1.73153	4.08517	5.0221	4.31503	2.87932	12.1156	4.28282	6.73553	5.25471	3.91477	10.0661	10.1527	1.30389	4.99271	3.37734	6.35314
4.28331	1.88535	4.08688	4.98291	3.36947	8.14924	5.44702	8.07598	4.37649	4.91824	5.06874	2.08641	1.85119	5.99446	4.51484	2.98057	2.86372	4.5903	6.22722	5.93922	1.47362	6.04059	2.95509	4.95932	3.38858	1.85517	5.90076	4.94915	2.96388	6.53429	6.67288	3.96876	7.42765	3.47239	3.9712	2.84279	3.30125	4.23769	9.82269	1.60324	5.58115	6.26875	4.12217	5.87346	0.957154	5.5985	7.80256	8.51896	7.03892	6.34567
5.34561	10.1779	4.42838	5.61473	5.42277	8.63315	8.13336	4.94703	5.40924	2.60825	1.53857	6.6492	3.55869	0.323738	2.74985	7.33687	4.37749	4.0748	5.14629	2.319	2.03388	6.81755	5.07467	5.87327	5.62706	13.1331	6.06252	8.10441	3.81707	3.53641	5.24038	5.52897	6.59924	6.14852	5.38292	5.61939	14.0039	8.00448	1.15894	3.17315	3.76254	3.71392	5.76475	1.53455	5.56505	4.57513	3.11908	2.27027	5.25977	7.80304
5.55645	4.15734	3.76893	8.01668	2.70191	3.09042	5.69997	9.33346	6.3496	0.841624	4.55785	8.02179	2.06766	5.75699	5.09693	5.33893	7.76308	2.22453	1.48582	5.87955	2.75947	6.5726	2.46041	4.64309	6.26554	7.2364	2.76374	2.49917	3.11944	4.63856	5.01956	7.02712	4.18249	4.10121	8.7834	11.1624	3.21536	0.635603	7.06188	10.0418	8.47682	6.42003	3.23283	3.1089	5.70761	1.22657	1.23296	6.70438	7.23752	6.53324
3.22241	3.58718	7.6063	1.52868	1.08105	4.69891	4.46572	0.599518	2.68866	5.72236	4.45676	6.05953	1.75731	4.80047	1.96645	2.39191	1.20973	3.79352	3.68096	2.09172	4.17348	8.77882	7.43615	6.40554	3.49403	5.19084	7.04329	2.65089	5.78899	4.26896	2.55932	4.55863	7.59275	2.83053	1.68551	4.61806	6.23017	3.30228	5.705	1.76867	6.1313	6.46588	5.66619	4.68378	1.52931	4.3921	1.65014	1.28316	5.84677	7.10301
5.75764	9.18606	2.27105	3.57522	2.80581	5.375	3.2763	6.33004	7.51843	4.81189	9.24745	4.54691	4.92071	6.29879	2.87516	5.68948	1.62287	4.98388	1.75916	1.65402	1.57597	3.50259	4.94227	3.11453	0.294465	6.64295	8.43379	4.94072	0.342785	5.09908	6.8209	2.62922	9.70828	0.638765	3.68924	6.91628	1.13861	2.61308	0.82223	9.52016	1.07456	2.09277	7.22371	4.00365	8.96678	4.07743	4.40804	3.35873	7.00722	4.73195
3.20859	3.46696	2.61634	4.02832	7.07857	2.28411	11.4053	3.63772	7.85449	8.20661	7.35835	5.45598	2.91597	2.21762	4.24793	4.5646	6.45755	1.44296	5.64114	4.17458	5.58151	7.86163	6.26648	5.75796	7.63918	5.51134	5.20256	3.59416	5.78188	3.90214	7.50329	2.85253	4.43116	0.821212	3.69859	5.25984	1.80142	3.66367	4.11591	1.04642	1.80123	2.98556	4.6137	1.33457	7.7344	3.38138	1.13754	10.2324	4.63664	9.94916
2.32256	1.60609	2.74248	2.8798	1.73646	3.76662	3.85737	7.13336	9.0048	6.0075	4.25414	1.38254	3.90243	5.21545	4.91189	10.2369	1.38301	7.65438	2.78715	2.55415	3.70878	1.57865	6.16231	3.80597	4.41103	12.6822	7.82535	1.53865	6.26273	2.50948	2.50582	0.852388	6.22864	2.84389	8.68777	5.37442	4.44106	5.44784	2.47017	5.29771	0.981675	3.70898	3.71441	3.48265	8.24867	4.40183	5.93258	8.97532	1.92308	2.60266
4.02984	5.86386	1.42235	2.17059	5.61278	6.85053	2.75349	2.76397	3.0815	5.22695	7.16588	1.59122	5.57443	2.8825	1.35651	3.1226	0.0785372	1.78871	3.07117	3.37701	4.17778	1.18798	3.55047	6.14945	4.32269	7.04314	2.73766	0.363865	5.77124	3.70495	5.80878	0.317291	3.89179	4.68169	7.37109	4.35194	2.93381	2.58886	4.07285	1.79473	1.68867	5.52795	2.65497	5.82834	7.04053	6.64048	5.3239	6.41838	5.92612	0.471264
3.62873	2.2401	1.16537	7.11838	2.33104	4.81702	3.02409	4.97786	8.50884	3.60279	2.23446	2.95922	3.88846	3.33945	4.08066	2.14753	10.1419	4.25069	4.6175	3.02299	4.46805	3.45545	1.90144	8.30391	4.23324	6.04169	4.06417	3.34678	6.79004	2.32919	3.17276	4.09005	7.94278	9.30074	5.82192	5.43055	3.6688	2.77857	3.63363	5.34547	5.08138	1.81645	4.12656	5.89295	3.1929	0.947858	5.24417	9.0954	3.03487	4.14699
7.48499	5.02694	3.04004	2.02819	1.83389	3.29074	4.88569	1.90372	9.31275	7.20917	3.48408	3.64028	9.82565	3.56934	2.27888	4.85801	8.11018	2.03169	2.00702	3.77838	0.215415	8.26703	1.87401	7.17099	7.56583	4.35328	7.44853	3.9307	4.71958	4.59857	7.6869	3.8241	4.29067	4.89486	5.12857	4.20159	12.6959	9.55496	3.12285	7.25474	0.989632	6.81949	4.13963	3.13144	7.74528	2.04009	1.5215	5.45735	7.24133	11.8108
3.96322	4.17052	4.00301	4.33781	3.96666	0.323225	5.21235	5.11228	6.57765	7.06701	6.078	12.446	1.55261	2.55379	7.86001	4.72004	4.94189	1.48082	1.84687	2.56292	1.90392	2.61465	3.28868	6.9133	1.5224	7.12439	0.363199	3.37658	7.46511	4.93787	5.06261	2.46999	7.05228	3.82343	4.02519	5.84204	6.40765	2.89364	4.00973	5.56685	7.62274	5.58787	2.02238	8.70505	8.07703	3.68983	4.06084	4.79674	6.45605	5.6056
7.25973	2.70044	3.32077	1.83183	7.01812	4.77689	5.17625	1.87842	3.52986	4.41959	1.86919	4.01509	1.92977	1.48355	2.95954	2.48019	4.81908	2.83173	3.55609	5.41809	2.89826	5.8135	3.99382	6.97321	4.94057	2.39218	2.63549	7.59965	5.20975	3.12686	8.98452	3.42952	7.47664	5.83219	5.18677	5.53002	0.67892	5.2564	7.88838	0.995159	3.74497	3.24991	2.57456	9.46442	7.1811	7.56161	11.6015	7.08779	5.16837	6.92676
6.56117	0.870533	1.94012	3.09167	5.98621	4.63692	8.94261	5.16203	1.71276	3.42581	1.0482	3.07882	4.04011	4.17528	3.14549	3.12662	1.63236	2.22078	2.64158	0.548914	3.3114	10.8305	4.31573	6.10208	3.07987	0.763834	7.0048	4.07088	4.33588	3.92892	6.54113	5.88787	2.3404	10.0152	5.21256	5.39688	4.82924	5.1766	2.51869	5.12552	1.2717	3.38292	4.48472	6.06477	7.0762	1.84778	7.77899	4.25726	5.34249	3.89862
7.40019	1.20309	4.03064	1.60198	4.19716	8.66178	4.79611	6.73765	8.5657	3.65065	3.46872	3.77246	2.68313	5.86408	6.94853	2.4905	2.94699	10.2864	2.07539	3.4151	1.21034	3.84258	3.28797	9.67351	2.73379	4.46315	5.39933	2.30422	4.28779	7.25257	3.93492	1.95839	6.27478	3.74456	4.27388	1.50589	6.87648	2.88418	6.89998	4.60758	3.40017	6.35516	5.57416	1.88386	3.12934	4.54024	3.09774	0.541405	7.59504	2.39633
2.98234	4.65403	8.57215	5.36589	6.28833	2.29121	5.7456	2.76478	7.58034	10.647	5.3064	1.31546	3.5477	2.24212	0.4264	3.75324	6.95374	3.50003	0.554763	3.10874	5.56059	5.63964	4.81259	1.35576	1.7637	5.40044	10.4673	9.46286	5.30613	3.13925	2.11485	6.58544	1.53657	2.44371	6.78397	4.62846	4.21529	2.16294	4.41458	1.24672	2.04881	2.24212	5.38416	2.73597	5.73075	2.82641	7.75849	3.49256	4.70865	5.60837
12.7154	4.88861	2.36528	2.83156	5.2097	2.88136	6.03663	2.45045	0.547399	3.6429	6.65536	0.866995	4.43762	0.497151	4.04981	3.83279	2.45228	1.91633	4.88822	2.96382	5.85475	2.64163	8.68394	2.47971	5.39851	4.72679	6.0826	5.0195	5.08618	2.79027	4.1086	2.25135	5.19556	3.12567	4.09735	7.05961	2.46003	0.247603	2.03053	4.71219	6.56773	2.49893	1.53789	1.58438	1.15726	1.22369	6.48005	7.54002	4.64313	4.36207
4.60171	3.86436	10.7199	2.14561	1.9765	2.18471	3.47692	3.75269	8.95967	4.98747	2.51712	2.0678	2.13573	1.79108	1.52684	1.62999	7.94278	5.27804	6.76199	8.01859	7.84611	3.93583	6.77384	3.32213	2.60683	2.06786	4.5225	3.17489	10.6324	2.89459	2.88266	1.99758	3.50875	5.8644	1.74526	7.69566	2.93815	8.27865	4.61096	4.68478	6.69178	6.9647	6.63096	4.56086	8.88875	9.52598	3.72408	2.26483	1.25007	0.796927
0.255659	6.08525	10.3646	4.0202	4.53556	5.94962	7.62926	7.97834	5.44237	7.33614	2.35728	1.74409	7.28031	4.75069	1.54835	1.6005	0.709684	5.97047	0.759602	4.26833	9.27385	6.84764	7.60679	1.90364	5.0754	6.31452	1.94464	3.10802	4.37284	5.70492	2.46923	5.28436	2.80161	3.53108	4.91742	2.80365	3.5664	3.47741	4.13228	4.77216	2.65647	3.10983	3.01085	1.67184	12.5656	9.00158	6.93368	0.343312	6.12533	5.21589
3.61525	8.41679	5.43869	2.66347	5.83081	0.75799	2.61035	3.52912	3.34502	2.82347	2.25531	2.20919	3.68792	4.37988	2.97607	0.390083	5.92249	4.55017	1.30445	3.93132	6.52291	2.76802	4.58258	4.03176	5.26795	2.28907	5.61208	3.7067	5.26249	0.976119	2.85508	7.60346	5.94337	3.58757	6.87232	2.30082	4.27684	2.59193	2.67357	2.96472	4.42667	5.76428	4.68729	7.74164	3.5322	8.82791	1.75424	4.23203	5.3349	4.60259
5.46185	2.64622	6.11643	4.35281	5.83303	3.14283	2.81694	3.25309	0.715482	6.28649	4.42153	8.17906	4.41465	8.3556	2.7846	7.70592	2.12511	4.66206	6.28653	2.17204	5.46334	2.65017	2.97649	5.3864	2.13214	3.94003	2.66525	7.16106	7.32265	3.27576	1.38668	4.02995	9.33763	8.02535	7.92586	6.46494	5.88133	10.243	3.72289	2.76213	7.30804	1.62383	3.47877	5.44992	4.79481	5.1573	7.84573	2.03982	4.05916	4.93137
1.6812	6.79034	4.48082	2.18272	2.78645	1.97006	5.00426	6.19232	8.43433	5.86342	3.13609	5.1504	1.4682	5.90518	3.37158	6.34449	1.14595	2.58395	4.19277	5.67842	6.0446	6.50583	3.69976	4.04569	2.38022	7.31939	3.81637	1.96507	3.3599	3.64421	4.36729	7.22194	7.74369	4.21251	5.32207	5.25066	7.32365	1.3302	3.97103	7.3229	4.09795	7.24401	5.4522	4.00555	3.95014	6.2041	11.827	7.26554	6.39161	5.31145
2.18825	2.14368	4.68826	8.99882	2.10356	3.73061	2.46325	5.03483	4.31085	6.52994	4.82463	11.2282	4.96708	3.98784	3.9546	2.33262	2.75058	2.31562	4.68575	5.56346	3.64896	7.74338	1.67925	1.22068	7.0135	0.479216	2.8251	5.52652	7.46347	1.83096	5.3656	2.74803	7.85156	6.80975	3.68524	3.69292	0.564561	3.29127	5.06395	4.1461	7.107	4.12668	6.51742	1.63515	11.6161	6.50066	0.284337	5.64879	9.56932	4.70021
1.31149	7.84829	7.12476	1.36398	3.30012	2.37221	4.758	3.39213	0.263577	4.90745	3.64516	3.39581	3.07664	3.6568	1.42956	4.68071	6.25603	4.54832	8.41253	4.61484	0.95767	4.69422	1.26512	4.78553	3.71073	5.76916	2.56937	6.68824	4.69592	1.52277	3.34749	4.12608	5.58905	3.7766	7.13168	4.87487	8.55614	1.70147	2.85171	13.9865	7.32444	6.66302	3.80845	4.1295	5.92803	6.7991	3.47537	7.21223	6.34741	4.61646
2.74472	5.40896	6.73504	6.32567	4.49702	5.98649	3.87992	2.62615	4.86485	1.32485	7.71509	5.37782	2.52401	1.74408	4.03893	6.64479	7.36833	4.99485	4.27113	3.09629	8.32136	5.47707	10.1861	6.45154	13.6682	4.38388	1.86903	6.68113	3.63192	6.74903	1.30038	5.09431	3.34109	6.24864	1.54985	4.7108	3.18901	6.52659	9.40339	1.56917	4.43579	6.80502	1.94582	4.08601	13.1754	3.24291	4.95738	12.4676	3.8737	1.6724
1.81855	7.3324	4.67011	5.52835	1.80391	1.55407	2.93363	3.33132	4.29202	3.85374	12.8438	0.964825	1.73286	6.07727	3.52083	4.20307	2.40575	6.83124	7.45558	2.36101	6.17851	1.55891	7.86258	7.87736	2.28012	1.37626	2.14243	5.84307	3.08294	6.68151	0.304591	1.05674	4.45289	2.43852	5.83503	6.66479	3.27323	5.27971	5.93622	1.053	1.28697	4.8863	4.98248	7.07745	7.1649	2.43575	3.49675	7.21666	3.96183	2.89667
3.34918	4.71332	1.44176	7.80212	6.60919	3.58982	3.65965	3.71238	5.91545	6.00366	3.99345	3.85891	8.62335	1.88329	2.58155	5.07244	3.49258	3.11216	6.11687	5.53203	6.00281	6.84971	7.16214	4.9328	3.34407	3.67609	7.76717	3.948	4.18867	6.30618	4.63815	9.70533	2.50082	2.02826	4.93341	2.46956	3.5331	5.28193	6.30814	5.46901	1.08937	2.81192	4.41535	3.15964	10.852	5.31198	4.60521	7.93458	4.34698	7.3211
6.43025	3.22047	4.50064	7.03333	6.40161	3.44919	1.35318	2.83019	4.09402	7.963	8.77747	6.6139	5.76243	3.56529	4.66511	1.50138	3.05893	1.74467	6.59939	1.11116	3.82058	5.3984	2.52971	3.17785	3.12072	2.98343	6.43219	6.74335	8.35968	5.35918	5.45555	2.69783	10.5454	2.54227	4.77826	1.97753	5.04033	6.08507	8.2893	6.62765	1.12376	3.71267	4.47035	0.733287	1.80575	6.95185	1.85114	6.34044	2.01897	4.45077
3.01188	8.49116	3.89662	15.0743	2.73296	2.06011	5.53707	1.60913	4.32134	4.29466	0.114389	4.63552	2.24335	5.26755	2.39515	4.10598	3.7918	5.17237	7.66175	3.06441	3.18189	6.46145	4.22552	9.6234	6.35927	4.81404	6.0316	1.77923	1.48099	8.98923	5.86431	2.26581	3.8226	2.68878	2.94092	6.89447	9.0053	0.907227	5.54843	2.96388	4.72667	0.82312	10.0134	8.00006	5.57653	6.49384	4.69751	4.76741	6.963	4.09235
[truncated: 250 more columns]

## Sheet: Fig. S2h phi_1 (L+R)
Phi_1 (pi) (L + R), corresponding to optimised Bragg location (Kx, Ky) = (210.19, 118.35)
0.572929	0.572697	0.572192	0.571416	0.57039	0.569162	0.567809	0.566448	0.565249	0.564459	0.564444	0.565757	0.569289	0.576565	0.590432	0.616789	0.669275	0.779569	0.974271	-0.851579	-0.762678	-0.720687	-0.7001	-0.690264	-0.686459	-0.68636	-0.688721	-0.692835	-0.698291	-0.704852	-0.712389	-0.720842	-0.730189	-0.740422	-0.751528	-0.763464	-0.776145	-0.789426	-0.803104	-0.816926	-0.830601	-0.843833	-0.856334	-0.867846	-0.87814	-0.887002	-0.894206	-0.899477	-0.902429	-0.902482
0.576104	0.575944	0.575543	0.574907	0.57406	0.573052	0.571965	0.570919	0.570089	0.569729	0.570205	0.572074	0.576214	0.584094	0.598366	0.624242	0.672855	0.767576	0.931291	-0.898848	-0.797158	-0.745585	-0.719116	-0.705563	-0.699279	-0.697444	-0.698538	-0.701689	-0.706385	-0.712318	-0.719308	-0.727254	-0.7361	-0.74581	-0.756344	-0.767636	-0.779579	-0.792017	-0.804734	-0.817471	-0.829939	-0.841842	-0.852898	-0.862856	-0.87149	-0.878592	-0.883939	-0.887263	-0.888189	-0.886172
0.578469	0.578399	0.578122	0.577647	0.577003	0.576241	0.575445	0.574739	0.574301	0.574386	0.575362	0.577779	0.582493	0.590898	0.605425	0.630612	0.675449	0.757147	0.893902	-0.948197	-0.837134	-0.775484	-0.742237	-0.724275	-0.71502	-0.711097	-0.710662	-0.712651	-0.716425	-0.721593	-0.727913	-0.735235	-0.743462	-0.752523	-0.762348	-0.772845	-0.783889	-0.795308	-0.80688	-0.818346	-0.829423	-0.839826	-0.849285	-0.85756	-0.86444	-0.869727	-0.873212	-0.874644	-0.873681	-0.869832
0.579814	0.579852	0.57972	0.579429	0.579011	0.578519	0.578039	0.577697	0.577671	0.578214	0.579691	0.582642	0.587884	0.596726	0.611363	0.635695	0.676923	0.747737	0.862018	-0.996625	-0.881434	-0.810308	-0.769651	-0.746608	-0.733857	-0.727452	-0.725188	-0.725778	-0.728437	-0.732673	-0.738171	-0.744724	-0.752188	-0.760452	-0.769413	-0.778951	-0.788922	-0.799141	-0.809385	-0.819399	-0.828912	-0.837655	-0.845379	-0.851862	-0.856909	-0.860343	-0.861977	-0.861588	-0.858878	-0.85343
0.579901	0.580065	0.580099	0.580015	0.579847	0.579649	0.579509	0.579551	0.579953	0.580964	0.58294	0.586401	0.592123	0.601312	0.615928	0.639284	0.67712	0.738834	0.834817	0.958242	-0.928114	-0.849454	-0.801269	-0.772608	-0.755848	-0.746542	-0.742117	-0.741037	-0.742353	-0.745458	-0.749953	-0.755564	-0.762096	-0.769395	-0.77732	-0.785725	-0.794446	-0.803288	-0.81203	-0.820426	-0.828222	-0.83517	-0.841044	-0.845645	-0.848804	-0.850367	-0.850178	-0.84805	-0.843742	-0.836917
0.578468	0.578778	0.578997	0.579142	0.579246	0.579367	0.579588	0.580033	0.580877	0.582361	0.584829	0.588775	0.594923	0.604375	0.618856	0.641162	0.675856	0.729951	0.811195	0.917559	-0.97493	-0.891765	-0.83665	-0.802099	-0.780893	-0.768275	-0.761335	-0.758287	-0.758002	-0.759745	-0.763025	-0.767496	-0.772906	-0.779053	-0.785761	-0.792856	-0.800155	-0.807458	-0.814546	-0.821184	-0.827138	-0.832185	-0.836124	-0.838784	-0.840024	-0.83972	-0.837751	-0.833979	-0.828221	-0.820228
0.575239	0.575711	0.576134	0.576528	0.576926	0.577384	0.577986	0.578852	0.580147	0.582107	0.585057	0.589459	0.595983	0.605621	0.61988	0.641102	0.67292	0.720624	0.790028	0.881336	0.979991	-0.935721	-0.874999	-0.834661	-0.808713	-0.792412	-0.782606	-0.777273	-0.775104	-0.775232	-0.777062	-0.780173	-0.784254	-0.789054	-0.794361	-0.799975	-0.805697	-0.81132	-0.816629	-0.821403	-0.825428	-0.828504	-0.830457	-0.831147	-0.830462	-0.828316	-0.824629	-0.819314	-0.812253	-0.803281
0.569939	0.570585	0.571228	0.571886	0.572595	0.573408	0.574406	0.575703	0.577458	0.579892	0.583309	0.588139	0.594992	0.604751	0.618723	0.638864	0.668077	0.710402	0.770272	0.848846	0.937692	-0.979831	-0.915305	-0.869678	-0.838884	-0.818601	-0.805592	-0.797653	-0.793304	-0.791543	-0.791672	-0.793193	-0.79573	-0.798988	-0.802718	-0.806694	-0.810703	-0.814533	-0.817973	-0.820814	-0.822859	-0.823932	-0.823885	-0.822607	-0.82002	-0.816077	-0.810745	-0.803992	-0.795767	-0.785986
0.56232	0.563148	0.564018	0.56495	0.565979	0.567156	0.568558	0.570291	0.572506	0.575407	0.579275	0.584503	0.591639	0.601466	0.615107	0.634195	0.661063	0.698849	0.750994	0.819026	0.898316	0.976971	-0.956585	-0.906472	-0.870916	-0.846435	-0.829916	-0.819049	-0.812216	-0.808284	-0.806455	-0.806149	-0.806931	-0.808458	-0.810447	-0.812649	-0.814835	-0.81679	-0.818303	-0.819177	-0.819228	-0.818301	-0.816271	-0.813056	-0.808612	-0.802934	-0.796038	-0.787952	-0.778691	-0.768247
0.552201	0.553208	0.554304	0.555508	0.556855	0.558393	0.560194	0.562358	0.565022	0.568372	0.572667	0.578259	0.585637	0.595486	0.608769	0.626848	0.651613	0.685544	0.731379	0.790744	0.861345	0.93512	-0.998141	-0.944477	-0.904386	-0.87556	-0.855241	-0.841126	-0.831495	-0.825103	-0.821053	-0.818688	-0.817511	-0.817132	-0.817234	-0.817547	-0.817826	-0.817849	-0.817407	-0.816309	-0.814382	-0.811487	-0.80752	-0.802422	-0.796187	-0.788847	-0.780472	-0.771149	-0.760963	-0.749976
0.539519	0.54069	0.541995	0.543453	0.545099	0.546978	0.549157	0.551726	0.554811	0.55858	0.563265	0.569179	0.576752	0.58658	0.599485	0.616604	0.639483	0.670114	0.710729	0.762949	0.825918	0.894461	0.960292	-0.983402	-0.939066	-0.90578	-0.881372	-0.863671	-0.850912	-0.841758	-0.835221	-0.830564	-0.82723	-0.824782	-0.82287	-0.821196	-0.819503	-0.81756	-0.815157	-0.812103	-0.808236	-0.803426	-0.797586	-0.79068	-0.782731	-0.773811	-0.764042	-0.75357	-0.742545	-0.731103
0.524389	0.525693	0.52717	0.528845	0.530747	0.532923	0.535432	0.538358	0.541813	0.545947	0.550964	0.557141	0.564853	0.574613	0.587118	0.603321	0.624495	0.652267	0.688498	0.734756	0.791088	0.854441	0.918547	0.976693	-0.975028	-0.937161	-0.908339	-0.886671	-0.870416	-0.858171	-0.848862	-0.841674	-0.835987	-0.831314	-0.827268	-0.823525	-0.81981	-0.81588	-0.81152	-0.806541	-0.800783	-0.794124	-0.786489	-0.777861	-0.768285	-0.757873	-0.74679	-0.735241	-0.723443	-0.711599
0.507145	0.508533	0.510129	0.511958	0.51405	0.516451	0.519215	0.522418	0.52616	0.530575	0.535842	0.5422	0.549975	0.559604	0.571678	0.586993	0.606605	0.631858	0.664331	0.705517	0.756033	0.814374	0.876166	0.935422	0.987332	-0.970082	-0.936462	-0.910371	-0.890183	-0.874465	-0.862062	-0.852082	-0.843832	-0.836773	-0.830474	-0.824581	-0.818797	-0.812864	-0.806559	-0.799689	-0.792095	-0.783659	-0.774313	-0.764053	-0.752945	-0.741129	-0.72881	-0.716246	-0.703716	-0.691492
0.488355	0.489767	0.49141	0.493312	0.495505	0.498031	0.500944	0.504314	0.50823	0.512811	0.518213	0.524644	0.532382	0.541798	0.55339	0.567823	0.585973	0.608962	0.638138	0.674901	0.720214	0.773689	0.832638	0.892227	0.947351	0.99476	-0.966382	-0.935314	-0.910655	-0.890993	-0.87511	-0.862027	-0.850974	-0.841345	-0.832659	-0.824525	-0.816617	-0.808659	-0.800416	-0.791686	-0.782309	-0.772166	-0.761195	-0.749398	-0.736855	-0.723726	-0.710248	-0.696722	-0.683486	-0.670877
0.468777	0.470147	0.471759	0.473643	0.475832	0.478369	0.481307	0.484709	0.48866	0.493265	0.498661	0.505029	0.512607	0.521707	0.532748	0.546283	0.563038	0.583948	0.610164	0.642973	0.683515	0.732171	0.787683	0.846635	0.90427	0.956423	-0.999058	-0.962365	-0.932566	-0.908367	-0.888512	-0.871935	-0.857775	-0.845348	-0.834108	-0.823615	-0.813508	-0.803486	-0.793296	-0.782725	-0.771607	-0.759822	-0.747305	-0.734064	-0.720184	-0.705837	-0.691282	-0.676851	-0.66293	-0.649923
0.449252	0.450522	0.452031	0.453809	0.455893	0.458326	0.461158	0.464455	0.468292	0.472768	0.478006	0.484163	0.491443	0.500113	0.510521	0.523126	0.538528	0.5575	0.581016	0.610224	0.646309	0.690128	0.741529	0.798595	0.857546	0.913913	0.964306	-0.992716	-0.95698	-0.927488	-0.903021	-0.882437	-0.86477	-0.849239	-0.835216	-0.8222	-0.809781	-0.797623	-0.78545	-0.773035	-0.760199	-0.746818	-0.732825	-0.718225	-0.703105	-0.687638	-0.672093	-0.656825	-0.642254	-0.628843
0.430578	0.431709	0.433061	0.434666	0.436562	0.438791	0.441408	0.444473	0.448062	0.452267	0.457201	0.463005	0.469858	0.477986	0.487683	0.499327	0.513411	0.530569	0.551609	0.577521	0.609433	0.648418	0.695071	0.748816	0.80729	0.866557	0.922463	0.97217	-0.985313	-0.949609	-0.919698	-0.894415	-0.872693	-0.853633	-0.836505	-0.820722	-0.805813	-0.791395	-0.777159	-0.762856	-0.748294	-0.733337	-0.717915	-0.702026	-0.685751	-0.669263	-0.652827	-0.636807	-0.621648	-0.607857
0.413391	0.414367	0.415536	0.416929	0.418585	0.420547	0.422869	0.425612	0.428852	0.432676	0.437192	0.44253	0.44885	0.456348	0.465275	0.475944	0.488756	0.504228	0.523014	0.545941	0.574001	0.608289	0.649781	0.69887	0.754679	0.814574	0.874576	0.930776	0.980697	-0.976388	-0.939992	-0.909087	-0.882548	-0.859353	-0.838647	-0.819734	-0.802057	-0.785172	-0.768723	-0.75243	-0.736081	-0.719527	-0.702687	-0.685552	-0.668193	-0.650773	-0.63355	-0.616884	-0.601231	-0.587132
0.398095	0.398928	0.399918	0.401094	0.402495	0.404164	0.406154	0.408529	0.411362	0.41474	0.418769	0.423571	0.429293	0.436112	0.444242	0.453948	0.465558	0.479486	0.496256	0.516529	0.541132	0.571046	0.607333	0.650894	0.701996	0.759595	0.820936	0.882054	0.939202	0.990098	-0.965862	-0.928148	-0.895739	-0.867537	-0.84255	-0.819951	-0.799071	-0.77938	-0.76046	-0.741985	-0.723714	-0.705478	-0.68718	-0.6688	-0.650397	-0.632119	-0.61421	-0.597021	-0.581006	-0.566725
0.384863	0.385588	0.386427	0.387411	0.388575	0.389962	0.391626	0.393629	0.396044	0.39896	0.402479	0.406722	0.411826	0.417956	0.425301	0.434088	0.444586	0.457129	0.472128	0.4901	0.511695	0.537721	0.569132	0.606954	0.652047	0.704631	0.763645	0.826359	0.888889	0.947569	-0.999845	-0.953964	-0.914286	-0.879824	-0.849506	-0.822365	-0.797595	-0.774551	-0.752728	-0.731737	-0.711293	-0.691196	-0.671327	-0.651647	-0.632199	-0.613111	-0.594612	-0.577031	-0.560817	-0.546534
0.373674	0.37434	0.375078	0.375917	0.376889	0.378037	0.379411	0.381074	0.3831	0.385577	0.388607	0.392308	0.396815	0.402283	0.408885	0.416818	0.426312	0.437634	0.451106	0.467122	0.486174	0.50888	0.536005	0.56846	0.607228	0.653151	0.706499	0.766355	0.830211	0.894365	0.955169	-0.989747	-0.941163	-0.898712	-0.861488	-0.828463	-0.798697	-0.771406	-0.745966	-0.721899	-0.698852	-0.676575	-0.654916	-0.633804	-0.613257	-0.59338	-0.574373	-0.556547	-0.540327	-0.526276
0.364365	0.365034	0.365735	0.366492	0.367336	0.368306	0.369451	0.370834	0.372526	0.374616	0.377206	0.380415	0.384375	0.389233	0.395154	0.402317	0.410918	0.421177	0.433347	0.447723	0.464666	0.484622	0.508151	0.535951	0.56886	0.607806	0.653637	0.706761	0.766606	0.831145	0.897046	0.960675	-0.980656	-0.92814	-0.881728	-0.840697	-0.80411	-0.771065	-0.740799	-0.712706	-0.686327	-0.661336	-0.637512	-0.614737	-0.592981	-0.57231	-0.552885	-0.534979	-0.518992	-0.505466
0.356697	0.357435	0.358168	0.358915	0.359705	0.360572	0.361564	0.36274	0.364172	0.365947	0.368167	0.37095	0.374427	0.378746	0.38406	0.390538	0.398354	0.407694	0.418758	0.431768	0.446977	0.464693	0.485291	0.509249	0.537163	0.569766	0.607905	0.652442	0.70401	0.762584	0.826964	0.894552	0.961881	-0.974249	-0.915839	-0.863528	-0.817008	-0.775538	-0.738281	-0.704478	-0.67351	-0.644903	-0.618313	-0.593514	-0.57039	-0.548922	-0.529207	-0.511455	-0.496016	-0.483397
0.350394	0.35127	0.352107	0.35292	0.353733	0.354579	0.355499	0.35655	0.357802	0.359341	0.361269	0.363703	0.366773	0.370624	0.375409	0.381285	0.388414	0.396959	0.40708	0.418946	0.43273	0.448628	0.466871	0.487742	0.5116	0.538907	0.570251	0.606365	0.648103	0.69635	0.75178	0.814409	0.883038	0.954971	-0.973471	-0.905737	-0.844018	-0.78905	-0.740556	-0.697788	-0.659896	-0.626107	-0.59579	-0.568468	-0.543813	-0.521636	-0.501891	-0.484679	-0.470264	-0.459088
0.345184	0.346262	0.347273	0.348226	0.349141	0.350044	0.350974	0.351983	0.35314	0.354525	0.356241	0.358402	0.361139	0.364596	0.368924	0.374275	0.380802	0.388652	0.397962	0.408858	0.421457	0.435874	0.452225	0.470641	0.491286	0.514373	0.540195	0.569157	0.601822	0.638968	0.681634	0.731141	0.78895	0.856194	0.932648	-0.984515	-0.900827	-0.822376	-0.753089	-0.693991	-0.644237	-0.602325	-0.566774	-0.536378	-0.510246	-0.487778	-0.468631	-0.452697	-0.440094	-0.431173
0.340812	0.342153	0.343402	0.344564	0.345653	0.34669	0.347708	0.348756	0.349895	0.351206	0.352785	0.354748	0.357224	0.360354	0.364289	0.369181	0.375177	0.382414	0.391013	0.401073	0.412672	0.425863	0.44068	0.457142	0.475262	0.49506	0.516583	0.539928	0.565284	0.59298	0.623576	0.657997	0.697745	0.74523	0.80418	0.879681	0.976084	-0.909981	-0.795189	-0.697655	-0.622665	-0.566415	-0.523638	-0.490323	-0.463843	-0.442581	-0.425602	-0.412459	-0.403078	-0.397716
0.337058	0.338712	0.340255	0.341688	0.343016	0.344255	0.345433	0.346591	0.347787	0.349094	0.350608	0.352439	0.354715	0.357579	0.361179	0.365667	0.371188	0.377875	0.385839	0.395164	0.405898	0.418056	0.43161	0.446499	0.462629	0.479881	0.498123	0.51723	0.537097	0.557674	0.578997	0.601248	0.624847	0.650635	0.680255	0.717076	0.768674	0.85413	-0.981875	-0.740736	-0.574821	-0.490995	-0.443797	-0.413545	-0.392497	-0.377293	-0.366403	-0.359202	-0.355604	-0.355929
0.333737	0.335745	0.337628	0.339381	0.341003	0.342503	0.343902	0.345232	0.346546	0.347913	0.34942	0.351178	0.35331	0.355957	0.35927	0.363399	0.36849	0.374675	0.382061	0.390723	0.400694	0.41196	0.424455	0.438061	0.45261	0.467887	0.483644	0.499609	0.515498	0.531027	0.545923	0.559916	0.572738	0.584089	0.593578	0.600584	0.603906	0.600668	0.581741	0.497781	0.00049314	-0.213087	-0.252751	-0.266681	-0.273312	-0.277553	-0.281425	-0.286123	-0.292619	-0.301924
0.330703	0.333091	0.335347	0.337457	0.339415	0.341221	0.342888	0.344441	0.345925	0.347401	0.348953	0.350683	0.352715	0.355187	0.358249	0.362054	0.36675	0.372469	0.37932	0.387374	0.396656	0.407137	0.418726	0.431269	0.444549	0.45829	0.472168	0.485826	0.498883	0.510943	0.521598	0.530418	0.536919	0.540511	0.540404	0.535427	0.523717	0.502117	0.465091	0.40331	0.30552	0.176165	0.0528183	-0.0360974	-0.0945005	-0.134106	-0.163258	-0.187061	-0.208833	-0.231078
0.327842	0.330622	0.333268	0.335758	0.338078	0.340221	0.342189	0.344001	0.345692	0.347315	0.348948	0.350687	0.352653	0.354981	0.357822	0.36133	0.365656	0.370937	0.377284	0.384771	0.393421	0.4032	0.414002	0.425654	0.437906	0.450447	0.46291	0.47489	0.485961	0.495686	0.503629	0.509342	0.512359	0.512158	0.50812	0.499469	0.485195	0.463984	0.4342	0.394072	0.342362	0.279738	0.210166	0.140308	0.0762758	0.0208946	-0.0262035	-0.0670759	-0.104341	-0.140758
0.325069	0.328238	0.331274	0.33415	0.336843	0.339336	0.341624	0.343715	0.345635	0.347429	0.349166	0.350939	0.352861	0.355068	0.357708	0.360938	0.364915	0.369779	0.375649	0.382603	0.390668	0.399811	0.409924	0.420821	0.43224	0.443848	0.455254	0.466032	0.475741	0.483939	0.490205	0.494136	0.495349	0.493466	0.488105	0.478867	0.465328	0.447054	0.423641	0.394803	0.360514	0.321183	0.277776	0.231774	0.184885	0.138589	0.0937371	0.0503386	0.00751503	-0.0365121
0.322321	0.325859	0.329271	0.332521	0.335579	0.338419	0.341027	0.343401	0.345557	0.347532	0.349385	0.351203	0.353095	0.355193	0.357648	0.360616	0.364259	0.368726	0.374141	0.380592	0.388115	0.396681	0.406187	0.416446	0.427192	0.438082	0.448717	0.458662	0.467475	0.474727	0.480024	0.48302	0.483419	0.480971	0.475476	0.466775	0.454756	0.439358	0.42059	0.398545	0.373419	0.345528	0.315295	0.283218	0.249802	0.215458	0.180384	0.144417	0.106843	0.0660833
0.319549	0.323423	0.327179	0.330776	0.334175	0.337342	0.340253	0.342898	0.345282	0.347432	0.3494	0.351264	0.35313	0.355127	0.357404	0.360122	0.363447	0.367534	0.372518	0.378497	0.385517	0.393562	0.402537	0.412261	0.42247	0.432824	0.44292	0.452324	0.460597	0.467328	0.472151	0.474768	0.474951	0.472547	0.467473	0.459712	0.449308	0.436364	0.421035	0.403524	0.38407	0.362937	0.340398	0.31671	0.29209	0.266677	0.240478	0.213292	0.184553	0.153039
0.316718	0.320879	0.324933	0.328833	0.332532	0.33599	0.339174	0.342061	0.34465	0.346957	0.349027	0.35093	0.352766	0.354663	0.356768	0.359246	0.362266	0.365994	0.370572	0.376111	0.382672	0.39025	0.398764	0.408046	0.41784	0.427812	0.437562	0.44666	0.454675	0.461204	0.465907	0.46852	0.468865	0.466851	0.462466	0.455774	0.4469	0.436016	0.423334	0.409087	0.393516	0.376858	0.359331	0.341126	0.322397	0.303247	0.283711	0.263721	0.243034	0.221074
0.313795	0.318185	0.322479	0.326625	0.330572	0.33427	0.337679	0.340769	0.343527	0.345962	0.34811	0.350036	0.351833	0.353627	0.355564	0.357811	0.360544	0.363934	0.368136	0.373271	0.379416	0.386582	0.394704	0.403629	0.413115	0.422837	0.432404	0.44139	0.449366	0.455941	0.460787	0.46366	0.464414	0.462995	0.459436	0.453842	0.446377	0.437247	0.426684	0.414927	0.402213	0.388763	0.374776	0.360426	0.345864	0.331217	0.316592	0.302078	0.287738	0.273591
0.310751	0.315305	0.319773	0.3241	0.32823	0.332108	0.335686	0.338926	0.341808	0.344334	0.346531	0.348457	0.350202	0.351887	0.35366	0.355689	0.358153	0.361231	0.365087	0.369857	0.375632	0.382439	0.390233	0.398878	0.408149	0.417735	0.427254	0.436283	0.444399	0.451211	0.456396	0.459722	0.461056	0.460365	0.457703	0.4532	0.447037	0.439436	0.430634	0.420872	0.410382	0.399378	0.388054	0.376585	0.365136	0.35387	0.342963	0.332632	0.323171	0.315027
0.307566	0.312215	0.316787	0.321224	0.325468	0.329458	0.333141	0.336473	0.339429	0.342001	0.344212	0.346114	0.347792	0.349364	0.350977	0.352801	0.355017	0.357811	0.361357	0.365802	0.37125	0.377749	0.385271	0.393701	0.402835	0.412376	0.421953	0.431151	0.439545	0.446743	0.452418	0.45634	0.458377	0.458503	0.456783	0.453355	0.448411	0.442176	0.434891	0.426797	0.418122	0.409081	0.399869	0.390671	0.381667	0.373055	0.36507	0.358024	0.352372	0.348833
0.304225	0.308902	0.313508	0.317986	0.322272	0.326305	0.330028	0.333393	0.336369	0.338943	0.341133	0.342986	0.344583	0.346038	0.347498	0.349132	0.351125	0.353666	0.356936	0.361093	0.366256	0.372489	0.379785	0.388051	0.397103	0.406665	0.416378	0.425835	0.43461	0.442304	0.448583	0.453206	0.456037	0.457047	0.456299	0.453935	0.450149	0.445168	0.439234	0.432588	0.42546	0.418067	0.41061	0.403285	0.39629	0.389854	0.384255	0.379875	0.377274	0.377332
0.30073	0.305373	0.309951	0.314402	0.318665	0.322676	0.326377	0.329717	0.332662	0.335196	0.337333	0.339114	0.340619	0.341958	0.343275	0.344737	0.346531	0.348849	0.351876	0.355781	0.360692	0.366691	0.37379	0.381921	0.390924	0.400542	0.410436	0.420206	0.429426	0.437691	0.444651	0.450052	0.453743	0.455685	0.455935	0.45463	0.451964	0.448162	0.443469	0.438127	0.43237	0.426418	0.42048	0.414764	0.409489	0.404903	0.401322	0.399175	0.399083	0.402008
0.297103	0.301662	0.306155	0.310523	0.314705	0.318638	0.322263	0.325529	0.3284	0.330859	0.332916	0.33461	0.336016	0.337242	0.338428	0.339739	0.34136	0.343483	0.346297	0.349975	0.354658	0.36044	0.367354	0.375355	0.384309	0.393985	0.404066	0.414162	0.423852	0.432721	0.440406	0.446631	0.451227	0.454137	0.455406	0.455162	0.453595	0.450929	0.447409	0.44328	0.438778	0.434132	0.42956	0.425281	0.421527	0.418569	0.416745	0.416515	0.418531	0.423776
0.293396	0.297832	0.302198	0.306439	0.310495	0.314306	0.317812	0.320966	0.32373	0.326088	0.328047	0.329645	0.330952	0.332074	0.333145	0.334326	0.335798	0.337753	0.340377	0.343847	0.348311	0.353877	0.360595	0.368445	0.377319	0.387017	0.397246	0.407636	0.417773	0.427237	0.43565	0.442714	0.448235	0.452133	0.454438	0.455262	0.454788	0.453238	0.450855	0.447886	0.444574	0.441152	0.437847	0.434889	0.432524	0.431036	0.430779	0.432227	0.436038	0.443174
0.289698	0.293982	0.298192	0.302275	0.306174	0.309831	0.313192	0.316208	0.318845	0.321087	0.32294	0.324442	0.325658	0.326688	0.327663	0.328736	0.330084	0.331891	0.334342	0.337613	0.341856	0.347189	0.35368	0.361329	0.37006	0.379704	0.39	0.400603	0.411114	0.421115	0.430214	0.438092	0.444529	0.449419	0.452765	0.454665	0.455289	0.454851	0.453593	0.451764	0.449608	0.447366	0.445272	0.443564	0.442497	0.442365	0.44353	0.446465	0.451815	0.460489
0.286128	0.290244	0.294281	0.298188	0.301913	0.3054	0.308599	0.311466	0.313969	0.316092	0.317842	0.319254	0.320392	0.321349	0.322248	0.323237	0.324481	0.326159	0.328448	0.33152	0.33553	0.3406	0.346813	0.354191	0.362686	0.372165	0.382402	0.393088	0.403846	0.41427	0.423963	0.432587	0.439896	0.445752	0.450133	0.453111	0.45484	0.455524	0.455398	0.454709	0.453704	0.452626	0.451715	0.451215	0.451386	0.452527	0.454999	0.459263	0.465932	0.475843
0.282837	0.286777	0.290633	0.294357	0.297901	0.301213	0.304248	0.306966	0.309336	0.311346	0.313004	0.314341	0.315419	0.316323	0.31717	0.318096	0.319256	0.320819	0.322952	0.325821	0.329577	0.334347	0.34022	0.347241	0.355387	0.364561	0.374579	0.385173	0.396002	0.406681	0.416819	0.426069	0.434159	0.440924	0.446307	0.450353	0.453192	0.455012	0.456035	0.456505	0.456664	0.456756	0.457023	0.457711	0.459083	0.461433	0.465116	0.47057	0.478367	0.489254
0.279995	0.283757	0.287429	0.290969	0.294331	0.297471	0.300346	0.30292	0.305168	0.307078	0.308658	0.309939	0.310977	0.311851	0.312667	0.313552	0.314648	0.316109	0.318091	0.320751	0.324232	0.328659	0.33413	0.3407	0.348375	0.357091	0.366707	0.377003	0.387684	0.398398	0.408778	0.418477	0.427209	0.43478	0.4411	0.446181	0.450123	0.45309	0.455286	0.45694	0.458289	0.459571	0.461026	0.462898	0.465444	0.468954	0.473766	0.480291	0.489044	0.500682
0.277775	0.281355	0.284843	0.288199	0.291384	0.294356	0.297078	0.299518	0.301654	0.303478	0.304998	0.306241	0.307259	0.308125	0.308932	0.309797	0.310845	0.312217	0.314055	0.316501	0.319688	0.323737	0.328747	0.334782	0.341868	0.349972	0.358999	0.368776	0.379064	0.38956	0.399932	0.409852	0.419031	0.427255	0.434405	0.440456	0.44547	0.44958	0.452963	0.455829	0.458398	0.460897	0.463558	0.466616	0.470321	0.474951	0.48082	0.488307	0.497868	0.510065
0.276337	0.27973	0.28303	0.286201	0.289208	0.292015	0.294589	0.296902	0.298937	0.300687	0.302159	0.303381	0.304397	0.305272	0.30609	0.306952	0.30797	0.309267	0.310968	0.3132	0.316084	0.31973	0.324233	0.329664	0.336061	0.34342	0.351683	0.360731	0.37038	0.380388	0.390475	0.400347	0.409731	0.418407	0.42623	0.433141	0.439162	0.444385	0.448954	0.453045	0.456857	0.460597	0.46448	0.46873	0.473581	0.479293	0.486157	0.49451	0.50475	0.517347
0.275808	0.279004	0.282107	0.285087	0.287912	0.290551	0.292976	0.295165	0.297103	0.298784	0.300218	0.301427	0.302453	0.303351	0.304194	0.305069	0.306072	0.307308	0.308885	0.310911	0.313492	0.316724	0.320696	0.325477	0.331114	0.337624	0.344984	0.35312	0.36191	0.371176	0.3807	0.39024	0.399555	0.408438	0.416731	0.424345	0.431263	0.437531	0.44325	0.448556	0.453614	0.458603	0.463715	0.469153	0.475133	0.48189	0.489687	0.498821	0.50963	0.522501
0.276271	0.279253	0.282145	0.28492	0.287552	0.290014	0.292284	0.294342	0.296179	0.29779	0.299185	0.300385	0.301425	0.302353	0.303232	0.304131	0.305133	0.306323	0.307791	0.309625	0.311913	0.314738	0.318174	0.322288	0.327129	0.332729	0.339092	0.346187	0.353946	0.362256	0.37097	0.379907	0.388878	0.397701	0.406224	0.41434	0.421996	0.429192	0.435981	0.442451	0.448724	0.454942	0.461267	0.467873	0.47495	0.482708	0.491377	0.501212	0.512498	0.525547
0.277749	0.280496	0.283157	0.285709	0.28813	0.290399	0.292499	0.294414	0.296138	0.297669	0.299018	0.300204	0.301255	0.302214	0.303131	0.304063	0.305074	0.306233	0.307609	0.309271	0.311288	0.313726	0.316645	0.320102	0.324148	0.328822	0.334147	0.340131	0.346751	0.353959	0.361673	0.369785	0.378162	0.386668	0.395168	0.403554	0.411745	0.419702	0.427428	0.434961	0.442371	0.449758	0.457243	0.464967	0.47309	0.481789	0.491262	0.501724	0.513407	0.526561
0.280203	0.282692	0.285099	0.287406	0.289595	0.29165	0.293559	0.295312	0.296906	0.298342	0.29963	0.300788	0.301843	0.302826	0.303779	0.304745	0.305774	0.306915	0.308218	0.309733	0.311509	0.313592	0.31603	0.318868	0.322152	0.325925	0.330227	0.33509	0.340537	0.346571	0.353175	0.360306	0.367899	0.375865	0.384106	0.39252	0.401018	0.409529	0.418011	0.42645	0.434868	0.443312	0.451862	0.460617	0.469703	0.479263	0.489459	0.500468	0.512478	0.525683
0.283529	0.285737	0.287868	0.289907	0.291842	0.293662	0.295358	0.296928	0.29837	0.29969	0.300899	0.302014	0.303056	0.304053	0.305035	0.306035	0.307086	0.30822	0.30947	0.310865	0.312434	0.314207	0.316214	0.31849	0.321072	0.324007	0.327343	0.331136	0.33544	0.340304	0.345765	0.351843	0.358532	0.365798	0.373583	0.381807	0.390381	0.399216	0.408235	0.41738	0.426624	0.435966	0.445437	0.455096	0.465028	0.475342	0.486164	0.497634	0.509901	0.523113
0.287558	0.289468	0.291305	0.293058	0.29472	0.296285	0.297751	0.299117	0.300388	0.301572	0.302683	0.303735	0.30475	0.305748	0.306751	0.30778	0.308855	0.309993	0.311207	0.312509	0.31391	0.315421	0.317058	0.318842	0.320805	0.32299	0.325455	0.32827	0.331515	0.335275	0.339634	0.344662	0.350405	0.356881	0.364072	0.371928	0.380369	0.389301	0.398625	0.408248	0.418102	0.428139	0.438348	0.448743	0.459372	0.470305	0.481636	0.493471	0.505922	0.519103
0.292062	0.293666	0.2952	0.296659	0.298039	0.299339	0.300561	0.30171	0.302796	0.30383	0.304827	0.305803	0.306776	0.307763	0.308777	0.309831	0.310931	0.312081	0.313276	0.314513	0.315785	0.317085	0.318417	0.319789	0.321225	0.322768	0.324477	0.326436	0.328744	0.331515	0.334865	0.338905	0.343726	0.349388	0.355912	0.363274	0.371416	0.380244	0.389649	0.399518	0.409748	0.420257	0.430992	0.441928	0.453077	0.464474	0.47618	0.48827	0.500829	0.51394
0.296763	0.298069	0.299306	0.300475	0.301575	0.302612	0.303591	0.304523	0.30542	0.306299	0.307176	0.308068	0.308992	0.309959	0.31098	0.312056	0.313184	0.314352	0.315546	0.316743	0.317922	0.319064	0.320156	0.321198	0.322206	0.323219	0.324301	0.325541	0.327055	0.328974	0.331442	0.3346	0.33857	0.343447	0.349283	0.356083	0.363806	0.37237	0.381664	0.391564	0.401945	0.412698	0.423737	0.435008	0.446485	0.458176	0.47011	0.482339	0.494922	0.507922
0.301348	0.302378	0.303342	0.304243	0.305085	0.305877	0.30663	0.307358	0.30808	0.308813	0.309576	0.310389	0.311265	0.312215	0.313243	0.314343	0.315503	0.316701	0.317908	0.31909	0.320213	0.321244	0.32216	0.32295	0.323626	0.324223	0.324805	0.325468	0.326334	0.327551	0.329279	0.33168	0.334899	0.339056	0.344227	0.35044	0.357673	0.365857	0.374887	0.384635	0.394966	0.405753	0.416886	0.428286	0.439902	0.451713	0.463727	0.475974	0.488495	0.501338
0.305481	0.306278	0.307011	0.307686	0.308311	0.308897	0.30946	0.31002	0.310595	0.311209	0.311883	0.312635	0.31348	0.314425	0.31547	0.316604	0.317806	0.319045	0.320283	0.321474	0.322574	0.323538	0.324336	0.324949	0.325382	0.325668	0.325871	0.326089	0.326451	0.327111	0.328241	0.330015	0.332594	0.336114	0.340669	0.346306	0.353017	0.360748	0.369403	0.378857	0.388972	0.399611	0.410651	0.421994	0.433569	0.445338	0.457289	0.469437	0.481809	0.494445
0.308826	0.309453	0.310019	0.31053	0.310998	0.311439	0.31187	0.312315	0.312796	0.313337	0.313963	0.314691	0.315535	0.316502	0.317587	0.318773	0.320033	0.321331	0.322618	0.323841	0.324948	0.325886	0.326617	0.327118	0.327388	0.327458	0.32739	0.327284	0.327269	0.327506	0.328169	0.329441	0.33149	0.334462	0.338464	0.343554	0.34974	0.35698	0.365187	0.374244	0.384016	0.394363	0.405154	0.416281	0.42766	0.43924	0.450999	0.462938	0.47508	0.487459
0.311072	0.311608	0.312086	0.312515	0.312908	0.313283	0.31366	0.314064	0.314521	0.315056	0.315693	0.316451	0.317343	0.318371	0.319529	0.320797	0.322141	0.323519	0.324878	0.326158	0.327299	0.328247	0.328956	0.3294	0.329575	0.32951	0.329264	0.328937	0.328659	0.328587	0.3289	0.32978	0.331401	0.333911	0.337425	0.342011	0.347687	0.354421	0.362139	0.370732	0.38007	0.390015	0.400436	0.411219	0.422275	0.433545	0.445	0.456636	0.468473	0.480545
0.311952	0.31249	0.312975	0.313417	0.313832	0.314236	0.314654	0.315109	0.31563	0.316241	0.316966	0.317823	0.318824	0.319969	0.321247	0.322635	0.324096	0.325583	0.327039	0.328401	0.329606	0.330595	0.33132	0.331754	0.331891	0.331756	0.331411	0.330949	0.330499	0.330217	0.330277	0.330861	0.33214	0.334267	0.337356	0.341484	0.346675	0.352908	0.360117	0.368205	0.377048	0.386515	0.396477	0.406821	0.417456	0.428319	0.43938	0.450635	0.462103	0.473823
0.311274	0.311911	0.312504	0.313063	0.313604	0.314144	0.314707	0.315317	0.316001	0.316783	0.317686	0.318725	0.319909	0.321236	0.322691	0.324248	0.325868	0.327499	0.329083	0.330554	0.331849	0.332908	0.333683	0.334145	0.33429	0.334141	0.333757	0.333229	0.332682	0.332268	0.332156	0.332522	0.333534	0.335343	0.338066	0.34178	0.346516	0.352262	0.35896	0.366523	0.374837	0.383777	0.39322	0.403057	0.413199	0.423585	0.434184	0.444995	0.456042	0.467369
0.308939	0.309767	0.310566	0.311344	0.312116	0.3129	0.313716	0.314589	0.315541	0.316596	0.317772	0.319083	0.320533	0.322115	0.323813	0.325596	0.327421	0.329237	0.330983	0.332595	0.334008	0.335164	0.336019	0.336543	0.336732	0.336612	0.336237	0.335698	0.335113	0.334629	0.334408	0.334619	0.335426	0.336974	0.33938	0.342721	0.347035	0.352313	0.358509	0.365543	0.37331	0.381696	0.390585	0.399872	0.409474	0.419333	0.429422	0.439744	0.45033	0.461229
0.304955	0.306054	0.307143	0.30823	0.309329	0.310455	0.311626	0.312863	0.314186	0.315614	0.31716	0.318834	0.320634	0.32255	0.32456	0.32663	0.328715	0.330761	0.332708	0.334493	0.336053	0.337335	0.338296	0.33891	0.339176	0.339119	0.338793	0.338284	0.337707	0.3372	0.33692	0.337026	0.337677	0.339012	0.341143	0.344151	0.348073	0.352908	0.358616	0.365127	0.372347	0.380169	0.388485	0.3972	0.406234	0.415537	0.425085	0.434888	0.444982	0.455427
0.299445	0.300866	0.302306	0.303771	0.305271	0.306819	0.30843	0.31012	0.311904	0.313796	0.315803	0.317926	0.32016	0.322487	0.324879	0.327299	0.329699	0.332023	0.334213	0.336207	0.337947	0.339383	0.340477	0.341207	0.341576	0.34161	0.341363	0.340917	0.340383	0.339892	0.339591	0.339634	0.340168	0.341328	0.343223	0.345931	0.349492	0.353909	0.359151	0.365154	0.371835	0.379096	0.386838	0.394973	0.40343	0.412163	0.421155	0.430421	0.440004	0.449973
0.292634	0.294398	0.296216	0.298095	0.300041	0.302064	0.304175	0.306384	0.308701	0.311131	0.313674	0.316323	0.319065	0.321874	0.324716	0.327548	0.330318	0.332971	0.335448	0.337689	0.339641	0.341261	0.342514	0.343386	0.343882	0.344031	0.343888	0.343532	0.343069	0.342623	0.342332	0.342342	0.342793	0.343812	0.345504	0.347944	0.351174	0.355202	0.360002	0.365519	0.371678	0.378391	0.385569	0.393131	0.401013	0.409176	0.417608	0.426331	0.435393	0.44487
0.284824	0.286915	0.289104	0.291397	0.293799	0.296317	0.298956	0.301722	0.304616	0.307636	0.310772	0.314008	0.31732	0.320673	0.324024	0.327326	0.33052	0.33355	0.336356	0.338884	0.341083	0.342916	0.344356	0.345394	0.34604	0.346326	0.346308	0.346063	0.345693	0.345315	0.34506	0.345064	0.34546	0.346367	0.347885	0.350089	0.353019	0.356688	0.361075	0.366132	0.371794	0.377981	0.384614	0.39162	0.39894	0.406543	0.414423	0.422604	0.431143	0.440121
0.276362	0.278727	0.281244	0.283916	0.286749	0.289746	0.292909	0.296237	0.299724	0.30336	0.307123	0.310986	0.314914	0.31886	0.322772	0.326592	0.330258	0.33371	0.336889	0.33974	0.34222	0.344297	0.34595	0.347177	0.347994	0.348437	0.348562	0.348447	0.348188	0.347897	0.347698	0.347719	0.348084	0.348906	0.35028	0.352277	0.354939	0.358281	0.362287	0.366917	0.372113	0.377804	0.38392	0.390393	0.397176	0.404238	0.41158	0.419232	0.427252	0.435728
0.267592	0.270155	0.272926	0.275912	0.279118	0.282547	0.286198	0.290064	0.294132	0.298382	0.302782	0.307293	0.311864	0.316436	0.320946	0.325325	0.329504	0.333418	0.337005	0.340215	0.343008	0.345356	0.347247	0.348685	0.349693	0.350309	0.350592	0.350621	0.350487	0.3503	0.350174	0.350231	0.350587	0.351349	0.352607	0.354428	0.356856	0.359906	0.363568	0.367808	0.372574	0.377806	0.383438	0.389414	0.395688	0.402237	0.409065	0.416205	0.423718	0.431697
0.258822	0.261489	0.264424	0.267638	0.271138	0.274927	0.279004	0.283358	0.287971	0.292811	0.297837	0.302994	0.308217	0.313434	0.318566	0.323532	0.328253	0.332659	0.336686	0.340284	0.343415	0.346059	0.348209	0.349877	0.35109	0.351893	0.352347	0.352529	0.352532	0.352459	0.35242	0.35253	0.352897	0.353623	0.354792	0.35647	0.358698	0.361495	0.364853	0.368744	0.373124	0.377938	0.38313	0.388647	0.39445	0.40052	0.406864	0.413516	0.42054	0.428031
0.25029	0.252965	0.255968	0.259315	0.263018	0.267084	0.271512	0.276289	0.281391	0.28678	0.292401	0.298187	0.304057	0.30992	0.315683	0.321251	0.326534	0.331453	0.33594	0.339946	0.343436	0.346392	0.348816	0.350726	0.352154	0.353151	0.353781	0.354124	0.354269	0.354318	0.354376	0.354551	0.354947	0.355658	0.356766	0.358332	0.360398	0.362982	0.36608	0.369668	0.37371	0.378155	0.382953	0.388057	0.393434	0.399065	0.404961	0.411157	0.417717	0.424737
0.242155	0.24475	0.247731	0.251121	0.254939	0.259197	0.263896	0.269024	0.274554	0.28044	0.286617	0.293002	0.299499	0.305999	0.31239	0.318562	0.324412	0.329851	0.334809	0.339232	0.343088	0.346364	0.349068	0.351222	0.352868	0.35406	0.354866	0.355367	0.355655	0.355827	0.355986	0.356236	0.356674	0.357392	0.358464	0.359951	0.361891	0.364305	0.36719	0.370527	0.374281	0.378411	0.382869	0.387612	0.392611	0.397851	0.403341	0.409118	0.415245	0.421817
0.234491	0.236935	0.23982	0.243178	0.247035	0.251411	0.256312	0.261727	0.267626	0.273958	0.280648	0.287598	0.294695	0.301811	0.308816	0.315581	0.321991	0.327946	0.333368	0.338203	0.342421	0.346012	0.348988	0.35138	0.353234	0.354611	0.355583	0.356235	0.356657	0.356948	0.357207	0.357535	0.358026	0.358765	0.359825	0.361263	0.363116	0.365403	0.368124	0.371262	0.374787	0.378658	0.382833	0.387274	0.391951	0.396851	0.401984	0.407385	0.413116	0.41927
0.227299	0.229545	0.232284	0.235557	0.239401	0.243842	0.248893	0.254545	0.260769	0.267507	0.274674	0.282157	0.289826	0.297533	0.305128	0.312465	0.319413	0.325862	0.331728	0.336956	0.341514	0.345398	0.348626	0.351235	0.353276	0.354817	0.355935	0.356717	0.357257	0.357653	0.358005	0.358408	0.358956	0.359729	0.360797	0.362214	0.364016	0.366219	0.368826	0.37182	0.375172	0.378846	0.382801	0.387	0.391416	0.396034	0.400864	0.405938	0.411317	0.417089
0.220526	0.222551	0.225121	0.228285	0.232091	0.236573	0.241749	0.247616	0.254141	0.261262	0.268883	0.276877	0.285093	0.293364	0.30152	0.309396	0.316849	0.323756	0.330029	0.33561	0.340471	0.344611	0.348054	0.350842	0.353035	0.354706	0.355938	0.356821	0.357453	0.357932	0.358359	0.358829	0.35943	0.360244	0.361335	0.362755	0.364538	0.3667	0.369241	0.372145	0.375385	0.378924	0.382724	0.386747	0.390964	0.395363	0.399949	0.404751	0.409827	0.415261
0.214081	0.215892	0.218298	0.22136	0.225134	0.229664	0.234973	0.24106	0.247891	0.255396	0.263468	0.271962	0.280709	0.289519	0.298203	0.306579	0.314488	0.321802	0.328428	0.334306	0.339413	0.343754	0.347357	0.350273	0.352569	0.354323	0.355624	0.356568	0.357255	0.357787	0.358264	0.358782	0.359429	0.360282	0.361406	0.362848	0.364641	0.3668	0.369321	0.372189	0.375375	0.378843	0.382553	0.386466	0.390553	0.394797	0.399201	0.403791	0.408618	0.413762
0.207866	0.209494	0.21177	0.214766	0.218548	0.223164	0.228646	0.23499	0.242161	0.250077	0.258617	0.267618	0.276887	0.286215	0.295391	0.304218	0.312525	0.320179	0.327085	0.333188	0.338468	0.342936	0.34663	0.349607	0.351942	0.353719	0.355035	0.355989	0.356687	0.357232	0.357727	0.358269	0.358945	0.359831	0.360991	0.362469	0.364295	0.366483	0.369026	0.371908	0.375097	0.378555	0.38224	0.386111	0.390136	0.394293	0.39858	0.40302	0.407656	0.412565
0.201797	0.203296	0.205502	0.208496	0.212352	0.217126	0.222849	0.229518	0.237088	0.245466	0.254511	0.264037	0.273829	0.283654	0.293282	0.302502	0.311137	0.319051	0.326152	0.332389	0.337752	0.342261	0.345962	0.348922	0.351221	0.352953	0.35422	0.355126	0.355782	0.356295	0.35677	0.357304	0.357987	0.358894	0.360086	0.361607	0.363485	0.365729	0.368331	0.371272	0.374516	0.378023	0.381746	0.38564	0.389668	0.393805	0.398043	0.402396	0.406904	0.411633
0.195832	0.197276	0.199493	0.202572	0.206594	0.211618	0.217676	0.224759	0.232809	0.241716	0.251314	0.261392	0.271709	0.282008	0.292042	0.301589	0.31047	0.31855	0.325745	0.332016	0.337362	0.341814	0.34543	0.348284	0.350466	0.352078	0.353226	0.354022	0.35458	0.355012	0.355424	0.355917	0.356581	0.357491	0.358707	0.360273	0.362213	0.364534	0.367227	0.370265	0.373611	0.377219	0.381038	0.385017	0.389114	0.393296	0.397548	0.401878	0.406318	0.410927
0.189997	0.191475	0.193798	0.197064	0.201357	0.206739	0.213239	0.220836	0.229456	0.238965	0.249168	0.259824	0.270663	0.281405	0.291788	0.301584	0.310617	0.31876	0.325941	0.332135	0.337356	0.341648	0.34508	0.347738	0.349719	0.351134	0.352094	0.352717	0.353121	0.353422	0.35373	0.354147	0.354764	0.355657	0.356886	0.358494	0.360503	0.362917	0.365723	0.368891	0.372379	0.376134	0.3801	0.38422	0.388443	0.39273	0.397058	0.401426	0.405857	0.410402
0.184406	0.186014	0.188545	0.192102	0.196776	0.202626	0.209673	0.217883	0.227159	0.237334	0.248183	0.259429	0.270771	0.28191	0.292572	0.302528	0.311609	0.319703	0.326756	0.332761	0.337747	0.341776	0.344929	0.347301	0.349002	0.350146	0.350852	0.351243	0.351442	0.351567	0.351732	0.352041	0.352585	0.353442	0.354673	0.356317	0.358397	0.360914	0.363851	0.367174	0.370835	0.374776	0.378933	0.383241	0.387642	0.392087	0.396545	0.401006	0.405483	0.410018
0.179272	0.181103	0.183937	0.187885	0.193038	0.199453	0.207138	0.216039	0.226032	0.236916	0.248425	0.260247	0.272052	0.283521	0.294373	0.304386	0.313404	0.321335	0.328147	0.333852	0.338501	0.34217	0.344955	0.346963	0.34831	0.349118	0.349514	0.349625	0.349575	0.349487	0.349478	0.349652	0.350103	0.350909	0.352131	0.353807	0.355958	0.358584	0.361664	0.36516	0.369018	0.373173	0.377554	0.382089	0.386709	0.391356	0.395991	0.400591	0.405162	0.409735
0.174898	0.177032	0.180249	0.184665	0.19037	0.197416	0.205795	0.215431	0.226165	0.237758	0.249903	0.262251	0.274446	0.286153	0.297091	0.307049	0.31589	0.323546	0.330009	0.335314	0.339534	0.34276	0.345102	0.346678	0.347613	0.348037	0.348079	0.347871	0.347543	0.347218	0.347014	0.347038	0.347384	0.34813	0.349336	0.351042	0.353266	0.356005	0.359236	0.362916	0.366986	0.371375	0.376004	0.380791	0.38566	0.390542	0.395388	0.400165	0.404869	0.409519
0.171643	0.174136	0.177788	0.182717	0.189011	0.196711	0.205793	0.216154	0.227599	0.23985	0.252558	0.265342	0.27782	0.289649	0.300555	0.31034	0.318892	0.326169	0.332189	0.337011	0.340726	0.343443	0.345285	0.346381	0.346864	0.346868	0.346531	0.345985	0.345362	0.344789	0.344384	0.344255	0.344494	0.345181	0.346373	0.348111	0.35041	0.353267	0.356654	0.360525	0.364816	0.369448	0.374337	0.379391	0.384526	0.389663	0.394742	0.399722	0.404586	0.409344
0.169866	0.172748	0.176853	0.182297	0.189167	0.197492	0.207228	0.218244	0.230312	0.243111	0.25626	0.269345	0.281969	0.293786	0.304531	0.314028	0.322189	0.328999	0.334499	0.338773	0.34193	0.344094	0.345401	0.345989	0.345998	0.34557	0.344844	0.343958	0.343044	0.34223	0.341632	0.341359	0.341503	0.342141	0.343331	0.345109	0.347491	0.35047	0.354016	0.35808	0.362593	0.36747	0.37262	0.377944	0.383349	0.388747	0.394069	0.399264	0.404304	0.409189
0.169868	0.173134	0.177668	0.183588	0.190971	0.199836	0.210118	0.22166	0.2342	0.247386	0.260806	0.274024	0.286633	0.298292	0.30875	0.317853	0.325535	0.331808	0.336735	0.34042	0.342988	0.344579	0.345338	0.345412	0.344949	0.344095	0.342993	0.341783	0.340597	0.339564	0.338798	0.338407	0.33848	0.339091	0.340296	0.342131	0.344607	0.347716	0.351424	0.35568	0.360409	0.365524	0.370926	0.376511	0.382177	0.38783	0.39339	0.398798	0.404018	0.409038
0.171827	0.175436	0.180341	0.186652	0.19444	0.203708	0.214376	0.226262	0.239078	0.252447	0.265935	0.279097	0.291522	0.30288	0.312933	0.321549	0.328686	0.334375	0.338699	0.341778	0.343751	0.344771	0.344991	0.344567	0.343654	0.342401	0.340954	0.339453	0.338033	0.336819	0.335925	0.335452	0.335489	0.336106	0.337355	0.339268	0.341854	0.345101	0.348974	0.353417	0.358354	0.363692	0.369327	0.375152	0.381058	0.386945	0.392726	0.398334	0.403724	0.408877
0.175758	0.179642	0.184823	0.191407	0.199452	0.208952	0.219808	0.231822	0.244687	0.258013	0.271355	0.284266	0.296343	0.307265	0.316813	0.324872	0.331418	0.336499	0.340212	0.342691	0.344086	0.344559	0.344272	0.343387	0.342064	0.340457	0.338713	0.336973	0.33537	0.334027	0.333054	0.33255	0.332596	0.333259	0.334585	0.336602	0.339317	0.342713	0.346752	0.351375	0.356503	0.362042	0.367884	0.373917	0.380031	0.386119	0.392091	0.397874	0.403415	0.408688
0.18151	0.185574	0.190913	0.197624	0.205757	0.215293	0.226122	0.238034	0.250716	0.263772	0.27676	0.289239	0.300819	0.311193	0.320158	0.327612	0.333544	0.338014	0.341132	0.343038	0.343892	0.343862	0.343118	0.341827	0.340153	0.338252	0.336274	0.334359	0.332637	0.331227	0.330236	0.329755	0.329861	0.330615	0.332056	0.334207	0.337069	0.340623	0.344827	0.349618	0.354917	0.360626	0.366638	0.37284	0.379117	0.385365	0.391488	0.39741	0.403073	0.408445
0.188781	0.192911	0.198273	0.204955	0.212996	0.222369	0.232958	0.244548	0.256828	0.269408	0.281857	0.293751	0.304714	0.314453	0.32278	0.329604	0.334922	0.338801	0.341357	0.342736	0.343103	0.342632	0.341497	0.339871	0.337918	0.335798	0.33366	0.331643	0.329873	0.328466	0.327521	0.327124	0.327344	0.328234	0.329827	0.332139	0.335166	0.338883	0.343245	0.348188	0.353629	0.359472	0.36561	0.371929	0.378319	0.384674	0.390898	0.396915	0.402664	0.408108
0.197153	0.201225	0.206469	0.212963	0.220739	0.229763	0.239918	0.250991	0.262682	0.274616	0.28638	0.29757	0.307828	0.316878	0.324541	0.330733	0.335457	0.338783	0.340827	0.341741	0.341692	0.340856	0.339412	0.337532	0.335385	0.33313	0.330915	0.328875	0.327135	0.325802	0.324969	0.324715	0.3251	0.326168	0.327946	0.330441	0.333643	0.337522	0.34203	0.347099	0.352646	0.358578	0.364787	0.371167	0.377608	0.384009	0.390277	0.396338	0.40213	0.407614
0.206134	0.210023	0.215011	0.221169	0.228523	0.237036	0.246594	0.256996	0.267953	0.279115	0.290091	0.3005	0.310004	0.318341	0.32534	0.330923	0.335094	0.337921	0.339523	0.340049	0.339668	0.338556	0.336893	0.334854	0.332605	0.330306	0.328101	0.326122	0.324488	0.3233	0.322643	0.322585	0.323181	0.324463	0.32645	0.329141	0.33252	0.33655	0.341179	0.346339	0.351948	0.357912	0.364132	0.370504	0.376927	0.383305	0.389555	0.395602	0.401391	0.40688
0.2152	0.218784	0.22339	0.229081	0.23588	0.243752	0.252589	0.262205	0.272333	0.282644	0.292775	0.30237	0.311108	0.318742	0.325108	0.330129	0.333808	0.336211	0.337454	0.337685	0.337069	0.335782	0.334003	0.331905	0.329653	0.327404	0.325298	0.323462	0.322008	0.32103	0.320604	0.32079	0.321631	0.323152	0.325361	0.32825	0.331794	0.335951	0.340667	0.345871	0.351484	0.357415	0.363572	0.36986	0.376188	0.38247	0.38863	0.394603	0.400338	0.405795
0.223819	0.226988	0.231099	0.236212	0.242351	0.249486	0.257519	0.266281	0.275528	0.284957	0.294234	0.303023	0.311024	0.317999	0.323792	0.328324	0.331596	0.33367	0.334656	0.334698	0.333957	0.332607	0.330821	0.328771	0.326619	0.324514	0.322594	0.32098	0.319774	0.319063	0.318915	0.31938	0.320489	0.32226	0.32469	0.327763	0.331446	0.335694	0.340446	0.345635	0.351181	0.357003	0.363015	0.369134	0.37528	0.381383	0.387379	0.393212	0.398839	0.404225
0.231471	0.234127	0.237649	0.242098	0.2475	0.253833	0.261016	0.268896	0.277255	0.285816	0.294271	0.302305	0.309636	0.316035	0.321347	0.325493	0.328468	0.330329	0.331179	0.331155	0.330412	0.329118	0.327443	0.325551	0.3236	0.321734	0.320083	0.318761	0.317863	0.317467	0.31763	0.318395	0.319782	0.321799	0.324433	0.327661	0.331442	0.335726	0.340452	0.34555	0.350949	0.356572	0.362346	0.368202	0.374075	0.37991	0.38566	0.391282	0.396744	0.402018
0.23766	0.239718	0.242575	0.246293	0.250906	0.256405	0.262723	0.269731	0.277234	0.284983	0.29269	0.300063	0.306831	0.312772	0.317731	0.321625	0.324442	0.32623	0.327084	0.327131	0.32652	0.325411	0.323967	0.322345	0.320695	0.319156	0.31785	0.316883	0.316342	0.316295	0.316792	0.317864	0.319523	0.321766	0.324572	0.327909	0.331732	0.335984	0.340605	0.345528	0.350684	0.35601	0.361445	0.366935	0.372435	0.377909	0.383326	0.388663	0.393899	0.399016
0.24192	0.243308	0.245438	0.248378	0.252173	0.256828	0.262298	0.268476	0.275192	0.282221	0.289297	0.296143	0.302496	0.308137	0.312907	0.316716	0.319542	0.321421	0.322437	0.322708	0.322373	0.321582	0.32049	0.319247	0.317995	0.316865	0.315971	0.315411	0.315263	0.315588	0.316427	0.317799	0.319709	0.322144	0.325075	0.328462	0.332255	0.336396	0.340822	0.345471	0.350283	0.355205	0.360192	0.36521	0.370233	0.375246	0.38024	0.385211	0.390155	0.395066
0.24383	0.244487	0.245841	0.247972	0.250939	0.254765	0.259429	0.264848	0.270878	0.277316	0.283914	0.290406	0.296533	0.302072	0.306853	0.310776	0.313803	0.315959	0.317312	0.317969	0.318058	0.31772	0.3171	0.31634	0.315574	0.314925	0.314499	0.314386	0.314657	0.315364	0.316538	0.318191	0.320318	0.322898	0.325895	0.329262	0.332944	0.336881	0.341015	0.345287	0.349647	0.354055	0.358484	0.36292	0.367359	0.37181	0.376289	0.380812	0.385394	0.390044
0.243038	0.242915	0.243459	0.244765	0.24691	0.249942	0.253864	0.258621	0.264095	0.270104	0.276414	0.282763	0.288888	0.294555	0.299579	0.303841	0.307285	0.309917	0.311792	0.313002	0.313664	0.313909	0.313873	0.31369	0.313487	0.313378	0.313464	0.313826	0.314529	0.315614	0.317106	0.319009	0.321309	0.323977	0.326971	0.330239	0.333723	0.337363	0.341103	0.344892	0.348693	0.352479	0.356242	0.359989	0.363741	0.367533	0.371404	0.375395	0.379543	0.383872
0.239316	0.238376	0.23809	0.238571	0.23992	0.242211	0.245477	0.249693	0.254766	0.260533	0.26677	0.273213	0.279586	0.285637	0.291155	0.295996	0.300081	0.303394	0.305974	0.307898	0.309273	0.310219	0.310866	0.31134	0.311762	0.31224	0.312867	0.313719	0.314853	0.316303	0.318086	0.320199	0.32262	0.325314	0.328232	0.331319	0.334516	0.337764	0.341013	0.34422	0.34736	0.350423	0.353421	0.356383	0.359355	0.362397	0.365574	0.368954	0.372595	0.37654
0.23262	0.23085	0.229737	0.229415	0.230014	0.231639	0.234354	0.238166	0.243009	0.248735	0.255125	0.261908	0.268786	0.275478	0.281741	0.287396	0.292338	0.296525	0.299978	0.30276	0.304967	0.306714	0.308122	0.309313	0.310404	0.311497	0.312679	0.314022	0.315575	0.317366	0.319406	0.321683	0.324169	0.326823	0.329593	0.33242	0.335246	0.338017	0.340686	0.343222	0.345614	0.347869	0.350019	0.352116	0.35423	0.356447	0.358859	0.361557	0.364624	0.368123
0.22318	0.2206	0.218695	0.217624	0.217547	0.218602	0.220887	0.224441	0.229223	0.235101	0.241858	0.249206	0.256821	0.264384	0.271612	0.278287	0.284267	0.289488	0.293948	0.297699	0.300828	0.303444	0.305664	0.307609	0.309389	0.311105	0.312841	0.314662	0.316611	0.318712	0.320967	0.32336	0.325855	0.328408	0.330962	0.333459	0.335841	0.338059	0.340076	0.341872	0.343448	0.344833	0.346075	0.34725	0.348453	0.349793	0.351387	0.353351	0.35579	0.358787
0.211561	0.208237	0.205619	0.203893	0.203246	0.203849	0.205834	0.209271	0.214143	0.220334	0.227623	0.235706	0.244229	0.252828	0.261175	0.269009	0.276151	0.282507	0.288057	0.29284	0.296936	0.300451	0.303501	0.306203	0.308669	0.310996	0.313266	0.315538	0.317851	0.320223	0.32265	0.32511	0.327562	0.329957	0.332239	0.334347	0.336229	0.33784	0.339153	0.340162	0.340883	0.341361	0.341667	0.341895	0.342164	0.342605	0.343357	0.344558	0.346333	0.348786
0.198665	0.194719	0.191519	0.189272	0.188194	0.188481	0.190297	0.19374	0.198814	0.205416	0.213328	0.222228	0.231731	0.241432	0.250956	0.259995	0.268333	0.275848	0.282499	0.288315	0.29337	0.297767	0.301622	0.305054	0.308174	0.311076	0.313841	0.316524	0.31916	0.321761	0.324315	0.326796	0.32916	0.331354	0.333319	0.334998	0.336342	0.337316	0.337901	0.338106	0.337962	0.337531	0.336904	0.336195	0.335542	0.335096	0.335015	0.335454	0.336557	0.338443
0.185638	0.181243	0.177636	0.175043	0.173694	0.173812	0.17558	0.179119	0.184455	0.191498	0.20003	0.209721	0.220162	0.23091	0.241548	0.251727	0.261194	0.269797	0.27748	0.284258	0.290202	0.295412	0.300006	0.304103	0.307813	0.311232	0.314436	0.317478	0.320387	0.323169	0.325809	0.328272	0.330512	0.332472	0.334094	0.335324	0.336119	0.33645	0.336313	0.335727	0.334742	0.333436	0.331917	0.330318	0.328791	0.327506	0.326635	0.326347	0.326798	0.32812
0.173683	0.169049	0.16524	0.16249	0.161044	0.161133	0.162958	0.166654	0.172261	0.179703	0.18877	0.199128	0.210351	0.221974	0.233547	0.244686	0.255108	0.264636	0.273195	0.280792	0.287492	0.293393	0.298615	0.303275	0.307484	0.311337	0.314907	0.318242	0.321367	0.324283	0.326967	0.32938	0.331472	0.333183	0.334456	0.335241	0.335499	0.335212	0.334388	0.333059	0.331291	0.329178	0.326844	0.324435	0.32212	0.320078	0.318493	0.317544	0.317393	0.318181
0.163857	0.159201	0.155397	0.152681	0.151301	0.151491	0.153456	0.157339	0.163192	0.170946	0.180401	0.191227	0.202997	0.215232	0.227464	0.239289	0.2504	0.260603	0.269809	0.278016	0.285281	0.291704	0.297399	0.302487	0.307075	0.311258	0.315103	0.318656	0.321935	0.324934	0.327626	0.329966	0.331897	0.333361	0.334299	0.334664	0.334426	0.333575	0.33213	0.330138	0.327678	0.324859	0.321817	0.318712	0.315723	0.313037	0.310843	0.309325	0.308649	0.308958
0.156912	0.152436	0.148826	0.146316	0.145144	0.145543	0.147714	0.151797	0.157848	0.165803	0.175472	0.186533	0.198566	0.211097	0.223654	0.235828	0.247301	0.25787	0.267436	0.27599	0.283587	0.290319	0.296302	0.301652	0.306476	0.310863	0.314879	0.318563	0.321928	0.324961	0.327627	0.329877	0.33165	0.332884	0.333521	0.333518	0.332849	0.331515	0.329544	0.326997	0.323965	0.320568	0.316955	0.313294	0.309769	0.306573	0.303896	0.301922	0.300816	0.300722
0.15324	0.149115	0.145859	0.143694	0.142848	0.143542	0.145964	0.150247	0.15644	0.164481	0.174185	0.185244	0.197252	0.209749	0.222279	0.234439	0.245918	0.256513	0.266122	0.274732	0.282394	0.289199	0.295258	0.300684	0.305581	0.310034	0.314103	0.317824	0.321201	0.324216	0.326828	0.32898	0.330606	0.331643	0.332032	0.331731	0.330721	0.329009	0.326634	0.323665	0.320205	0.316382	0.312354	0.308294	0.304388	0.30083	0.297808	0.295502	0.294075	0.293665
0.152905	0.149265	0.146485	0.144774	0.144342	0.145392	0.148095	0.152567	0.158845	0.166862	0.176436	0.18727	0.198981	0.211133	0.223297	0.235094	0.246229	0.256509	0.265839	0.274207	0.281662	0.288292	0.294204	0.299508	0.304303	0.308672	0.312669	0.316324	0.319637	0.322582	0.325111	0.327162	0.328664	0.329549	0.329758	0.329249	0.328006	0.326043	0.323404	0.320167	0.31644	0.312359	0.308085	0.303792	0.299668	0.295902	0.292678	0.29017	0.288534	0.287904
0.155715	0.152658	0.150443	0.149261	0.149302	0.150747	0.153742	0.158382	0.164685	0.172576	0.18187	0.192286	0.203461	0.214996	0.226496	0.237616	0.24809	0.257745	0.266498	0.274341	0.281325	0.287537	0.293081	0.298063	0.302581	0.306711	0.310506	0.313989	0.317157	0.319978	0.322398	0.324349	0.325755	0.326542	0.32665	0.326036	0.324684	0.32261	0.319862	0.316521	0.3127	0.308536	0.30419	0.299835	0.295655	0.291833	0.288546	0.285963	0.28423	0.283473
0.161308	0.158896	0.157301	0.156693	0.157239	0.159092	0.162372	0.167147	0.173414	0.181083	0.189968	0.1998	0.210246	0.22094	0.231533	0.24172	0.25127	0.260037	0.267954	0.275025	0.281303	0.286875	0.291845	0.296317	0.300385	0.304126	0.307588	0.310794	0.313736	0.316377	0.318661	0.320514	0.321854	0.322603	0.322695	0.322084	0.320754	0.318717	0.316021	0.312747	0.309006	0.304934	0.300688	0.296436	0.292355	0.288622	0.285405	0.282863	0.281136	0.280344
0.169213	0.167479	0.166529	0.166512	0.167567	0.16982	0.173359	0.178225	0.18439	0.191748	0.200115	0.209233	0.218798	0.228485	0.237989	0.247051	0.25548	0.263156	0.270036	0.276134	0.281511	0.286256	0.290473	0.294266	0.29773	0.300941	0.303948	0.306772	0.309407	0.311815	0.313935	0.315689	0.316993	0.317761	0.317922	0.317425	0.316246	0.314393	0.311908	0.308867	0.305376	0.301563	0.297578	0.293583	0.289745	0.28623	0.283201	0.280806	0.279179	0.278431
0.178905	0.177853	0.177548	0.178111	0.179657	0.182279	0.186036	0.190937	0.196933	0.203904	0.211664	0.219972	0.228553	0.237123	0.245422	0.253236	0.260412	0.266862	0.272563	0.277544	0.281873	0.285645	0.288966	0.291943	0.294672	0.29723	0.299672	0.302023	0.304276	0.306396	0.308323	0.309977	0.311268	0.312108	0.312417	0.312134	0.311227	0.309694	0.307568	0.304914	0.301826	0.298424	0.294846	0.291244	0.287773	0.284592	0.281851	0.279693	0.278242	0.277607
0.189838	0.18945	0.189763	0.190874	0.192871	0.195815	0.199736	0.204613	0.210377	0.216897	0.223989	0.231428	0.238969	0.246367	0.253405	0.259912	0.26577	0.270922	0.275365	0.279142	0.282331	0.285033	0.287357	0.289416	0.291309	0.293121	0.29491	0.296707	0.298513	0.300298	0.302003	0.30355	0.304847	0.305799	0.306319	0.306335	0.305804	0.304709	0.303068	0.300932	0.298381	0.295519	0.292471	0.289374	0.286374	0.283617	0.281246	0.279395	0.278183	0.277712
0.201476	0.201712	0.202599	0.204209	0.206602	0.20981	0.213834	0.21863	0.224109	0.230133	0.236523	0.24307	0.249559	0.255782	0.26156	0.266759	0.271295	0.275137	0.2783	0.280842	0.282851	0.284434	0.285706	0.286787	0.287782	0.288782	0.289857	0.291044	0.292353	0.293763	0.29522	0.29665	0.297959	0.29905	0.299827	0.300206	0.300128	0.299561	0.298505	0.29699	0.295077	0.292855	0.29043	0.287925	0.285473	0.283208	0.281265	0.279769	0.278837	0.278567
0.213317	0.214123	0.215525	0.217572	0.220297	0.223707	0.227776	0.23244	0.237596	0.243101	0.248784	0.254453	0.259919	0.265007	0.269573	0.273514	0.276774	0.279344	0.281258	0.282586	0.283424	0.283887	0.284099	0.284184	0.284258	0.28442	0.284748	0.285293	0.286075	0.287082	0.28827	0.28957	0.290891	0.292131	0.293186	0.293964	0.294388	0.294406	0.293997	0.29317	0.291965	0.290448	0.288708	0.286852	0.284995	0.283264	0.281781	0.280668	0.280035	0.279981
0.224912	0.226224	0.228074	0.23049	0.233482	0.237033	0.241096	0.245591	0.250404	0.255392	0.26039	0.265225	0.269732	0.273763	0.277202	0.279974	0.282046	0.283428	0.284167	0.284345	0.284066	0.283454	0.282639	0.281754	0.280922	0.280253	0.279837	0.279736	0.279982	0.280574	0.28148	0.282636	0.283957	0.28534	0.286676	0.28786	0.288799	0.289423	0.289687	0.289578	0.28911	0.288329	0.287301	0.286115	0.284874	0.283688	0.282673	0.281945	0.281611	0.281769
0.235883	0.23763	0.239859	0.242578	0.245774	0.249414	0.253432	0.257736	0.262205	0.266698	0.271059	0.275132	0.278769	0.281849	0.284277	0.286001	0.287005	0.287314	0.286988	0.286117	0.284814	0.283209	0.28144	0.279646	0.277961	0.276504	0.275376	0.274651	0.274374	0.274555	0.275174	0.276176	0.277481	0.278988	0.280583	0.282153	0.28359	0.284804	0.28573	0.28633	0.286593	0.28654	0.286217	0.285693	0.285053	0.284398	0.283833	0.283469	0.28341	0.283756
0.245931	0.248045	0.250585	0.253543	0.256891	0.260576	0.264523	0.268629	0.272772	0.276812	0.280603	0.284003	0.286881	0.289135	0.290689	0.291505	0.291585	0.290963	0.289709	0.287919	0.285715	0.28323	0.28061	0.278002	0.275548	0.273375	0.271595	0.270293	0.269525	0.269315	0.269652	0.270492	0.271761	0.273361	0.275179	0.277092	0.278982	0.280742	0.282285	0.283549	0.284501	0.285136	0.285478	0.285575	0.285498	0.285332	0.285174	0.28513	0.285302	0.285793
0.254841	0.257256	0.260045	0.263187	0.26664	0.270341	0.274203	0.278121	0.281969	0.285612	0.288914	0.291743	0.293984	0.295549	0.296377	0.296443	0.295757	0.294362	0.292336	0.289779	0.286817	0.28359	0.280248	0.276944	0.273827	0.271033	0.268681	0.266868	0.26566	0.26509	0.26516	0.265834	0.267047	0.268706	0.270697	0.272895	0.275172	0.277407	0.279495	0.281352	0.282921	0.284175	0.285115	0.285768	0.286188	0.286447	0.286633	0.286846	0.287188	0.287763
0.262479	0.265132	0.268115	0.271395	0.274918	0.278613	0.282389	0.286137	0.289731	0.293043	0.295944	0.298311	0.300044	0.301063	0.301319	0.300796	0.29951	0.297512	0.294881	0.291721	0.288162	0.284346	0.280427	0.276562	0.272905	0.2696	0.266773	0.264528	0.262941	0.262054	0.261878	0.262389	0.263527	0.265207	0.267317	0.269732	0.272317	0.274941	0.277483	0.27984	0.281935	0.283717	0.285165	0.286289	0.287122	0.287725	0.288176	0.288568	0.289005	0.289593
0.268781	0.271618	0.274746	0.278122	0.281689	0.285367	0.289062	0.292665	0.296054	0.299104	0.301693	0.30371	0.305062	0.305677	0.305515	0.304565	0.302849	0.300418	0.297353	0.293762	0.289772	0.285528	0.281186	0.276905	0.272842	0.269145	0.265947	0.263358	0.261459	0.260304	0.259911	0.260263	0.261312	0.262977	0.265152	0.267712	0.270521	0.27344	0.276335	0.279088	0.281603	0.283809	0.285665	0.287159	0.288311	0.289165	0.289792	0.290278	0.290728	0.291251
0.273744	0.276716	0.279945	0.283385	0.286973	0.290627	0.294252	0.297738	0.30097	0.303827	0.306194	0.307967	0.309059	0.309407	0.308976	0.307756	0.305773	0.303078	0.299751	0.295899	0.291646	0.287138	0.282529	0.277978	0.273645	0.26968	0.266218	0.263374	0.261238	0.259866	0.259287	0.259492	0.26044	0.262058	0.264246	0.266884	0.269834	0.272952	0.276097	0.279139	0.281965	0.284485	0.286641	0.288402	0.289771	0.290781	0.291492	0.291986	0.292367	0.292748
0.277411	0.280472	0.283764	0.287238	0.290829	0.294454	0.29802	0.301419	0.30454	0.307268	0.309494	0.311121	0.312068	0.312276	0.311713	0.310372	0.308277	0.305478	0.302053	0.298103	0.293752	0.289139	0.284416	0.279741	0.275272	0.271159	0.26754	0.264533	0.26223	0.260697	0.259965	0.260036	0.260876	0.262421	0.264579	0.267231	0.270244	0.273473	0.276771	0.279997	0.283026	0.285754	0.288103	0.290029	0.291518	0.292591	0.293299	0.29372	0.293956	0.294126
0.279857	0.282963	0.286283	0.289764	0.293341	0.296933	0.300449	0.303785	0.306835	0.309491	0.311648	0.313217	0.314119	0.314302	0.313732	0.312405	0.31034	0.307586	0.304215	0.300322	0.296025	0.291458	0.286768	0.282107	0.27763	0.273486	0.269813	0.26673	0.264332	0.26269	0.261842	0.261796	0.262527	0.263979	0.266067	0.268681	0.27169	0.27495	0.278311	0.281627	0.284761	0.287597	0.290043	0.292039	0.29356	0.294613	0.295241	0.295518	0.295547	0.29545
0.281174	0.284287	0.287599	0.291059	0.294604	0.298157	0.301628	0.30492	0.307932	0.310561	0.312711	0.314294	0.31524	0.315495	0.315029	0.313833	0.311925	0.309348	0.306167	0.302472	0.29837	0.293988	0.289464	0.284945	0.280581	0.276516	0.272886	0.26981	0.267386	0.265688	0.264761	0.264618	0.265243	0.266589	0.26858	0.271111	0.274059	0.277282	0.280631	0.283954	0.287108	0.289965	0.292424	0.29441	0.295887	0.29685	0.297337	0.297418	0.297193	0.296791
0.281467	0.284545	0.287815	0.291227	0.29472	0.298221	0.301646	0.304906	0.307902	0.310541	0.31273	0.314389	0.315448	0.315857	0.315584	0.31462	0.312977	0.310691	0.307821	0.304445	0.300662	0.296588	0.292352	0.288092	0.28395	0.280064	0.276567	0.273577	0.271193	0.269491	0.268521	0.268304	0.268832	0.270066	0.271939	0.274356	0.277199	0.280332	0.283606	0.286869	0.289972	0.292781	0.295184	0.297096	0.298469	0.299293	0.299595	0.299444	0.298939	0.298212
0.280839	0.283843	0.287034	0.290367	0.293784	0.297219	0.300592	0.30382	0.306815	0.309485	0.311748	0.313525	0.314751	0.315377	0.315371	0.314719	0.313428	0.311528	0.309067	0.306114	0.302756	0.299097	0.295254	0.291355	0.287532	0.283916	0.280634	0.277802	0.275519	0.273863	0.272889	0.272625	0.273069	0.274192	0.275937	0.278218	0.280925	0.283928	0.287081	0.290232	0.293232	0.295939	0.298234	0.300026	0.301255	0.301906	0.301999	0.3016	0.300808	0.299758
0.279392	0.28228	0.285356	0.288577	0.291892	0.295239	0.298547	0.301738	0.304732	0.307445	0.3098	0.311724	0.313154	0.314043	0.314355	0.314075	0.313204	0.311763	0.30979	0.307342	0.304495	0.301339	0.297977	0.294525	0.291105	0.287838	0.284845	0.282237	0.280113	0.278551	0.277611	0.277326	0.277705	0.278726	0.280341	0.282476	0.285027	0.287874	0.290874	0.29388	0.296739	0.299308	0.301463	0.303105	0.30417	0.304632	0.304511	0.303867	0.3028	0.301446
0.277226	0.279957	0.282878	0.285953	0.289134	0.292367	0.295589	0.298729	0.301714	0.30447	0.306924	0.309007	0.310661	0.311838	0.312503	0.312636	0.312231	0.3113	0.309872	0.307992	0.305721	0.303136	0.300325	0.297391	0.294443	0.291592	0.28895	0.286625	0.284711	0.283289	0.282422	0.282148	0.282482	0.283415	0.284908	0.286894	0.289283	0.29196	0.294791	0.29763	0.300328	0.302741	0.304739	0.30622	0.307114	0.307393	0.307068	0.306199	0.304885	0.303261
0.274436	0.276969	0.279696	0.282586	0.2856	0.288689	0.291798	0.294866	0.297827	0.300613	0.303159	0.305401	0.307284	0.30876	0.309792	0.310358	0.310445	0.310056	0.30921	0.307938	0.306288	0.304322	0.302114	0.299751	0.297328	0.294946	0.292709	0.290716	0.289059	0.287819	0.28706	0.286827	0.287144	0.288008	0.289391	0.291237	0.293466	0.295972	0.298628	0.301295	0.303825	0.306076	0.307916	0.30924	0.309975	0.310086	0.309584	0.308523	0.307002	0.305155
0.271125	0.273417	0.275909	0.278575	0.281385	0.284296	0.287262	0.29023	0.293142	0.295938	0.298559	0.300946	0.303048	0.304818	0.306217	0.307219	0.307804	0.307969	0.30772	0.307077	0.306073	0.304755	0.303182	0.301425	0.299566	0.297694	0.295902	0.294281	0.29292	0.291898	0.291282	0.291122	0.291448	0.292265	0.293557	0.295278	0.297357	0.2997	0.302187	0.304686	0.307054	0.30915	0.310843	0.312027	0.312624	0.312597	0.311954	0.310745	0.309067	0.307052
0.267399	0.269409	0.271625	0.274029	0.276596	0.279293	0.282081	0.284916	0.287748	0.290526	0.293196	0.295705	0.298004	0.300048	0.301798	0.303222	0.304297	0.305009	0.305355	0.305342	0.304989	0.304329	0.303405	0.302274	0.301001	0.299664	0.298344	0.297125	0.296091	0.295319	0.294877	0.294818	0.295178	0.295973	0.297195	0.298809	0.300756	0.30295	0.305282	0.307626	0.309846	0.311803	0.31337	0.314437	0.314927	0.314801	0.31406	0.312753	0.310973	0.30885
0.263379	0.265066	0.266967	0.26907	0.271356	0.273801	0.276374	0.27904	0.281758	0.284482	0.287167	0.289765	0.29223	0.294518	0.296589	0.298408	0.299946	0.301183	0.302104	0.302705	0.302992	0.302983	0.302706	0.302202	0.301523	0.300732	0.2999	0.299102	0.298416	0.297917	0.297672	0.297739	0.298159	0.298955	0.300129	0.301658	0.303491	0.305554	0.307748	0.309955	0.312046	0.313887	0.315352	0.316334	0.316753	0.316568	0.315777	0.314425	0.312601	0.31043
0.259202	0.260528	0.262076	0.263839	0.265807	0.267962	0.270282	0.272741	0.275305	0.277937	0.280598	0.283245	0.285835	0.288326	0.290678	0.292853	0.294817	0.296541	0.298003	0.299187	0.300087	0.300706	0.301057	0.301168	0.301075	0.300828	0.300487	0.300117	0.299791	0.299579	0.299549	0.29976	0.30026	0.301078	0.302225	0.303687	0.305426	0.307377	0.309452	0.311542	0.313525	0.315273	0.316664	0.317592	0.317976	0.317774	0.31698	0.315636	0.313823	0.311663
0.255019	0.255951	0.25711	0.258498	0.26011	0.261938	0.263967	0.266179	0.268549	0.271047	0.27364	0.27629	0.278959	0.281606	0.284191	0.286672	0.289012	0.291176	0.293133	0.294856	0.296328	0.297538	0.298486	0.299184	0.299656	0.299938	0.300078	0.300133	0.300168	0.300249	0.300443	0.30081	0.301404	0.302259	0.303395	0.304807	0.306468	0.308323	0.310296	0.312287	0.314181	0.315858	0.317199	0.318101	0.318485	0.318304	0.317551	0.316262	0.314514	0.312419
0.250997	0.251503	0.252242	0.253221	0.254444	0.255909	0.257611	0.259537	0.261671	0.263991	0.266469	0.269074	0.27177	0.274519	0.27728	0.280012	0.282671	0.285218	0.287613	0.289821	0.291813	0.293565	0.295067	0.296314	0.297318	0.298103	0.298704	0.299169	0.299555	0.299925	0.300343	0.300871	0.301564	0.302465	0.303599	0.304972	0.306566	0.308338	0.31022	0.312124	0.313943	0.315565	0.316876	0.317776	0.318186	0.318059	0.317384	0.316192	0.314553	0.312573
0.247311	0.247364	0.247654	0.248196	0.248998	0.250068	0.251405	0.253007	0.254864	0.256961	0.259277	0.261785	0.264454	0.267247	0.270125	0.273044	0.275959	0.278824	0.281593	0.284224	0.286675	0.288914	0.290916	0.292664	0.294158	0.295408	0.296439	0.29729	0.298009	0.298654	0.299287	0.299971	0.300763	0.30171	0.302845	0.304183	0.305714	0.307406	0.309203	0.311025	0.312777	0.314352	0.315645	0.316557	0.317012	0.316962	0.316393	0.315331	0.313838	0.312013
0.244134	0.243711	0.243529	0.243607	0.243961	0.244604	0.245544	0.246786	0.248325	0.250155	0.25226	0.25462	0.257205	0.259983	0.262914	0.265955	0.269058	0.272172	0.275247	0.278231	0.281076	0.283737	0.286179	0.288373	0.290306	0.291977	0.293399	0.294602	0.295627	0.296525	0.297357	0.298184	0.299064	0.30005	0.301181	0.302478	0.303942	0.305552	0.30726	0.308998	0.31068	0.312208	0.313483	0.314412	0.314921	0.314961	0.314516	0.313606	0.312287	0.310649
0.241626	0.24071	0.240036	0.239629	0.239511	0.239702	0.240214	0.241061	0.242245	0.243765	0.245612	0.247771	0.250216	0.252918	0.255838	0.258934	0.262154	0.265447	0.268755	0.272021	0.275189	0.278204	0.281021	0.2836	0.285915	0.287956	0.289724	0.291239	0.292535	0.293657	0.294662	0.295611	0.296562	0.297572	0.298685	0.29993	0.301316	0.302831	0.304438	0.30608	0.307681	0.309152	0.310401	0.311342	0.311902	0.312034	0.311719	0.310973	0.309846	0.308419
0.239928	0.238505	0.237325	0.236417	0.235807	0.235521	0.23558	0.236001	0.236795	0.237965	0.23951	0.241417	0.243668	0.246234	0.24908	0.252163	0.255432	0.258831	0.262299	0.265774	0.269192	0.272491	0.275614	0.278513	0.281151	0.283505	0.285568	0.28735	0.288876	0.290188	0.291335	0.292378	0.293377	0.294389	0.295464	0.296637	0.297925	0.299326	0.300814	0.30234	0.30384	0.305235	0.30644	0.307376	0.307975	0.30819	0.308003	0.307424	0.306497	0.305292
0.239147	0.237211	0.235515	0.234093	0.232977	0.232197	0.23178	0.231749	0.232121	0.232906	0.234106	0.235716	0.23772	0.240095	0.242806	0.245811	0.24906	0.252496	0.256053	0.259664	0.26326	0.266771	0.270132	0.273285	0.276182	0.278791	0.281095	0.283094	0.284806	0.286266	0.28752	0.288625	0.289641	0.290628	0.291639	0.292716	0.293882	0.295145	0.296486	0.297871	0.299243	0.300534	0.30167	0.302578	0.303194	0.303476	0.303404	0.302985	0.302256	0.301282
0.239357	0.236904	0.234689	0.232746	0.231114	0.229827	0.228917	0.228413	0.228338	0.228706	0.229526	0.230798	0.232509	0.234641	0.23716	0.240028	0.243194	0.246599	0.250176	0.253854	0.257558	0.261211	0.264741	0.268081	0.271174	0.273978	0.276466	0.278631	0.280481	0.282046	0.283366	0.284497	0.285498	0.286429	0.287347	0.288297	0.289313	0.290407	0.291574	0.292786	0.293999	0.295156	0.296192	0.297041	0.297649	0.297973	0.297996	0.297724	0.297187	0.296441
0.240589	0.237625	0.234891	0.232427	0.230275	0.228474	0.227061	0.226069	0.225526	0.225454	0.225865	0.226764	0.228143	0.229986	0.232265	0.234942	0.237967	0.24128	0.244813	0.248492	0.252237	0.255966	0.259599	0.263061	0.266287	0.269226	0.271842	0.274118	0.276057	0.277681	0.279026	0.280144	0.281093	0.281934	0.282726	0.28352	0.284354	0.285249	0.286209	0.287216	0.288238	0.289227	0.29013	0.29089	0.291458	0.291799	0.291894	0.291749	0.291391	0.290866
0.242838	0.239372	0.236128	0.233149	0.23048	0.228164	0.226244	0.224757	0.223736	0.223207	0.223188	0.223687	0.224702	0.226221	0.228219	0.230659	0.233492	0.23666	0.240094	0.243715	0.247439	0.251181	0.254854	0.258375	0.261673	0.264687	0.267374	0.269708	0.271686	0.273322	0.274648	0.275713	0.276573	0.277289	0.277923	0.278528	0.279149	0.279814	0.280536	0.281307	0.282105	0.282896	0.283633	0.284273	0.284772	0.285102	0.285246	0.285208	0.285012	0.284699
0.246061	0.242111	0.238371	0.23489	0.231715	0.228893	0.22647	0.224489	0.222986	0.221992	0.22153	0.221614	0.222244	0.223413	0.225098	0.227265	0.229867	0.232845	0.236129	0.239639	0.243289	0.246987	0.250642	0.254165	0.257476	0.260507	0.263209	0.265548	0.267514	0.269115	0.270379	0.27135	0.272083	0.272639	0.273081	0.273467	0.273845	0.274252	0.274707	0.275213	0.275761	0.276323	0.276869	0.27736	0.277765	0.278058	0.278228	0.278279	0.278229	0.278116
0.250184	0.245775	0.241564	0.237602	0.23394	0.230628	0.227716	0.225249	0.223271	0.221815	0.220909	0.220569	0.220804	0.221606	0.222957	0.224826	0.227166	0.22992	0.233016	0.236372	0.2399	0.243504	0.247088	0.250558	0.253827	0.256822	0.259485	0.261777	0.263681	0.2652	0.266357	0.267194	0.267763	0.268125	0.268344	0.26848	0.268589	0.268711	0.268875	0.269094	0.269368	0.269681	0.270013	0.270336	0.270625	0.270863	0.271041	0.271162	0.271245	0.271319
0.25511	0.250275	0.245626	0.241213	0.237091	0.233314	0.229935	0.227003	0.224565	0.222659	0.221317	0.220559	0.220397	0.220828	0.221836	0.223392	0.225451	0.227955	0.230833	0.234002	0.237369	0.240837	0.244304	0.247671	0.250848	0.253755	0.256328	0.258522	0.260315	0.261706	0.262714	0.263377	0.263745	0.26388	0.263846	0.263707	0.263521	0.263338	0.263192	0.263107	0.263091	0.263141	0.263245	0.263386	0.263548	0.263718	0.263891	0.264071	0.264275	0.264525
0.260723	0.255505	0.250458	0.245633	0.241089	0.236882	0.233068	0.2297	0.226828	0.224494	0.222734	0.221574	0.221026	0.221091	0.221757	0.222996	0.224763	0.227003	0.229643	0.232598	0.235775	0.239071	0.242381	0.245604	0.248644	0.251415	0.253849	0.255898	0.257534	0.258752	0.259568	0.260018	0.26015	0.260026	0.259712	0.259274	0.258775	0.25827	0.257802	0.257402	0.257088	0.256868	0.256739	0.256693	0.256722	0.256819	0.256981	0.257213	0.25753	0.25795
0.266899	0.261351	0.255954	0.250767	0.245847	0.241253	0.237045	0.233279	0.230008	0.227279	0.22513	0.22359	0.222676	0.222391	0.222726	0.223652	0.22513	0.2271	0.22949	0.232215	0.235178	0.238274	0.241395	0.244436	0.247297	0.249889	0.252141	0.253999	0.255433	0.256436	0.257021	0.25722	0.257084	0.256672	0.256053	0.255296	0.254468	0.253629	0.252831	0.252111	0.251499	0.251009	0.250649	0.25042	0.250319	0.250344	0.250496	0.25078	0.251206	0.25179
0.273516	0.267695	0.262008	0.256514	0.251271	0.246343	0.241791	0.237674	0.234048	0.230964	0.228462	0.226575	0.225323	0.224712	0.224733	0.225361	0.226556	0.228258	0.230396	0.23288	0.235614	0.238488	0.241394	0.244222	0.246868	0.249243	0.251271	0.252897	0.254089	0.254837	0.255152	0.255067	0.254631	0.253905	0.252959	0.251866	0.250697	0.249517	0.248385	0.247348	0.246442	0.24569	0.245109	0.244706	0.244484	0.244447	0.244594	0.244933	0.24547	0.246217
0.280458	0.274429	0.268516	0.262778	0.257275	0.252072	0.247232	0.242817	0.238887	0.235493	0.232681	0.230486	0.22893	0.228021	0.227754	0.228103	0.229028	0.230471	0.232357	0.234598	0.237091	0.239729	0.242397	0.244985	0.247387	0.249511	0.251279	0.252636	0.253548	0.254004	0.254015	0.253614	0.252851	0.251787	0.250496	0.249053	0.247534	0.246011	0.244548	0.243199	0.242008	0.241007	0.240218	0.239656	0.239329	0.239241	0.239396	0.239797	0.24045	0.24136
0.287624	0.281458	0.275389	0.269474	0.263777	0.258362	0.253295	0.24864	0.244459	0.240807	0.237731	0.235269	0.233447	0.232274	0.231745	0.231838	0.232511	0.233705	0.235346	0.237341	0.23959	0.241978	0.244393	0.246719	0.248851	0.250694	0.252172	0.253227	0.253826	0.253958	0.253635	0.252891	0.251775	0.250354	0.248703	0.2469	0.245026	0.243159	0.24137	0.239719	0.238257	0.237022	0.236044	0.235342	0.234926	0.234805	0.23498	0.235455	0.23623	0.237307
0.29494	0.288708	0.282553	0.276531	0.270707	0.265145	0.259913	0.255078	0.250701	0.246841	0.243549	0.240864	0.238812	0.237408	0.236646	0.236504	0.236942	0.237901	0.239302	0.241055	0.243054	0.245185	0.247332	0.24938	0.25122	0.25276	0.253921	0.254647	0.254906	0.254687	0.254005	0.252894	0.251407	0.249613	0.247589	0.245419	0.243189	0.240982	0.238874	0.236933	0.235215	0.233766	0.232618	0.231795	0.231311	0.231174	0.231385	0.231946	0.232852	0.234099
0.302355	0.296129	0.289957	0.283896	0.278011	0.272366	0.26703	0.262069	0.25755	0.253532	0.250067	0.247197	0.244952	0.243345	0.242375	0.242019	0.242237	0.24297	0.244139	0.245649	0.247396	0.249263	0.251132	0.252887	0.254421	0.255638	0.256462	0.256839	0.256736	0.256146	0.255085	0.25359	0.251718	0.249539	0.247136	0.244597	0.242012	0.239471	0.237055	0.234837	0.232881	0.231235	0.229938	0.229015	0.228483	0.228347	0.22861	0.229268	0.230313	0.231736
0.309851	0.303696	0.297572	0.291536	0.28565	0.27998	0.274594	0.26956	0.264945	0.26081	0.257209	0.254188	0.251777	0.249991	0.248831	0.248276	0.248284	0.248797	0.249736	0.251004	0.252495	0.254092	0.255675	0.257128	0.258342	0.259224	0.259698	0.259711	0.259233	0.258259	0.256807	0.254919	0.252653	0.250084	0.2473	0.244393	0.241459	0.238592	0.23588	0.233401	0.231223	0.2294	0.227973	0.22697	0.226406	0.226289	0.226618	0.227384	0.228575	0.230175
0.317437	0.311411	0.305391	0.299434	0.2936	0.287954	0.282564	0.277498	0.272824	0.268605	0.264897	0.261746	0.259187	0.257237	0.255897	0.255147	0.254949	0.255242	0.255947	0.25697	0.2582	0.259521	0.260811	0.261955	0.262844	0.263384	0.263502	0.263145	0.262286	0.260923	0.259077	0.256793	0.254133	0.251177	0.248016	0.244747	0.241473	0.238291	0.235297	0.232572	0.23019	0.228207	0.226668	0.225601	0.225023	0.224938	0.225343	0.226225	0.227567	0.229345
0.325147	0.319297	0.313428	0.307594	0.301852	0.296266	0.290905	0.285836	0.281127	0.276844	0.273043	0.269774	0.267073	0.264959	0.263437	0.262489	0.262076	0.262142	0.262606	0.263374	0.264335	0.265373	0.266367	0.267198	0.26776	0.267959	0.267722	0.266998	0.265763	0.264016	0.261782	0.259109	0.256063	0.252728	0.2492	0.245582	0.24198	0.238499	0.235237	0.232284	0.229713	0.227587	0.225951	0.224835	0.224254	0.224211	0.224699	0.225701	0.227194	0.229147
0.333034	0.327394	0.321708	0.316026	0.310403	0.304901	0.299587	0.29453	0.289797	0.285453	0.28156	0.278168	0.275315	0.273027	0.271308	0.270144	0.2695	0.269321	0.269528	0.270027	0.27071	0.271458	0.272151	0.272671	0.272909	0.272774	0.272192	0.271113	0.269515	0.2674	0.264794	0.261748	0.258333	0.254637	0.25076	0.24681	0.242899	0.239136	0.235625	0.232459	0.229716	0.227461	0.22574	0.224584	0.224008	0.224012	0.224585	0.225705	0.227343	0.229463
0.341158	0.335749	0.330263	0.324748	0.319255	0.313846	0.308583	0.303536	0.298771	0.294358	0.290356	0.286821	0.283794	0.281304	0.27936	0.277952	0.277049	0.276598	0.276525	0.276737	0.277126	0.277577	0.277967	0.278178	0.278103	0.277647	0.276739	0.275327	0.273391	0.270932	0.26798	0.264588	0.260831	0.256799	0.252599	0.248342	0.244144	0.240122	0.236381	0.233019	0.230119	0.227746	0.225949	0.224759	0.224189	0.224239	0.224892	0.226122	0.227894	0.230165
0.349576	0.344404	0.339123	0.333775	0.328409	0.323084	0.317861	0.312807	0.307991	0.30348	0.29934	0.295627	0.292388	0.289656	0.287446	0.285753	0.284552	0.283794	0.28341	0.283311	0.28339	0.283533	0.283619	0.28353	0.283155	0.2824	0.281191	0.279477	0.277235	0.274469	0.271208	0.267507	0.263444	0.259112	0.254622	0.250089	0.245634	0.241376	0.237427	0.233888	0.230844	0.228363	0.226495	0.225272	0.224705	0.224791	0.225512	0.226837	0.228724	0.231124
0.358336	0.353393	0.348306	0.343112	0.337857	0.332594	0.327385	0.322294	0.317391	0.312744	0.30842	0.304482	0.300981	0.297955	0.295427	0.293398	0.291851	0.290744	0.290012	0.289572	0.289321	0.289147	0.288929	0.288547	0.287891	0.286864	0.285388	0.283411	0.280907	0.277878	0.274354	0.270391	0.266067	0.26148	0.25674	0.251969	0.247291	0.242828	0.238696	0.234998	0.231823	0.229241	0.227304	0.226042	0.225468	0.225576	0.226345	0.22774	0.229715	0.232214
0.367461	0.362728	0.357812	0.352747	0.347573	0.342341	0.337108	0.331939	0.326902	0.322068	0.317508	0.313287	0.309464	0.306083	0.303177	0.300755	0.298807	0.297301	0.296181	0.295367	0.294763	0.294259	0.293736	0.293074	0.292158	0.290889	0.289185	0.286991	0.284275	0.281038	0.277307	0.273138	0.268608	0.263816	0.258877	0.253912	0.249049	0.244415	0.240126	0.236291	0.232998	0.230321	0.228312	0.227002	0.226404	0.226512	0.227301	0.228735	0.230762	0.233324
0.376946	0.372394	0.367618	0.362647	0.357516	0.352273	0.346972	0.341675	0.336451	0.331373	0.326515	0.321949	0.317738	0.313938	0.310588	0.30771	0.305303	0.303346	0.301791	0.300569	0.299587	0.298741	0.297912	0.29698	0.295828	0.294352	0.292464	0.290103	0.287232	0.283848	0.279973	0.27566	0.270986	0.26605	0.260966	0.255858	0.250857	0.246088	0.241673	0.237721	0.234323	0.231554	0.229468	0.228098	0.227455	0.227534	0.228309	0.229742	0.231779	0.234358
0.386748	0.382341	0.377668	0.37275	0.367621	0.36232	0.3569	0.351423	0.345956	0.340575	0.335358	0.330381	0.325717	0.321431	0.317572	0.314174	0.31125	0.308789	0.306754	0.305085	0.303701	0.302498	0.301361	0.300171	0.298806	0.297158	0.295132	0.292658	0.289694	0.286227	0.282276	0.277889	0.27314	0.268125	0.262957	0.257763	0.252671	0.24781	0.243301	0.239255	0.235766	0.232909	0.23074	0.229292	0.228579	0.228596	0.229317	0.230704	0.232702	0.235247
0.396788	0.392487	0.387875	0.382968	0.377794	0.372389	0.366803	0.361093	0.355329	0.349588	0.343952	0.338504	0.333325	0.32849	0.324062	0.320085	0.316587	0.31357	0.311011	0.308861	0.307046	0.305471	0.304024	0.302585	0.301031	0.299245	0.297126	0.294595	0.2916	0.288119	0.284164	0.279776	0.275023	0.269998	0.264814	0.259592	0.254462	0.249553	0.244986	0.240872	0.237306	0.234365	0.232105	0.230562	0.229752	0.22967	0.230295	0.231587	0.233493	0.235949
0.406945	0.402709	0.398116	0.393179	0.387918	0.382367	0.376568	0.370581	0.364472	0.358322	0.352216	0.346245	0.340499	0.335062	0.33001	0.325403	0.321282	0.317664	0.31454	0.311874	0.309604	0.307642	0.305881	0.304201	0.302476	0.300585	0.298417	0.295882	0.292918	0.289493	0.285606	0.28129	0.276608	0.271646	0.266511	0.261325	0.256212	0.251302	0.246714	0.242559	0.238932	0.235912	0.233555	0.2319	0.230966	0.23075	0.231233	0.23238	0.234141	0.236454
0.41706	0.412849	0.408239	0.403235	0.397851	0.392116	0.38607	0.379769	0.37328	0.366684	0.360071	0.353538	0.347184	0.341106	0.33539	0.330113	0.325329	0.321073	0.317351	0.314141	0.311393	0.309028	0.306947	0.305032	0.303154	0.301185	0.299007	0.296519	0.293645	0.29034	0.286591	0.282421	0.277882	0.273054	0.268038	0.262949	0.25791	0.253046	0.248476	0.244309	0.24064	0.237547	0.23509	0.23331	0.232226	0.231842	0.232143	0.233098	0.234662	0.236779
0.426937	0.42272	0.418061	0.41296	0.407426	0.401483	0.395166	0.388529	0.381639	0.374577	0.367436	0.360321	0.353338	0.346595	0.340192	0.33422	0.328749	0.32383	0.319486	0.31571	0.312465	0.309686	0.307279	0.30513	0.30311	0.301088	0.298934	0.296535	0.293803	0.290678	0.287133	0.283176	0.278851	0.274225	0.269392	0.264461	0.259551	0.254781	0.250268	0.246119	0.242429	0.239275	0.236719	0.234802	0.23355	0.23297	0.233053	0.233774	0.235095	0.236968
0.436355	0.432104	0.427374	0.422158	0.41646	0.410298	0.403703	0.396726	0.389432	0.381903	0.374236	0.366538	0.358926	0.351516	0.344423	0.337749	0.331583	0.325992	0.321013	0.316659	0.312907	0.309703	0.306964	0.304582	0.302428	0.300367	0.298262	0.295989	0.293442	0.290547	0.287263	0.283581	0.279531	0.275169	0.270581	0.265866	0.261136	0.256506	0.252089	0.24799	0.244301	0.241101	0.23845	0.236394	0.234962	0.234166	0.234003	0.234457	0.235499	0.237089
0.44507	0.44077	0.435957	0.43062	0.424758	0.418383	0.411521	0.404219	0.39654	0.388566	0.380394	0.372138	0.36392	0.355865	0.3481	0.340741	0.333892	0.327634	0.322025	0.317092	0.312829	0.309196	0.306121	0.303504	0.301219	0.299128	0.297088	0.294963	0.292635	0.29001	0.287031	0.283675	0.279953	0.27591	0.271619	0.26717	0.262668	0.258221	0.253939	0.249921	0.246259	0.243029	0.240295	0.238104	0.236489	0.235467	0.235043	0.235209	0.235945	0.237224
0.45283	0.448475	0.443582	0.438134	0.432124	0.425557	0.418459	0.410867	0.402845	0.39447	0.385843	0.377077	0.368301	0.359648	0.351254	0.343248	0.335747	0.32885	0.32263	0.317131	0.312364	0.308305	0.304893	0.302038	0.29962	0.2975	0.295531	0.293566	0.291474	0.289145	0.286504	0.283509	0.280156	0.276475	0.272524	0.268385	0.264151	0.259927	0.255814	0.251909	0.2483	0.245064	0.242265	0.23995	0.238158	0.236911	0.236222	0.236091	0.236511	0.237465
0.459384	0.454982	0.450024	0.444489	0.438363	0.431648	0.424361	0.416538	0.408235	0.399529	0.390518	0.381316	0.372056	0.362875	0.35392	0.345328	0.337231	0.32974	0.322947	0.31691	0.311657	0.307181	0.303435	0.300339	0.297782	0.295627	0.293724	0.291919	0.290067	0.288045	0.285757	0.283145	0.280187	0.276897	0.273319	0.269522	0.265591	0.261622	0.25771	0.253948	0.250421	0.247205	0.244362	0.241945	0.239992	0.238533	0.237588	0.237167	0.237273	0.2379
0.464493	0.460066	0.455074	0.449491	0.443299	0.436494	0.429088	0.42111	0.412611	0.403665	0.394364	0.384824	0.375176	0.365564	0.356137	0.347043	0.338424	0.330406	0.323093	0.316561	0.310853	0.305979	0.301907	0.29857	0.295866	0.293663	0.291811	0.290151	0.288529	0.286806	0.284871	0.282646	0.280094	0.277209	0.274023	0.270591	0.266988	0.263301	0.259618	0.256028	0.252613	0.249445	0.246587	0.244094	0.242007	0.24036	0.239181	0.238489	0.238296	0.23861
0.467944	0.463526	0.458544	0.452969	0.446776	0.439958	0.432517	0.42448	0.415889	0.406812	0.397338	0.387577	0.37766	0.367731	0.357943	0.348451	0.339405	0.330943	0.32318	0.31621	0.31009	0.304846	0.300462	0.296884	0.294023	0.291754	0.28993	0.28839	0.286971	0.285525	0.283924	0.282075	0.279922	0.277444	0.274656	0.2716	0.268341	0.264956	0.261526	0.258134	0.254859	0.251771	0.248932	0.246396	0.244209	0.242408	0.241028	0.240095	0.239633	0.23966
0.469555	0.465195	0.460282	0.454783	0.448669	0.441927	0.434554	0.426568	0.418004	0.408923	0.399407	0.38956	0.379508	0.369395	0.359374	0.349604	0.34024	0.331431	0.323304	0.315964	0.309485	0.303907	0.299231	0.295418	0.292389	0.290033	0.288205	0.286748	0.285495	0.284288	0.282988	0.281487	0.279711	0.277625	0.275229	0.27255	0.269642	0.266572	0.263414	0.260246	0.257139	0.254164	0.251379	0.24884	0.246593	0.244681	0.243141	0.242009	0.241317	0.241093
0.469188	0.464946	0.460174	0.454832	0.448891	0.442327	0.435135	0.427322	0.418916	0.409968	0.400552	0.390765	0.380725	0.370572	0.360456	0.350539	0.34098	0.331933	0.323536	0.315906	0.30913	0.303262	0.298319	0.294277	0.291073	0.288605	0.286739	0.28532	0.284184	0.283166	0.28212	0.280924	0.279491	0.27777	0.275747	0.273436	0.270878	0.26813	0.265259	0.262335	0.259425	0.256595	0.253903	0.251402	0.249141	0.247165	0.245514	0.244232	0.243356	0.242926
0.466755	0.462706	0.458156	0.453064	0.447395	0.441122	0.43423	0.42672	0.41861	0.40994	0.400772	0.391196	0.38132	0.371276	0.361211	0.351285	0.341658	0.332489	0.323924	0.316088	0.309082	0.302974	0.297795	0.293536	0.290148	0.287544	0.285601	0.284173	0.283097	0.28221	0.281359	0.280415	0.279278	0.277885	0.276206	0.274245	0.272029	0.269606	0.267032	0.26437	0.261683	0.259032	0.256471	0.254052	0.251824	0.249833	0.248125	0.246744	0.245737	0.245149
0.46223	0.458454	0.454217	0.449474	0.444186	0.438319	0.431853	0.424777	0.417101	0.408852	0.400082	0.390867	0.381305	0.37152	0.361652	0.351855	0.342289	0.333116	0.324486	0.316534	0.309369	0.303073	0.297691	0.293228	0.289652	0.286889	0.284831	0.283341	0.282266	0.281446	0.280726	0.279972	0.279077	0.277965	0.276595	0.274959	0.273072	0.270969	0.268699	0.266316	0.263876	0.261434	0.259041	0.256748	0.254601	0.252647	0.250932	0.249507	0.248421	0.247725
0.455655	0.45224	0.448409	0.444116	0.439317	0.433973	0.428054	0.421541	0.414433	0.406744	0.398514	0.389805	0.380703	0.37132	0.361787	0.352253	0.342874	0.333811	0.325219	0.317237	0.309985	0.303555	0.298005	0.293355	0.289588	0.286645	0.284434	0.282834	0.281699	0.280879	0.280223	0.279594	0.278881	0.277999	0.276899	0.275558	0.27398	0.272191	0.270228	0.268136	0.265963	0.263759	0.261571	0.259443	0.257422	0.255553	0.253883	0.252464	0.25135	0.250596
0.447149	0.444182	0.440851	0.437106	0.4329	0.428187	0.42293	0.4171	0.410683	0.403682	0.396122	0.388051	0.379541	0.370692	0.361624	0.352476	0.343401	0.334557	0.326099	0.318171	0.310902	0.30439	0.298708	0.293888	0.289929	0.28679	0.284394	0.282635	0.281384	0.2805	0.27984	0.279271	0.278679	0.277975	0.2771	0.276021	0.274733	0.273246	0.27159	0.269798	0.267911	0.265969	0.264016	0.26209	0.260235	0.258494	0.256915	0.255549	0.254452	0.253684
0.436918	0.434478	0.43173	0.428622	0.4251	0.421115	0.416619	0.411575	0.405957	0.399755	0.392979	0.385661	0.377861	0.369662	0.361172	0.352522	0.343856	0.335327	0.327092	0.319296	0.312072	0.30553	0.29975	0.294779	0.290631	0.287282	0.284672	0.282714	0.281295	0.280289	0.279563	0.278992	0.278462	0.277883	0.277189	0.276339	0.275315	0.274119	0.272765	0.271278	0.269689	0.26803	0.266336	0.264642	0.262987	0.26141	0.259959	0.258685	0.257645	0.2569
0.425247	0.423401	0.421303	0.4189	0.416136	0.412954	0.409299	0.405125	0.400392	0.395078	0.389178	0.382708	0.375713	0.368261	0.360447	0.352388	0.344222	0.336094	0.328159	0.320564	0.313444	0.306917	0.301072	0.29597	0.291639	0.28807	0.285225	0.283035	0.281405	0.280225	0.279378	0.278748	0.278226	0.277723	0.277168	0.276513	0.275729	0.274806	0.273747	0.272566	0.271282	0.269919	0.268503	0.267063	0.265632	0.264247	0.262952	0.261799	0.260843	0.260149
0.412498	0.411286	0.409882	0.408231	0.406271	0.403943	0.401183	0.397934	0.394147	0.389786	0.384829	0.379279	0.373164	0.366535	0.359473	0.352083	0.34449	0.336835	0.329266	0.32193	0.314966	0.308494	0.302616	0.297402	0.292896	0.289106	0.286012	0.283564	0.281689	0.280295	0.279282	0.278545	0.277984	0.277513	0.277057	0.276563	0.275992	0.275324	0.27455	0.27367	0.272693	0.271631	0.270502	0.269328	0.268136	0.266959	0.265837	0.264821	0.263967	0.26334
0.399081	0.398518	0.397822	0.396936	0.395799	0.394344	0.392502	0.390208	0.387399	0.384027	0.380056	0.375473	0.370288	0.364536	0.358283	0.35162	0.344659	0.337533	0.330384	0.323357	0.316591	0.310212	0.304329	0.299025	0.294355	0.290347	0.286997	0.284278	0.282136	0.2805	0.279286	0.278404	0.277766	0.277287	0.276896	0.276531	0.276149	0.275715	0.27521	0.27462	0.273943	0.273179	0.272338	0.271431	0.270481	0.269515	0.268571	0.267697	0.26695	0.266395
0.385427	0.385496	0.38549	0.385354	0.385025	0.384432	0.383501	0.382158	0.380331	0.377958	0.374989	0.371395	0.367167	0.362326	0.356919	0.351022	0.344736	0.338182	0.331495	0.324816	0.318285	0.312032	0.306172	0.300799	0.295983	0.291765	0.288163	0.285169	0.282749	0.280854	0.279418	0.278366	0.27762	0.277104	0.276747	0.276484	0.276262	0.27604	0.275783	0.275468	0.275076	0.274599	0.274034	0.273387	0.272669	0.271906	0.271131	0.270391	0.269742	0.26925
0.371949	0.372603	0.37324	0.373807	0.374241	0.374469	0.374412	0.37399	0.373121	0.37173	0.369755	0.367147	0.363884	0.359966	0.355425	0.350319	0.344735	0.338782	0.332588	0.32629	0.320025	0.313927	0.308117	0.302699	0.297756	0.293346	0.289505	0.286242	0.283548	0.28139	0.279722	0.278485	0.277614	0.277039	0.27669	0.276503	0.276418	0.276381	0.27635	0.276285	0.276158	0.275947	0.275638	0.275228	0.274723	0.274142	0.273516	0.272888	0.272316	0.271865
0.359009	0.360176	0.361384	0.362583	0.363709	0.36469	0.365446	0.365888	0.365929	0.365481	0.364468	0.362826	0.360514	0.357515	0.353842	0.349536	0.344669	0.339338	0.333661	0.327767	0.321795	0.315879	0.310147	0.304711	0.299667	0.295089	0.291029	0.287517	0.284561	0.282149	0.280254	0.27883	0.277825	0.277177	0.276819	0.276686	0.276712	0.276837	0.277003	0.277161	0.27727	0.277295	0.277213	0.27701	0.276687	0.276255	0.275744	0.275197	0.274669	0.274228
0.34689	0.348482	0.350171	0.35191	0.353639	0.355288	0.356774	0.358006	0.358888	0.359324	0.359224	0.35851	0.35712	0.355021	0.352206	0.348698	0.344553	0.339855	0.334709	0.329242	0.323585	0.317878	0.312251	0.306828	0.301714	0.296999	0.292751	0.289018	0.285826	0.283182	0.281073	0.279471	0.278334	0.277608	0.27723	0.277134	0.277249	0.277507	0.277842	0.278191	0.278501	0.278727	0.278834	0.2788	0.278618	0.278296	0.277859	0.277349	0.276823	0.276352
0.335785	0.337706	0.339775	0.341953	0.344184	0.3464	0.348521	0.350453	0.352095	0.353343	0.354093	0.354253	0.353745	0.352515	0.350537	0.347817	0.344391	0.34033	0.335728	0.330703	0.325385	0.319913	0.314423	0.309045	0.303898	0.299084	0.294687	0.29077	0.287377	0.284531	0.282235	0.280474	0.279216	0.278415	0.278012	0.27794	0.278126	0.278492	0.278964	0.27947	0.279944	0.28033	0.280582	0.280673	0.280586	0.280326	0.279915	0.279395	0.278824	0.278274
0.325801	0.32795	0.330296	0.332807	0.335433	0.338111	0.340763	0.343297	0.345607	0.347583	0.349112	0.350084	0.350408	0.350008	0.34884	0.346888	0.344174	0.34075	0.336701	0.332135	0.327178	0.321969	0.31665	0.311356	0.306218	0.301349	0.296847	0.292792	0.289241	0.286233	0.283784	0.281891	0.280531	0.279665	0.279238	0.279183	0.279422	0.279873	0.280454	0.281081	0.281679	0.282181	0.282535	0.282702	0.282662	0.282415	0.281981	0.2814	0.280733	0.280054
0.316967	0.319246	0.321768	0.324506	0.32742	0.330453	0.333531	0.336563	0.339446	0.342061	0.344288	0.346006	0.347103	0.347489	0.347097	0.345893	0.343879	0.341092	0.337603	0.333511	0.328939	0.324025	0.318912	0.313745	0.308661	0.303786	0.299231	0.295089	0.29143	0.288305	0.285744	0.283752	0.282316	0.281402	0.280957	0.280914	0.281194	0.281709	0.282369	0.283084	0.283767	0.284345	0.284755	0.284953	0.284912	0.284629	0.284123	0.283434	0.282622	0.281766
0.309253	0.311571	0.314172	0.317037	0.320135	0.323417	0.326815	0.330244	0.333599	0.336763	0.339605	0.341994	0.343805	0.344927	0.345275	0.344794	0.343467	0.341315	0.338394	0.334794	0.330633	0.326046	0.32118	0.316184	0.311205	0.306379	0.301826	0.297651	0.293938	0.290747	0.288118	0.286065	0.284581	0.283637	0.283184	0.283154	0.283465	0.284027	0.284742	0.285512	0.286246	0.28686	0.287285	0.287471	0.287388	0.287027	0.286407	0.285567	0.284568	0.283492
0.302594	0.304866	0.307455	0.310353	0.313536	0.316965	0.320581	0.324304	0.328034	0.331651	0.335023	0.338008	0.340468	0.342275	0.343324	0.343541	0.342888	0.341368	0.339024	0.335935	0.332213	0.327989	0.323413	0.318638	0.313817	0.309094	0.304601	0.300452	0.296739	0.293533	0.290881	0.288806	0.287305	0.286353	0.285903	0.285888	0.286224	0.286817	0.287565	0.288365	0.289117	0.289734	0.290141	0.290281	0.29012	0.289648	0.288881	0.287858	0.286642	0.285314
0.296902	0.299051	0.301547	0.30439	0.307566	0.311045	0.31478	0.318697	0.322703	0.326681	0.330495	0.333998	0.33704	0.339478	0.341188	0.342074	0.342081	0.341192	0.339435	0.336878	0.333624	0.329803	0.325561	0.321057	0.316448	0.311887	0.307512	0.303445	0.299787	0.296617	0.293987	0.291927	0.290439	0.2895	0.289065	0.289067	0.289423	0.290034	0.290797	0.291604	0.292351	0.292945	0.293307	0.293375	0.293115	0.292511	0.291577	0.290352	0.2889	0.287302
0.292088	0.294046	0.296373	0.29908	0.302163	0.305602	0.30936	0.313375	0.31756	0.321804	0.325972	0.329914	0.333468	0.33648	0.338806	0.340334	0.340985	0.340726	0.339567	0.337564	0.334809	0.331429	0.327569	0.323387	0.319046	0.314702	0.310501	0.306571	0.303021	0.299933	0.297367	0.295356	0.293907	0.292999	0.292589	0.292611	0.292981	0.2936	0.294363	0.295159	0.295882	0.296435	0.296736	0.296721	0.296349	0.295605	0.2945	0.293071	0.29138	0.28951
0.288072	0.289776	0.291868	0.294365	0.297275	0.30059	0.304281	0.3083	0.31257	0.316986	0.321418	0.325714	0.329709	0.333233	0.33613	0.338267	0.339546	0.339913	0.339363	0.337935	0.335712	0.332813	0.32938	0.325572	0.321551	0.317479	0.313505	0.309763	0.306366	0.303402	0.300936	0.299003	0.297613	0.29675	0.296371	0.296412	0.296791	0.297408	0.298158	0.29893	0.299617	0.30012	0.300354	0.300253	0.299773	0.298897	0.297632	0.296012	0.294097	0.291968
0.284785	0.286182	0.287979	0.290202	0.292867	0.295978	0.299518	0.303452	0.307713	0.312209	0.316814	0.32138	0.325737	0.32971	0.333126	0.335836	0.337722	0.338711	0.338776	0.337944	0.336283	0.333904	0.330942	0.327554	0.323904	0.320153	0.316455	0.312945	0.309742	0.306937	0.304598	0.302764	0.301448	0.300637	0.30029	0.300346	0.300725	0.30133	0.302057	0.302796	0.30344	0.30389	0.304061	0.303884	0.303313	0.302325	0.300925	0.299143	0.297035	0.29468
0.28218	0.283225	0.284676	0.286566	0.288922	0.291757	0.295069	0.298833	0.302997	0.307481	0.312168	0.316917	0.321557	0.325908	0.329787	0.333029	0.335496	0.337095	0.33778	0.337559	0.336487	0.334661	0.332211	0.329288	0.326052	0.322666	0.319283	0.316043	0.313065	0.310445	0.308252	0.30653	0.305294	0.304534	0.304214	0.304277	0.304645	0.305226	0.30592	0.306619	0.307219	0.307622	0.307741	0.307507	0.306871	0.305805	0.30431	0.302409	0.300153	0.297616
0.280227	0.280881	0.281942	0.283451	0.285442	0.28794	0.290953	0.29447	0.298454	0.302838	0.307518	0.31236	0.317201	0.321855	0.326135	0.329859	0.332875	0.335066	0.336369	0.336769	0.336306	0.335062	0.333157	0.330734	0.32795	0.324965	0.321931	0.318988	0.316258	0.313837	0.3118	0.310192	0.309033	0.308316	0.308011	0.308066	0.308408	0.308953	0.309603	0.310257	0.310815	0.31118	0.311266	0.311003	0.310337	0.309236	0.307695	0.305729	0.303382	0.300722
0.278906	0.279141	0.27978	0.280869	0.28245	0.284556	0.287209	0.290412	0.29414	0.298342	0.302929	0.307778	0.312733	0.317613	0.322224	0.326375	0.329897	0.332655	0.334562	0.335584	0.335741	0.3351	0.333765	0.33187	0.329566	0.327007	0.324344	0.321716	0.319245	0.317031	0.315148	0.313648	0.312553	0.311863	0.311555	0.311581	0.311879	0.31237	0.312966	0.313571	0.31409	0.31443	0.314506	0.314245	0.313591	0.312505	0.310974	0.309005	0.306633	0.303915
0.278212	0.278008	0.2782	0.27884	0.279975	0.28165	0.283894	0.286723	0.29013	0.294076	0.298489	0.303262	0.308247	0.313271	0.318139	0.322653	0.32663	0.329917	0.332406	0.33404	0.334817	0.334786	0.334035	0.332686	0.330878	0.328761	0.32648	0.324174	0.321964	0.319951	0.318212	0.316803	0.315752	0.315065	0.314727	0.314701	0.314931	0.315351	0.31588	0.316432	0.316916	0.317245	0.317335	0.317111	0.316512	0.315494	0.314033	0.312127	0.309798	0.307095
0.278138	0.277486	0.277218	0.277391	0.278058	0.27927	0.281068	0.283479	0.286509	0.290137	0.294306	0.298924	0.303859	0.308945	0.313991	0.318797	0.323168	0.326935	0.32997	0.332191	0.333576	0.33415	0.333984	0.333184	0.331878	0.330206	0.328308	0.32632	0.324361	0.322533	0.320919	0.319576	0.318541	0.317828	0.317429	0.31732	0.317457	0.317784	0.318232	0.318724	0.319178	0.319509	0.319637	0.319484	0.318985	0.318087	0.316756	0.314979	0.312765	0.310149
0.278679	0.277578	0.276847	0.276546	0.276734	0.277466	0.278794	0.280755	0.283367	0.286625	0.290489	0.294883	0.299692	0.30476	0.309906	0.314927	0.319622	0.323809	0.327339	0.33011	0.332074	0.333234	0.333639	0.333378	0.332566	0.33133	0.329804	0.328118	0.326392	0.324727	0.323208	0.3219	0.320847	0.320071	0.319578	0.319354	0.319369	0.31958	0.319931	0.320355	0.32078	0.321125	0.321313	0.321263	0.320905	0.320178	0.319034	0.317449	0.315417	0.31296
0.279824	0.278283	0.277096	0.276325	0.276032	0.276281	0.277127	0.278618	0.280785	0.283635	0.287146	0.291258	0.295871	0.300847	0.306012	0.311168	0.316111	0.320647	0.32461	0.327878	0.330376	0.332086	0.333034	0.333289	0.332948	0.332127	0.330951	0.329543	0.328021	0.326488	0.325031	0.323722	0.322612	0.321736	0.321111	0.320738	0.320601	0.320672	0.320908	0.321256	0.32165	0.322019	0.322284	0.322365	0.322185	0.321673	0.32077	0.319435	0.317649	0.315418
0.281552	0.279589	0.277962	0.276734	0.275972	0.275742	0.276107	0.277123	0.278829	0.281247	0.284369	0.288151	0.292511	0.297325	0.302432	0.307642	0.31275	0.317554	0.321877	0.325573	0.328548	0.330758	0.332204	0.332936	0.333032	0.332594	0.331735	0.330573	0.329222	0.327784	0.326352	0.325002	0.323797	0.322782	0.321988	0.321431	0.321113	0.321019	0.321122	0.321382	0.321743	0.32214	0.322496	0.322731	0.322759	0.322501	0.321884	0.320853	0.31937	0.317425
0.283832	0.281473	0.27943	0.277768	0.276556	0.275864	0.275759	0.276304	0.277547	0.27952	0.282228	0.285644	0.289702	0.294293	0.29927	0.304452	0.309639	0.314626	0.319223	0.323269	0.326648	0.329292	0.33118	0.332337	0.332824	0.332726	0.332145	0.33119	0.32997	0.32859	0.327144	0.325715	0.324376	0.323186	0.322189	0.321417	0.320888	0.320606	0.320559	0.320719	0.321041	0.321468	0.321925	0.322328	0.322589	0.322616	0.322324	0.32164	0.320511	0.318908
0.286622	0.283899	0.281472	0.279406	0.277772	0.276642	0.276087	0.276174	0.27696	0.278485	0.280767	0.28379	0.287505	0.29182	0.2966	0.301677	0.306856	0.311934	0.316713	0.32102	0.324719	0.32772	0.329979	0.3315	0.332323	0.332515	0.332166	0.331376	0.330249	0.328888	0.327391	0.325849	0.324344	0.322945	0.321715	0.320702	0.319939	0.319449	0.319234	0.319282	0.319558	0.320012	0.320573	0.321157	0.321667	0.322002	0.322065	0.321765	0.321032	0.319819
0.28987	0.286821	0.284047	0.281613	0.27959	0.278052	0.277073	0.276723	0.277066	0.278148	0.279996	0.28261	0.28595	0.28994	0.294462	0.299359	0.304446	0.309523	0.314388	0.318858	0.322784	0.326055	0.328608	0.330422	0.331518	0.331946	0.331781	0.331114	0.330042	0.328667	0.327089	0.325405	0.323707	0.322078	0.320593	0.319318	0.318305	0.31759	0.317195	0.317119	0.317341	0.317817	0.318482	0.319249	0.320018	0.320677	0.321115	0.321228	0.320925	0.320143
0.293511	0.290179	0.287099	0.284336	0.281961	0.28005	0.278677	0.277916	0.277833	0.278482	0.279898	0.282088	0.285027	0.288653	0.292861	0.297508	0.302419	0.307401	0.312254	0.316789	0.320844	0.324293	0.327054	0.329087	0.33039	0.330999	0.330971	0.330387	0.329338	0.327923	0.326242	0.324399	0.322493	0.320621	0.318871	0.317324	0.31605	0.315102	0.314517	0.314309	0.314469	0.314961	0.315724	0.316672	0.317701	0.318692	0.319519	0.320063	0.320216	0.319895
0.297474	0.293903	0.29056	0.28751	0.284823	0.282574	0.280839	0.279693	0.279206	0.279434	0.28042	0.282178	0.284695	0.28792	0.291762	0.296093	0.30075	0.305547	0.31029	0.314788	0.318873	0.322407	0.32529	0.327464	0.328911	0.329646	0.329714	0.329181	0.328132	0.32666	0.324868	0.322861	0.320747	0.318632	0.316619	0.314803	0.313269	0.312088	0.31131	0.310965	0.311055	0.311554	0.312407	0.31353	0.314814	0.316133	0.317353	0.318337	0.318962	0.319126
0.301675	0.297911	0.29435	0.291054	0.288094	0.285543	0.283479	0.281975	0.281103	0.280924	0.281484	0.282804	0.28488	0.287671	0.2911	0.295053	0.299379	0.303906	0.308445	0.312809	0.316827	0.320352	0.323273	0.325515	0.327044	0.327858	0.327986	0.327483	0.326422	0.324893	0.322994	0.320835	0.318528	0.316189	0.313931	0.311862	0.310082	0.308677	0.307712	0.30723	0.307245	0.307743	0.308674	0.309957	0.311483	0.313121	0.314725	0.316148	0.317249	0.31791
0.306027	0.302114	0.298376	0.294875	0.29168	0.288862	0.286497	0.284661	0.283424	0.28285	0.282986	0.283862	0.285478	0.287806	0.290779	0.294296	0.298223	0.302398	0.306645	0.310784	0.314642	0.318072	0.320951	0.323195	0.324752	0.325605	0.32577	0.325287	0.324217	0.322644	0.320663	0.31838	0.315914	0.313385	0.310916	0.308627	0.306628	0.30502	0.303882	0.303269	0.303209	0.303697	0.304691	0.306116	0.307864	0.309799	0.311771	0.313618	0.315188	0.316345
0.310432	0.306412	0.302537	0.298869	0.295472	0.292419	0.289781	0.287635	0.286049	0.285089	0.284805	0.285228	0.286368	0.288204	0.290681	0.293711	0.297175	0.300927	0.304802	0.308631	0.312247	0.315502	0.31827	0.320456	0.321998	0.322863	0.323053	0.322593	0.321534	0.319948	0.317924	0.315567	0.312994	0.310329	0.307702	0.305239	0.303063	0.301285	0.299997	0.299267	0.299134	0.299604	0.300646	0.302189	0.30413	0.306332	0.30864	0.310885	0.312901	0.314539
0.314788	0.310698	0.306722	0.302919	0.299353	0.296091	0.293204	0.290766	0.288846	0.287507	0.286802	0.286767	0.287414	0.288732	0.290678	0.293176	0.296122	0.299386	0.30282	0.306266	0.309568	0.31258	0.315178	0.31726	0.318754	0.319616	0.319832	0.319413	0.318399	0.316847	0.314839	0.312474	0.309864	0.307134	0.304416	0.301843	0.299546	0.297643	0.296238	0.295411	0.295212	0.295659	0.296729	0.298363	0.300461	0.302889	0.30549	0.308091	0.310516	0.312602
0.31899	0.314861	0.310815	0.306907	0.303196	0.299748	0.296632	0.293917	0.291673	0.289962	0.288836	0.288335	0.288476	0.289255	0.290639	0.292566	0.294949	0.297673	0.300608	0.303612	0.30654	0.309256	0.311637	0.31358	0.315006	0.31586	0.316116	0.315771	0.314848	0.313393	0.311474	0.309181	0.30662	0.303912	0.301188	0.298582	0.296231	0.294259	0.29278	0.291882	0.291629	0.292047	0.293128	0.294819	0.29703	0.299634	0.302472	0.305372	0.308151	0.310638
0.322931	0.31879	0.314698	0.310707	0.306874	0.303259	0.29993	0.296952	0.294393	0.292313	0.290767	0.289794	0.289419	0.289642	0.290442	0.29177	0.293555	0.2957	0.298093	0.300608	0.303118	0.305496	0.307627	0.309408	0.310757	0.311612	0.311932	0.311701	0.310927	0.309641	0.307896	0.305769	0.303354	0.300766	0.29813	0.29558	0.293253	0.291278	0.289773	0.288838	0.288545	0.288933	0.290004	0.291717	0.293992	0.29671	0.299719	0.302845	0.305908	0.308729
0.326507	0.322373	0.318256	0.314201	0.310262	0.306497	0.302968	0.299738	0.296872	0.29443	0.292466	0.291021	0.290124	0.289782	0.289984	0.290696	0.291861	0.293401	0.295222	0.297219	0.299281	0.301295	0.303154	0.304762	0.306035	0.306903	0.307318	0.30725	0.306689	0.30565	0.304169	0.302306	0.300143	0.29778	0.295335	0.292937	0.290718	0.288811	0.287338	0.286404	0.28609	0.286447	0.287487	0.289183	0.291468	0.294231	0.297332	0.300602	0.303863	0.306934
0.329619	0.325508	0.32138	0.317277	0.313247	0.309345	0.305629	0.302159	0.298997	0.296202	0.293826	0.291913	0.290496	0.28959	0.289193	0.289282	0.289819	0.290742	0.291979	0.293442	0.29504	0.296676	0.298255	0.299687	0.300889	0.301791	0.302334	0.302476	0.302192	0.301478	0.30035	0.298851	0.297044	0.295014	0.292865	0.290717	0.288697	0.286934	0.285551	0.284659	0.284346	0.284672	0.285662	0.287302	0.289537	0.292273	0.295379	0.298698	0.302058	0.305282
0.332181	0.328104	0.323977	0.319838	0.315731	0.311706	0.307817	0.304121	0.300677	0.297541	0.294766	0.292399	0.290474	0.289014	0.288027	0.287504	0.287418	0.287729	0.288382	0.289312	0.290444	0.291699	0.292996	0.294255	0.295397	0.296352	0.297054	0.297449	0.297499	0.29718	0.296489	0.295447	0.294095	0.2925	0.290749	0.288949	0.287215	0.285673	0.284442	0.283636	0.283347	0.283645	0.284566	0.286109	0.288236	0.290866	0.293886	0.297152	0.300502	0.303768
0.334118	0.330085	0.325971	0.321809	0.317639	0.313507	0.309462	0.305558	0.30185	0.298394	0.295243	0.292443	0.290033	0.288044	0.28649	0.285375	0.284688	0.284406	0.284491	0.284899	0.285574	0.286454	0.287476	0.288568	0.28966	0.290682	0.291566	0.292249	0.292678	0.292812	0.292627	0.29212	0.29131	0.290243	0.288984	0.287621	0.286259	0.28501	0.283992	0.283315	0.283076	0.28335	0.284184	0.285593	0.287552	0.289999	0.292839	0.295945	0.299173	0.302365
0.33538	0.3314	0.32731	0.323139	0.318923	0.314703	0.310523	0.306436	0.302492	0.298745	0.295248	0.292048	0.289189	0.286705	0.284621	0.282951	0.281698	0.280853	0.2804	0.280309	0.280545	0.281066	0.28182	0.282752	0.2838	0.284898	0.285977	0.286967	0.287803	0.288429	0.288799	0.288888	0.28869	0.288225	0.287536	0.286691	0.285775	0.284888	0.284139	0.283633	0.283467	0.283723	0.284457	0.285696	0.287431	0.28962	0.292189	0.295031	0.29802	0.301017
0.335934	0.332019	0.327968	0.323806	0.319565	0.315282	0.310997	0.306757	0.302612	0.298613	0.294812	0.291257	0.287996	0.285066	0.2825	0.280323	0.27855	0.277187	0.276233	0.275676	0.2755	0.275679	0.276178	0.276955	0.27796	0.279131	0.280403	0.281702	0.282954	0.284088	0.28504	0.285761	0.286221	0.286413	0.286355	0.28609	0.285682	0.285215	0.284784	0.284488	0.28442	0.284666	0.285288	0.286325	0.287786	0.289649	0.29186	0.294336	0.296975	0.299658
0.335777	0.331942	0.327949	0.323819	0.319581	0.315265	0.31091	0.306558	0.302257	0.298054	0.294001	0.290147	0.28654	0.283224	0.280237	0.277612	0.275375	0.273547	0.272138	0.271156	0.270598	0.270456	0.270711	0.271336	0.272291	0.273524	0.274973	0.276566	0.27822	0.279854	0.281388	0.282752	0.283889	0.284768	0.285378	0.285735	0.285882	0.285879	0.285807	0.285753	0.285806	0.286049	0.286551	0.287363	0.288507	0.289982	0.291758	0.293777	0.29596	0.298215
0.334933	0.331197	0.327286	0.323217	0.319015	0.314706	0.310324	0.305909	0.301503	0.297154	0.292911	0.288822	0.284937	0.281302	0.277963	0.274957	0.272322	0.270086	0.268276	0.266912	0.266007	0.265567	0.265589	0.26606	0.266953	0.268226	0.269824	0.271676	0.273699	0.275802	0.277892	0.279879	0.281686	0.283253	0.284542	0.285543	0.28627	0.286761	0.287077	0.287291	0.287482	0.287731	0.28811	0.288677	0.289471	0.290509	0.291784	0.293264	0.294899	0.296623
0.333453	0.329841	0.326042	0.322069	0.317942	0.313685	0.309327	0.304903	0.300455	0.296024	0.291658	0.287406	0.283317	0.27944	0.275822	0.272508	0.269542	0.266964	0.264809	0.263109	0.261892	0.261177	0.260977	0.26129	0.262104	0.263388	0.265094	0.267158	0.269497	0.272015	0.27461	0.277177	0.279617	0.281846	0.2838	0.285439	0.28675	0.287747	0.288466	0.288963	0.289307	0.28957	0.289825	0.290137	0.290557	0.29112	0.291841	0.292717	0.293724	0.294825
0.331418	0.32796	0.324308	0.32047	0.316464	0.312308	0.308029	0.303658	0.299231	0.294789	0.290374	0.286035	0.28182	0.277777	0.273958	0.270412	0.267187	0.26433	0.261887	0.2599	0.258407	0.257441	0.257027	0.257177	0.257891	0.25915	0.260918	0.263135	0.265723	0.268586	0.271614	0.274691	0.277703	0.280542	0.283119	0.285366	0.287244	0.288738	0.28986	0.290646	0.291149	0.291433	0.291567	0.291619	0.291652	0.291715	0.291847	0.292068	0.292384	0.292788
0.328936	0.325666	0.322197	0.318538	0.3147	0.3107	0.306558	0.302302	0.297964	0.293581	0.289192	0.284842	0.280578	0.27645	0.272507	0.268802	0.265388	0.262317	0.259643	0.257415	0.255683	0.254489	0.25387	0.253852	0.254445	0.255643	0.257419	0.259724	0.262485	0.265609	0.268983	0.272484	0.275983	0.279356	0.282491	0.285294	0.287697	0.28966	0.29117	0.292238	0.292901	0.293209	0.293227	0.293022	0.292664	0.292217	0.291737	0.291271	0.290851	0.2905
0.326139	0.32309	0.319845	0.316408	0.312787	0.308994	0.305047	0.300968	0.296785	0.292529	0.288238	0.283951	0.279714	0.275575	0.271582	0.26779	0.264255	0.261032	0.25818	0.255758	0.253821	0.252423	0.25161	0.251418	0.25187	0.25297	0.254703	0.257029	0.259883	0.263177	0.2668	0.270623	0.274511	0.278324	0.28193	0.285215	0.288083	0.290469	0.292333	0.293665	0.294478	0.294812	0.294718	0.294264	0.293521	0.292565	0.291468	0.290299	0.289117	0.287973
0.323176	0.320382	0.317398	0.314224	0.310865	0.30733	0.303631	0.299786	0.295818	0.291753	0.287625	0.28347	0.279329	0.275246	0.271272	0.267459	0.263864	0.260546	0.257569	0.254996	0.252889	0.25131	0.250314	0.249945	0.250238	0.251208	0.252848	0.255131	0.257999	0.261372	0.265141	0.26918	0.273345	0.27749	0.281467	0.285141	0.288398	0.291143	0.293315	0.294878	0.295827	0.296181	0.295981	0.295288	0.294175	0.292722	0.291017	0.289146	0.287193	0.285238
0.320208	0.317699	0.315009	0.312135	0.309078	0.305843	0.302438	0.298876	0.295174	0.291356	0.287447	0.283481	0.279494	0.275528	0.271631	0.267855	0.264256	0.260896	0.257841	0.255157	0.252913	0.251177	0.250009	0.249465	0.249586	0.250397	0.251902	0.254082	0.25689	0.260252	0.264068	0.268212	0.272541	0.276903	0.281139	0.285101	0.288654	0.291683	0.294103	0.295856	0.296914	0.297278	0.296976	0.296058	0.294593	0.292667	0.290375	0.287819	0.285106	0.282338
0.3174	0.3152	0.31283	0.310284	0.30756	0.304658	0.301582	0.298341	0.294946	0.291415	0.28777	0.284038	0.280253	0.276453	0.272682	0.26899	0.265435	0.262078	0.258985	0.256228	0.253878	0.252008	0.250684	0.249967	0.249908	0.250538	0.251871	0.253896	0.256577	0.259848	0.263615	0.26776	0.272141	0.276602	0.280983	0.285123	0.288872	0.292099	0.294697	0.296587	0.297721	0.298081	0.297677	0.296548	0.294756	0.292387	0.289541	0.286332	0.282884	0.279324
0.31491	0.313034	0.311001	0.308802	0.30643	0.303883	0.301159	0.298262	0.2952	0.291984	0.288632	0.285167	0.281617	0.278017	0.274408	0.27084	0.267366	0.264049	0.260955	0.258157	0.255729	0.253747	0.252282	0.2514	0.251156	0.251589	0.252722	0.25455	0.257047	0.260155	0.263788	0.267836	0.272161	0.27661	0.281021	0.285227	0.289068	0.292401	0.295101	0.29707	0.298241	0.298575	0.298067	0.296741	0.29465	0.291874	0.288516	0.284699	0.280559	0.276242
0.312881	0.311335	0.309644	0.307799	0.305787	0.303602	0.301239	0.298696	0.295977	0.293089	0.290044	0.286861	0.283565	0.280186	0.276764	0.273344	0.269979	0.26673	0.263663	0.260852	0.258371	0.256299	0.254709	0.25367	0.253242	0.25347	0.254381	0.255979	0.258244	0.261128	0.264553	0.268416	0.272588	0.276921	0.281252	0.285416	0.289247	0.292592	0.295313	0.297298	0.29846	0.298744	0.298127	0.296618	0.294256	0.291116	0.287297	0.282925	0.278149	0.273129
0.311429	0.310209	0.308858	0.30736	0.305702	0.303874	0.301866	0.299672	0.297292	0.294727	0.291988	0.289088	0.286048	0.282898	0.279671	0.276412	0.273172	0.27001	0.266991	0.264188	0.261676	0.259533	0.257833	0.256649	0.256042	0.25606	0.256736	0.258079	0.260076	0.262686	0.26584	0.269444	0.273376	0.277497	0.28165	0.28567	0.289391	0.292656	0.295318	0.297253	0.29836	0.298567	0.297833	0.296152	0.293551	0.290091	0.285868	0.281008	0.275664	0.270008
0.310643	0.309735	0.308706	0.307539	0.306218	0.304727	0.303054	0.301189	0.299128	0.296869	0.294419	0.291787	0.288993	0.286062	0.283028	0.27993	0.27682	0.273754	0.270795	0.268015	0.265487	0.263289	0.261495	0.260177	0.259398	0.259207	0.259641	0.260712	0.262414	0.264711	0.267544	0.270826	0.274446	0.278272	0.282157	0.285941	0.289461	0.29256	0.295086	0.296907	0.29791	0.29801	0.297151	0.295311	0.292501	0.288771	0.284207	0.278932	0.2731	0.266891
0.31057	0.30995	0.309219	0.308356	0.307342	0.306157	0.304788	0.30322	0.301446	0.299461	0.297269	0.294878	0.292305	0.289573	0.286714	0.283767	0.28078	0.277808	0.274913	0.272163	0.26963	0.267389	0.265513	0.264073	0.263129	0.262734	0.262924	0.263714	0.265101	0.267058	0.26953	0.272441	0.275688	0.279151	0.282692	0.286159	0.289397	0.29225	0.294568	0.296215	0.297069	0.297034	0.296042	0.294054	0.291068	0.28712	0.282284	0.276677	0.270448	0.263781
0.311219	0.310856	0.310389	0.309793	0.309047	0.30813	0.307022	0.305708	0.304178	0.302426	0.300452	0.298263	0.295875	0.29331	0.290599	0.28778	0.2849	0.282011	0.279173	0.276453	0.273919	0.271643	0.269694	0.268141	0.267043	0.26645	0.266397	0.266903	0.267966	0.269562	0.271646	0.274148	0.276976	0.28002	0.283154	0.286237	0.289122	0.291662	0.293709	0.295126	0.29579	0.295595	0.294463	0.292342	0.289215	0.285105	0.280071	0.27422	0.267695	0.260678
0.312552	0.31241	0.312167	0.311796	0.311274	0.310577	0.309683	0.308574	0.307239	0.305669	0.303864	0.301831	0.299585	0.297147	0.294548	0.291826	0.289026	0.286201	0.283407	0.280709	0.278171	0.275861	0.273845	0.272187	0.270943	0.270159	0.269869	0.270091	0.270825	0.272051	0.273728	0.275795	0.27817	0.280754	0.283432	0.286077	0.288554	0.290723	0.292446	0.293588	0.294027	0.293653	0.292379	0.290142	0.286914	0.2827	0.277549	0.271551	0.26484	0.257589
0.314493	0.31453	0.314467	0.314276	0.31393	0.313403	0.312671	0.311715	0.310521	0.309081	0.307394	0.305465	0.303312	0.300955	0.298426	0.295764	0.293013	0.290225	0.287455	0.284763	0.282212	0.279864	0.277782	0.276023	0.274639	0.273671	0.273151	0.273095	0.273502	0.274355	0.275617	0.277234	0.279134	0.28123	0.283418	0.285586	0.287611	0.289367	0.290725	0.291559	0.291747	0.291181	0.289769	0.28744	0.284154	0.279902	0.274718	0.268676	0.261896	0.254541
0.316922	0.317097	0.317171	0.317113	0.316894	0.316487	0.315866	0.31501	0.313905	0.312542	0.310919	0.309045	0.306935	0.304612	0.30211	0.299466	0.296728	0.293944	0.291171	0.288466	0.285887	0.283493	0.28134	0.279481	0.277961	0.276817	0.276075	0.275748	0.275834	0.276318	0.277165	0.278328	0.279744	0.281336	0.283014	0.284681	0.286228	0.287543	0.28851	0.289012	0.288936	0.288176	0.286638	0.284246	0.280951	0.276731	0.271603	0.265626	0.258902	0.251577
[truncated: 59 more rows]
[truncated: 250 more columns]

## Sheet: Fig. S2h phi_1 (L)
Phi_1 (pi) (L), corresponding to optimised Bragg location (Kx, Ky) = (210.14, 118.34)
[truncated: 300 more rows]
[truncated: 250 more columns]

## Sheet: Fig. S2h phi_1 (R)
Phi_1 (pi) (R), corresponding to optimised Bragg location (Kx, Ky) = (210.24, 118.36)
[truncated: 300 more rows]
[truncated: 250 more columns]

[truncated: 4 more sheets: Fig. S2h phi_2 (L+R), Fig. S2h phi_2 (L), Fig. S2h phi_2 (R), Fig. S2f]
