# Supplementary material for: Topologically trivial gap-filling in superconducting Fe(Se,Te) by one-dimensional defects
Source: Nat Commun. 2024 May 6;15:3774. doi: 10.1038/s41467-024-48047-0 (PMC11074306; doi:10.1038/s41467-024-48047-0)
Supplement: Supplementary file 3 — Source data [file 41467_2024_48047_MOESM3_ESM.zip › Figure S3.xlsx]

## Sheet: Fig. S3a
Height (nm)
1.64536	1.90017	1.93355	1.70203	1.33258	1.04296	0.986737	1.0853	1.0928	0.882036	0.460824	0.106995	-0.174325	-0.313066	-0.433008	-0.67966	-0.815471	-0.576527	-0.0392427	0.407465	0.654954	0.604592	0.367706	0.0868745	-0.0518665	-0.165462	-0.342777	-0.476391	-0.183248	0.479525	1.10445	1.50453	1.64069	1.5293	1.26409	0.958356	0.777866	0.685756	0.483294	0.176095	-0.114501	-0.240059	-0.149552	-0.069788	-0.0508137	-0.210795	-0.213795	0.0456572	0.217951	0.212023
1.70228	1.90631	1.89184	1.69133	1.36631	1.147	1.12984	1.11952	0.951972	0.568357	0.065846	-0.320942	-0.416471	-0.449255	-0.613387	-0.943046	-0.988281	-0.770822	-0.341448	-0.00899744	0.140103	0.0973086	-0.0538836	-0.138914	-0.0943055	-0.200576	-0.445031	-0.635041	-0.375589	0.256909	0.815922	1.12323	1.23741	1.16288	0.935761	0.791893	0.693191	0.567145	0.265562	-0.0418806	-0.304645	-0.30032	-0.263524	-0.291182	-0.380607	-0.437317	-0.228158	0.145308	0.306128	0.203519
1.54974	1.7921	1.79984	1.62155	1.38955	1.26765	1.27979	1.18255	0.896837	0.392861	-0.257599	-0.678567	-0.735765	-0.720698	-0.872867	-1.16835	-1.0317	-0.745145	-0.508399	-0.426925	-0.453117	-0.45929	-0.460336	-0.298296	-0.164333	-0.282078	-0.553632	-0.675039	-0.367003	0.117547	0.456589	0.635718	0.681303	0.664144	0.657238	0.681339	0.663692	0.445848	0.107156	-0.131195	-0.231118	-0.105943	-0.166803	-0.310916	-0.456493	-0.357441	-0.0689363	0.198328	0.282975	0.184761
1.17697	1.38442	1.43343	1.313	1.24213	1.29528	1.35869	1.2197	0.895902	0.352864	-0.225575	-0.609678	-0.842169	-0.985061	-1.21218	-1.48251	-1.16105	-0.754137	-0.612117	-0.627323	-0.574902	-0.439718	-0.304778	-0.158851	-0.156479	-0.354546	-0.703493	-0.794627	-0.415057	0.0243263	0.195888	0.294207	0.418649	0.596559	0.7752	0.839095	0.724524	0.370939	-0.032207	-0.236866	-0.137082	0.0781808	0.0153675	-0.100913	-0.134918	0.0786352	0.30171	0.393682	0.358457	0.274158
0.627944	0.64887	0.640501	0.653615	0.857402	1.13663	1.26913	1.14845	0.805123	0.28479	-0.119332	-0.417253	-0.725917	-1.09415	-1.42894	-1.72539	-1.36706	-0.94184	-0.769058	-0.702233	-0.517244	-0.196268	0.0121584	0.0889935	-0.0590253	-0.412855	-0.790609	-1.00381	-0.62815	-0.193406	0.00989389	0.15045	0.544667	0.900066	1.10678	1.11648	0.869829	0.371469	-0.151062	-0.421395	-0.220293	0.0342765	0.0588655	0.0321846	0.305552	0.558901	0.70141	0.693528	0.488625	0.430938
0.0422921	-0.11891	-0.259361	-0.0152893	0.425315	0.800978	0.923467	0.804989	0.515125	0.0829267	-0.132719	-0.332495	-0.675338	-1.08337	-1.40888	-1.62086	-1.47566	-1.19253	-1.00583	-0.841352	-0.510855	-0.0328965	0.260735	0.269454	0.0787115	-0.269503	-0.689738	-1.01378	-0.892514	-0.536138	-0.260084	0.143411	0.696808	1.14962	1.36635	1.3155	1.04467	0.566334	-0.0536084	-0.419157	-0.365515	-0.20494	-0.155205	0.110839	0.575126	0.91783	1.02958	0.923306	0.747943	0.71638
-0.335841	-0.613986	-0.665813	-0.328236	0.0752587	0.383295	0.406419	0.240578	-0.0370793	-0.273965	-0.272326	-0.379817	-0.702152	-1.06038	-1.25942	-1.24728	-1.21537	-1.26646	-1.28265	-1.08179	-0.633372	-0.0665469	0.295933	0.321986	0.108538	-0.149588	-0.48291	-0.753731	-0.911027	-0.847132	-0.563021	0.068501	0.747631	1.2312	1.47625	1.3878	1.11869	0.669159	0.158103	-0.187181	-0.308588	-0.367252	-0.386608	0.0801191	0.661837	1.06777	1.16585	1.06641	0.988708	1.07531
-0.710067	-0.893241	-0.711915	-0.317209	-0.0680103	0.00394154	-0.0561862	-0.188092	-0.336599	-0.382322	-0.352363	-0.469864	-0.785851	-1.14798	-1.119	-0.920581	-0.907955	-1.14362	-1.42225	-1.311	-0.851348	-0.256691	0.0782008	0.160895	-0.0315576	-0.18983	-0.343952	-0.47781	-0.685155	-0.796309	-0.606681	-0.00201416	0.642692	1.12553	1.33713	1.24746	1.00154	0.643321	0.346133	0.141717	-0.0707545	-0.306419	-0.450532	-0.0406895	0.554944	0.972844	1.10412	1.15947	1.22019	1.39322
-1.21686	-1.19349	-0.809041	-0.338652	-0.151465	-0.165451	-0.159905	-0.0803843	-0.0330906	-0.0873594	-0.192653	-0.44199	-0.871259	-1.24828	-1.08942	-0.766731	-0.772416	-1.12673	-1.38437	-1.21452	-0.849353	-0.452206	-0.208379	-0.227491	-0.36428	-0.381927	-0.295815	-0.321519	-0.488581	-0.577762	-0.250927	0.235088	0.692049	1.01595	1.0757	0.966499	0.747436	0.539603	0.440656	0.362462	0.102871	-0.247296	-0.282522	-0.0433331	0.354302	0.667709	0.818519	0.985929	1.24245	1.5981
-1.58205	-1.47031	-1.01408	-0.521227	-0.320369	-0.279179	-0.0768557	0.221903	0.368074	0.309166	0.0879059	-0.234185	-0.618044	-0.975779	-0.948749	-0.748135	-0.866368	-1.22215	-1.32525	-1.04089	-0.747994	-0.573747	-0.518641	-0.538241	-0.594707	-0.522511	-0.336301	-0.324652	-0.442885	-0.32357	0.15805	0.599631	0.854445	0.969121	0.88995	0.740222	0.544841	0.441011	0.446801	0.372025	0.0731273	-0.101991	-0.0976658	0.0362978	0.156834	0.222194	0.306109	0.596323	1.09357	1.61767
-1.57127	-1.5584	-1.26404	-0.890082	-0.597672	-0.424157	-0.0128493	0.440206	0.649854	0.588505	0.33575	0.0478387	-0.186606	-0.384917	-0.502174	-0.585984	-0.821161	-1.30756	-1.417	-0.961994	-0.651029	-0.623022	-0.688033	-0.531608	-0.391541	-0.288827	-0.234453	-0.322901	-0.433567	-0.14555	0.426646	0.887026	1.06225	1.00676	0.882668	0.737823	0.631308	0.594862	0.535222	0.373775	0.0934324	-0.0470181	0.0410471	0.17086	0.119034	-0.141534	-0.201174	0.156423	0.815777	1.38871
-1.26337	-1.18189	-1.13533	-1.07656	-0.876194	-0.518842	-0.00182152	0.481019	0.73095	0.691085	0.453223	0.286161	0.237508	0.170544	0.0171542	-0.222906	-0.648512	-1.18935	-1.39108	-0.970498	-0.647569	-0.652033	-0.60303	-0.291576	-0.0118604	0.0823083	-0.00321054	-0.194198	-0.424736	-0.0996103	0.519217	0.990095	1.12699	1.11056	0.997455	0.921946	0.92383	0.912774	0.756454	0.463904	0.12448	0.011373	0.123853	0.258305	0.138362	-0.326796	-0.456016	-0.0854788	0.495018	1.045
-1.08584	-0.938689	-0.944129	-1.02281	-0.86126	-0.468019	0.0287375	0.437115	0.643589	0.620326	0.432024	0.445626	0.558106	0.607841	0.458846	0.1182	-0.31058	-0.789409	-1.05437	-0.917478	-0.757391	-0.718154	-0.499229	-0.0805974	0.288229	0.420729	0.201421	-0.0264316	-0.328503	-0.125936	0.439913	0.876122	1.06624	1.10035	1.07611	1.11584	1.18315	1.18698	0.952785	0.635821	0.318613	0.254823	0.331902	0.282271	0.051733	-0.378511	-0.491374	-0.135487	0.338321	0.69079
-1.13511	-0.854419	-0.864986	-0.904119	-0.575574	-0.140585	0.155488	0.408836	0.480788	0.439215	0.312681	0.452015	0.718548	0.846896	0.646631	0.336504	-0.00560713	-0.330872	-0.524056	-0.587603	-0.632838	-0.719089	-0.483075	0.0141706	0.425234	0.582635	0.318406	0.0749278	-0.178803	-0.110025	0.26344	0.617131	0.725704	0.802783	0.929667	1.15445	1.33968	1.34938	1.07953	0.790403	0.628224	0.664532	0.678622	0.496913	0.151384	-0.350394	-0.473022	-0.106637	0.318587	0.526037
-1.36505	-1.03797	-0.942826	-0.757104	-0.284762	0.157308	0.36964	0.441349	0.359492	0.284227	0.256814	0.471588	0.752036	0.868422	0.713323	0.443234	0.200733	0.12913	0.0489831	-0.131506	-0.355697	-0.538628	-0.414918	0.027884	0.409406	0.524083	0.276455	0.0791197	-0.085989	-0.0467515	0.100884	0.216537	0.221107	0.321135	0.622335	1.00947	1.28357	1.33038	1.11327	0.960367	0.943696	1.02297	1.01948	0.779181	0.308164	-0.200939	-0.468342	-0.185697	0.259058	0.496781
-1.47756	-1.25473	-1.06681	-0.693586	-0.116508	0.355835	0.544975	0.449202	0.374182	0.319913	0.344013	0.544384	0.738406	0.781794	0.624497	0.380043	0.302581	0.411887	0.426221	0.215459	-0.0101967	-0.13844	-0.100179	0.122407	0.34353	0.346146	0.115608	-0.0817275	-0.111582	-0.00349712	-0.0172386	-0.13889	-0.299116	-0.118033	0.304505	0.748039	1.00188	1.03867	0.960233	1.01851	1.18153	1.30011	1.28515	0.943528	0.536233	0.0476379	-0.306191	-0.276964	0.0237474	0.457517
-1.39451	-1.38262	-1.12902	-0.637637	-0.0600696	0.391033	0.512546	0.481226	0.411088	0.428353	0.563049	0.670646	0.718916	0.629979	0.432156	0.221637	0.296031	0.536684	0.600579	0.419114	0.270362	0.221709	0.27413	0.342664	0.350651	0.183101	-0.0772223	-0.280905	-0.184295	-0.0173721	-0.114121	-0.337823	-0.536867	-0.274241	0.107525	0.421665	0.564173	0.57802	0.640695	0.89502	1.19964	1.38707	1.31791	1.09225	0.734028	0.345531	0.0219746	-0.156561	-0.12123	0.369179
-1.13568	-1.14185	-0.762038	-0.351219	0.0432434	0.3254	0.430556	0.408514	0.374997	0.519947	0.759624	0.852816	0.770715	0.577775	0.316963	0.202392	0.353689	0.555768	0.621373	0.470424	0.377337	0.464914	0.598878	0.605401	0.459335	0.155066	-0.0442219	-0.131694	-0.0619388	-0.0270963	-0.171453	-0.438856	-0.527549	-0.24588	0.0814433	0.15071	0.182867	0.116879	0.279408	0.662639	1.02487	1.23672	1.21834	1.03761	0.793639	0.5465	0.345747	0.0719957	-0.181248	0.15169
-0.939104	-0.739954	-0.291049	0.0794868	0.266185	0.317141	0.246027	0.197373	0.258339	0.547576	0.832663	0.95442	0.78394	0.547543	0.415881	0.381144	0.488496	0.562158	0.494461	0.342048	0.360045	0.559927	0.768597	0.761204	0.526515	0.334063	0.260263	0.281189	0.325066	0.195846	-0.118921	-0.51401	-0.547527	-0.204578	0.08002	0.0423527	-0.0580583	-0.108177	0.109527	0.442466	0.768568	0.893011	0.862911	0.786182	0.715312	0.656893	0.500329	0.181656	-0.149712	0.123412
-0.778418	-0.416183	0.0915608	0.426452	0.523062	0.345991	0.160375	0.104397	0.233478	0.510996	0.777529	0.870721	0.723923	0.518287	0.529448	0.62142	0.643811	0.564152	0.356319	0.146533	0.16282	0.438386	0.681969	0.6819	0.5539	0.507444	0.602101	0.707012	0.728427	0.504481	0.0859542	-0.356009	-0.441528	-0.219674	-0.0251632	-0.0694222	-0.25455	-0.128887	0.157176	0.389529	0.486871	0.502915	0.491859	0.551848	0.648947	0.694043	0.514043	0.162655	-0.0588503	0.0992832
-0.70611	-0.260379	0.275684	0.610087	0.644197	0.43905	0.301041	0.326118	0.464965	0.609671	0.703351	0.666417	0.487148	0.436542	0.592722	0.759889	0.753228	0.571517	0.298254	0.038908	-0.0168257	0.192334	0.377323	0.438532	0.443834	0.602944	0.886567	1.03713	1.06172	0.798223	0.406308	0.0522347	-0.065022	-0.0826697	-0.136206	-0.318892	-0.335808	-0.075623	0.268546	0.455732	0.398534	0.374783	0.46944	0.674936	0.843081	0.832269	0.626389	0.24668	0.000272751	0.0939541
-0.656997	-0.231773	0.268401	0.568869	0.62837	0.545048	0.5191	0.686511	0.838541	0.875093	0.740014	0.493362	0.276008	0.288877	0.537343	0.753582	0.757908	0.557155	0.201616	-0.0169587	-0.118347	-0.0942464	-0.0137491	0.0267086	0.219999	0.60616	0.973033	1.17389	1.16772	0.907395	0.657082	0.494171	0.396201	0.242567	-0.00994396	-0.320316	-0.355053	-0.058248	0.290071	0.470666	0.386368	0.492256	0.79663	1.03338	1.19029	1.085	0.83224	0.445453	0.188059	0.184327
-0.468479	-0.149456	0.226939	0.443178	0.498528	0.484299	0.656593	0.965361	1.17696	1.13319	0.879215	0.540767	0.280444	0.3043	0.488801	0.620323	0.589492	0.350897	0.0322242	-0.0679431	-0.122211	-0.230435	-0.271032	-0.186873	0.190011	0.641846	0.988944	1.14146	1.09134	0.925992	0.831928	0.837962	0.831301	0.664728	0.291123	-0.0111923	-0.0928049	0.0821743	0.274732	0.285405	0.312679	0.632678	1.08109	1.37839	1.44668	1.31062	1.03541	0.747496	0.572133	0.476116
-0.188897	0.0300279	0.222097	0.251569	0.209263	0.315639	0.676409	1.10945	1.38037	1.30462	1.01207	0.679236	0.502897	0.555806	0.614574	0.557865	0.321955	0.0201278	-0.229697	-0.262238	-0.241799	-0.336351	-0.27685	-0.0379057	0.410267	0.774456	1.00412	1.01602	0.885087	0.787117	0.86737	0.998404	1.04765	0.834203	0.583889	0.450274	0.416514	0.428895	0.372674	0.185349	0.210425	0.677153	1.19979	1.58058	1.58783	1.46252	1.24297	1.09397	1.04483	0.951012
0.054553	0.223917	0.266084	0.116601	-0.0997777	0.0617743	0.517515	0.991811	1.26909	1.17795	0.963283	0.779619	0.784921	0.887146	0.868278	0.645308	0.21604	-0.223727	-0.558269	-0.599843	-0.503721	-0.431768	-0.188918	0.243874	0.710601	0.978354	1.06911	0.909612	0.683712	0.600635	0.783427	0.984285	1.04745	0.924332	0.799507	0.815306	0.872854	0.837873	0.620762	0.187831	0.111834	0.599313	1.1759	1.54131	1.58006	1.53092	1.44125	1.42043	1.46113	1.3656
0.0841355	0.322835	0.293225	0.0236244	-0.200078	-0.143018	0.255105	0.648835	0.876305	0.854018	0.767523	0.796751	0.96465	1.13084	1.09146	0.803308	0.334489	-0.201469	-0.656617	-0.890084	-0.859392	-0.617762	-0.13834	0.44289	0.937205	1.13806	1.12872	0.953843	0.671546	0.587737	0.760519	0.89961	0.900273	0.827938	0.856433	1.00797	1.15415	1.13064	0.77388	0.353888	0.180235	0.477284	0.975018	1.27256	1.33645	1.36104	1.48475	1.6153	1.71728	1.60197
-0.0688996	0.193971	0.156303	-0.0485997	-0.273035	-0.308016	-0.0922651	0.163769	0.25281	0.261286	0.429185	0.713052	1.01547	1.18093	1.10591	0.796026	0.373837	-0.0974236	-0.513265	-0.865873	-1.05173	-0.793502	-0.178093	0.46881	0.962393	1.11955	1.10141	0.945339	0.755328	0.728891	0.807436	0.791741	0.684006	0.589454	0.716581	0.981893	1.18104	1.15338	0.854732	0.52849	0.331155	0.405793	0.69088	0.863173	0.958075	1.11694	1.39592	1.63731	1.74051	1.64205
-0.37794	-0.134845	-0.165188	-0.343725	-0.512739	-0.478141	-0.339538	-0.272225	-0.291826	-0.190332	0.189237	0.589314	0.901989	1.02863	0.884272	0.647874	0.28965	-0.0302434	-0.34501	-0.665148	-0.795344	-0.537846	-0.00495577	0.487895	0.848176	0.952844	0.950089	0.859687	0.813719	0.905935	0.937116	0.791538	0.560023	0.425189	0.566476	0.844972	1.05315	1.01353	0.759314	0.500944	0.37978	0.448803	0.503909	0.489191	0.622666	0.943154	1.31076	1.59634	1.69978	1.59839
-0.716766	-0.687539	-0.733018	-0.932306	-0.967532	-0.751537	-0.583882	-0.558072	-0.512243	-0.267684	0.191964	0.54248	0.731864	0.73448	0.561559	0.308804	0.100727	-0.0455832	-0.248533	-0.450507	-0.369522	-0.0197377	0.394011	0.672506	0.770093	0.741459	0.695247	0.67174	0.813761	0.998017	1.02773	0.857009	0.550543	0.459898	0.536489	0.696087	0.78049	0.629786	0.398271	0.275643	0.352966	0.484733	0.51103	0.451635	0.709378	1.06112	1.3628	1.56537	1.54406	1.30644
-0.918873	-1.10083	-1.3382	-1.49476	-1.38351	-1.12576	-0.891946	-0.790697	-0.515131	-0.101627	0.357777	0.616008	0.670137	0.528223	0.323807	0.119637	0.0416861	-0.054575	-0.22188	-0.320827	-0.0232892	0.452716	0.809824	0.935976	0.845574	0.696578	0.543677	0.530668	0.776692	0.946789	0.969425	0.788936	0.608446	0.584939	0.633698	0.640708	0.486098	0.188177	-0.0755644	-0.115673	0.092998	0.317538	0.43368	0.591081	1.00068	1.32849	1.53619	1.57664	1.37931	1.00937
-1.00599	-1.29219	-1.49587	-1.48716	-1.40519	-1.37792	-1.25323	-0.990851	-0.529983	-0.0110092	0.473296	0.665366	0.662611	0.52387	0.390255	0.346484	0.302958	0.142244	-0.112953	-0.229477	0.217475	0.749388	1.07525	1.11961	0.995762	0.829677	0.682634	0.673532	0.819703	0.865532	0.785628	0.613928	0.584074	0.655293	0.726269	0.643924	0.377741	-0.0371232	-0.34188	-0.39029	-0.246316	0.0094738	0.257939	0.718807	1.20922	1.55143	1.65341	1.59841	1.30196	0.851692
-1.21811	-1.44132	-1.49925	-1.31499	-1.2052	-1.3039	-1.3301	-1.03793	-0.539951	0.0254092	0.444041	0.605837	0.613336	0.573227	0.602943	0.669035	0.638937	0.429639	0.107548	-0.0834393	0.305895	0.801919	1.0914	1.15993	1.06148	0.938605	0.94	0.960439	0.983318	0.843356	0.598902	0.428178	0.459603	0.611145	0.724357	0.61711	0.336523	-0.0705295	-0.338665	-0.395619	-0.397398	-0.288336	0.19597	0.770363	1.28494	1.62911	1.65199	1.56012	1.26342	0.862231
-1.55937	-1.66686	-1.49042	-1.15114	-1.04134	-1.05655	-1.01169	-0.618209	-0.189324	0.169005	0.390371	0.443036	0.493016	0.601345	0.787799	0.941782	0.94513	0.704583	0.333908	0.16001	0.397734	0.765828	0.994763	1.0716	1.00707	0.992601	1.10996	1.2034	1.20089	0.939833	0.640203	0.396726	0.405445	0.533061	0.577425	0.455041	0.154679	-0.110771	-0.208252	-0.184152	-0.249407	-0.118861	0.319057	0.869525	1.3177	1.59644	1.54119	1.4315	1.13505	0.837614
-1.74219	-1.62923	-1.36489	-1.05515	-0.913126	-0.858752	-0.574153	-0.119633	0.250415	0.427835	0.464876	0.407921	0.454727	0.635077	0.897459	1.08635	1.04234	0.788364	0.534877	0.471819	0.612131	0.779786	0.813896	0.800643	0.807653	0.947233	1.18398	1.30818	1.29029	0.994562	0.741075	0.565468	0.536102	0.539695	0.445387	0.12354	-0.166568	-0.306042	-0.215291	-0.119658	-0.0489264	0.218583	0.720222	1.14642	1.43957	1.52275	1.34885	1.11367	0.820636	0.619638
-1.31613	-1.12723	-0.972516	-0.916189	-0.886961	-0.759101	-0.271133	0.273719	0.621062	0.702291	0.642407	0.571293	0.598323	0.790392	1.00443	1.08811	0.972069	0.775222	0.668707	0.725523	0.84142	0.848186	0.696506	0.57046	0.616533	0.841073	1.10272	1.21813	1.14091	0.930639	0.781399	0.741535	0.733653	0.638124	0.377801	-0.0927272	-0.471947	-0.58896	-0.455484	-0.214587	0.00726748	0.529171	1.07085	1.44944	1.61783	1.52718	1.22829	0.810737	0.489622	0.3355
-0.737228	-0.521721	-0.463197	-0.576059	-0.786822	-0.663112	-0.125584	0.445635	0.770761	0.813661	0.817253	0.831588	0.944312	1.1	1.19075	1.08717	0.90253	0.68542	0.673631	0.843484	0.994049	0.905845	0.707777	0.630804	0.709104	0.892628	1.02854	1.04776	0.918054	0.793229	0.747993	0.834105	0.865042	0.6909	0.377355	-0.119297	-0.490216	-0.663625	-0.686156	-0.445503	0.0373383	0.731116	1.29281	1.63625	1.67256	1.52356	1.16583	0.659899	0.348062	0.153657
-0.263798	-0.027051	-0.010519	-0.226653	-0.45475	-0.485825	-0.0769587	0.416868	0.73467	0.855694	0.919345	1.056	1.27126	1.4206	1.40686	1.16607	0.84178	0.578527	0.611417	0.834736	0.946727	0.875613	0.809137	0.85399	0.978676	1.06894	1.06374	0.917921	0.668096	0.554012	0.634265	0.769206	0.825533	0.632348	0.31221	-0.107537	-0.366395	-0.55958	-0.707843	-0.56802	0.0293231	0.738238	1.2682	1.55182	1.59692	1.47502	1.12388	0.698027	0.373982	0.0916862
-0.0386591	0.247649	0.266134	0.0937009	-0.0980186	-0.161809	0.0551629	0.377603	0.55185	0.682152	0.858596	1.13978	1.45611	1.63378	1.50749	1.2374	0.834253	0.576128	0.609505	0.763488	0.826163	0.763105	0.79331	0.961453	1.19503	1.25355	1.11652	0.884271	0.585373	0.512062	0.601348	0.671835	0.660535	0.438786	0.14355	-0.16023	-0.297262	-0.430877	-0.582313	-0.373887	0.0889344	0.683104	1.10247	1.36387	1.3306	1.23532	0.907366	0.628488	0.411865	0.104178
0.0377984	0.325082	0.356507	0.272209	0.168624	0.202002	0.332548	0.419393	0.358532	0.408999	0.642085	1.0551	1.45396	1.64359	1.47481	1.21791	0.929754	0.750973	0.74651	0.764995	0.636263	0.508996	0.611466	0.91877	1.21216	1.32537	1.1378	0.900914	0.682583	0.713031	0.771555	0.722902	0.510186	0.142197	-0.130578	-0.301546	-0.311869	-0.373462	-0.37817	-0.113103	0.381701	0.754922	1.01413	1.03042	0.899001	0.715582	0.510434	0.400501	0.325237	0.120578
0.114744	0.293386	0.297955	0.270786	0.30929	0.501604	0.631661	0.599121	0.370292	0.287459	0.459265	0.87692	1.2267	1.42292	1.27686	1.07611	0.944688	0.939003	0.926483	0.825583	0.553052	0.259526	0.330257	0.684925	0.999308	1.15647	0.983056	0.867752	0.877936	0.966979	1.0111	0.87431	0.537571	0.123439	-0.130781	-0.242667	-0.326965	-0.347786	-0.255815	0.186987	0.675443	0.94344	0.96925	0.768985	0.508417	0.240037	0.109597	0.0880432	0.0586767	-0.122789
0.254922	0.283417	0.178855	0.1407	0.314215	0.585386	0.767933	0.679485	0.529513	0.431299	0.499101	0.75245	0.969177	0.98278	0.866987	0.748509	0.798733	0.954669	1.0193	0.848818	0.511834	0.173142	0.101295	0.343901	0.595053	0.666028	0.627872	0.68127	0.95537	1.16477	1.21671	1.02987	0.678482	0.356146	0.215452	0.0906267	-0.120625	-0.31625	-0.200597	0.341325	0.828805	1.06897	0.969047	0.740217	0.39469	0.104581	0.0117378	-0.0715837	-0.220579	-0.533148
0.414387	0.274914	0.0704985	-0.0462699	0.161668	0.494606	0.706696	0.687827	0.607435	0.583684	0.675412	0.787403	0.79124	0.609041	0.398523	0.339371	0.537544	0.802611	0.942434	0.770246	0.429356	0.136562	-0.0185366	0.0145969	0.0460219	0.0264211	0.121078	0.336585	0.828703	1.11818	1.16719	0.998661	0.776423	0.65819	0.561929	0.447114	0.157737	-0.212205	-0.190058	0.321591	0.747059	0.945476	0.897555	0.663599	0.348832	0.186897	0.133117	-0.0280848	-0.34334	-0.782863
0.529663	0.369926	0.096663	-0.154871	-0.0270109	0.250263	0.409129	0.456179	0.519098	0.641343	0.807777	0.881682	0.747336	0.456251	0.138799	0.0479088	0.228747	0.46403	0.566743	0.417748	0.169144	-0.0425959	-0.111513	-0.213877	-0.33675	-0.48135	-0.371068	-0.029829	0.552377	0.818421	0.869133	0.798995	0.775	0.80496	0.806843	0.705211	0.353824	-0.0981503	-0.182936	0.17466	0.518829	0.656943	0.606825	0.411931	0.278072	0.251881	0.252055	0.0644856	-0.280066	-0.709579
0.59196	0.400973	0.0669193	-0.200728	-0.224723	-0.113221	-0.122079	0.043623	0.287938	0.587673	0.821002	0.880747	0.691713	0.321038	0.03508	-0.0667958	0.0061326	0.065145	-0.0450315	-0.221859	-0.367192	-0.397291	-0.327048	-0.425262	-0.613319	-0.739121	-0.634943	-0.301516	0.188405	0.40855	0.453647	0.486781	0.641252	0.820382	0.878174	0.726737	0.400496	-0.013392	-0.117221	0.0274849	0.2093	0.206057	0.0785456	0.0775003	0.154091	0.23947	0.264791	0.0960207	-0.285396	-0.534977
0.492393	0.222792	-0.0746408	-0.281742	-0.384839	-0.458394	-0.436003	-0.183631	0.188614	0.522529	0.731688	0.737478	0.496198	0.182652	-0.0417829	-0.0865297	-0.109793	-0.25537	-0.502021	-0.841446	-0.83883	-0.748079	-0.685649	-0.730152	-0.863034	-0.813787	-0.635145	-0.375449	-0.0991516	0.00844526	0.0865006	0.29859	0.560483	0.727894	0.763957	0.577609	0.23916	-0.00773525	-0.035881	0.0206904	-0.00916433	-0.094439	-0.162135	0.0340843	0.19588	0.262461	0.179384	-0.102424	-0.403763	-0.337914
0.24634	-0.130438	-0.446426	-0.518272	-0.571565	-0.624612	-0.416186	-0.0393023	0.358578	0.609973	0.668741	0.540498	0.248436	-0.0262909	-0.1289	-0.109438	-0.186167	-0.468463	-0.726346	-0.955174	-0.832685	-0.794913	-0.870178	-0.923226	-0.882035	-0.686792	-0.456637	-0.298748	-0.176259	-0.111386	0.111933	0.440721	0.655983	0.72525	0.614829	0.347425	0.080266	-0.0814242	-0.00873995	0.0121865	-0.103849	-0.0963507	0.0803375	0.343452	0.490355	0.431692	0.167706	-0.258389	-0.5109	-0.338361
0.0518012	-0.444606	-0.774754	-0.82536	-0.786611	-0.680724	-0.28968	0.191452	0.609595	0.758208	0.733724	0.488294	0.171085	-0.0484667	-0.0927253	-0.13259	-0.282562	-0.663002	-0.844956	-0.832819	-0.594607	-0.573192	-0.691914	-0.715421	-0.48258	-0.279768	-0.114799	-0.0926514	-0.148873	-0.0256519	0.348058	0.711514	0.878437	0.805125	0.580202	0.255426	0.0495458	0.00577497	0.0281668	-0.0239048	-0.123583	-0.0223346	0.39996	0.722888	0.828775	0.650971	0.284691	-0.203659	-0.529168	-0.413271
0.0118036	-0.499984	-0.790093	-0.96692	-0.972116	-0.740497	-0.23666	0.343837	0.747332	0.847605	0.792359	0.584038	0.389144	0.278967	0.196135	0.0100298	-0.293751	-0.817257	-0.963567	-0.764906	-0.483726	-0.393463	-0.380105	-0.131395	0.156621	0.342343	0.352283	0.182536	-0.084867	0.0940185	0.50557	0.878059	1.06061	0.912344	0.6779	0.441014	0.326199	0.324908	0.228159	-0.0280137	-0.15821	0.124435	0.612159	0.950956	1.02706	0.795545	0.428288	-0.0163622	-0.336988	-0.378806
-0.000361919	-0.344914	-0.61305	-0.844076	-0.960845	-0.726295	-0.178269	0.374885	0.731749	0.769277	0.758221	0.665378	0.654323	0.652056	0.552865	0.253724	-0.269295	-0.848466	-1.09609	-0.910373	-0.572551	-0.332142	-0.0846534	0.354486	0.69011	0.819435	0.725616	0.470175	0.0660534	0.135076	0.550777	0.909351	1.04844	0.922884	0.799035	0.726456	0.715156	0.692381	0.480154	0.0518618	-0.29147	0.0424457	0.58803	0.968576	1.06812	0.854912	0.557723	0.192175	-0.0561848	-0.180766
-0.0745392	-0.240624	-0.455049	-0.625285	-0.602405	-0.299496	0.12353	0.45183	0.647562	0.613801	0.626915	0.683486	0.832098	0.91699	0.800465	0.48228	-0.0402498	-0.598669	-0.925887	-0.920341	-0.782471	-0.503732	0.108747	0.669958	1.01071	1.13906	0.95637	0.686281	0.306817	0.313828	0.607704	0.852752	0.842672	0.825269	0.792973	0.899105	1.02233	0.947062	0.665742	0.138573	-0.264817	-0.0561461	0.464293	0.778676	0.828899	0.686496	0.452296	0.258379	0.220712	0.127136
-0.156041	-0.188093	-0.356131	-0.404784	-0.179024	0.257919	0.524451	0.662076	0.63564	0.521069	0.476809	0.640559	0.867784	1.00907	0.908173	0.577292	0.131423	-0.280024	-0.554752	-0.699596	-0.756795	-0.526884	0.179834	0.76326	1.13868	1.20892	1.08507	0.892133	0.641087	0.6647	0.798175	0.862314	0.706483	0.637322	0.6707	0.907691	1.09122	1.04989	0.732922	0.212833	-0.133916	-0.0680676	0.253152	0.441315	0.403404	0.236587	0.110052	0.155149	0.268116	0.225323
-0.0187926	-0.0969868	-0.30189	-0.2607	0.191379	0.657862	0.89583	0.88746	0.729675	0.557243	0.502242	0.670629	0.885648	0.949787	0.790538	0.454287	0.143182	-0.0211935	-0.153831	-0.366303	-0.491861	-0.278307	0.341496	0.823849	1.1231	1.17649	1.08634	0.939294	0.89357	1.00776	1.03967	0.94219	0.671369	0.44791	0.476893	0.740984	0.939401	0.913453	0.575005	0.206283	-0.00643301	0.0183997	0.103291	0.0770988	-0.153195	-0.317816	-0.29811	-0.0928564	0.0818787	0.156028
0.339891	0.143289	-0.192962	-0.143471	0.379409	0.865667	1.10608	1.05278	0.904766	0.735995	0.732752	0.879655	0.986519	0.898071	0.626273	0.267805	0.0218859	0.0262113	0.0293155	-0.162649	-0.167112	0.264459	0.701645	1.01994	1.15536	1.06911	0.945996	0.869267	1.00787	1.21215	1.23112	1.01962	0.720238	0.412063	0.33216	0.488096	0.607167	0.510174	0.245945	0.0207772	-0.0471635	0.0538416	0.0462036	-0.0998621	-0.449785	-0.560205	-0.438693	-0.268841	-0.148305	0.0130024
0.649015	0.38332	-0.00273514	-0.050168	0.366755	0.834459	1.0341	1.05844	0.971946	0.933058	1.02356	1.16388	1.17968	0.941813	0.52939	0.0613036	-0.187789	-0.16198	-0.0741587	-0.0795994	0.226728	0.710301	1.10305	1.28682	1.25111	1.01032	0.750725	0.671066	0.962501	1.22073	1.20577	1.01747	0.719059	0.393306	0.250658	0.254251	0.190949	-0.0896382	-0.37169	-0.457209	-0.26636	-0.0825915	-0.0990186	-0.23898	-0.44486	-0.351668	-0.250175	-0.229249	-0.215402	0.000837326
0.779916	0.493713	0.145744	0.0236039	0.288183	0.625272	0.786091	0.850719	0.887026	1.03906	1.26824	1.4061	1.35599	1.05953	0.598279	0.096745	-0.202152	-0.281079	-0.294088	-0.0512376	0.457482	1.01405	1.3819	1.45874	1.32635	1.02061	0.64188	0.51974	0.773821	1.00764	0.996338	0.815605	0.537704	0.312048	0.214078	0.12563	-0.128834	-0.4978	-0.861151	-0.761122	-0.532432	-0.392853	-0.404641	-0.444017	-0.380122	-0.120914	0.0306282	-0.0373125	-0.0224895	0.284326
0.762867	0.534038	0.254427	0.0761356	0.160295	0.328926	0.355712	0.490897	0.702986	1.06473	1.35763	1.51039	1.3802	1.06641	0.651788	0.22789	-0.0553823	-0.267854	-0.360697	-0.123462	0.53809	1.09491	1.42711	1.50028	1.38864	1.08218	0.700027	0.481452	0.542417	0.613881	0.508831	0.29758	0.161036	0.136796	0.119393	-0.0130005	-0.322152	-0.597612	-0.759547	-0.613132	-0.559002	-0.655751	-0.812559	-0.656379	-0.354934	0.0094986	0.143462	0.163656	0.298841	0.702825
0.504364	0.331443	0.164137	0.12354	0.14935	0.162952	0.101359	0.332979	0.697412	1.08089	1.33326	1.41205	1.24962	0.964887	0.643528	0.390285	0.165606	-0.125235	-0.273986	-0.0438304	0.53862	1.03245	1.35171	1.41292	1.29591	0.99921	0.669306	0.487108	0.378396	0.246246	0.00911665	-0.12401	-0.0293522	0.0701876	0.0310554	-0.185322	-0.493986	-0.585852	-0.508529	-0.314751	-0.420044	-0.585153	-0.699481	-0.418056	-0.110996	0.0974302	0.203073	0.236452	0.594048	1.09154
0.0383406	-0.127256	-0.161261	-0.00678968	0.0658951	0.133452	0.226645	0.59181	0.971135	1.24035	1.34746	1.2573	1.01431	0.765465	0.531265	0.418647	0.273558	0.0171409	-0.0605655	0.280674	0.688319	1.05055	1.17036	1.14539	0.996879	0.695296	0.5026	0.433438	0.33791	0.0988269	-0.0648165	0.04986	0.238267	0.277993	0.10849	-0.312479	-0.663622	-0.640254	-0.390079	-0.157483	-0.200765	-0.298246	-0.181617	0.119827	0.336555	0.343322	0.194815	0.309247	0.779148	1.31961
-0.481393	-0.643328	-0.530604	-0.329014	-0.0956845	0.101511	0.467409	0.94439	1.28343	1.47037	1.42074	1.17727	0.841016	0.606083	0.489802	0.400622	0.279214	0.0647893	0.21389	0.674514	1.02088	1.17535	1.09496	0.874432	0.596042	0.282251	0.216997	0.216683	0.2005	0.0988684	0.175215	0.46665	0.621609	0.58028	0.28773	-0.265562	-0.765875	-0.790847	-0.457421	-0.210664	-0.160685	-0.0186639	0.31696	0.609615	0.765063	0.627298	0.356477	0.374718	0.838272	1.38386
-0.712553	-0.810279	-0.691207	-0.601189	-0.338075	0.014883	0.625165	1.17783	1.52932	1.66622	1.58583	1.32037	0.978996	0.785079	0.721777	0.539335	0.239705	0.0428581	0.445621	0.958735	1.3217	1.33726	1.16653	0.827354	0.419325	0.0745292	-0.0390654	-0.0908928	-0.0755816	0.0300622	0.360559	0.758439	0.924873	0.853515	0.518485	0.018415	-0.509243	-0.672153	-0.587995	-0.495046	-0.378172	0.102715	0.605576	0.943885	1.05856	0.849996	0.60896	0.587894	0.908626	1.34386
-0.605578	-0.582454	-0.546879	-0.602612	-0.525778	0.00564671	0.690148	1.24989	1.60554	1.69018	1.61199	1.40342	1.23514	1.1462	1.06435	0.813302	0.323487	0.0656047	0.535262	1.085	1.38693	1.41079	1.24226	0.862307	0.446955	0.12877	-0.0856552	-0.286164	-0.447366	-0.184984	0.385015	0.851498	1.06676	0.946574	0.688203	0.258935	-0.153244	-0.396233	-0.537416	-0.752329	-0.687457	0.0124245	0.662501	1.06697	1.14039	1.05536	0.90612	0.886764	1.12449	1.37173
-0.556221	-0.346085	-0.351525	-0.388948	-0.2689	0.230542	0.80225	1.25408	1.47911	1.55326	1.51706	1.4208	1.45662	1.46241	1.34979	1.0172	0.445842	0.144504	0.514795	1.00447	1.25514	1.31512	1.11755	0.769087	0.462865	0.226468	-0.0214047	-0.303456	-0.699034	-0.370978	0.272263	0.725807	0.920562	0.816977	0.610852	0.290471	0.0762897	-0.132032	-0.370871	-0.752288	-0.900306	-0.158921	0.493109	0.90222	1.0313	1.05247	1.04532	1.15292	1.34596	1.45722
-0.725368	-0.333104	-0.220136	-0.142081	0.172791	0.654411	1.05864	1.30149	1.3439	1.31258	1.28932	1.38275	1.54113	1.62065	1.46873	1.11856	0.629233	0.304701	0.46552	0.799435	0.927296	0.846904	0.696688	0.482507	0.363785	0.258247	0.0526114	-0.230417	-0.61867	-0.326503	0.156094	0.466327	0.539255	0.415895	0.252495	0.156478	0.140784	0.0184002	-0.246562	-0.72002	-0.811398	-0.297551	0.2307	0.538247	0.671478	0.794701	0.98677	1.27772	1.49029	1.51561
-0.922593	-0.568414	-0.377077	-0.0253401	0.509747	1.01432	1.32919	1.41823	1.2768	1.1405	1.10918	1.30443	1.5087	1.60653	1.45852	1.04341	0.649294	0.408746	0.446519	0.532631	0.473968	0.26052	0.185987	0.208379	0.264706	0.217517	-0.0244956	-0.291655	-0.515601	-0.165573	0.0980291	0.176329	0.0544333	-0.0628238	-0.0711937	0.0481215	0.112261	-0.059195	-0.378601	-0.68824	-0.603349	-0.243066	0.0144324	0.100545	0.135143	0.395816	0.812494	1.23332	1.43907	1.44315
-0.894475	-0.872572	-0.618735	0.0220647	0.680198	1.20821	1.4679	1.47467	1.36132	1.20231	1.19321	1.37332	1.53389	1.47059	1.24982	0.870596	0.488447	0.391454	0.430203	0.34151	0.203501	0.0537739	0.231683	0.432297	0.423439	0.195097	-0.244913	-0.506457	-0.378597	-0.0283246	0.146655	0.0477085	-0.144011	-0.096962	0.127334	0.275702	0.227781	-0.0767317	-0.505024	-0.691128	-0.439001	-0.122664	-0.0277624	-0.166504	-0.162423	0.214216	0.727819	1.10226	1.27187	1.29109
-0.674463	-0.855685	-0.718303	-0.0220833	0.668033	1.1582	1.3886	1.44663	1.3511	1.30538	1.43812	1.58674	1.62939	1.41008	1.04039	0.533236	0.220666	0.228409	0.305976	0.233153	0.226248	0.345075	0.611851	0.786586	0.723773	0.371653	-0.256347	-0.594062	-0.434952	-0.0746698	0.047575	-0.0445356	0.0554929	0.316898	0.541193	0.663195	0.473916	0.0309758	-0.568947	-0.794359	-0.464106	-0.129458	-0.0809441	-0.19698	-0.0168734	0.387842	0.777665	0.992928	1.0097	0.887809
-0.450545	-0.617118	-0.425781	0.123222	0.666853	1.03544	1.18405	1.256	1.24055	1.3855	1.63128	1.79039	1.70243	1.4133	0.912009	0.337965	0.0659223	0.013607	0.0396605	0.0696206	0.246309	0.646874	0.968338	1.08912	0.953062	0.562368	-0.019733	-0.440456	-0.472753	-0.338057	-0.254141	-0.1109	0.247428	0.659713	0.89646	0.945707	0.646809	0.181652	-0.423642	-0.739141	-0.552687	-0.393089	-0.31308	-0.145913	0.198011	0.613225	0.888546	0.917774	0.762919	0.482332
-0.372867	-0.337291	-0.0221753	0.422823	0.759668	0.919999	0.880623	0.894958	1.0277	1.36235	1.67478	1.85342	1.69612	1.36109	0.898378	0.41784	0.124069	-0.0449452	-0.235933	-0.218424	0.176038	0.727726	1.13903	1.22148	1.06736	0.711579	0.183434	-0.173814	-0.37652	-0.459597	-0.562449	-0.280537	0.275058	0.779871	1.0757	1.0561	0.817017	0.357718	-0.208025	-0.518397	-0.556308	-0.591045	-0.543996	-0.229612	0.243463	0.679917	0.929115	0.868987	0.661398	0.305127
-0.254173	-0.12558	0.298667	0.699232	0.918401	0.875119	0.700733	0.655742	0.855867	1.26815	1.59279	1.70429	1.54504	1.2437	0.876691	0.550694	0.273769	-0.0178046	-0.372122	-0.574096	-0.017036	0.623275	1.01993	1.13559	0.964131	0.640575	0.286502	0.0689034	-0.133802	-0.374595	-0.730133	-0.603005	0.142775	0.683965	0.976865	0.917957	0.720134	0.353365	-0.061255	-0.264693	-0.389275	-0.59784	-0.733896	-0.363604	0.190526	0.60989	0.834918	0.700327	0.523256	0.265618
-0.15794	0.0265608	0.456667	0.854059	1.0161	0.92057	0.836272	0.834494	1.03999	1.33753	1.50592	1.44481	1.22697	0.940523	0.66018	0.501663	0.346564	0.00298882	-0.350596	-0.609699	-0.0870633	0.443629	0.743608	0.770638	0.602112	0.421134	0.260665	0.193701	0.0364046	-0.279827	-0.773793	-0.627622	0.00512123	0.457688	0.657814	0.570098	0.396201	0.158583	0.0217943	-0.0742221	-0.170239	-0.387594	-0.477262	-0.124549	0.266739	0.52082	0.586669	0.448172	0.304059	0.212681
0.100402	0.235098	0.577558	0.872899	0.98782	1.00093	1.00868	1.13873	1.37402	1.50627	1.47471	1.22977	0.812704	0.478161	0.300846	0.313716	0.246996	-0.0802217	-0.355194	-0.440224	-0.0521097	0.282294	0.406003	0.29778	0.159527	0.140414	0.192347	0.201066	-0.0150676	-0.355957	-0.648995	-0.453997	-0.037806	0.222134	0.238666	0.1114	-0.0268536	-0.0208192	0.0525975	0.0256724	-0.117463	-0.231302	-0.0372801	0.280521	0.497738	0.540637	0.385538	0.164277	0.0433578	0.0684357
0.529154	0.643099	0.841027	0.942276	0.945381	0.952879	1.05803	1.31236	1.59793	1.65402	1.47206	1.1302	0.628907	0.241631	0.104354	0.0129762	-0.113802	-0.383891	-0.501881	-0.291989	0.0778146	0.216173	0.150674	0.0212097	0.0853491	0.276686	0.382818	0.305112	-0.0865593	-0.410359	-0.501249	-0.222266	0.0616002	0.114265	-0.0239878	-0.0833831	-0.00313044	0.147191	0.196682	0.069171	-0.165029	-0.0991807	0.245232	0.570358	0.698951	0.609037	0.320638	0.0625124	-0.0310631	0.0311232
0.944235	1.07112	1.12647	1.05365	0.807727	0.676554	0.881562	1.30581	1.62654	1.71607	1.48846	1.08751	0.636761	0.34177	0.176417	-0.0504589	-0.436271	-0.831848	-0.759163	-0.308305	0.0915279	0.191312	0.114827	0.201427	0.420596	0.656366	0.69951	0.52903	0.0113826	-0.37858	-0.368395	-0.0874586	0.1134	0.0469241	0.00168848	0.192537	0.448327	0.572281	0.490669	0.177123	-0.22114	-0.12453	0.287266	0.648036	0.785906	0.629099	0.438355	0.295219	0.272445	0.289953
1.185	1.32678	1.31621	1.11497	0.644438	0.353353	0.60841	1.07904	1.42004	1.502	1.25877	0.932526	0.673668	0.507583	0.344915	0.0435767	-0.46577	-1.01979	-0.943448	-0.482824	-0.146712	-0.0569377	0.126586	0.45806	0.778791	0.97965	0.96835	0.739521	0.239696	-0.101683	-0.0858831	0.0278172	0.0560679	0.00863504	0.184347	0.521192	0.826054	0.93658	0.715319	0.291422	-0.266265	-0.310768	0.116897	0.463996	0.604307	0.610097	0.55241	0.564303	0.600368	0.573687
1.21336	1.37564	1.32772	0.972674	0.530221	0.23816	0.427788	0.805404	1.07535	1.05038	0.848897	0.688183	0.602908	0.5899	0.478014	0.172768	-0.274567	-0.708718	-0.711961	-0.545283	-0.455265	-0.346691	0.0653486	0.54233	0.98269	1.20601	1.14222	0.907775	0.503897	0.333906	0.346776	0.318874	0.147662	0.0267429	0.286439	0.712883	1.03166	1.11533	0.801786	0.383749	-0.143421	-0.335629	-0.0661669	0.207689	0.31553	0.37088	0.485313	0.667861	0.794989	0.777097
1.13503	1.25117	1.12952	0.803038	0.448964	0.271893	0.401706	0.612818	0.674517	0.529428	0.381897	0.39257	0.525557	0.569921	0.461453	0.116657	-0.314808	-0.382017	-0.327887	-0.373366	-0.535301	-0.669648	-0.237833	0.437635	0.929997	1.14013	1.09124	0.952738	0.779085	0.765344	0.780411	0.680976	0.350585	0.0883079	0.339947	0.748814	1.04708	1.09804	0.750803	0.369874	-0.0383987	-0.210343	-0.157434	-0.091342	-0.116313	-0.0831795	0.233157	0.572687	0.781846	0.750527
1.14167	1.10717	0.937181	0.567239	0.310334	0.318565	0.472793	0.531317	0.438962	0.355153	0.389019	0.570834	0.669641	0.59633	0.285958	-0.133057	-0.290842	-0.136614	-0.019496	-0.144565	-0.493268	-0.723318	-0.369871	0.242852	0.682724	0.834266	0.798796	0.801657	0.938794	1.07935	1.13739	1.00621	0.584024	0.364472	0.53701	0.806716	0.965827	0.897398	0.539174	0.193645	-0.0508084	-0.116552	-0.111495	-0.27465	-0.481018	-0.529916	-0.133745	0.26145	0.486722	0.486164
1.29088	1.08646	0.777311	0.345845	0.22224	0.377933	0.520929	0.52794	0.445595	0.483124	0.758445	0.947584	0.962163	0.731137	0.246448	-0.25948	-0.39456	-0.17002	0.00300646	-0.162346	-0.448304	-0.523325	-0.266803	0.0983624	0.336086	0.384845	0.410654	0.571717	0.966179	1.21464	1.26511	1.08414	0.844319	0.763196	0.863224	0.987666	0.940722	0.662576	0.23819	-0.139565	-0.223863	-0.137018	-0.153201	-0.386913	-0.59377	-0.668057	-0.349035	-0.0468588	0.0519485	0.0145254
1.47866	1.19905	0.803964	0.513123	0.485709	0.590621	0.59226	0.523587	0.502033	0.708507	1.07855	1.286	1.2039	0.876686	0.367583	-0.183267	-0.400134	-0.285945	-0.203251	-0.324414	-0.48586	-0.380461	-0.0970836	0.105972	0.112006	0.0401592	0.202444	0.510479	0.971348	1.21713	1.23805	1.11152	0.978882	1.01641	1.14818	1.17106	0.98837	0.503193	-0.00639772	-0.413205	-0.47138	-0.338637	-0.338706	-0.553619	-0.633523	-0.537645	-0.317988	-0.266544	-0.304699	-0.367513
1.61957	1.37219	1.07525	0.949443	0.958163	0.944178	0.730729	0.424995	0.44104	0.832816	1.26756	1.48551	1.32943	1.02297	0.527049	0.0296645	-0.181342	-0.2798	-0.424401	-0.603425	-0.586894	-0.288623	0.0340614	0.172664	0.0539422	0.107828	0.433198	0.777611	1.10103	1.19837	1.09186	0.994374	0.979656	1.14292	1.29251	1.26998	0.952279	0.450256	-0.0368738	-0.427324	-0.528956	-0.567111	-0.600628	-0.754018	-0.627378	-0.405036	-0.246902	-0.310448	-0.344941	-0.192179
1.61986	1.39713	1.31064	1.37331	1.35957	1.24939	0.874081	0.357898	0.315837	0.795992	1.24123	1.44453	1.27674	1.0003	0.590567	0.26579	0.124852	-0.0644269	-0.313764	-0.576529	-0.394958	-0.110359	0.088058	0.0962892	0.0935345	0.372518	0.811901	1.12482	1.28271	1.2011	0.949075	0.761261	0.857627	1.10023	1.26032	1.17187	0.830006	0.410015	0.0078454	-0.263464	-0.415877	-0.622734	-0.725831	-0.761301	-0.513079	-0.269984	-0.161411	-0.194928	-0.114676	0.250002
1.43997	1.33272	1.39711	1.5611	1.60058	1.40544	0.983742	0.469756	0.404501	0.73036	1.06769	1.20654	1.04998	0.749613	0.498079	0.396935	0.34877	0.161689	-0.0642109	-0.0210671	0.146344	0.265903	0.224574	0.0694752	0.118234	0.559571	1.03435	1.3297	1.35575	1.17135	0.86855	0.701244	0.83887	1.05023	1.11949	0.938515	0.599334	0.212546	-0.0450916	-0.126948	-0.246646	-0.428113	-0.467	-0.337187	-0.12754	-0.0306854	-0.0607843	-0.156312	0.141714	0.635785
1.22517	1.0979	1.26848	1.52476	1.63553	1.43478	1.02162	0.637034	0.533937	0.698174	0.832626	0.796668	0.613982	0.418355	0.384594	0.435062	0.432551	0.294055	0.298135	0.531708	0.714256	0.72322	0.49439	0.131284	0.0533338	0.501019	1.03464	1.32803	1.30257	1.10621	0.862976	0.836051	0.9998	1.10276	1.00625	0.661701	0.20753	-0.156309	-0.271369	-0.211624	-0.197777	-0.216645	-0.0804844	0.196546	0.347111	0.340939	0.158496	0.0461216	0.359529	0.826988
1.13707	0.882853	1.05637	1.31118	1.39265	1.19483	0.874938	0.633657	0.606	0.655003	0.627834	0.453448	0.339365	0.420106	0.567741	0.626022	0.51145	0.450834	0.607503	0.927746	1.1391	1.07507	0.728807	0.272439	-0.0188904	0.316733	0.803725	1.07905	1.03552	0.974171	0.914287	1.03726	1.17635	1.18117	0.961861	0.465697	-0.1186	-0.541033	-0.564052	-0.469639	-0.330792	-0.138479	0.261354	0.618951	0.764145	0.702796	0.474699	0.335469	0.565381	0.911015
1.16348	0.884603	0.941907	1.04145	0.988399	0.721728	0.491678	0.411775	0.548424	0.595718	0.536078	0.41638	0.534474	0.784161	0.955478	0.906336	0.702898	0.55903	0.783082	1.13213	1.34544	1.20768	0.867276	0.440937	0.0849109	0.191531	0.478815	0.635484	0.617592	0.60971	0.798117	1.08833	1.25794	1.22442	0.908435	0.409831	-0.151274	-0.515601	-0.645798	-0.681756	-0.606142	-0.130381	0.449872	0.861423	1.02444	0.933794	0.795298	0.766664	0.871574	1.06584
1.21137	1.00769	0.928032	0.789536	0.52848	0.100676	-0.084208	0.0573239	0.297001	0.4024	0.44945	0.56022	0.915619	1.15823	1.26509	1.15662	0.892637	0.746815	0.923503	1.20786	1.34451	1.23579	0.90638	0.498352	0.248527	0.216719	0.248631	0.162625	-0.0237241	0.115367	0.51642	0.923089	1.15056	1.1522	0.852324	0.389853	-0.0098753	-0.310726	-0.52686	-0.675123	-0.615377	-0.0815115	0.512413	0.922011	1.06916	1.05322	1.02849	1.09849	1.21268	1.25119
1.20507	1.0988	0.974705	0.673121	0.307574	-0.142203	-0.224547	-0.0888748	0.0175009	0.0975099	0.268827	0.613973	1.10463	1.38507	1.43481	1.30803	1.08921	1.02664	1.18624	1.36732	1.3465	1.15039	0.778492	0.449809	0.303255	0.277551	0.146134	-0.0863571	-0.4563	-0.259836	0.197126	0.636998	0.826625	0.78139	0.551096	0.228517	0.0468068	-0.120743	-0.322473	-0.441927	-0.307719	0.183178	0.622806	0.899837	1.03844	1.05521	1.12448	1.27285	1.41341	1.37232
1.19437	1.13229	0.995498	0.589911	0.266111	0.0521746	0.132183	0.0859714	-0.0776725	-0.281355	-0.105155	0.498291	1.06512	1.43248	1.4744	1.39059	1.28408	1.3238	1.47779	1.55462	1.38731	1.05399	0.608855	0.358054	0.323072	0.314214	0.142269	-0.185925	-0.453084	-0.237578	0.0655756	0.278152	0.286628	0.156188	-0.0509133	-0.154743	-0.103054	-0.126317	-0.155683	-0.0939851	0.18451	0.545525	0.823531	0.925024	0.90347	0.916829	1.07325	1.29755	1.44226	1.325
1.32576	1.19214	0.936946	0.463243	0.241494	0.256562	0.449852	0.350661	0.0163631	-0.388247	-0.341442	0.27177	0.878878	1.2416	1.31697	1.34669	1.42548	1.5675	1.70683	1.70847	1.42691	1.02938	0.63502	0.47455	0.426873	0.32402	0.0658946	-0.332613	-0.400797	-0.143054	0.0607338	-0.02039	-0.18379	-0.47048	-0.593352	-0.47599	-0.363266	-0.250543	-0.182986	0.0906267	0.570782	0.888339	1.06405	1.00319	0.850533	0.827759	1.01714	1.25047	1.33976	1.1932
1.63732	1.37016	0.875463	0.345365	0.119465	0.322765	0.573428	0.528193	0.190721	-0.164085	-0.142914	0.21688	0.672865	0.893987	0.947873	1.11187	1.34886	1.65177	1.8431	1.75172	1.48408	1.12512	0.873343	0.816876	0.69669	0.420009	-0.0165834	-0.502981	-0.464721	-0.146675	0.0192714	-0.127038	-0.397371	-0.591044	-0.55083	-0.443722	-0.426458	-0.502211	-0.360435	0.188569	0.744651	1.12544	1.21619	1.15582	1.00487	0.996257	1.1417	1.28665	1.24336	0.932014
1.96158	1.5704	1.03346	0.403756	0.0963135	0.256156	0.434309	0.371007	0.059659	-0.0304985	0.129588	0.354128	0.511774	0.486557	0.458168	0.712737	1.14016	1.55147	1.72693	1.67071	1.49926	1.25309	1.15463	1.1343	0.97554	0.627814	0.0230083	-0.530528	-0.584552	-0.317287	-0.186009	-0.293501	-0.556754	-0.4682	-0.26783	-0.217362	-0.331934	-0.586642	-0.472698	0.169567	0.728824	1.1079	1.18547	1.21812	1.20242	1.28048	1.41395	1.4422	1.20117	0.749928
2.16231	1.83851	1.27228	0.709705	0.373943	0.277926	0.202173	-0.0337362	-0.171501	-0.0570683	0.25585	0.495527	0.470555	0.224148	0.112018	0.36732	0.860902	1.25292	1.41228	1.3917	1.32083	1.28951	1.35145	1.3675	1.19116	0.814867	0.22056	-0.2695	-0.481239	-0.499864	-0.556329	-0.695803	-0.719066	-0.424702	-0.083951	-0.0478873	-0.222029	-0.452568	-0.374023	0.114432	0.61949	0.90238	1.04855	1.14809	1.2989	1.51538	1.66668	1.6378	1.33207	0.814178
2.25097	1.83757	1.37241	0.970489	0.675986	0.430799	0.155339	-0.356693	-0.569409	-0.247457	0.211702	0.4526	0.326066	0.181953	0.117186	0.300711	0.618268	0.869664	0.931606	0.895159	1.03132	1.24243	1.41961	1.43077	1.25004	0.822721	0.375386	0.0305901	-0.206295	-0.461492	-0.80287	-1.19503	-0.988556	-0.541359	-0.168626	-0.108393	-0.252505	-0.370983	-0.189412	0.144503	0.442041	0.60579	0.734138	1.0246	1.32433	1.61308	1.78025	1.6874	1.36409	0.904306
2.17704	1.79196	1.37539	1.08992	0.929689	0.62298	0.186142	-0.451866	-0.573518	-0.297953	0.0208259	0.169438	0.0870929	0.0452757	0.114054	0.383516	0.577782	0.592361	0.528815	0.611753	0.946645	1.26542	1.41892	1.35952	1.13045	0.735604	0.412781	0.221794	0.0369101	-0.284204	-0.697116	-1.18254	-1.01098	-0.678037	-0.457891	-0.371291	-0.504173	-0.355561	-0.0157866	0.262709	0.410344	0.458126	0.639698	0.988261	1.36563	1.65853	1.71608	1.54877	1.28528	0.896048
2.03279	1.62232	1.26971	1.10387	1.00322	0.638158	0.125637	-0.249188	-0.223379	-0.0693955	-0.0389471	-0.16304	-0.279077	-0.257905	0.0305991	0.398694	0.55463	0.516475	0.556445	0.81785	1.18301	1.43026	1.47633	1.25263	0.943235	0.558156	0.342022	0.262362	0.175867	-0.217757	-0.646293	-0.733521	-0.606149	-0.549334	-0.596522	-0.724033	-0.708722	-0.382619	0.027956	0.329888	0.399888	0.524574	0.871673	1.25442	1.54512	1.7013	1.59088	1.36425	1.11173	0.837007
1.90075	1.48369	1.21946	1.08145	0.911706	0.548111	0.0841746	-0.0430923	0.122854	0.256818	0.0941505	-0.273106	-0.568586	-0.549613	-0.15393	0.220024	0.365951	0.409094	0.724943	1.15065	1.47358	1.6322	1.55987	1.20653	0.818032	0.527679	0.402122	0.275832	0.0831351	-0.363711	-0.536144	-0.403157	-0.226713	-0.27146	-0.480514	-0.637566	-0.464784	-0.154794	0.138349	0.262791	0.408718	0.736529	1.1974	1.59406	1.78784	1.77678	1.53721	1.25589	1.04268	0.938367
1.97184	1.59872	1.40261	1.22676	0.929814	0.425594	0.00804424	0.0707188	0.321626	0.444115	0.161819	-0.156366	-0.382753	-0.393809	-0.1805	-0.0140653	0.0212655	0.300493	0.83558	1.33014	1.65307	1.73332	1.60703	1.26516	0.920612	0.788707	0.695864	0.488031	0.0822	-0.464012	-0.544648	-0.26835	-0.0313592	-0.0189772	-0.216557	-0.146069	0.0958047	0.324495	0.41256	0.345108	0.429755	0.883299	1.39153	1.80699	1.95218	1.85641	1.65883	1.42072	1.30591	1.30608
2.15596	1.89271	1.71613	1.49389	1.08855	0.525245	0.0796185	0.141805	0.355359	0.375065	0.132319	-0.0650158	-0.14736	-0.0622249	-0.000282764	-0.0748148	-0.166925	0.19238	0.809498	1.33921	1.67069	1.68698	1.58193	1.37287	1.2146	1.13543	1.015	0.745641	0.160611	-0.50108	-0.663503	-0.346922	-0.101874	-0.0499415	0.0600963	0.359831	0.632956	0.80354	0.76978	0.52972	0.530138	0.943644	1.47629	1.86098	1.95247	1.89942	1.77875	1.70788	1.73832	1.75412
2.21826	2.13714	2.03038	1.78861	1.35836	0.839007	0.509103	0.458497	0.440361	0.297225	0.0312867	-0.122836	-0.0154834	0.199047	0.249026	0.0482736	0.0440536	0.4058	0.89743	1.29409	1.49446	1.44361	1.41595	1.34191	1.38066	1.41281	1.23159	0.922684	0.262459	-0.367982	-0.58143	-0.470416	-0.355251	-0.217381	0.162677	0.62623	0.980409	1.13366	1.02568	0.848609	0.825102	1.09481	1.51173	1.77387	1.81506	1.81182	1.81565	1.94571	2.10287	2.09303
2.18852	2.24094	2.18667	1.92757	1.53907	1.22748	1.0465	0.911907	0.696262	0.317042	-0.222578	-0.374015	-0.107483	0.225456	0.253951	0.21726	0.454984	0.872883	1.17652	1.36493	1.31652	1.16557	1.09324	1.18179	1.37313	1.48439	1.33881	1.0072	0.388721	-0.0881553	-0.33383	-0.418861	-0.509018	-0.484429	0.0604234	0.707326	1.13865	1.2963	1.2518	1.18581	1.21992	1.43127	1.65362	1.72874	1.6464	1.61142	1.78591	2.04951	2.27454	2.27911
2.05428	2.18141	2.11811	1.88415	1.65166	1.51316	1.4584	1.32626	0.993667	0.410833	-0.174441	-0.439891	-0.264912	-0.0159583	0.169031	0.40236	0.842232	1.27014	1.52032	1.54515	1.27433	0.967617	0.785419	0.927439	1.17883	1.30889	1.14403	0.811683	0.385832	0.116476	-0.0535154	-0.216183	-0.450383	-0.637464	-0.0364594	0.604341	1.06179	1.24947	1.32874	1.39288	1.54467	1.76139	1.87998	1.75833	1.51851	1.4452	1.69269	2.0183	2.24943	2.20908
1.93152	1.99615	1.90501	1.72648	1.59311	1.61477	1.66719	1.5553	1.16436	0.670396	0.178627	-0.197419	-0.236794	-0.230516	-0.031611	0.484189	1.05565	1.50675	1.71469	1.62356	1.41475	1.03773	0.686339	0.680166	0.861737	0.928807	0.721218	0.4565	0.218637	0.168031	0.136956	-0.0469518	-0.36001	-0.526094	-0.0830488	0.447888	0.820377	1.01269	1.18694	1.43907	1.72025	1.96261	2.0038	1.83674	1.58667	1.49089	1.72105	1.99784	2.11617	1.9894
1.86955	1.81797	1.60598	1.43086	1.44959	1.58942	1.69237	1.56657	1.24521	0.848172	0.421833	0.154185	-0.0309424	-0.197272	-0.111648	0.532326	1.14407	1.55538	1.72548	1.67023	1.42309	1.02678	0.676615	0.543489	0.54049	0.438126	0.190009	-0.00366402	0.038259	0.120709	0.104038	-0.125524	-0.322615	-0.258475	0.0278325	0.316825	0.476668	0.60111	0.915006	1.33168	1.73567	1.97437	2.00213	1.90343	1.7122	1.70261	1.88271	2.03352	1.98145	1.72284
1.93331	1.7372	1.40778	1.2312	1.31609	1.5045	1.60648	1.44894	1.1144	0.76545	0.520751	0.431326	0.233991	0.0957384	0.245327	0.792621	1.25691	1.57398	1.65228	1.53648	1.25907	0.87448	0.613424	0.49104	0.349613	0.165217	0.0079217	0.00687551	0.196504	0.20034	0.0613546	-0.213861	-0.288394	-0.0860705	0.168255	0.2905	0.263819	0.405595	0.784676	1.2702	1.65954	1.8914	1.94236	1.8771	1.85335	1.95948	2.07294	2.10168	1.8914	1.48557
1.98462	1.73944	1.43541	1.31718	1.37302	1.46523	1.4073	1.13746	0.758236	0.462512	0.400675	0.422823	0.360009	0.376542	0.808601	1.21014	1.51354	1.61821	1.49656	1.26089	0.912676	0.604258	0.489686	0.443474	0.282028	0.212378	0.254301	0.423421	0.5359	0.427921	0.113154	-0.259718	-0.336692	-0.0791931	0.205894	0.259535	0.290716	0.588254	1.00103	1.38426	1.64664	1.69857	1.66603	1.63325	1.77795	2.0252	2.16575	2.07682	1.7994	1.31179
1.86406	1.61619	1.49258	1.51229	1.55543	1.51386	1.26306	0.860642	0.426735	0.178618	0.170736	0.240736	0.355656	0.682003	1.179	1.60154	1.7775	1.70419	1.41212	1.0312	0.646605	0.448537	0.381085	0.338779	0.201259	0.32155	0.528268	0.783082	0.846488	0.620345	0.250158	-0.0738859	-0.136699	0.0128894	0.138552	0.163874	0.38524	0.839516	1.29184	1.56594	1.65791	1.52771	1.32965	1.26903	1.52238	1.85752	2.05764	1.90034	1.58167	1.14313
1.56674	1.51759	1.54194	1.64807	1.71416	1.56907	1.26188	0.753017	0.350604	0.108103	0.0267348	0.00933123	0.249985	0.827552	1.38632	1.78274	1.87788	1.73108	1.43316	1.04857	0.767251	0.618989	0.489037	0.268996	0.0570126	0.257139	0.653553	0.927654	1.01938	0.739038	0.455278	0.271615	0.273498	0.304191	0.214766	0.0972648	0.347683	0.907917	1.38539	1.67169	1.60668	1.38884	1.10996	1.00442	1.23775	1.53383	1.63556	1.5061	1.19792	0.845316
1.36146	1.40191	1.5244	1.69157	1.73129	1.54617	1.16573	0.684944	0.419493	0.257559	0.0670595	-0.0638695	0.134304	0.784136	1.36512	1.71637	1.80273	1.71379	1.47275	1.20389	1.07589	0.951061	0.73688	0.29101	-0.138747	0.027688	0.528107	0.821982	0.976454	0.790838	0.670651	0.619801	0.647563	0.599154	0.344446	-0.0125575	0.150703	0.742675	1.26604	1.58287	1.45218	1.26046	0.998919	0.903879	1.04688	1.20989	1.13536	0.934608	0.690153	0.537251
1.37322	1.45811	1.60184	1.70772	1.63173	1.3819	0.992427	0.614917	0.480326	0.373811	0.159142	0.0404201	0.206122	0.738279	1.23699	1.51378	1.56156	1.48361	1.33388	1.29475	1.33008	1.24163	0.932234	0.40653	-0.126498	-0.125347	0.275707	0.539065	0.648371	0.634873	0.675575	0.812225	0.894186	0.839429	0.521245	0.0639	-0.00550508	0.470011	0.925752	1.12344	1.1053	0.956306	0.826842	0.882681	1.01494	1.03879	0.813136	0.561846	0.485605	0.537782
1.54074	1.68788	1.81721	1.79175	1.5263	1.1356	0.741981	0.456999	0.420064	0.4073	0.212162	0.210872	0.447618	0.868936	1.15573	1.25991	1.16121	1.021	1.04632	1.21129	1.38188	1.34958	1.02529	0.520097	-0.00536299	-0.193421	-0.0191736	0.127729	0.175511	0.239163	0.507404	0.781748	0.954531	0.857293	0.571824	0.236549	0.0582566	0.252035	0.521985	0.587101	0.593135	0.551074	0.667948	0.85489	0.972008	0.929946	0.745551	0.667356	0.769094	0.845684
1.71754	1.92572	2.03014	1.9185	1.56418	1.06118	0.68587	0.489023	0.414491	0.369255	0.205367	0.321021	0.752103	1.09749	1.23341	1.10883	0.887812	0.676073	0.686501	0.937653	1.17074	1.14039	0.828557	0.400265	0.0327644	-0.162862	-0.195158	-0.256018	-0.343002	-0.209771	0.221313	0.578909	0.792219	0.710362	0.498867	0.258319	0.153269	0.2157	0.268853	0.196517	0.18473	0.353361	0.601094	0.807568	0.864384	0.794246	0.685778	0.865151	1.11069	1.17483
1.78838	2.04856	2.14127	1.96346	1.59792	1.17304	0.914427	0.776906	0.594952	0.355625	0.144862	0.433122	0.911324	1.24719	1.2813	1.05418	0.770177	0.461759	0.409931	0.628367	0.776003	0.654108	0.429917	0.140297	-0.0636301	-0.151346	-0.264697	-0.429561	-0.54633	-0.414563	-0.00911474	0.299654	0.421654	0.36055	0.203986	0.129942	0.204824	0.265057	0.285252	0.242702	0.422564	0.682992	0.866028	0.885002	0.736983	0.571386	0.620633	0.982625	1.32093	1.41901
1.68344	1.98562	2.06953	1.87171	1.60601	1.40819	1.22184	1.09726	0.824974	0.476027	0.245733	0.518125	0.937001	1.19499	1.2103	0.981958	0.652787	0.30262	0.197082	0.284903	0.304121	0.113866	-0.118137	-0.16972	-0.157339	-0.169127	-0.323737	-0.506424	-0.526757	-0.341524	-0.0681558	0.0355349	-0.00335312	-0.120366	-0.114576	0.0481963	0.221711	0.297081	0.351943	0.465155	0.82031	1.07732	1.17491	1.04764	0.729456	0.425432	0.598214	1.02637	1.35198	1.45982
1.46864	1.74786	1.74999	1.64201	1.53452	1.50808	1.49385	1.36122	1.03473	0.631586	0.444993	0.640969	0.931671	1.07027	1.00502	0.729558	0.370114	0.128101	0.052104	0.0242023	-0.0947638	-0.195175	-0.173516	-0.0524912	-0.0332737	-0.143207	-0.4006	-0.621617	-0.483259	-0.237478	-0.0534658	-0.115791	-0.179825	-0.15011	0.0502605	0.268697	0.350903	0.325931	0.323664	0.602404	1.03104	1.36911	1.381	1.1805	0.845709	0.62103	0.781361	1.08915	1.28342	1.31558
1.29729	1.41563	1.33939	1.21725	1.27187	1.42634	1.56177	1.45232	1.1439	0.774938	0.701626	0.829975	0.96345	0.89551	0.669366	0.306015	0.00711823	-0.0637522	-0.0706573	-0.114428	-0.192867	-0.0596352	0.134631	0.30131	0.232637	-0.0303721	-0.390305	-0.610101	-0.399721	-0.193003	-0.0929751	-0.172635	-0.104344	0.187578	0.470712	0.615906	0.554069	0.326705	0.199926	0.587796	1.05648	1.40773	1.42182	1.2113	0.962205	0.915749	1.08755	1.27499	1.27247	1.16645
1.24411	1.14248	0.937819	0.805914	0.944516	1.19689	1.32304	1.25412	0.982813	0.8387	0.916756	1.04462	1.05578	0.850629	0.436986	0.112942	-0.0345883	-0.0358787	-0.101378	-0.194221	-0.205276	0.0663824	0.404692	0.576986	0.467786	0.18671	-0.136846	-0.230176	-0.0727754	-0.0340266	-0.12394	-0.249986	-0.0100646	0.462522	0.815724	0.88377	0.71622	0.382899	0.164567	0.42817	0.892456	1.1878	1.22703	1.12345	1.0704	1.16774	1.34565	1.45032	1.33794	1.10082
1.2046	1.01776	0.721308	0.554246	0.682839	0.877105	0.931724	0.808119	0.726995	0.78967	0.988086	1.14256	1.08243	0.780114	0.504654	0.3581	0.32556	0.241262	0.0258608	-0.215176	-0.23502	0.130389	0.510935	0.690064	0.59185	0.399887	0.274817	0.292326	0.388692	0.268017	-0.0867887	-0.38471	-0.0163713	0.546304	0.922455	0.990257	0.77632	0.477422	0.269589	0.338123	0.658366	0.812594	0.788354	0.797318	0.986702	1.27569	1.53271	1.57683	1.38974	1.20486
0.96392	0.798567	0.530675	0.388028	0.457294	0.531688	0.490358	0.380426	0.461411	0.698646	0.957122	1.05202	0.941602	0.7533	0.658992	0.683825	0.681314	0.565034	0.232934	-0.195603	-0.248651	0.125792	0.449941	0.591473	0.557956	0.487819	0.593462	0.724252	0.749573	0.53466	0.0531449	-0.391016	-0.11423	0.41573	0.806774	0.907778	0.727289	0.530198	0.351662	0.331329	0.398886	0.354383	0.191472	0.292721	0.711841	1.17198	1.47122	1.5527	1.4789	1.39313
0.570651	0.417261	0.272172	0.286018	0.350402	0.357413	0.308515	0.287938	0.515163	0.803424	0.95814	0.97223	0.79345	0.705246	0.77378	0.906523	0.938924	0.777234	0.422672	0.070796	0.0692616	0.293558	0.399201	0.378624	0.308486	0.468817	0.745847	0.933278	0.988384	0.687289	0.213831	-0.151228	-0.0531535	0.311767	0.559257	0.566023	0.467077	0.321255	0.282367	0.334788	0.242922	0.0236139	-0.303848	-0.163292	0.393767	0.933493	1.25032	1.38135	1.40936	1.44689
0.0811901	0.0554857	0.134518	0.280689	0.316264	0.298128	0.328088	0.491348	0.830879	1.01953	1.04461	0.894635	0.670689	0.621059	0.797747	0.995676	1.01978	0.815117	0.545272	0.366248	0.468717	0.539449	0.434399	0.202151	0.0123849	0.244981	0.649697	0.910614	0.940085	0.645583	0.321783	0.0927091	0.12389	0.273723	0.305636	0.135156	0.00129747	-0.0639572	0.0592642	0.188833	0.0449653	-0.180446	-0.452976	-0.295819	0.16456	0.588319	0.839227	0.972946	1.14451	1.3627
-0.0515814	0.157578	0.367713	0.45114	0.386618	0.273755	0.345952	0.694271	1.06163	1.19633	1.10739	0.897362	0.68074	0.73194	0.937437	1.02868	0.956341	0.706272	0.516261	0.578203	0.72828	0.751404	0.50695	0.124312	-0.139185	0.0536165	0.430256	0.663341	0.699893	0.465204	0.250535	0.194801	0.278228	0.317709	0.198011	-0.184627	-0.407352	-0.388379	-0.226339	-0.12094	-0.222327	-0.417953	-0.428277	-0.155397	0.140921	0.347638	0.427647	0.558436	0.856462	1.19795
0.298069	0.627834	0.807696	0.77833	0.510438	0.209343	0.272263	0.744361	1.13687	1.295	1.14869	0.955753	0.886836	1.01518	1.1782	1.1669	0.910484	0.554214	0.480169	0.644406	0.829396	0.839336	0.577548	0.172937	-0.0495443	0.0194783	0.226684	0.309867	0.19383	0.0138292	-0.00284147	0.157978	0.317576	0.31653	0.128716	-0.269058	-0.367516	-0.298494	-0.310038	-0.387012	-0.529659	-0.624699	-0.396986	-0.0384121	0.22519	0.302269	0.375197	0.558967	0.876524	1.156
0.654556	1.00654	1.1532	1.02422	0.669415	0.228916	0.200526	0.58742	0.983102	1.07532	0.982475	0.957503	1.09464	1.30673	1.42409	1.31709	0.955935	0.540583	0.470933	0.655922	0.790619	0.744407	0.49629	0.169317	0.0366788	0.0778694	0.0968428	0.00424385	-0.254126	-0.317184	-0.0902028	0.178283	0.284903	0.23039	0.0157208	-0.21555	-0.143353	-0.0184231	-0.138122	-0.350593	-0.594559	-0.535546	-0.215303	0.0788164	0.272839	0.289127	0.450923	0.779222	1.11265	1.26712
0.839168	1.218	1.31169	1.13828	0.800316	0.374221	0.166876	0.356993	0.603993	0.656658	0.677829	0.869898	1.18038	1.46107	1.55353	1.3828	1.01726	0.674901	0.651395	0.748493	0.735728	0.564272	0.233392	-0.0164328	0.0271988	0.077178	0.0448823	-0.14342	-0.256038	-0.0595741	0.253589	0.431742	0.372102	0.123986	-0.0862885	-0.149835	0.0432115	0.184255	0.0452695	-0.141567	-0.18192	-0.00181389	0.213449	0.310792	0.257011	0.232772	0.520788	0.932584	1.28505	1.37654
0.81211	1.19827	1.25826	1.10878	0.811588	0.437251	0.245775	0.223245	0.235383	0.147666	0.30165	0.697821	1.1477	1.44085	1.51304	1.34769	1.06222	0.924699	0.892159	0.895507	0.726737	0.33824	-0.135707	-0.351597	-0.219342	-0.0865989	-0.0822735	-0.157783	0.0555267	0.400428	0.717009	0.791402	0.616773	0.227543	-0.11652	-0.0809455	0.132608	0.260957	0.117577	0.0374289	0.291998	0.563169	0.691762	0.622601	0.351779	0.172998	0.417315	0.920907	1.31781	1.40368
0.782854	1.02986	0.972657	0.826347	0.541366	0.307653	0.259977	0.193989	0.0401111	-0.106931	0.202082	0.647569	1.05668	1.26096	1.29238	1.08479	0.962408	1.00897	1.07677	0.993693	0.713594	0.214746	-0.289962	-0.481438	-0.459535	-0.41395	-0.378863	-0.197536	0.287014	0.782794	1.03102	1.05756	0.867791	0.519088	0.215308	0.236723	0.290853	0.225597	0.0851474	0.272334	0.659227	0.974343	1.08072	0.879966	0.542739	0.164251	0.268918	0.738331	1.12205	1.15738
0.89105	0.914174	0.714153	0.427707	0.148829	0.0738082	0.170419	0.161316	0.0657873	0.0876908	0.444555	0.811673	1.04891	1.0586	0.855898	0.685907	0.694382	0.898415	1.03848	0.95101	0.661634	0.176457	-0.162968	-0.343701	-0.468527	-0.684905	-0.725502	-0.270493	0.430854	0.978148	1.26153	1.26365	1.07608	0.826503	0.683123	0.670358	0.606324	0.349662	0.142318	0.390051	0.850186	1.17531	1.23774	1.02625	0.757135	0.401597	0.287025	0.523529	0.754905	0.761915
1.03172	0.872955	0.550621	0.152846	-0.167536	-0.199344	-0.10664	-0.0346875	0.0282311	0.334558	0.793229	1.03486	1.10559	0.936575	0.529035	0.241124	0.333096	0.606464	0.777781	0.718385	0.481744	0.161118	-0.0120478	-0.162263	-0.333476	-0.704638	-0.982784	-0.477971	0.351061	0.939615	1.21494	1.23708	1.15987	1.05433	1.05719	1.08349	0.966717	0.600436	0.368677	0.53145	0.950325	1.21002	1.25414	1.10148	0.814305	0.502957	0.361042	0.362437	0.367006	0.250482
1.04982	0.881298	0.558719	0.150202	-0.166518	-0.292076	-0.387848	-0.377419	-0.134081	0.411016	0.913632	1.14452	1.10563	0.865084	0.418725	0.102494	0.130256	0.268614	0.301016	0.136151	0.0140114	-0.0563703	-0.0351996	-0.0579739	-0.245055	-0.578621	-0.851151	-0.455713	0.223417	0.685018	0.92738	0.942691	1.02123	1.13909	1.30845	1.3721	1.20748	0.935194	0.74616	0.858396	1.08831	1.21983	1.14578	0.940638	0.62172	0.394112	0.368896	0.303396	0.122908	-0.12765
0.985413	0.841056	0.523848	0.211767	-0.0192599	-0.249798	-0.568959	-0.779722	-0.45777	0.235276	0.777931	1.0806	0.989462	0.764295	0.423893	0.184566	0.112964	0.0772495	-0.0917654	-0.447792	-0.688096	-0.478692	-0.236574	-0.153392	-0.343402	-0.581265	-0.689733	-0.293806	0.100656	0.371827	0.443534	0.494246	0.72611	1.07077	1.34511	1.42561	1.34766	1.17474	1.10899	1.19608	1.29489	1.25527	0.974684	0.622807	0.252132	0.139758	0.209514	0.153292	-0.0564947	-0.216965
0.717631	0.557894	0.295129	0.113664	0.037178	-0.172608	-0.587228	-0.870989	-0.645473	-0.0117531	0.476703	0.7093	0.619874	0.460625	0.23497	0.163367	0.151091	0.000874996	-0.296802	-0.678463	-0.791814	-0.556288	-0.432578	-0.471954	-0.671486	-0.780686	-0.567621	-0.117251	0.104359	0.127727	0.0326872	0.16958	0.556474	1.00831	1.28168	1.35509	1.30278	1.24387	1.3229	1.45784	1.48609	1.26483	0.87243	0.39653	-0.036644	-0.179048	-0.127604	-0.165515	-0.282284	-0.186893
0.336569	0.0823498	-0.18188	-0.161686	-0.0999875	-0.237264	-0.625273	-0.820655	-0.562668	-0.136956	0.165221	0.191762	0.010541	-0.169949	-0.167576	-0.016767	0.0610442	-0.053771	-0.297249	-0.534135	-0.45852	-0.336276	-0.42155	-0.719227	-1.16436	-1.08191	-0.583449	-0.0842509	0.0809631	0.027915	0.0368791	0.259222	0.652951	0.986378	1.13841	1.1044	1.06063	1.12941	1.34052	1.52063	1.47881	1.26317	0.884434	0.383877	-0.0612612	-0.298391	-0.481811	-0.510688	-0.573257	-0.266931
0.107119	-0.304328	-0.539016	-0.508324	-0.488374	-0.582438	-0.849109	-0.811092	-0.437382	-0.156202	-0.093771	-0.323821	-0.603187	-0.68895	-0.503961	-0.290407	-0.237987	-0.338886	-0.432705	-0.399816	-0.14842	-0.0886755	-0.276245	-0.698189	-1.21413	-1.10873	-0.620761	-0.24876	-0.137501	-0.0496802	0.142145	0.517808	0.818764	0.998626	0.994406	0.809522	0.722539	0.909725	1.21776	1.45256	1.40781	1.20437	0.81514	0.404181	0.0767193	-0.166758	-0.465167	-0.659573	-0.591527	-0.216597
0.039289	-0.344326	-0.557041	-0.634503	-0.847708	-1.11072	-1.3166	-0.9319	-0.43612	-0.173983	-0.233866	-0.51128	-0.647091	-0.620305	-0.469984	-0.454672	-0.612213	-0.808083	-0.647264	-0.340937	-0.0214262	0.0324597	-0.204915	-0.589261	-0.850805	-0.710006	-0.472282	-0.357117	-0.36622	-0.230547	0.132176	0.620144	0.959919	1.03334	0.930483	0.687005	0.585861	0.787696	1.07156	1.20357	1.08021	0.880924	0.519527	0.278003	0.160746	-0.0456228	-0.268837	-0.314317	-0.082696	0.152342
-0.0365973	-0.301315	-0.398797	-0.564638	-0.925059	-1.3824	-1.60196	-1.11252	-0.667768	-0.461539	-0.544128	-0.618416	-0.542558	-0.348535	-0.275851	-0.418499	-0.772572	-1.13519	-0.904303	-0.457106	-0.145164	-0.114471	-0.367471	-0.609972	-0.53802	-0.318119	-0.235913	-0.363179	-0.638639	-0.543494	-0.0330653	0.545967	0.916015	0.947927	0.877546	0.709263	0.670375	0.821673	0.97053	0.900636	0.613945	0.264511	0.0261602	-0.0327473	0.0204058	-0.0240974	-0.0646935	0.145442	0.453966	0.612588
-0.273617	-0.325444	-0.330152	-0.519674	-0.867888	-1.21537	-1.26085	-1.00921	-0.840823	-0.84431	-0.961079	-0.852261	-0.536901	-0.230818	-0.138358	-0.351807	-0.676827	-0.888078	-0.674525	-0.383822	-0.282574	-0.44988	-0.68408	-0.627509	-0.313857	-0.028038	-0.00882053	-0.250833	-0.540942	-0.612056	-0.183903	0.339221	0.660929	0.675508	0.688866	0.671219	0.778571	0.937681	0.971548	0.75346	0.316868	-0.174657	-0.417158	-0.408683	-0.371398	-0.2743	0.0151815	0.484594	0.839017	1.00155
-0.62172	-0.452111	-0.390169	-0.565288	-0.834644	-1.01733	-0.816716	-0.678602	-0.808066	-1.14163	-1.41758	-1.17278	-0.693842	-0.312076	-0.183727	-0.369099	-0.566679	-0.496679	-0.296065	-0.160149	-0.280579	-0.605356	-0.828081	-0.595241	-0.169041	0.101886	0.0332131	-0.166808	-0.399299	-0.421585	-0.190453	0.107817	0.242269	0.298108	0.361027	0.551387	0.807421	0.983865	0.987214	0.703453	0.209487	-0.260065	-0.536746	-0.630565	-0.696552	-0.556729	0.0196171	0.640154	1.04463	1.18176
-0.558934	-0.431074	-0.52294	-0.757385	-0.880501	-0.82808	-0.540552	-0.420992	-0.64738	-1.06371	-1.32379	-1.16004	-0.784132	-0.558372	-0.613862	-0.690103	-0.599596	-0.301082	0.00646639	0.057178	-0.185323	-0.466154	-0.465247	-0.18016	0.104927	0.20935	0.0559597	-0.174579	-0.370204	-0.300938	-0.105939	-0.0281277	-0.12976	-0.0966258	0.124008	0.485754	0.768888	0.888448	0.859325	0.548954	0.113337	-0.203871	-0.419272	-0.614899	-0.753396	-0.608933	0.0521297	0.637265	1.02074	1.1425
-0.221735	-0.2428	-0.512645	-0.960712	-1.03085	-0.781408	-0.461409	-0.369682	-0.64563	-0.846139	-0.849382	-0.693446	-0.589023	-0.690899	-1.03203	-1.21472	-0.794379	-0.246841	0.110756	0.151458	-0.0119419	-0.053515	0.109257	0.361629	0.540271	0.428629	0.0716262	-0.316627	-0.493454	-0.308465	-0.0809956	-0.11378	-0.23006	-0.119778	0.23318	0.589556	0.753793	0.707093	0.559318	0.277267	-0.0411625	-0.184787	-0.292766	-0.496204	-0.563169	-0.35401	0.199876	0.642921	0.897247	0.920127
0.0663929	0.00553226	-0.324371	-0.697243	-0.753709	-0.542597	-0.431582	-0.510265	-0.651692	-0.706937	-0.524634	-0.295455	-0.291862	-0.611512	-1.16798	-1.4637	-0.98257	-0.413303	-0.0649843	0.0184426	0.0737929	0.285394	0.62468	0.861915	0.922881	0.67159	0.24989	-0.340267	-0.639409	-0.484449	-0.301413	-0.321502	-0.193886	0.110976	0.454901	0.71948	0.756276	0.57774	0.239779	-0.0486202	-0.163191	-0.19329	-0.285156	-0.437814	-0.383196	-0.017787	0.41818	0.701801	0.744945	0.598879
0.271024	0.209675	-0.0582166	-0.267026	-0.2544	-0.198073	-0.305076	-0.609833	-0.918497	-0.785997	-0.428645	-0.113773	-0.141186	-0.593648	-0.970427	-1.0618	-0.811386	-0.486016	-0.321046	-0.341135	-0.0260191	0.452183	0.943569	1.15981	1.11921	0.905274	0.448174	-0.161271	-0.559778	-0.624545	-0.628276	-0.612965	-0.292233	0.179133	0.610704	0.78666	0.716034	0.480613	0.160475	0.0195365	0.00237751	-0.0792351	-0.292195	-0.480253	-0.33042	0.205155	0.612556	0.756286	0.623892	0.386029
0.336739	0.287109	0.149344	0.0962963	0.154577	0.137906	-0.123638	-0.637624	-1.16479	-1.04206	-0.563369	-0.301232	-0.331819	-0.611185	-0.742602	-0.600093	-0.398991	-0.360974	-0.543173	-0.695342	-0.233741	0.45198	0.998054	1.23749	1.22594	1.02348	0.585666	0.079493	-0.295576	-0.532706	-0.823791	-1.00745	-0.560747	0.101294	0.563626	0.739826	0.629161	0.440859	0.259882	0.258103	0.295143	0.119537	-0.282876	-0.605944	-0.333552	0.215694	0.63457	0.719707	0.606112	0.446862
0.170765	0.188762	0.171603	0.271875	0.411698	0.355965	0.0409536	-0.574838	-1.0566	-1.04299	-0.740818	-0.615888	-0.707998	-0.796202	-0.605598	-0.287064	-0.0490961	-0.136812	-0.518229	-0.814441	-0.404354	0.338984	0.901659	1.14817	1.15274	0.968834	0.601821	0.220648	-0.0482202	-0.346141	-0.789082	-1.30673	-0.865393	-0.192854	0.301949	0.450805	0.398978	0.349592	0.419835	0.494473	0.486835	0.27241	-0.239622	-0.66059	-0.439957	0.0951309	0.444915	0.585714	0.579297	0.530888
-0.0745549	-0.170328	-0.0468616	0.18012	0.388058	0.341846	0.0304971	-0.369475	-0.74015	-0.771469	-0.722466	-0.853883	-1.17207	-1.06252	-0.608242	-0.160801	0.0576348	-0.0908723	-0.375854	-0.69355	-0.454362	0.124426	0.614347	0.722676	0.670849	0.516238	0.286433	0.101549	-0.0345073	-0.303375	-0.782205	-1.0728	-0.836298	-0.411808	-0.104504	-0.00960255	0.00644112	0.142602	0.379838	0.577278	0.560363	0.337637	-0.163897	-0.600245	-0.490208	-0.111127	0.142466	0.215638	0.303704	0.432297
-0.269826	-0.523069	-0.403022	-0.0537257	0.169349	0.139739	-0.0605259	-0.360156	-0.49377	-0.4726	-0.531019	-0.812338	-1.15665	-0.884254	-0.434372	-0.0982604	0.0178814	-0.132823	-0.407795	-0.593411	-0.379369	0.00508308	0.172006	0.129211	-0.0190511	-0.184892	-0.233546	-0.205539	-0.277386	-0.512318	-0.79022	-0.81153	-0.61238	-0.429832	-0.410126	-0.559366	-0.553576	-0.247737	0.175777	0.433764	0.421	0.206087	-0.163123	-0.488144	-0.483819	-0.333254	-0.30842	-0.409076	-0.262173	0.149867
-0.341806	-0.743731	-0.716213	-0.403538	-0.260785	-0.352896	-0.506041	-0.574714	-0.468827	-0.316064	-0.39255	-0.631144	-0.695667	-0.355893	-0.0422411	0.0843983	-0.012351	-0.30661	-0.647011	-0.661241	-0.321222	-0.0463896	-0.139965	-0.326802	-0.593961	-0.721716	-0.601668	-0.55706	-0.67212	-0.881662	-0.90346	-0.681849	-0.422153	-0.365582	-0.552663	-0.862303	-0.871894	-0.486954	-0.0858998	0.0973802	0.0633755	-0.168384	-0.413326	-0.544744	-0.509656	-0.518026	-0.699492	-0.935646	-0.716477	-0.128901
-0.428923	-0.825477	-0.930527	-0.818292	-0.847658	-1.04109	-1.11513	-0.850796	-0.556188	-0.406599	-0.434012	-0.483642	-0.199043	0.177352	0.417761	0.387662	0.100239	-0.35564	-0.876706	-0.825018	-0.438857	-0.237266	-0.382843	-0.595071	-0.768724	-0.744135	-0.662418	-0.765515	-1.0461	-1.19339	-0.918311	-0.560226	-0.34887	-0.389955	-0.671762	-0.892535	-0.822536	-0.508152	-0.309003	-0.310537	-0.479064	-0.80677	-0.91475	-0.820092	-0.709566	-0.77946	-1.00243	-1.08941	-0.827519	-0.350294
-0.715503	-1.00903	-1.05866	-1.10731	-1.26558	-1.34085	-1.11338	-0.728928	-0.540765	-0.565249	-0.660533	-0.389118	0.104221	0.54922	0.807451	0.675302	0.352966	-0.181771	-0.819047	-0.90359	-0.677829	-0.621258	-0.737294	-0.898252	-0.848273	-0.644241	-0.559837	-0.755219	-0.96525	-0.887438	-0.528865	-0.268436	-0.22627	-0.417013	-0.699553	-0.845375	-0.675766	-0.424127	-0.405642	-0.600047	-0.95705	-1.2994	-1.27628	-1.10838	-1.0252	-1.15051	-1.31171	-1.1631	-0.800379	-0.468173
-1.13807	-1.19063	-1.17165	-1.22666	-1.26921	-1.03661	-0.706845	-0.436162	-0.447462	-0.669211	-0.915374	-0.448891	0.228285	0.712347	0.898313	0.829884	0.524639	-0.0301185	-0.564611	-0.733871	-0.777397	-0.986695	-1.32075	-1.34816	-1.05282	-0.738438	-0.583477	-0.673879	-0.639037	-0.333198	-0.0459137	0.126625	0.0181565	-0.349101	-0.652392	-0.735958	-0.531926	-0.361341	-0.467612	-0.777007	-1.09715	-1.19756	-1.09265	-1.1286	-1.28517	-1.61531	-1.72867	-1.36301	-0.870161	-0.57653
-1.15219	-1.13224	-1.2014	-1.30547	-1.19617	-0.763863	-0.378922	-0.17367	-0.283114	-0.587139	-0.885304	-0.413205	0.263239	0.693834	0.850014	0.798187	0.475608	-0.000535965	-0.381953	-0.51337	-0.734875	-1.15828	-1.79117	-1.82127	-1.3958	-1.03747	-0.839784	-0.753183	-0.401935	0.0525861	0.333278	0.411578	0.201059	-0.167907	-0.440193	-0.409989	-0.302148	-0.284151	-0.556682	-0.901722	-1.0429	-0.901861	-0.76692	-0.963767	-1.36984	-1.9329	-2.07433	-1.59905	-1.10694	-0.820385
-0.856492	-0.911981	-1.17523	-1.38526	-1.22786	-0.691312	-0.231664	-0.0207963	-0.121696	-0.395935	-0.564706	-0.216386	0.288183	0.578885	0.593708	0.420299	0.0984516	-0.242194	-0.370681	-0.425194	-0.71042	-1.14018	-1.62413	-1.60028	-1.44019	-1.35701	-1.30532	-1.0112	-0.341835	0.234512	0.516913	0.520994	0.31487	0.0757871	-0.0231595	0.0502577	0.0643482	-0.144706	-0.603027	-0.949288	-0.915421	-0.70553	-0.578158	-0.857037	-1.28753	-1.81299	-1.85407	-1.58339	-1.37936	-1.16678
-0.628667	-0.750563	-1.11635	-1.39133	-1.22392	-0.688829	-0.279475	-0.0483427	-0.0474358	-0.235737	-0.23068	0.075891	0.386857	0.468086	0.242675	-0.150217	-0.495257	-0.589564	-0.539097	-0.546735	-0.820241	-1.18384	-1.29133	-1.20009	-1.23092	-1.43729	-1.68955	-1.23845	-0.465328	0.15301	0.448107	0.499063	0.416962	0.336082	0.381179	0.487799	0.444517	0.110951	-0.396931	-0.773221	-0.707373	-0.548506	-0.536125	-0.854797	-1.28407	-1.52876	-1.3616	-1.23374	-1.33732	-1.5078
-0.579065	-0.665805	-0.973735	-1.22185	-0.981198	-0.559149	-0.363173	-0.253623	-0.290314	-0.279642	-0.004076	0.33521	0.556576	0.483509	0.0596108	-0.397001	-0.593848	-0.530441	-0.556389	-0.754457	-1.03797	-1.2629	-1.11917	-0.930516	-0.984296	-1.31298	-1.70538	-1.30579	-0.610306	-0.0493407	0.189603	0.277425	0.326672	0.453556	0.664912	0.807176	0.733621	0.342438	-0.065835	-0.32689	-0.287165	-0.312381	-0.541943	-1.02981	-1.36435	-1.35074	-1.02244	-0.929008	-1.17249	-1.62324
-0.647871	-0.619377	-0.832336	-0.951791	-0.785357	-0.492213	-0.467136	-0.641034	-0.742909	-0.460752	0.0247741	0.438279	0.606178	0.436919	0.0909023	-0.193835	-0.197567	-0.170292	-0.339307	-0.721212	-1.22714	-1.24137	-0.985825	-0.818902	-0.938601	-1.33857	-1.51174	-1.18222	-0.68717	-0.359602	-0.253715	-0.220825	0.0161662	0.379622	0.754797	0.922696	0.800312	0.538036	0.253542	0.136286	0.153794	0.0262833	-0.322907	-0.942361	-1.36211	-1.19763	-0.871769	-0.804212	-1.13143	-1.51748
-0.762088	-0.758495	-0.921651	-0.907072	-0.712561	-0.514144	-0.59185	-0.905885	-1.09467	-0.585223	-0.0318255	0.321133	0.444598	0.32197	0.122926	0.0686574	0.179916	0.193763	-0.0841389	-0.511698	-0.898242	-0.799191	-0.672551	-0.745619	-1.00545	-1.35587	-1.35764	-1.02519	-0.725946	-0.637637	-0.800548	-0.825276	-0.437894	0.154322	0.564164	0.745247	0.704406	0.549064	0.416182	0.449559	0.489041	0.352008	-0.065053	-0.58856	-0.894294	-0.873856	-0.791893	-0.904756	-1.19731	-1.48155
-0.87899	-1.16324	-1.31785	-1.05449	-0.765986	-0.60297	-0.718029	-0.995931	-1.12881	-0.613257	-0.138474	0.0582347	0.0530381	-0.013926	-0.0528135	0.135838	0.344996	0.368121	0.108285	-0.203063	-0.377449	-0.239823	-0.227197	-0.46506	-0.9434	-1.46251	-1.41742	-1.01783	-0.772048	-0.839012	-1.18308	-1.24296	-0.771837	-0.172785	0.205075	0.345142	0.336284	0.313509	0.416955	0.588273	0.670967	0.478026	0.176931	-0.171283	-0.361049	-0.422886	-0.599225	-0.923513	-1.44653	-1.68684
-0.962201	-1.31505	-1.31317	-1.02027	-0.799636	-0.748192	-0.850557	-1.04057	-1.06578	-0.656429	-0.337895	-0.300611	-0.511129	-0.62741	-0.399452	0.00135756	0.261298	0.334715	0.167409	-0.0355415	0.0647311	0.230921	0.16762	-0.177421	-0.839111	-1.45149	-1.50771	-1.18942	-0.978061	-1.07237	-1.43963	-1.41943	-0.996893	-0.57582	-0.326866	-0.300569	-0.269632	-0.0592523	0.268315	0.526791	0.611682	0.500041	0.296602	0.0919428	0.015213	-0.0773859	-0.36017	-0.874155	-1.54366	-1.6885
-0.975343	-1.11701	-0.892962	-0.715541	-0.757603	-0.941266	-1.19256	-1.32519	-1.14167	-0.752335	-0.515832	-0.569368	-0.808207	-0.885181	-0.514157	-0.152165	-0.00526237	-0.0212011	-0.0293269	0.0594707	0.326491	0.511236	0.390073	-0.0689807	-0.683064	-1.19754	-1.32749	-1.31389	-1.28954	-1.4859	-1.71815	-1.53072	-1.11648	-0.834079	-0.788495	-0.794424	-0.633116	-0.210334	0.147018	0.354713	0.359526	0.255453	0.160413	0.134464	0.180049	0.114306	-0.191671	-0.743255	-1.16959	-1.23241
-0.892538	-0.891875	-0.632422	-0.528976	-0.727777	-1.11847	-1.51869	-1.53218	-1.22317	-0.867284	-0.645673	-0.68505	-0.846496	-0.796272	-0.47017	-0.265894	-0.301852	-0.444499	-0.401356	-0.0371675	0.306513	0.482713	0.316628	-0.0916443	-0.584146	-0.918932	-1.03546	-1.22669	-1.49995	-1.88918	-1.98813	-1.60587	-1.20287	-0.967827	-0.901246	-0.817331	-0.450702	-0.0730853	0.140224	0.144305	-0.0605984	-0.247436	-0.241889	-0.0439606	0.11222	0.0804119	-0.238994	-0.583546	-0.808957	-0.797795
-0.95109	-0.816394	-0.599178	-0.537236	-0.780469	-1.21926	-1.4686	-1.28605	-1.08348	-0.917291	-0.832888	-0.851268	-0.862812	-0.693692	-0.408605	-0.335921	-0.475638	-0.692261	-0.547067	-0.127214	0.167638	0.250089	0.0627632	-0.294972	-0.639036	-0.763129	-0.783706	-1.03866	-1.46158	-1.94944	-1.90117	-1.56042	-1.29804	-1.14039	-0.961996	-0.684721	-0.196266	0.120804	0.210578	0.0305767	-0.359141	-0.676593	-0.506252	-0.20847	-0.0752392	-0.146354	-0.404967	-0.610847	-0.637528	-0.508448
-1.36877	-1.11738	-0.850602	-0.79696	-0.954988	-1.22068	-1.18096	-0.891964	-0.820745	-0.902113	-1.0931	-1.20377	-1.00291	-0.723192	-0.461298	-0.433536	-0.524426	-0.612385	-0.400541	-0.0954342	0.0207071	-0.0799484	-0.408143	-0.720712	-0.773272	-0.670802	-0.657932	-0.930218	-1.32091	-1.64667	-1.43604	-1.2906	-1.33828	-1.37448	-1.15946	-0.681994	-0.124447	0.247554	0.276293	0.0237823	-0.352019	-0.518837	-0.300889	-0.132257	-0.226809	-0.579417	-0.966694	-0.938443	-0.667517	-0.391219
-2.23348	-1.75943	-1.38254	-1.22563	-1.21349	-1.22186	-1.00465	-0.718827	-0.661524	-0.88547	-1.22294	-1.37145	-1.11053	-0.845709	-0.644606	-0.568992	-0.549042	-0.439004	-0.160509	0.0354662	0.0112271	-0.237133	-0.618306	-0.750212	-0.616004	-0.557479	-0.682061	-0.968019	-1.32502	-1.35048	-1.09762	-1.04593	-1.23717	-1.55926	-1.41089	-0.818428	-0.269425	0.11283	0.16403	-0.0481977	-0.225269	-0.182126	0.0170236	0.0262318	-0.283164	-0.918488	-1.68491	-1.46208	-0.864985	-0.45563
-2.56034	-2.20006	-2.03484	-1.9502	-1.72175	-1.40712	-1.05758	-0.746374	-0.686873	-0.8908	-1.20654	-1.16584	-0.915666	-0.815394	-0.79227	-0.810894	-0.687184	-0.370848	0.00579214	0.180039	0.11454	-0.113069	-0.294779	-0.205004	-0.141109	-0.273503	-0.665662	-1.14254	-1.52444	-1.2645	-0.968186	-0.891839	-1.16998	-1.54139	-1.37032	-0.867459	-0.448827	-0.258467	-0.23754	-0.31549	-0.236458	-0.00801182	0.152075	0.0799837	-0.328777	-1.03978	-1.72076	-1.48182	-0.959914	-0.725365
-2.34472	-2.26471	-2.37391	-2.47433	-2.07474	-1.53526	-1.16643	-0.927241	-0.855044	-0.964001	-1.08052	-0.943143	-0.707373	-0.691329	-0.881096	-0.981019	-0.748666	-0.338091	0.0417223	0.226955	0.205401	0.111826	0.123231	0.294549	0.294479	0.017066	-0.501802	-1.21696	-1.66112	-1.35723	-1.03968	-1.02632	-1.37185	-1.47812	-1.16862	-0.811265	-0.594294	-0.645632	-0.802196	-0.657246	-0.322598	-0.0157833	0.104021	-0.0459509	-0.472778	-1.09443	-1.48488	-1.28329	-1.06656	-1.13768
-2.23579	-2.25247	-2.34458	-2.18986	-1.60277	-1.22296	-1.11463	-1.12276	-1.20168	-1.21567	-1.14176	-0.882799	-0.672175	-0.676395	-0.8354	-0.886007	-0.521086	-0.152503	0.0749664	0.174018	0.181517	0.220999	0.423322	0.622715	0.579433	0.219744	-0.303275	-0.994994	-1.29511	-1.2173	-1.20443	-1.3544	-1.666	-1.51592	-1.05578	-0.735052	-0.655776	-0.85311	-0.930328	-0.601541	-0.187791	0.00696325	-0.045352	-0.398937	-0.879231	-1.31094	-1.41379	-1.20048	-1.1925	-1.55365
-2.23307	-2.28929	-2.15288	-1.70154	-1.1208	-0.855242	-0.91952	-1.22257	-1.69212	-1.81011	-1.49646	-1.10981	-0.82521	-0.778893	-0.753083	-0.579081	-0.193408	0.0728803	0.127498	0.0192747	0.00773048	0.174653	0.513939	0.716506	0.670294	0.363096	-0.161876	-0.659259	-0.789456	-0.856664	-1.11308	-1.56725	-2.07342	-1.66529	-1.09773	-0.7792	-0.731662	-0.82304	-0.540883	-0.131284	0.163324	0.188157	-0.11953	-0.806611	-1.59794	-1.84752	-1.60809	-1.37696	-1.44001	-1.9081
-2.08972	-2.47455	-2.07936	-1.46566	-0.932279	-0.711401	-0.861129	-1.28283	-1.89447	-2.15113	-1.87947	-1.48037	-1.15305	-0.95683	-0.687857	-0.356139	0.0405202	0.201828	0.136817	-0.0663776	-0.0747476	0.206921	0.563297	0.710689	0.597826	0.24595	-0.160858	-0.404824	-0.383164	-0.49505	-0.854006	-1.4134	-1.91884	-1.59933	-1.17728	-0.99742	-0.91497	-0.740235	-0.217843	0.232527	0.432408	0.342984	-0.0953183	-0.954518	-1.99731	-2.25837	-1.9977	-1.90475	-2.02054	-2.31577
-1.84602	-2.66885	-2.44333	-1.65141	-1.09142	-0.875422	-1.04224	-1.42927	-1.8976	-1.97946	-1.85404	-1.73326	-1.64373	-1.30933	-0.782053	-0.309955	0.0784035	0.194789	0.119036	0.0325408	0.213868	0.502861	0.69908	0.680212	0.414762	-0.0804248	-0.366627	-0.353513	-0.208074	-0.307753	-0.686485	-1.1514	-1.27329	-1.11907	-1.1018	-1.26984	-1.28138	-0.755818	-0.105253	0.343652	0.512284	0.327156	-0.158021	-0.940561	-1.75508	-1.99246	-2.08628	-2.46672	-3.01098	-2.75445
-1.72489	-2.58751	-2.74505	-2.12646	-1.628	-1.38051	-1.47335	-1.73416	-1.8961	-1.74382	-1.66186	-1.7652	-1.85072	-1.50558	-0.88919	-0.379982	-0.0431371	0.0441957	0.0917339	0.205678	0.56303	0.823459	0.912989	0.70955	0.208749	-0.372864	-0.648812	-0.468462	-0.313746	-0.405612	-0.729412	-0.906483	-0.754941	-0.65174	-0.785842	-1.24929	-1.67148	-1.0402	-0.329577	0.130315	0.242062	-0.0106935	-0.491964	-1.10434	-1.46036	-1.54344	-1.80254	-2.43274	-3.22627	-2.89504
-1.82348	-2.4444	-2.55238	-2.34835	-2.1426	-2.08579	-2.17204	-2.18065	-2.00152	-1.73353	-1.59883	-1.6531	-1.47202	-1.00138	-0.535388	-0.260556	-0.166875	-0.156691	0.0168238	0.341462	0.80941	1.06422	1.07538	0.76135	0.20879	-0.348652	-0.584074	-0.527746	-0.540267	-0.701713	-0.892457	-0.721872	-0.418962	-0.305995	-0.528965	-1.08079	-1.5335	-1.2821	-0.742133	-0.422379	-0.436608	-0.732332	-1.12083	-1.35967	-1.31457	-1.31025	-1.55299	-2.09945	-2.52896	-2.42429
-2.09028	-2.39431	-2.2623	-2.12272	-2.23997	-2.48907	-2.59241	-2.32539	-1.97365	-1.76303	-1.6442	-1.45701	-0.926077	-0.38977	-0.0348587	0.0422201	-0.136072	-0.384676	-0.181865	0.359814	0.882449	1.16143	1.15624	0.84977	0.357025	-0.0719995	-0.214647	-0.313593	-0.529239	-0.854748	-0.956136	-0.561918	-0.244605	-0.2061	-0.53405	-0.956971	-1.13136	-0.936847	-0.757228	-0.835667	-1.20292	-1.67443	-1.73724	-1.44337	-1.22542	-1.25869	-1.56662	-1.93608	-1.96373	-1.82489
-2.61246	-2.50218	-2.14482	-2.00427	-2.15082	-2.28419	-2.10164	-1.71329	-1.56174	-1.62212	-1.67492	-1.237	-0.570567	-0.00716019	0.294772	0.262476	-0.0461869	-0.475944	-0.398621	0.197745	0.735518	1.01426	1.00882	0.726032	0.416148	0.237612	0.172357	0.0282445	-0.272606	-0.544648	-0.437051	-0.149279	-0.040462	-0.188236	-0.623609	-0.919821	-0.842741	-0.550087	-0.479111	-0.745782	-1.2334	-1.45027	-1.22475	-0.970913	-0.958776	-1.24986	-1.69329	-1.94727	-1.69099	-1.47353
-3.1068	-2.59955	-2.22559	-2.11092	-2.0978	-1.8486	-1.41435	-1.05626	-1.01654	-1.26319	-1.54817	-1.14858	-0.417205	0.142784	0.402968	0.314032	-0.00781536	-0.400707	-0.419087	0.0124841	0.440149	0.642472	0.621407	0.51416	0.448416	0.467878	0.466344	0.332973	0.0977969	0.0713601	0.293947	0.44085	0.361679	0.0166388	-0.55594	-0.836771	-0.634692	-0.380611	-0.347722	-0.627332	-0.90499	-0.717315	-0.42173	-0.319016	-0.508295	-1.01691	-1.83265	-2.2109	-1.73123	-1.43516
-2.71247	-2.36367	-2.30539	-2.35282	-2.1024	-1.4843	-0.963623	-0.636055	-0.646867	-0.925745	-1.1724	-0.918315	-0.374928	0.0832548	0.3034	0.177842	-0.175498	-0.411164	-0.296975	-0.0316639	0.179692	0.259213	0.265247	0.395304	0.586885	0.706689	0.652909	0.503669	0.379088	0.627066	0.900678	0.977025	0.790187	0.35042	-0.218496	-0.506652	-0.392952	-0.316361	-0.428003	-0.731295	-0.60612	-0.20116	0.112003	0.139033	-0.167677	-0.816428	-1.82455	-2.43791	-2.01854	-1.773
-2.02762	-1.91807	-2.1508	-2.50244	-2.18878	-1.38758	-0.789265	-0.478787	-0.52036	-0.70793	-0.755363	-0.520081	-0.187631	0.0137162	-0.000269413	-0.206882	-0.505535	-0.528554	-0.213194	0.0972838	0.216843	0.23777	0.415435	0.733236	0.987562	1.03656	0.880001	0.607959	0.68577	1.02701	1.31869	1.35036	1.06415	0.634398	0.283498	0.0971494	0.0377536	-0.156651	-0.576399	-0.897025	-0.460815	0.0322795	0.349104	0.332434	-0.0609465	-0.716534	-1.56084	-2.07483	-2.08539	-2.19069
-1.61766	-1.58111	-1.90467	-2.26509	-2.07473	-1.38535	-0.855629	-0.584215	-0.570857	-0.612185	-0.456982	-0.130391	0.0895104	0.0830932	-0.211654	-0.653374	-0.937867	-0.694284	-0.182391	0.184239	0.380703	0.626727	0.972849	1.30823	1.49712	1.4575	1.16422	0.832366	0.923604	1.24214	1.49427	1.45269	1.20531	0.913003	0.701264	0.628197	0.56343	0.243536	-0.444277	-1.06471	-0.609455	-0.0543489	0.260767	0.232621	-0.255729	-0.842957	-1.41578	-1.57576	-1.72573	-2.17478
-1.52485	-1.46486	-1.67977	-1.80143	-1.5698	-1.1502	-0.912229	-0.882757	-0.843032	-0.707603	-0.313141	0.0830293	0.279737	0.179814	-0.270451	-0.795666	-1.10189	-0.741606	-0.219703	0.209427	0.576545	1.05231	1.53344	1.80705	1.92368	1.79519	1.46627	1.1283	1.16535	1.39794	1.53703	1.44761	1.24563	1.02242	0.979137	1.01569	0.908686	0.55388	-0.311912	-1.08859	-1.01664	-0.495958	-0.268733	-0.306643	-0.761059	-1.20571	-1.33249	-1.26444	-1.39	-1.85613
-1.60196	-1.48997	-1.50835	-1.39611	-1.06805	-0.775643	-0.77669	-1.03945	-1.30954	-1.00053	-0.398061	0.0720844	0.274652	0.152756	-0.272606	-0.680879	-0.774942	-0.520373	-0.197933	0.196285	0.752124	1.38487	1.89456	2.16915	2.23354	2.08576	1.83935	1.53508	1.4857	1.58695	1.5444	1.3141	1.03864	0.908203	1.03851	1.13463	0.997351	0.473111	-0.215679	-0.898121	-1.05298	-0.939765	-0.990615	-1.34054	-1.69095	-1.67051	-1.33586	-1.1123	-1.23175	-1.63441
-1.67418	-1.65399	-1.47754	-1.15705	-0.751363	-0.530973	-0.61405	-0.976425	-1.43597	-1.14038	-0.545236	-0.0975518	0.0581403	-0.0823097	-0.391217	-0.534597	-0.36743	-0.174629	0.0330658	0.364295	0.962614	1.62343	2.13704	2.3833	2.40325	2.30406	2.09696	1.92233	1.86538	1.82161	1.615	1.17279	0.714711	0.605999	0.799289	0.925928	0.754472	0.260994	-0.317933	-0.769174	-0.875933	-0.960719	-1.30551	-1.85856	-2.04491	-1.63385	-1.22449	-1.09492	-1.28469	-1.69516
-1.57648	-1.95302	-1.76217	-1.21317	-0.733743	-0.519213	-0.593989	-0.877506	-1.06019	-0.765829	-0.41873	-0.267676	-0.318283	-0.544915	-0.665102	-0.471323	-0.098834	0.201633	0.424708	0.848223	1.39967	1.94379	2.35412	2.51005	2.50681	2.42984	2.32576	2.28224	2.24677	2.06237	1.68242	1.11741	0.461823	0.15438	0.305677	0.377386	0.211056	-0.327587	-0.777608	-0.885588	-0.788001	-0.860824	-1.14434	-1.41223	-1.25312	-0.911639	-0.807217	-0.996494	-1.43333	-2.02886
-1.37771	-2.01401	-2.07414	-1.47216	-0.983213	-0.768683	-0.788284	-0.83181	-0.699312	-0.327066	-0.129382	-0.188777	-0.555546	-1.01631	-1.03249	-0.543059	0.0166855	0.456069	0.946478	1.50671	2.00811	2.44627	2.73233	2.75839	2.73732	2.66865	2.60681	2.59209	2.5078	2.19083	1.78134	1.15602	0.39326	-0.158323	-0.291205	-0.464858	-0.788414	-1.30142	-1.51389	-1.18804	-0.941279	-0.924015	-0.998059	-0.84725	-0.544828	-0.306129	-0.357956	-0.774285	-1.51898	-2.43238
-1.23729	-1.72369	-1.76795	-1.42182	-1.25051	-1.25766	-1.21329	-0.93382	-0.505178	-0.0826402	0.0920949	-0.0910802	-0.514001	-1.0922	-1.1074	-0.647754	-0.0946012	0.63531	1.40868	2.1547	2.63925	3.02175	3.22017	3.16028	3.11139	3.06542	2.98454	2.90634	2.70461	2.31026	1.78822	1.09943	0.353018	-0.236162	-0.627833	-1.1445	-1.80082	-2.28747	-2.22552	-1.68287	-1.33577	-1.22231	-0.962617	-0.548136	-0.146594	0.0222816	-0.123052	-0.648756	-1.46548	-2.43722
-1.22651	-1.40944	-1.29891	-1.11368	-1.2385	-1.6873	-1.92541	-1.2536	-0.55836	-0.0779605	0.0992165	-0.0807848	-0.463666	-0.833609	-0.767028	-0.495857	-0.0613565	0.828711	1.87454	2.67525	3.19667	3.50983	3.67309	3.72014	3.62803	3.57767	3.42892	3.21156	2.85334	2.33935	1.67839	0.911235	0.218538	-0.293983	-0.738143	-1.32903	-2.0105	-2.28132	-2.13246	-1.95626	-1.90458	-1.74156	-1.12908	-0.509032	-0.0767288	0.0672455	-0.165246	-0.670443	-1.38682	-1.97356
-1.39199	-1.30271	-1.02787	-0.890979	-1.09735	-1.68653	-2.28938	-1.72329	-0.864715	-0.374794	-0.178574	-0.333185	-0.541995	-0.598704	-0.411762	-0.170621	0.274622	1.18422	2.19245	3.0271	3.60491	3.94444	4.18119	4.27853	4.20082	4.10432	3.89649	3.54559	3.06651	2.36283	1.52878	0.705222	0.0994391	-0.328121	-0.793766	-1.39393	-1.94503	-1.92679	-1.72446	-1.74284	-2.11694	-2.42365	-1.65492	-0.871783	-0.39114	-0.241063	-0.470137	-0.926017	-1.43585	-1.64222
-1.84141	-1.43816	-1.05395	-0.920967	-1.12148	-1.6611	-2.18192	-1.87535	-1.20598	-0.927487	-0.789373	-0.852674	-0.726768	-0.46048	-0.156106	0.150465	0.712408	1.55169	2.49816	3.3499	3.93869	4.32754	4.63802	4.74732	4.73529	4.59484	4.30522	3.87302	3.277	2.41439	1.42579	0.711122	0.210565	-0.20845	-0.776635	-1.49106	-1.92814	-1.73363	-1.4942	-1.52332	-2.02485	-2.62942	-2.36459	-1.53458	-1.08641	-0.998102	-1.19886	-1.50776	-1.65627	-1.55087
-2.07208	-1.57704	-1.21163	-1.18264	-1.4061	-1.83952	-1.97802	-1.6839	-1.39857	-1.39668	-1.45779	-1.39707	-0.956951	-0.496815	-0.109433	0.352655	1.06841	1.96384	2.83194	3.65365	4.24025	4.64814	4.96887	5.15898	5.15794	4.97183	4.58041	4.10744	3.40205	2.46399	1.5064	0.908185	0.480869	0.0188861	-0.655012	-1.54619	-2.04382	-1.7104	-1.50197	-1.58016	-2.04581	-2.45603	-2.24395	-1.77087	-1.62812	-1.92555	-2.33114	-2.47281	-2.14622	-1.69975
-1.61404	-1.33212	-1.29435	-1.56175	-2.02569	-2.21887	-1.97724	-1.61013	-1.42636	-1.58561	-1.73436	-1.50982	-0.930054	-0.551949	-0.204607	0.338781	1.27157	2.29323	3.15034	3.89514	4.44097	4.90404	5.17667	5.31039	5.3511	5.14302	4.76941	4.22613	3.47191	2.50065	1.69931	1.10378	0.694046	0.209113	-0.55121	-1.49488	-1.94368	-1.79629	-1.74802	-1.95756	-2.32799	-2.31171	-1.85963	-1.50862	-1.60928	-2.09738	-2.95756	-3.31774	-2.66522	-2.08179
-1.05613	-0.893116	-1.06921	-1.64277	-2.65358	-2.87264	-2.2128	-1.76707	-1.63237	-1.70471	-1.58759	-1.11256	-0.59139	-0.376859	-0.28562	0.213334	1.31336	2.43268	3.3369	4.00676	4.57212	4.99685	5.25264	5.37147	5.35504	5.1433	4.79778	4.21738	3.41629	2.47945	1.7184	1.18415	0.741694	0.216478	-0.541647	-1.33835	-1.64677	-1.70763	-2.00091	-2.58106	-2.73835	-2.17055	-1.59982	-1.32328	-1.50865	-2.00726	-2.75806	-2.95612	-2.62416	-2.46432
-0.742614	-0.622567	-0.847489	-1.52481	-2.61545	-3.14482	-2.55187	-2.21869	-2.07178	-1.84798	-1.30825	-0.719697	-0.291543	-0.133898	-0.147151	0.125484	1.11711	2.31431	3.22708	3.95846	4.49916	4.89729	5.16894	5.30559	5.22862	5.0076	4.64083	4.02455	3.16731	2.19556	1.46038	1.00987	0.552527	0.0090003	-0.647563	-1.23455	-1.35425	-1.47931	-1.89809	-2.60982	-2.50931	-1.82481	-1.42278	-1.33715	-1.66706	-2.13319	-2.55782	-2.40066	-2.21738	-2.3903
-0.732319	-0.620572	-0.878942	-1.51158	-2.35564	-2.67529	-2.5301	-2.57558	-2.64645	-2.00907	-1.15538	-0.500905	-0.10034	0.0453424	0.0279393	0.217567	0.943328	2.00161	2.94783	3.68506	4.22943	4.63732	4.89384	5.04318	4.93838	4.71761	4.31226	3.63055	2.70739	1.74711	1.04636	0.544337	0.088213	-0.554435	-1.08795	-1.28431	-1.24361	-1.35427	-1.73984	-1.97966	-1.69433	-1.29156	-1.21009	-1.42476	-2.08498	-2.63388	-2.4821	-2.07689	-1.92462	-2.21277
-1.08335	-1.00212	-1.27001	-1.79303	-2.17909	-2.17794	-2.13186	-2.39341	-2.76897	-2.21484	-1.24103	-0.586557	-0.132281	0.0412335	0.116604	0.439532	1.01148	1.74335	2.45153	3.08257	3.7075	4.15005	4.44295	4.57447	4.44477	4.28186	3.83476	3.10496	2.1962	1.30917	0.591811	0.0470638	-0.619021	-1.41963	-1.76027	-1.54452	-1.38785	-1.49193	-1.64849	-1.51184	-1.06391	-0.806902	-0.887782	-1.35416	-2.33226	-2.8853	-2.30847	-1.94965	-1.91188	-2.24105
-1.78009	-1.87342	-2.19697	-2.28616	-2.11166	-1.88737	-1.90257	-2.27496	-2.70642	-2.36909	-1.48708	-0.851897	-0.416663	-0.209702	0.121772	0.634886	1.19219	1.67357	2.06607	2.45614	2.93068	3.35957	3.74768	3.95879	3.82689	3.61002	3.18173	2.54641	1.73091	0.944705	0.302546	-0.334731	-1.13851	-1.97134	-2.2429	-2.023	-1.90661	-1.94867	-1.72194	-1.21126	-0.714018	-0.484351	-0.638473	-1.19518	-1.9997	-2.25294	-1.84944	-1.7753	-2.03025	-2.6685
-2.2676	-2.68441	-2.93228	-2.47215	-1.95806	-1.76599	-1.92548	-2.37062	-2.64852	-2.27506	-1.63059	-1.17729	-0.862423	-0.559025	0.00511408	0.706705	1.30185	1.69021	1.84566	1.94642	2.10162	2.40282	2.79387	3.0477	3.07449	2.83199	2.45619	1.96759	1.34423	0.679854	0.0562491	-0.597873	-1.34306	-1.93688	-2.06854	-2.14332	-2.51668	-2.81264	-1.97556	-1.15971	-0.620959	-0.424251	-0.635258	-1.14119	-1.57412	-1.47238	-1.27152	-1.40001	-1.94378	-3.09912
-2.15256	-2.48686	-2.41637	-1.87103	-1.55323	-1.57527	-1.9103	-2.52951	-2.55571	-2.03551	-1.51971	-1.31031	-1.23225	-0.91079	-0.124239	0.639607	1.23378	1.607	1.69262	1.6115	1.52964	1.58133	1.79098	1.94618	1.93098	1.74243	1.53655	1.22569	0.845736	0.36471	-0.28453	-0.941826	-1.58936	-1.79157	-1.73061	-1.8652	-2.45658	-3.08165	-2.19402	-1.32471	-0.857978	-0.700089	-0.916222	-1.21683	-1.26402	-0.974292	-0.776608	-0.982488	-1.6393	-2.84395
-2.00506	-1.97998	-1.54426	-1.10805	-0.98947	-1.19755	-1.72838	-2.44036	-2.37012	-1.8509	-1.39247	-1.22018	-1.22538	-0.810408	-0.0389924	0.621583	1.06463	1.29161	1.33939	1.18576	1.0497	1.0489	1.11255	1.05999	0.95836	0.818642	0.831268	0.747214	0.558424	0.166753	-0.602359	-1.44545	-1.92086	-1.73782	-1.53745	-1.63689	-2.15209	-2.47052	-1.71278	-1.15694	-1.00589	-1.1539	-1.4489	-1.49438	-1.13287	-0.726936	-0.558549	-0.809594	-1.45859	-2.29386
-1.96083	-1.57443	-0.979524	-0.635111	-0.598315	-0.909176	-1.53766	-2.05385	-1.95406	-1.64822	-1.37754	-1.18523	-0.975336	-0.410464	0.280385	0.736126	0.96384	0.90835	0.836992	0.667245	0.629089	0.718131	0.777632	0.641088	0.584866	0.62801	0.792247	0.814883	0.60827	0.134079	-0.726585	-1.67807	-2.07096	-1.81273	-1.62432	-1.69788	-1.9604	-1.80105	-1.08822	-0.712074	-0.749253	-1.22637	-2.04285	-1.97187	-1.21657	-0.768887	-0.643712	-0.972883	-1.5169	-1.95886
-2.05942	-1.34099	-0.725088	-0.421447	-0.432502	-0.827347	-1.35256	-1.5958	-1.44499	-1.3579	-1.3714	-1.28773	-0.768507	-0.0346899	0.574127	0.925865	0.976088	0.778997	0.447629	0.308887	0.417705	0.548983	0.556482	0.430192	0.460152	0.681762	0.941458	0.973127	0.686681	0.136074	-0.762677	-1.60039	-1.86365	-1.89228	-1.94362	-2.08114	-1.88565	-1.30296	-0.615771	-0.329952	-0.433049	-0.969007	-1.89071	-2.0087	-1.35862	-1.08452	-1.08727	-1.41791	-1.81105	-1.73226
-2.49175	-1.50354	-0.888621	-0.566913	-0.574063	-0.964757	-1.22288	-1.1563	-0.94519	-0.944283	-1.18996	-1.34042	-0.691562	0.0891309	0.698436	1.01062	0.94488	0.729966	0.477944	0.495697	0.622581	0.650099	0.480107	0.274716	0.379627	0.727702	0.98984	1.00002	0.609574	-0.0594411	-0.841005	-1.35816	-1.44124	-1.64834	-2.16428	-2.81328	-1.99108	-1.11346	-0.450203	-0.189042	-0.343652	-0.856905	-1.47319	-1.58165	-1.29193	-1.30005	-1.7281	-2.42885	-2.24069	-1.63212
-2.8611	-2.0765	-1.45743	-1.14329	-1.14751	-1.28625	-1.18427	-0.859386	-0.583576	-0.585355	-0.863256	-1.21977	-0.752067	-0.00189209	0.552726	0.767744	0.698827	0.558621	0.643757	0.888072	1.02204	0.967523	0.62468	0.261817	0.279082	0.625204	0.837293	0.80695	0.281246	-0.449536	-1.01015	-1.12057	-1.0474	-1.3026	-2.05608	-3.094	-2.38801	-1.3019	-0.625943	-0.366246	-0.593367	-0.98577	-1.32788	-1.20515	-0.988908	-1.12594	-1.79837	-2.97178	-2.60784	-1.66333
-2.70285	-2.2227	-1.98546	-1.99261	-2.08716	-1.75374	-1.27212	-0.742889	-0.417519	-0.394639	-0.686457	-0.892093	-0.608959	-0.0755816	0.25223	0.305139	0.273576	0.419258	0.797606	1.20086	1.36949	1.2493	0.904018	0.521625	0.426341	0.588624	0.658623	0.427109	-0.198449	-0.919954	-1.17222	-0.964283	-0.844234	-1.12043	-1.97377	-3.03365	-2.68216	-1.66465	-1.13323	-0.93725	-1.11872	-1.40467	-1.39278	-1.01883	-0.73081	-0.859786	-1.49389	-2.1922	-2.21546	-1.58296
-2.33025	-1.95361	-1.96589	-2.37416	-2.88986	-2.58646	-1.59336	-0.921071	-0.577146	-0.543524	-0.669082	-0.601524	-0.269562	0.0455537	0.135328	-0.0444288	-0.185856	0.272815	0.896525	1.35178	1.55044	1.35139	1.02247	0.751647	0.689321	0.75932	0.671604	0.277248	-0.511396	-1.32787	-1.2337	-0.863655	-0.81807	-1.19802	-2.15341	-3.18278	-2.67138	-1.91046	-1.64148	-1.72676	-2.12698	-2.02475	-1.54167	-0.996813	-0.700984	-0.828982	-1.31587	-1.47683	-1.55697	-1.26432
-2.14759	-1.75118	-1.78958	-2.28428	-3.0695	-3.03808	-1.99542	-1.36878	-1.00972	-0.950465	-0.787693	-0.444256	-0.0148821	0.265078	0.238885	-0.0792994	-0.244164	0.284331	0.908529	1.29982	1.42255	1.2113	0.969775	0.828104	0.893464	0.958092	0.819351	0.295844	-0.401979	-0.929149	-0.78957	-0.6517	-0.806554	-1.45775	-3.02276	-3.703	-2.55146	-1.87819	-1.79891	-2.16178	-2.80491	-2.53838	-1.75915	-1.17573	-0.954116	-1.10629	-1.34537	-1.45628	-1.20439	-0.928828
-2.20639	-1.8588	-1.89549	-2.45831	-3.10242	-2.87715	-2.22585	-1.84701	-1.77579	-1.71312	-1.11822	-0.441773	0.0837917	0.34007	0.277745	0.00790024	0.0371275	0.458933	0.926637	1.16973	1.11278	0.866858	0.699308	0.761007	0.954297	1.04822	0.853572	0.301744	-0.217368	-0.319244	-0.146462	-0.127	-0.4862	-1.3349	-3.1443	-3.79525	-2.51553	-1.93308	-1.90678	-2.50597	-3.07221	-2.87525	-2.03523	-1.59927	-1.59201	-1.73832	-1.60192	-1.37518	-1.02515	-0.796463
-2.544	-2.3053	-2.45087	-2.93849	-3.14901	-2.57413	-2.072	-1.96953	-2.1925	-2.40448	-1.43287	-0.607259	-0.0909715	0.158227	0.0768585	-0.0184259	0.256651	0.690176	0.980878	1.02646	0.773463	0.315875	0.201303	0.505188	0.790764	0.876388	0.627051	0.146513	-0.0815845	0.161755	0.388736	0.350092	-0.0781999	-0.971824	-2.51974	-3.4163	-2.65123	-2.30071	-2.44947	-3.13484	-3.48061	-2.93698	-2.24833	-2.06261	-2.41326	-2.60938	-1.90144	-1.36318	-1.03073	-0.931675
-2.67872	-2.74153	-3.26553	-3.68283	-3.13334	-2.36242	-1.91229	-1.89014	-2.10677	-2.11025	-1.29172	-0.661661	-0.341418	-0.261654	-0.350102	-0.152906	0.316996	0.786653	0.999229	0.890762	0.493231	-0.028811	-0.0410872	0.324566	0.547153	0.532191	0.164934	-0.160575	-0.0224609	0.457939	0.72032	0.599889	0.133023	-0.770367	-2.10637	-2.84765	-2.6363	-2.71327	-3.38522	-4.09329	-3.62803	-2.98088	-2.42285	-2.40973	-2.84364	-2.55123	-1.89041	-1.32993	-1.11418	-1.25561
-2.30612	-2.61356	-3.41685	-3.87908	-3.00317	-2.25324	-1.95644	-1.94528	-1.94999	-1.5814	-0.906424	-0.46289	-0.406074	-0.636368	-0.926232	-0.531282	0.123189	0.64021	0.852542	0.68426	0.269884	-0.0424414	0.146943	0.444236	0.514967	0.241217	-0.361392	-0.639537	-0.0663648	0.520724	0.770411	0.609941	0.0852127	-0.808167	-1.87049	-2.23458	-2.28005	-2.7269	-3.71623	-4.37694	-3.56476	-3.01404	-2.77974	-2.86868	-2.97104	-2.0734	-1.49047	-1.02984	-1.05921	-1.49263
-1.94597	-2.38452	-3.1568	-3.4037	-2.65645	-2.18069	-2.15122	-2.33073	-1.94238	-1.24811	-0.629038	-0.284137	-0.341824	-0.760594	-1.3654	-1.17675	-0.379943	0.165154	0.418502	0.239233	-0.000826359	0.0640454	0.478771	0.710147	0.691278	0.287401	-0.588645	-1.0582	-0.293862	0.2964	0.474065	0.227658	-0.354199	-1.21584	-1.84482	-1.84928	-1.94798	-2.51495	-3.38391	-3.74775	-3.00954	-2.69076	-2.91837	-3.24754	-2.80596	-1.8883	-1.04877	-0.697282	-0.857751	-1.51651
-1.81702	-2.34151	-2.96682	-2.9083	-2.17423	-1.87865	-2.06646	-2.74646	-2.18892	-1.18215	-0.549163	-0.255531	-0.39647	-0.875787	-1.50037	-1.47944	-0.842548	-0.469571	-0.36173	-0.560042	-0.330375	0.161255	0.660453	0.909651	0.80924	0.328457	-0.506573	-1.0833	-0.616819	-0.189398	-0.196304	-0.609459	-1.45548	-2.09422	-2.03911	-1.74548	-1.8703	-2.42701	-3.03133	-2.7919	-2.08713	-1.97051	-2.42297	-3.18085	-2.5503	-1.51351	-0.866604	-0.574193	-0.801313	-1.47399
-1.93588	-2.60367	-2.93651	-2.33086	-1.66174	-1.47163	-1.77126	-2.53646	-2.27262	-1.34251	-0.740039	-0.490353	-0.719671	-1.16286	-1.5118	-1.30557	-0.908425	-0.831102	-1.04382	-1.3227	-0.758801	0.0712085	0.612643	0.851343	0.703324	0.206184	-0.529236	-0.963876	-0.753253	-0.653956	-0.991184	-1.96708	-2.97643	-2.88251	-2.26978	-1.94929	-2.05435	-2.48313	-2.56474	-1.9691	-1.37274	-1.31763	-1.8094	-2.79531	-2.54294	-1.49491	-0.950547	-0.742853	-1.00977	-1.46955
-2.01543	-3.11193	-2.94281	-1.96168	-1.36531	-1.20742	-1.57273	-1.99785	-1.84777	-1.21844	-0.860848	-0.836503	-1.25381	-1.65061	-1.56059	-1.06481	-0.736508	-0.783941	-1.274	-1.65981	-0.951142	-0.127969	0.366346	0.530583	0.249997	-0.285229	-0.814352	-0.94528	-0.756385	-0.851425	-1.4223	-2.57813	-3.20197	-2.73403	-2.36959	-2.27079	-2.59263	-2.66497	-2.1626	-1.42512	-0.959366	-0.95968	-1.52567	-2.49815	-2.62639	-1.77002	-1.29426	-1.2267	-1.49435	-1.56766
-1.91675	-3.30794	-2.92007	-1.89621	-1.33573	-1.23961	-1.44647	-1.53174	-1.23494	-0.801411	-0.661344	-0.92655	-1.588	-2.13494	-1.65723	-1.03401	-0.750383	-0.872035	-1.38431	-1.39	-0.694997	-0.10742	0.127618	0.0355077	-0.469445	-1.18533	-1.39878	-1.14543	-0.941158	-1.11237	-1.85096	-2.66964	-2.60232	-2.05772	-1.96941	-2.31982	-3.20661	-3.13954	-2.00801	-1.25247	-0.869726	-0.967695	-1.47582	-2.32428	-2.36854	-1.92525	-1.65627	-1.858	-2.15959	-1.71923
-1.75973	-3.28519	-2.95811	-2.05022	-1.61816	-1.51349	-1.48866	-1.24923	-0.843048	-0.504006	-0.472826	-0.845454	-1.62262	-2.16493	-1.61446	-1.11746	-0.965674	-1.16765	-1.49096	-1.02618	-0.357065	0.0762153	0.147191	-0.17783	-0.945722	-1.91186	-2.05328	-1.62073	-1.47554	-1.77053	-2.44126	-2.65568	-2.0222	-1.52496	-1.56385	-2.08638	-3.2842	-3.59531	-2.19645	-1.44823	-1.13824	-1.29383	-1.727	-2.22463	-2.06601	-1.66178	-1.58446	-2.01373	-2.53333	-1.97505
-1.87858	-3.05224	-2.84454	-2.22059	-2.04756	-2.04543	-1.7789	-1.21989	-0.716542	-0.443662	-0.488409	-0.906447	-1.48049	-1.59531	-1.19499	-1.02196	-1.14874	-1.63221	-1.70039	-0.823019	-0.129729	0.250573	0.195328	-0.199273	-0.911745	-1.82978	-2.04299	-1.93417	-2.1503	-2.87303	-3.23272	-2.54382	-1.73945	-1.30446	-1.38778	-1.95572	-3.13011	-3.48687	-2.328	-1.7873	-1.69996	-2.09212	-2.34366	-2.21677	-1.76641	-1.3634	-1.38251	-1.87281	-2.41976	-2.36221
-2.2013	-2.88008	-2.57668	-2.24447	-2.41129	-2.84617	-2.38018	-1.5072	-0.9311	-0.701189	-0.803065	-1.13028	-1.28489	-0.976857	-0.646116	-0.61103	-0.951919	-1.78353	-2.00675	-0.883524	-0.152148	0.225224	0.134334	-0.26222	-0.934652	-1.46817	-1.56345	-1.64238	-2.19225	-3.29437	-3.55445	-2.52279	-1.76284	-1.38718	-1.5767	-2.33361	-3.21234	-2.99732	-2.1949	-1.92471	-2.19528	-2.87675	-2.86583	-2.06293	-1.51172	-1.28548	-1.42666	-1.92526	-2.54057	-2.54039
-2.89681	-2.83047	-2.35716	-2.17363	-2.49011	-2.85517	-2.67408	-1.81063	-1.35684	-1.25364	-1.44463	-1.48669	-1.08807	-0.561289	-0.232745	-0.253078	-0.687717	-1.58378	-2.23083	-1.20502	-0.437751	-0.0899205	-0.224999	-0.604464	-1.12235	-1.26158	-1.13372	-1.25879	-1.84334	-2.95034	-3.21896	-2.3494	-1.79186	-1.62786	-2.00391	-3.05012	-3.47084	-2.62204	-1.90507	-1.77403	-2.18157	-2.84619	-2.73322	-1.82582	-1.39865	-1.35209	-1.67418	-2.21477	-2.45288	-2.24201
-3.41069	-2.76647	-2.32367	-2.20997	-2.44246	-2.75259	-2.36203	-1.72856	-1.51256	-1.69964	-2.18946	-1.86995	-1.02822	-0.391814	-0.0320196	-0.0911713	-0.517999	-1.302	-1.90657	-1.37661	-0.881069	-0.755406	-0.972028	-1.33001	-1.43652	-1.1695	-1.01918	-1.20577	-1.81595	-2.46763	-2.25383	-1.54687	-1.26984	-1.41664	-2.16744	-3.56546	-3.49668	-2.40422	-1.84863	-1.75373	-2.19838	-2.2773	-2.02151	-1.41685	-1.22673	-1.42968	-2.01105	-2.61781	-2.3774	-1.96804
-2.94165	-2.44001	-2.21865	-2.31417	-2.57401	-2.4542	-1.89177	-1.42261	-1.3592	-1.79213	-2.55904	-2.29642	-1.16783	-0.486743	-0.1394	-0.246403	-0.63783	-1.24239	-1.56058	-1.29551	-1.16863	-1.36132	-1.9693	-2.28407	-1.79439	-1.35135	-1.18052	-1.51799	-2.0769	-1.95343	-1.25941	-0.680131	-0.557642	-0.88193	-1.73381	-3.25023	-3.49688	-2.58167	-2.16573	-2.10159	-2.33969	-2.23747	-1.55174	-1.05743	-1.01892	-1.38765	-2.28078	-2.76474	-2.28336	-1.85497
-1.92061	-1.68069	-1.76572	-2.19743	-2.73412	-2.31549	-1.65492	-1.25679	-1.2322	-1.7518	-2.61955	-2.73876	-1.51471	-0.834602	-0.6064	-0.83767	-1.19834	-1.53727	-1.4619	-1.19561	-1.26233	-1.70332	-2.4761	-2.64389	-1.89787	-1.55931	-1.56841	-2.13806	-2.21626	-1.27443	-0.555021	-0.103918	-0.0971518	-0.482964	-1.22937	-2.51679	-3.10524	-2.7994	-2.78238	-2.99632	-2.68584	-2.00842	-1.2812	-0.866226	-0.915612	-1.39835	-2.1865	-2.21611	-1.95861	-1.73407
-1.08537	-0.926257	-1.13702	-1.70276	-2.59614	-2.36379	-1.66659	-1.34122	-1.39134	-1.89849	-2.62	-2.75312	-1.95705	-1.47714	-1.40055	-1.87059	-2.32622	-2.04871	-1.60468	-1.32814	-1.4847	-1.98111	-2.45994	-2.11968	-1.54382	-1.42597	-1.80812	-2.85995	-2.09683	-0.874001	-0.206347	0.140019	0.0796475	-0.286145	-1.00863	-1.9191	-2.39085	-2.46318	-2.90514	-3.85346	-3.2002	-1.97786	-1.3124	-0.966771	-1.04448	-1.47252	-1.90033	-1.80128	-1.45589	-1.42153
-0.560423	-0.410346	-0.679459	-1.27352	-2.33927	-2.52561	-1.95562	-1.7113	-1.89814	-2.5337	-2.88192	-2.60562	-2.11692	-1.91582	-2.26208	-3.10297	-3.36671	-2.54158	-1.89126	-1.728	-2.0059	-2.5404	-2.33173	-1.6692	-1.21932	-1.21108	-1.71335	-2.76469	-1.83507	-0.685728	-0.136969	0.0712132	-0.0182114	-0.448945	-1.11454	-1.69762	-1.82391	-1.98243	-2.56794	-3.78847	-3.45016	-2.27836	-1.60533	-1.36004	-1.46167	-1.59431	-1.55336	-1.21896	-0.975865	-1.10948
-0.244952	-0.168361	-0.524632	-1.14018	-2.04137	-2.43353	-2.23048	-2.20906	-2.78335	-3.52927	-3.11991	-2.46715	-2.11126	-2.07984	-2.56917	-3.23769	-3.05466	-2.3643	-2.03551	-2.18402	-2.81031	-3.18904	-2.21938	-1.49679	-1.10331	-1.18443	-1.64202	-2.1814	-1.39826	-0.542132	-0.189174	-0.188511	-0.506207	-1.11321	-1.68408	-1.74934	-1.62148	-1.76681	-2.41898	-3.42393	-3.23894	-2.38574	-1.94318	-1.90736	-2.05563	-1.78787	-1.32822	-0.914231	-0.739985	-0.937808
-0.220008	-0.231064	-0.649102	-1.19483	-1.899	-2.15639	-2.20407	-2.52176	-3.38463	-3.55828	-2.92529	-2.30402	-2.16371	-2.36422	-2.98416	-3.08189	-2.37322	-1.90527	-1.82746	-2.23769	-3.11813	-3.35086	-2.22471	-1.53044	-1.23046	-1.39142	-1.68251	-1.61641	-0.8887	-0.313575	-0.197433	-0.451409	-1.09332	-2.24842	-2.48897	-1.95584	-1.76328	-1.93986	-2.58398	-3.09723	-2.65687	-2.08589	-1.97195	-2.32016	-2.7404	-2.11205	-1.45978	-0.981573	-0.813673	-1.07204
-0.290768	-0.479802	-1.01503	-1.59298	-2.04617	-2.07017	-2.1386	-2.52807	-3.1568	-2.90492	-2.25508	-1.88748	-2.04062	-2.69939	-3.56176	-2.88531	-2.09608	-1.64644	-1.66604	-2.14609	-2.736	-2.54686	-1.74249	-1.37659	-1.36641	-1.7405	-1.78256	-1.17204	-0.494372	-0.100399	-0.122685	-0.552686	-1.40261	-2.78134	-2.72501	-2.22215	-2.16265	-2.6283	-3.10957	-2.84035	-2.27719	-1.88932	-1.96995	-2.50786	-3.16223	-2.65205	-1.75588	-1.32064	-1.20255	-1.52293
-0.26265	-0.661157	-1.44004	-2.1569	-2.24901	-2.19244	-2.27747	-2.55244	-2.64089	-2.06503	-1.48356	-1.31688	-1.648	-2.55774	-3.75679	-2.85451	-2.0892	-1.75895	-1.791	-2.19952	-2.14172	-1.48896	-0.941424	-0.828945	-1.11319	-1.76634	-1.74248	-0.911253	-0.292182	-0.0188141	-0.181237	-0.647127	-1.46726	-2.3665	-2.31652	-2.17206	-2.52492	-3.54037	-3.49551	-2.67014	-2.1917	-2.01257	-2.19354	-2.89698	-3.40487	-2.86831	-2.09885	-1.78545	-1.87756	-2.26581
-0.126134	-0.635725	-1.48589	-2.14905	-2.18208	-2.26515	-2.60653	-2.67765	-2.08787	-1.42705	-0.9801	-0.912786	-1.30568	-2.15926	-3.05386	-2.6096	-2.13213	-1.98718	-2.22431	-2.27687	-1.55111	-0.749419	-0.290504	-0.239304	-0.584832	-1.18378	-1.3506	-0.706622	-0.304592	-0.204808	-0.418012	-0.91857	-1.6286	-1.99976	-1.87337	-1.98354	-2.53708	-3.50395	-3.20128	-2.48724	-2.18897	-2.29549	-2.78652	-3.47409	-3.31815	-2.68834	-2.21893	-2.15161	-2.49665	-3.04458
-0.0425968	-0.612246	-1.27125	-1.6744	-1.7543	-2.06077	-2.79887	-2.68322	-1.78705	-1.14308	-0.780107	-0.773341	-1.16379	-1.72221	-2.16173	-1.85809	-1.71436	-1.97908	-2.60268	-2.15134	-1.04057	-0.276233	0.115788	0.105953	-0.126539	-0.554831	-0.677459	-0.371131	-0.201279	-0.359796	-0.764406	-1.47102	-1.95888	-1.88961	-1.73148	-1.87437	-2.49114	-2.92114	-2.53986	-2.0016	-1.95114	-2.37577	-3.46104	-3.9655	-3.17383	-2.52717	-2.2101	-2.26681	-2.80374	-3.22007
-0.190993	-0.690086	-1.16623	-1.32743	-1.3922	-1.80853	-2.54444	-2.55134	-1.57778	-1.04977	-0.860388	-0.917343	-1.21526	-1.51636	-1.38459	-1.09584	-1.09201	-1.50223	-2.39756	-2.04192	-0.800047	-0.122138	0.235946	0.265174	0.0949383	-0.102152	-0.0853763	0.0656772	0.0475416	-0.36537	-1.0212	-2.00687	-2.23716	-1.99773	-1.92211	-2.09967	-2.43617	-2.31075	-1.81253	-1.41392	-1.49602	-2.03612	-3.25177	-3.69813	-2.94087	-2.44998	-2.31015	-2.46965	-2.98705	-3.09845
-0.565951	-1.04649	-1.26384	-1.19824	-1.24689	-1.67177	-2.06441	-1.92996	-1.24668	-0.946703	-0.998286	-1.29181	-1.57899	-1.36959	-0.895049	-0.594581	-0.658127	-1.12621	-1.92902	-1.95057	-0.861042	-0.231228	0.0609388	0.102618	0.0673919	0.114441	0.289909	0.40776	0.281958	-0.25693	-1.0048	-1.91649	-2.03546	-2.00721	-2.21406	-2.60989	-2.41928	-1.84953	-1.34154	-1.02471	-1.13172	-1.62886	-2.42019	-2.74472	-2.35026	-2.1787	-2.34161	-2.85657	-3.32221	-2.94533
-1.083	-1.56696	-1.45033	-1.27291	-1.2825	-1.5914	-1.58171	-1.19359	-0.754942	-0.649543	-0.963821	-1.63113	-1.99985	-1.27482	-0.692126	-0.407528	-0.560917	-1.00606	-1.60305	-1.74863	-1.09513	-0.622788	-0.445123	-0.348513	-0.157664	0.154034	0.430088	0.539149	0.315446	-0.209037	-0.873413	-1.41084	-1.47951	-1.66268	-2.22501	-2.90892	-2.31182	-1.6195	-1.14399	-0.888687	-0.988365	-1.39566	-1.76975	-1.75786	-1.526	-1.60883	-2.07252	-3.06038	-3.63052	-2.91502
-1.05439	-1.25368	-1.13046	-1.1547	-1.34593	-1.5938	-1.24548	-0.680368	-0.335467	-0.338466	-0.764805	-1.50413	-1.90069	-1.14563	-0.641059	-0.463151	-0.684411	-1.13468	-1.57347	-1.51348	-1.19421	-1.01069	-1.04176	-0.890952	-0.349273	0.154075	0.406203	0.428595	0.140683	-0.370129	-0.882649	-1.08072	-1.09055	-1.29692	-1.92565	-2.46381	-1.91725	-1.35189	-1.08755	-1.0383	-1.1353	-1.39293	-1.41424	-1.10645	-0.885574	-1.08291	-1.65305	-2.75492	-3.49962	-2.94085
-0.579011	-0.496072	-0.462939	-0.666133	-1.14472	-1.60206	-1.01327	-0.436675	-0.137184	-0.212204	-0.573846	-1.12958	-1.32447	-0.927814	-0.662991	-0.700414	-1.06157	-1.66149	-1.79315	-1.43604	-1.17684	-1.14248	-1.24802	-0.897502	-0.191761	0.249576	0.40185	0.218919	-0.242576	-0.826142	-1.10575	-1.04601	-0.974299	-1.15015	-1.63313	-1.79751	-1.42673	-1.0806	-1.03673	-1.32928	-1.64844	-1.6302	-1.19252	-0.756557	-0.560094	-0.772809	-1.32683	-2.25513	-2.85041	-2.61049
-0.0721335	0.146303	0.16723	-0.115311	-0.689599	-1.19772	-0.827921	-0.338489	-0.118832	-0.205571	-0.533521	-0.854636	-0.814422	-0.579872	-0.538682	-0.809259	-1.38404	-2.03865	-1.84706	-1.42233	-1.21488	-1.12877	-0.933036	-0.369385	0.217948	0.498885	0.489538	0.102017	-0.625347	-1.36297	-1.33813	-1.14973	-1.10365	-1.20895	-1.4324	-1.33189	-1.02336	-0.84692	-1.02692	-1.65077	-2.18551	-1.77273	-1.0936	-0.664963	-0.524163	-0.756899	-1.20863	-1.8398	-2.04617	-1.91929
0.250174	0.556745	0.583775	0.263881	-0.179304	-0.549002	-0.447265	-0.213447	-0.193985	-0.407678	-0.723177	-0.775737	-0.498463	-0.300534	-0.361394	-0.711805	-1.17989	-1.59109	-1.40147	-1.21404	-1.16284	-1.08527	-0.640026	0.0449634	0.559786	0.797754	0.690507	0.257576	-0.444642	-0.984506	-0.958209	-0.97317	-1.17563	-1.4113	-1.43944	-1.11749	-0.790412	-0.715286	-1.00124	-1.76572	-1.81803	-1.59056	-0.972225	-0.718877	-0.717482	-1.00393	-1.39242	-1.63004	-1.47118	-1.30596
0.351289	0.68911	0.669998	0.430427	0.172789	0.00377417	0.0254331	0.00436735	-0.199803	-0.675459	-1.03564	-0.739074	-0.363656	-0.143998	-0.242701	-0.494723	-0.766765	-0.860341	-0.746885	-0.779181	-0.995315	-1.13552	-0.564545	0.178061	0.702894	0.890325	0.769162	0.422168	-2.0504e-05	-0.198576	-0.227454	-0.416245	-0.87603	-1.47205	-1.61494	-1.13967	-0.762295	-0.696446	-0.972639	-1.52788	-1.67541	-1.27363	-0.850113	-0.788416	-1.0546	-1.59544	-1.82988	-1.44519	-1.10566	-0.982191
0.318371	0.574894	0.577022	0.450488	0.332986	0.363434	0.439049	0.321792	-0.0505924	-0.589968	-0.89204	-0.533955	-0.223477	-0.114416	-0.235335	-0.42974	-0.521362	-0.343698	-0.214617	-0.341395	-0.726963	-1.23924	-0.707326	0.0682392	0.55108	0.697007	0.726722	0.611419	0.516623	0.487012	0.43079	0.211971	-0.311536	-1.07088	-1.45743	-1.13181	-0.855759	-0.807489	-1.03998	-1.30226	-1.26204	-0.882718	-0.65769	-0.781294	-1.31798	-1.90717	-1.79249	-1.22151	-0.967188	-0.951877
0.196587	0.319076	0.240149	0.184171	0.280293	0.501171	0.616825	0.453669	0.175523	-0.150229	-0.253326	-0.0783472	0.00288248	-0.104121	-0.3996	-0.600597	-0.412679	-0.0611854	0.105493	-0.0478969	-0.493767	-1.13641	-0.990976	-0.21126	0.21201	0.429226	0.647418	0.872202	1.02789	1.10448	1.01335	0.708594	0.185575	-0.465128	-0.928089	-0.964046	-0.926274	-1.03059	-1.24966	-1.28928	-1.00346	-0.620957	-0.487726	-0.697024	-1.23787	-1.6393	-1.42062	-1.01298	-0.941024	-1.16766
0.170993	0.0783944	-0.144575	-0.160758	0.153138	0.481437	0.638594	0.535986	0.342069	0.248737	0.317516	0.398257	0.305658	-0.0476828	-0.619286	-0.889374	-0.458536	-0.0440545	0.12824	-0.0805702	-0.490551	-1.07656	-1.13571	-0.491248	-0.00523376	0.381416	0.862792	1.29339	1.54698	1.60428	1.43258	1.01943	0.554513	0.000733376	-0.44001	-0.660295	-0.904504	-1.30643	-1.67295	-1.44963	-0.984372	-0.603338	-0.488905	-0.668174	-1.00174	-1.18662	-0.950853	-0.777339	-0.927554	-1.46009
0.27333	0.0720882	-0.232913	-0.215404	0.13731	0.407748	0.502161	0.425676	0.361886	0.456542	0.653251	0.74864	0.546178	0.127163	-0.574078	-0.985768	-0.578611	-0.251533	-0.188613	-0.456261	-0.825227	-1.16978	-1.02385	-0.430904	0.233821	0.816271	1.38359	1.81882	2.03408	2.01302	1.71973	1.28485	0.760121	0.252972	-0.0906034	-0.407568	-0.831709	-1.45409	-1.95148	-1.55335	-1.08125	-0.820582	-0.742038	-0.843914	-0.947255	-0.881651	-0.641973	-0.564895	-0.828148	-1.4603
0.329524	0.145128	-0.0280375	0.0436707	0.256248	0.352126	0.251714	0.0724454	0.132923	0.434367	0.751436	0.886133	0.659012	0.193123	-0.463197	-0.864145	-0.66524	-0.551296	-0.683934	-1.06535	-1.34789	-1.26349	-0.777473	0.00883436	0.790504	1.49942	1.96517	2.29396	2.41474	2.2655	1.83672	1.3325	0.783844	0.374351	0.129653	-0.17901	-0.760135	-1.31855	-1.66384	-1.37582	-1.163	-1.13743	-1.26934	-1.24671	-1.06172	-0.79323	-0.541591	-0.521641	-0.77757	-1.29033
0.164526	0.0826693	0.147541	0.323009	0.465762	0.401239	0.112107	-0.232689	-0.125581	0.283041	0.631116	0.729192	0.461056	0.0535154	-0.457052	-0.703948	-0.642005	-0.747055	-1.03179	-1.42932	-1.41035	-1.03981	-0.42123	0.51327	1.31252	1.99653	2.41467	2.61944	2.63597	2.36783	1.86386	1.32131	0.900829	0.66492	0.401423	0.0297713	-0.649253	-1.09464	-1.15037	-1.01396	-0.993037	-1.31928	-1.70509	-1.61385	-1.13077	-0.768531	-0.622116	-0.68737	-0.903016	-1.21266
-0.313949	-0.204887	0.109252	0.41387	0.569807	0.475743	0.131192	-0.236554	-0.166799	0.185427	0.398736	0.340561	0.0184703	-0.38614	-0.68992	-0.713183	-0.657589	-0.841008	-1.11232	-1.2662	-0.985259	-0.516823	0.138137	0.99256	1.78204	2.35375	2.69963	2.76963	2.70559	2.42061	1.99574	1.56427	1.3142	1.13249	0.807714	0.289823	-0.435833	-0.796742	-0.734556	-0.654547	-0.748367	-1.17007	-1.45261	-1.20634	-0.809436	-0.634212	-0.703129	-0.983716	-1.28359	-1.32541
-1.11713	-0.64967	-0.0996904	0.312838	0.509302	0.44014	0.150764	-0.0280161	0.0983791	0.279462	0.304051	0.0219989	-0.46806	-0.912222	-1.01434	-0.925788	-0.853104	-0.973291	-1.07028	-0.902141	-0.41637	0.159732	0.925532	1.5529	2.19395	2.6702	2.91891	2.83314	2.71149	2.42309	2.13005	1.97056	1.85086	1.63278	1.20888	0.642403	-0.0271001	-0.3155	-0.286761	-0.306849	-0.535435	-0.902691	-0.954031	-0.604002	-0.332831	-0.351212	-0.64132	-1.2222	-1.70542	-1.53801
-1.64346	-0.930635	-0.305215	0.0484748	0.20905	0.160885	0.026782	0.131205	0.379182	0.523888	0.429092	0.0574408	-0.537844	-0.989329	-1.09267	-1.15792	-1.17533	-1.21837	-0.99993	-0.53247	0.1762	0.932723	1.7559	2.31149	2.8019	3.13264	3.24976	3.05413	2.84288	2.61552	2.4592	2.42153	2.34822	2.07349	1.63592	1.06139	0.504923	0.280733	0.260888	0.0894322	-0.293694	-0.653871	-0.555063	-0.157428	0.07761	-0.0416002	-0.398602	-1.0454	-1.69757	-1.50477
-1.40171	-0.846853	-0.355956	-0.170478	-0.236465	-0.367882	-0.246126	0.162252	0.520825	0.663822	0.541682	0.0904412	-0.392783	-0.712432	-0.885597	-1.17473	-1.42285	-1.23834	-0.632701	-0.0836983	0.734836	1.65103	2.5721	3.09303	3.45868	3.73302	3.71635	3.51438	3.2792	3.04573	2.94386	2.88519	2.75353	2.40605	1.96604	1.47403	1.04232	0.87428	0.808049	0.536251	0.0581541	-0.422873	-0.351164	0.048912	0.29982	0.189399	-0.200563	-0.797313	-1.3135	-1.30209
-1.09332	-0.500376	-0.163287	-0.16653	-0.42075	-0.736494	-0.431143	0.108582	0.481804	0.568649	0.42063	0.016264	-0.386882	-0.55492	-0.660214	-0.941045	-1.0002	-0.616477	0.0221252	0.479331	1.22926	2.27314	3.2091	3.84673	4.07322	4.24991	4.25961	4.084	3.81904	3.58533	3.42583	3.29271	3.0275	2.66806	2.19191	1.72627	1.44617	1.34136	1.23485	0.894935	0.388518	-0.182597	-0.298389	0.035038	0.254207	0.0954456	-0.261558	-0.707671	-1.03587	-1.12138
-0.863791	-0.26425	0.0169301	-0.0424657	-0.321099	-0.582644	-0.29365	0.129376	0.318515	0.212489	-0.080061	-0.424613	-0.604858	-0.551705	-0.539323	-0.589441	-0.398593	0.11208	0.631786	1.08386	1.71368	2.68651	3.65788	4.29355	4.52883	4.72236	4.80384	4.64654	4.37352	4.12858	3.9	3.62722	3.28658	2.78529	2.28229	1.88402	1.68205	1.5958	1.39895	1.12544	0.630258	0.00763035	-0.29493	-0.127763	-0.0675297	-0.278292	-0.616496	-0.931019	-1.0412	-1.11304
-0.840067	-0.254932	-0.0194054	-0.0634203	-0.225599	-0.23519	0.0491643	0.279076	0.230178	-0.139032	-0.727236	-0.958263	-0.797688	-0.641019	-0.459448	-0.30815	0.13807	0.650451	1.12572	1.54631	2.20225	3.10012	3.92818	4.57386	4.87921	5.06664	5.22063	5.10142	4.85672	4.59444	4.28871	3.91803	3.44311	2.81194	2.27281	1.95511	1.82809	1.71815	1.51154	1.19263	0.678884	0.0767636	-0.238003	-0.318395	-0.536238	-0.952567	-1.33984	-1.39338	-1.29042	-1.33688
-0.848815	-0.485603	-0.290848	-0.298975	-0.266085	0.0214434	0.355358	0.47272	0.302973	-0.173415	-0.659324	-0.702118	-0.543984	-0.52086	-0.467463	-0.129153	0.501148	1.06944	1.55545	1.98263	2.57411	3.3968	4.17212	4.7719	5.10826	5.35502	5.50143	5.5204	5.29084	4.95484	4.5219	4.08971	3.5142	2.80148	2.29824	2.10627	2.00293	1.8056	1.45714	1.00907	0.498505	0.0519023	-0.163987	-0.395502	-0.770083	-1.35829	-1.64888	-1.51687	-1.48643	-1.64836
-0.934711	-0.775357	-0.809606	-0.834578	-0.48455	0.054688	0.443779	0.541609	0.353796	-0.0242033	-0.211285	-0.14275	-0.0566382	-0.175116	-0.316543	0.00247955	0.688201	1.28847	1.8072	2.31983	2.91082	3.57189	4.28739	4.81345	5.21987	5.52547	5.70557	5.70917	5.57726	5.15287	4.66697	4.15713	3.51937	2.90138	2.50043	2.38586	2.28007	1.93967	1.37417	0.741047	0.191662	-0.0615816	-0.162237	-0.457473	-0.847678	-1.22128	-1.27702	-1.18138	-1.33868	-1.75916
-0.918068	-0.980149	-1.29736	-1.42707	-0.748912	-0.135945	0.21384	0.320704	0.190751	0.0385823	0.156188	0.357291	0.37895	0.19724	-0.0257297	0.248859	0.845469	1.40277	1.87292	2.42387	3.03977	3.64883	4.22445	4.7339	5.17817	5.52307	5.74199	5.77146	5.61539	5.24837	4.78395	4.20917	3.64929	3.1812	2.86961	2.72574	2.53866	2.07277	1.39375	0.601685	-0.0355916	-0.198991	-0.288416	-0.610507	-0.951641	-1.03203	-0.863646	-0.785833	-1.06642	-1.54232
-0.886289	-1.05677	-1.45381	-1.66262	-1.06039	-0.519204	-0.286607	-0.278376	-0.289676	-0.0709953	0.316386	0.640779	0.719568	0.54274	0.347115	0.514281	0.99468	1.43382	1.78214	2.2955	2.89943	3.47138	3.99402	4.47417	4.95726	5.37784	5.63144	5.72243	5.57734	5.24964	4.7796	4.2246	3.66056	3.30673	3.1824	3.01997	2.69275	2.22979	1.54076	0.6674	0.0564904	-0.181128	-0.404098	-0.820915	-1.00018	-0.792489	-0.565508	-0.543361	-0.835178	-1.26201
-1.01857	-1.18807	-1.5651	-1.69163	-1.32256	-1.03332	-1.03095	-1.16554	-0.844322	-0.186677	0.333273	0.690382	0.767217	0.656063	0.60155	0.783366	1.08286	1.3699	1.59322	1.9762	2.48761	3.04442	3.5839	4.07798	4.64309	5.10884	5.41908	5.55621	5.43188	5.13835	4.62754	4.0491	3.56563	3.37391	3.32111	3.1079	2.81413	2.35459	1.61014	0.848838	0.344374	0.0593925	-0.299808	-0.733715	-0.662984	-0.427702	-0.326941	-0.402695	-0.78582	-1.19531
-1.32273	-1.62627	-1.87926	-1.80267	-1.51637	-1.43318	-1.58902	-1.53513	-0.893353	-0.185903	0.293032	0.544427	0.612961	0.604103	0.667021	0.936972	1.18446	1.27985	1.41748	1.68059	2.09141	2.56546	3.07735	3.67494	4.2779	4.79394	5.13543	5.26036	5.21732	4.89572	4.36586	3.77375	3.43091	3.37786	3.33311	3.10965	2.75998	2.22011	1.524	0.940432	0.611993	0.342148	0.0635147	-0.0884104	0.0218716	0.125562	0.000981331	-0.390934	-0.952283	-1.21529
-1.62274	-2.18848	-2.32332	-1.975	-1.70944	-1.60551	-1.56871	-1.13982	-0.589601	-0.0684299	0.22984	0.30692	0.278774	0.299457	0.534006	0.8938	1.13421	1.26158	1.45463	1.67013	1.94887	2.2574	2.69141	3.2741	3.86534	4.45194	4.80099	4.88174	4.87117	4.54468	4.0224	3.57286	3.41166	3.4216	3.32803	3.03475	2.56886	1.98675	1.36315	0.961469	0.740941	0.509914	0.391681	0.506845	0.627382	0.635858	0.37822	-0.199243	-0.909029	-1.05216
-1.7455	-2.36153	-2.43655	-2.10801	-1.93694	-1.77075	-1.38434	-0.794324	-0.245565	0.121309	0.231591	0.112137	-0.0786066	-0.0803852	0.273305	0.650189	0.956516	1.19522	1.45564	1.72242	1.96722	2.14098	2.40312	2.88352	3.43057	3.97738	4.35304	4.51825	4.42077	4.10845	3.72727	3.51138	3.48592	3.51344	3.34955	2.953	2.39116	1.78831	1.30802	0.946862	0.714127	0.531684	0.658812	0.892385	1.06102	0.991367	0.619716	0.0671568	-0.362356	-0.340453
-1.64365	-2.10002	-2.13964	-2.10187	-2.17371	-1.99751	-1.38137	-0.673433	-0.077311	0.237561	0.209415	0.00280285	-0.305372	-0.352561	-0.0728445	0.230797	0.560317	0.932074	1.30871	1.648	1.89939	2.01871	2.13241	2.43532	2.92304	3.40027	3.77203	3.93992	3.82291	3.62631	3.49733	3.51484	3.57215	3.54742	3.312	2.86124	2.30527	1.79983	1.42793	1.09559	0.716365	0.536609	0.775064	1.08432	1.28323	1.12593	0.845344	0.472471	0.294179	0.362225
-1.72979	-1.92737	-1.92036	-2.0342	-2.33114	-2.26188	-1.64207	-0.749319	-0.191283	0.0969772	0.0107265	-0.188562	-0.420809	-0.42625	-0.304737	-0.209347	-0.0514579	0.426744	0.988687	1.41269	1.69094	1.748	1.83558	1.9754	2.2954	2.76017	3.04965	3.13601	3.02046	2.98157	3.1712	3.37231	3.47941	3.35801	3.12991	2.72945	2.27577	1.92609	1.66088	1.33537	0.831397	0.518095	0.714071	1.08729	1.25934	1.20678	1.02263	0.82554	0.804963	0.879845
-2.06666	-1.99178	-1.91983	-2.05784	-2.40385	-2.27404	-1.67206	-0.94752	-0.523029	-0.30679	-0.38474	-0.575972	-0.601676	-0.489929	-0.428475	-0.474931	-0.371485	0.158231	0.746296	1.17079	1.3172	1.30834	1.35857	1.47056	1.76175	2.11788	2.27431	2.34284	2.27392	2.41155	2.72154	3.0181	3.12814	3.05092	2.86164	2.55957	2.27801	2.07823	1.88602	1.51217	0.971331	0.541574	0.609132	0.915215	1.05675	1.01688	0.923307	0.964498	1.13557	1.2312
-2.39499	-2.16435	-2.07677	-2.216	-2.37891	-2.01912	-1.51015	-1.05539	-0.890907	-0.912705	-0.95257	-0.876467	-0.675121	-0.517475	-0.514859	-0.47196	-0.167098	0.380196	0.863769	1.1054	1.0731	0.874059	0.758023	0.855854	1.23225	1.56128	1.66863	1.67955	1.67997	1.94162	2.26333	2.51375	2.57837	2.46478	2.32628	2.21757	2.15793	2.12832	1.91341	1.51929	1.039	0.601674	0.523968	0.647677	0.651271	0.572832	0.668954	0.958435	1.24059	1.37846
-2.20843	-2.2085	-2.34235	-2.54018	-2.32906	-1.77762	-1.2667	-0.985767	-0.98486	-1.10114	-0.922255	-0.55001	-0.384796	-0.408303	-0.514329	-0.365717	0.0929532	0.708607	1.13456	1.23801	1.08291	0.719071	0.3899	0.420836	0.719351	1.04912	1.16404	1.14663	1.35482	1.6609	1.93158	2.06066	1.98589	1.78953	1.69986	1.75887	1.8965	1.92792	1.72033	1.4334	1.0283	0.646637	0.510337	0.448256	0.245306	0.0213594	0.303028	0.803692	1.17838	1.32919
-1.87269	-2.09005	-2.47097	-2.51401	-1.9655	-1.45312	-1.06598	-0.887093	-0.929887	-0.773706	-0.387057	-0.0594902	0.0168567	-0.161924	-0.384161	-0.253127	0.301491	0.90274	1.30062	1.35109	1.15448	0.790157	0.389453	0.253886	0.349031	0.496911	0.560562	0.761176	1.18176	1.63579	1.84007	1.87394	1.64804	1.35866	1.24214	1.35877	1.51031	1.48582	1.24869	0.983976	0.692402	0.578808	0.498904	0.34234	0.0463724	-0.263022	0.0386658	0.551047	0.891798	1.01453
-1.69247	-1.94059	-2.19017	-1.93414	-1.35218	-0.979198	-0.855488	-0.8746	-0.809973	-0.447005	0.0307088	0.354614	0.353324	0.12303	-0.18246	-0.150547	0.414569	0.925974	1.22913	1.26324	1.07591	0.727699	0.37509	0.234884	0.145215	-0.00548935	-0.0768476	0.405505	1.04777	1.54892	1.80593	1.78023	1.51649	1.1961	1.02929	1.05754	1.05161	0.856959	0.511674	0.256967	0.228333	0.317863	0.328536	0.134863	-0.110812	-0.262005	0.0245466	0.302309	0.4685	0.462083
-1.72515	-1.81921	-1.64496	-1.21071	-0.732505	-0.49527	-0.519509	-0.733446	-0.707881	-0.252872	0.244862	0.550944	0.548922	0.328638	0.108597	0.18592	0.584044	0.90917	0.9904	0.955906	0.723903	0.451373	0.275766	0.205141	0.00975847	-0.25203	-0.311181	0.258329	0.901082	1.32264	1.51837	1.4663	1.24968	1.00059	0.884797	0.847129	0.681288	0.33161	-0.113284	-0.232006	-0.0711865	0.0317712	0.00826454	-0.251327	-0.327324	-0.211427	0.0839148	0.188093	0.178746	0.0834618
-1.93067	-1.74495	-1.24356	-0.667453	-0.232952	-0.0638318	-0.194761	-0.500983	-0.507888	-0.114159	0.290069	0.535117	0.496473	0.389714	0.341061	0.52605	0.786723	0.9097	0.776818	0.489883	0.157783	0.0522447	0.0836692	0.0684628	-0.128872	-0.357945	-0.352644	0.126779	0.618653	0.914482	0.947616	0.866247	0.772428	0.722798	0.722972	0.656253	0.447931	0.114366	-0.235313	-0.130158	-0.0535669	-0.133959	-0.413325	-0.648991	-0.499645	-0.172322	0.107637	0.17788	0.126785	0.0983963
-2.17648	-1.83475	-1.07066	-0.347099	0.092773	0.205008	0.0633373	-0.125209	-0.0837746	0.170795	0.378001	0.357424	0.274835	0.266953	0.446327	0.739958	0.975729	0.963208	0.671391	0.294612	-0.00428534	-0.00142527	0.0151072	-0.0950699	-0.363938	-0.544672	-0.37189	0.0218401	0.339642	0.42258	0.370509	0.360429	0.457528	0.59906	0.618033	0.454634	0.160863	-0.0965304	-0.165203	0.0866804	0.136416	-0.108038	-0.433303	-0.540306	-0.236665	0.0474453	0.189954	0.112493	0.0701866	0.25249
-2.21916	-1.86254	-0.940494	-0.265515	0.166545	0.290987	0.239648	0.174393	0.288826	0.486022	0.528189	0.287885	0.0031476	0.0311542	0.379962	0.780039	1.02118	0.945672	0.696578	0.4177	0.285551	0.306966	0.181408	-0.126523	-0.569707	-0.755812	-0.491233	-0.131195	0.068687	0.0988908	0.14887	0.424436	0.656055	0.816387	0.716219	0.368005	-0.0922689	-0.277397	-0.140992	0.159232	0.238019	0.00211048	-0.151035	-0.0312319	0.23823	0.404421	0.321588	0.0573578	0.0182257	0.299162
-1.93275	-1.57832	-0.847923	-0.312104	-0.00162649	0.163099	0.226262	0.303829	0.503955	0.652323	0.622468	0.256188	-0.121078	-0.144341	0.252806	0.644338	0.830792	0.792148	0.635829	0.535418	0.567087	0.606324	0.471977	0.0566244	-0.506189	-0.661532	-0.453594	-0.296437	-0.212277	-0.168158	0.217027	0.695717	1.04013	1.11697	0.917433	0.494512	-0.0988193	-0.420178	-0.24056	0.00277901	0.0710688	-0.0686488	0.102668	0.43048	0.659414	0.754804	0.522312	0.18069	-0.0234804	0.212046
-1.59237	-1.19571	-0.741192	-0.461721	-0.341429	-0.236518	-0.0122223	0.274085	0.552825	0.687765	0.553174	0.206669	-0.131536	-0.162611	0.127847	0.385102	0.461937	0.375197	0.385626	0.497617	0.708973	0.772869	0.632174	0.258082	-0.0557084	-0.11193	-0.0612183	-0.19288	-0.473467	-0.328516	0.296414	0.893024	1.28846	1.3526	1.10986	0.710618	0.165138	-0.175996	-0.228067	-0.218371	-0.38348	-0.239262	0.201343	0.692972	0.971955	0.983116	0.736221	0.374335	0.0422344	0.124928
-1.29863	-0.881951	-0.590761	-0.536631	-0.612628	-0.52969	-0.173069	0.216509	0.497202	0.547181	0.376457	0.0883021	-0.181543	-0.161348	-0.00199413	0.0614128	-0.00188875	-0.106206	0.112962	0.452249	0.674103	0.736778	0.585097	0.372137	0.350095	0.433033	0.403911	0.135775	-0.427527	-0.530379	0.208076	0.891845	1.2846	1.32847	1.16898	0.830044	0.423968	0.102366	-0.0834947	-0.337715	-0.755753	-0.568322	0.129363	0.688375	1.02156	1.03443	0.852229	0.458117	0.132119	0.10959
-1.16114	-0.699536	-0.475485	-0.53488	-0.595253	-0.336289	0.0813665	0.413816	0.537526	0.428326	0.161167	-0.141637	-0.291365	-0.192069	-0.104248	-0.165841	-0.195451	-0.0685673	0.274381	0.579243	0.662914	0.573977	0.396906	0.436875	0.618446	0.772186	0.740134	0.366041	-0.222407	-0.494205	0.0804324	0.685343	1.0344	1.04629	0.955154	0.697029	0.45526	0.298208	0.0791445	-0.281521	-0.828465	-0.646162	0.0297942	0.593446	0.885857	0.892623	0.716528	0.376127	0.147298	0.135998
-0.869103	-0.595735	-0.532328	-0.565845	-0.387936	0.0280104	0.486681	0.699258	0.666962	0.391014	-0.0238504	-0.336908	-0.357729	-0.223278	-0.188923	-0.263211	-0.0923824	0.278398	0.621346	0.788757	0.720328	0.459761	0.267553	0.405179	0.700519	0.892344	0.821718	0.472527	0.0205541	-0.314232	-0.0789499	0.348715	0.586438	0.550969	0.446407	0.317919	0.308329	0.315827	0.105309	-0.297104	-0.642145	-0.469118	-0.0207014	0.380596	0.510165	0.438807	0.250994	0.0856409	0.0804443	0.126273
-0.354658	-0.335196	-0.499328	-0.602669	-0.263627	0.272925	0.723783	0.896565	0.757092	0.46625	0.102656	-0.0915055	-0.0866919	-0.112396	-0.250405	-0.322252	0.0121512	0.487912	0.84795	0.923564	0.760409	0.46322	0.323502	0.515572	0.752563	0.870657	0.7451	0.414708	0.0113182	-0.200421	-0.129202	0.00427389	0.0244679	-0.132096	-0.114343	0.011076	0.151388	0.146435	-0.0560269	-0.353948	-0.477064	-0.208579	0.0723577	0.184593	0.0390158	-0.101191	-0.176455	-0.0974236	0.0550957	0.132419
0.188841	0.0466814	-0.355731	-0.688321	-0.339269	0.3174	0.772897	0.930786	0.816947	0.597884	0.38883	0.338468	0.312031	0.11201	-0.239622	-0.471137	-0.0783834	0.508461	0.899261	0.968039	0.780958	0.573369	0.565731	0.734119	0.868571	0.803316	0.501977	0.0980988	-0.232537	-0.279237	-0.198008	-0.176593	-0.240627	-0.30808	-0.0842719	0.152475	0.227356	0.087883	-0.227128	-0.520166	-0.415255	-0.0539966	0.195202	0.102115	-0.0319881	-0.0542746	0.0633326	0.223663	0.26583	0.195692
0.611001	0.402192	-0.0893331	-0.58281	-0.444208	0.122617	0.568837	0.674236	0.664889	0.597681	0.600541	0.646859	0.611633	0.327872	-0.207109	-0.663966	-0.325412	0.263874	0.667368	0.768129	0.687005	0.689377	0.7938	0.936797	0.95162	0.72157	0.226627	-0.364262	-0.644361	-0.542868	-0.376678	-0.304482	-0.227158	-0.040216	0.290281	0.493581	0.477886	0.245151	-0.293981	-0.708601	-0.542411	-0.139648	0.0521765	0.0433178	0.124304	0.319547	0.55727	0.676829	0.6001	0.360529
0.839314	0.570202	0.181216	-0.253179	-0.323073	-0.0316386	0.245392	0.285361	0.35951	0.451238	0.651364	0.789722	0.774516	0.465853	-0.0637574	-0.536727	-0.481865	-0.0935068	0.227713	0.363386	0.463658	0.653285	0.886859	1.02009	0.952882	0.592705	0.00157118	-0.58468	-0.874056	-0.809917	-0.669117	-0.486081	-0.180486	0.208361	0.604775	0.792206	0.711326	0.433424	-0.10644	-0.639224	-0.587047	-0.342	-0.179471	-0.0425777	0.262773	0.657478	0.946959	1.04211	0.894087	0.661107
0.893799	0.641044	0.299422	-0.0260873	-0.100619	-0.0315971	-0.0294695	-0.149656	-0.037909	0.274766	0.600624	0.79489	0.758933	0.451978	-0.0344195	-0.383366	-0.439588	-0.338094	-0.240263	-0.149513	0.0889435	0.454108	0.78192	0.927114	0.837445	0.453587	-0.0970201	-0.585371	-0.843253	-0.899719	-0.939339	-0.733598	-0.25271	0.321928	0.740559	0.92921	0.814883	0.526972	0.0713363	-0.346946	-0.458344	-0.427651	-0.412828	-0.205379	0.293819	0.824024	1.16868	1.23697	1.15048	1.01027
0.831829	0.556857	0.257471	0.104081	0.0964437	0.0697627	-0.0865569	-0.211382	0.0414782	0.394192	0.671466	0.733653	0.558046	0.21911	-0.136917	-0.354516	-0.323823	-0.35026	-0.4099	-0.400448	-0.0401654	0.367236	0.62034	0.686433	0.538658	0.17726	-0.261529	-0.582156	-0.709178	-0.823505	-0.950528	-0.791418	-0.172102	0.387887	0.743286	0.857963	0.718489	0.455968	0.13583	-0.0597954	-0.134328	-0.28967	-0.455756	-0.194839	0.402748	0.898528	1.22243	1.24849	1.25574	1.23834
0.672202	0.355726	0.129827	0.136105	0.199512	0.15623	0.0360432	0.116784	0.478043	0.757759	0.864379	0.750051	0.376691	-0.103603	-0.453038	-0.457746	-0.326956	-0.317504	-0.273384	-0.1111	0.251624	0.507658	0.611592	0.463085	0.080936	-0.300237	-0.582289	-0.680259	-0.652985	-0.690407	-0.672166	-0.436884	0.0684175	0.476551	0.67741	0.661959	0.44314	0.255082	0.11927	0.130676	0.0930085	-0.113116	-0.17837	0.201443	0.647418	1.02064	1.17536	1.13891	1.19353	1.30991
0.625857	0.346002	0.281235	0.331459	0.321624	0.22341	0.133741	0.432255	0.814999	1.06371	1.03288	0.749116	0.262475	-0.359909	-0.75866	-0.685244	-0.47584	-0.351398	-0.126126	0.246608	0.609087	0.755014	0.68512	0.352287	-0.219316	-0.776026	-0.996066	-0.931926	-0.799428	-0.705991	-0.523931	-0.0789328	0.312111	0.576934	0.604208	0.455214	0.258122	0.150631	0.179859	0.264262	0.176302	0.0434198	0.235733	0.645331	0.988036	1.17132	1.14561	0.994419	0.966517	1.17543
0.789472	0.660985	0.699734	0.697711	0.53895	0.280824	0.261956	0.642746	1.00962	1.22732	1.08639	0.789685	0.283024	-0.353765	-0.716627	-0.747702	-0.654998	-0.456337	-0.07335	0.443671	0.795408	0.907887	0.719585	0.341586	-0.228796	-0.740584	-1.02142	-1.08179	-1.0594	-0.884417	-0.494105	0.0697904	0.472797	0.635814	0.562502	0.392755	0.312119	0.380165	0.490691	0.454977	0.275465	0.206059	0.527523	0.948596	1.25248	1.26608	1.12759	0.873367	0.728278	0.920591
0.947473	1.04384	1.10895	1.06396	0.791189	0.449323	0.441441	0.739223	1.05068	1.21394	0.986573	0.658134	0.170028	-0.262414	-0.476351	-0.612163	-0.704273	-0.52612	-0.049871	0.483751	0.81083	0.904266	0.675926	0.329176	-0.113276	-0.532779	-0.805798	-1.04488	-1.27615	-1.22153	-0.613448	0.0393143	0.48651	0.591422	0.56059	0.503148	0.559719	0.723712	0.81959	0.693056	0.418572	0.346237	0.685035	1.09341	1.32186	1.26539	1.14887	0.878779	0.640673	0.679421
1.04175	1.25286	1.38048	1.3267	1.04099	0.764061	0.763992	0.966071	1.12396	1.07799	0.813763	0.417942	0.0135756	-0.200361	-0.268058	-0.408508	-0.461556	-0.321489	0.100317	0.505765	0.72762	0.651378	0.418643	0.115839	-0.201613	-0.41555	-0.598725	-0.921548	-1.24413	-1.32476	-0.769413	-0.147656	0.241435	0.360261	0.486413	0.616959	0.811958	0.978148	1.03911	0.853009	0.583164	0.527675	0.842303	1.14424	1.29358	1.25591	1.06712	0.796545	0.612394	0.543233
1.00591	1.28904	1.46109	1.389	1.17042	1.11152	1.20813	1.32085	1.32395	1.0817	0.65731	0.175796	-0.127497	-0.190554	-0.18037	-0.274678	-0.212491	0.0418339	0.389421	0.627633	0.658813	0.427299	0.0539379	-0.274989	-0.427158	-0.437237	-0.519582	-0.784788	-0.997993	-1.04347	-0.734704	-0.367585	-0.145243	-0.0605955	0.202275	0.521297	0.891589	1.09684	1.10361	0.915795	0.736282	0.838995	1.11627	1.29442	1.24992	1.09555	0.812526	0.552691	0.471566	0.445374
0.93832	1.23415	1.35151	1.2677	1.22955	1.35618	1.56217	1.65048	1.54665	1.19575	0.684939	0.249079	0.0209823	-0.0862651	-0.171539	-0.275613	-0.105272	0.309453	0.652157	0.756824	0.608806	0.245455	-0.194312	-0.545455	-0.644402	-0.632752	-0.679209	-0.869952	-0.991848	-0.753391	-0.558393	-0.469351	-0.55609	-0.638435	-0.276688	0.264014	0.721464	0.976766	1.01649	0.923893	0.978755	1.19255	1.44102	1.47977	1.27706	0.904189	0.52033	0.260495	0.248707	0.262554
1.02796	1.17828	1.16601	1.07731	1.19175	1.46389	1.74922	1.83753	1.63702	1.3186	0.88542	0.566992	0.40286	0.205524	-0.115834	-0.384458	-0.0856996	0.399827	0.743996	0.801544	0.546835	0.201795	-0.205012	-0.480228	-0.592359	-0.742818	-0.919646	-1.18217	-1.03722	-0.677178	-0.441164	-0.518626	-0.767475	-0.887661	-0.557652	0.00770807	0.445627	0.625489	0.725029	0.87535	1.16996	1.47043	1.67128	1.59748	1.33692	0.889582	0.4525	0.159463	0.0502625	-0.0455103
1.22844	1.23448	1.05179	0.866172	1.04457	1.42463	1.72534	1.80999	1.64097	1.38309	1.06979	0.831437	0.710518	0.471191	0.0121369	-0.485979	-0.251185	0.239224	0.541889	0.60554	0.403078	0.122735	-0.166397	-0.283898	-0.386995	-0.633402	-1.0009	-1.36206	-1.11725	-0.768445	-0.581015	-0.711944	-0.876564	-0.840989	-0.499261	-0.130679	0.112416	0.189251	0.279514	0.691065	1.18221	1.57057	1.72186	1.68322	1.43559	0.979956	0.550687	0.292561	0.0830183	-0.249327
1.43429	1.329	1.06184	0.81177	0.957697	1.29625	1.56498	1.61057	1.46157	1.24104	1.07471	1.00018	0.863392	0.58427	0.0622272	-0.457373	-0.424484	-0.0451589	0.199645	0.207632	0.0806098	-0.106227	-0.162449	-0.128827	-0.207754	-0.477355	-0.885139	-1.12886	-1.0032	-0.862154	-0.867839	-1.01659	-1.03497	-0.792608	-0.370314	-0.0979223	-0.0840755	-0.18644	-0.0873885	0.435492	1.03991	1.45513	1.60228	1.57462	1.35507	0.998796	0.684517	0.507689	0.264701	-0.131853
1.48731	1.34979	1.10509	0.965132	1.00461	1.19009	1.29573	1.19532	0.958926	0.817255	0.831101	0.901588	0.855865	0.552817	0.0473762	-0.381893	-0.449833	-0.297071	-0.242696	-0.350432	-0.430091	-0.385239	-0.224175	-0.124636	-0.18159	-0.442157	-0.77499	-0.727208	-0.651106	-0.750784	-1.02844	-1.30732	-1.23537	-0.823816	-0.341952	-0.10374	-0.196095	-0.311887	-0.19599	0.280504	0.81559	1.15341	1.21096	1.18159	1.08094	0.907772	0.777821	0.631511	0.353365	0.0398188
1.34624	1.21604	1.0939	1.07992	1.13649	1.14326	1.01599	0.682181	0.33177	0.239415	0.392178	0.534198	0.519724	0.194948	-0.157416	-0.376236	-0.421715	-0.412508	-0.49119	-0.656787	-0.588985	-0.353459	-0.185316	-0.178061	-0.316558	-0.59153	-0.597703	-0.4237	-0.325381	-0.523204	-0.916096	-1.29043	-1.24875	-0.854781	-0.464225	-0.336853	-0.458261	-0.437334	-0.1896	0.234402	0.594929	0.769176	0.798891	0.801751	0.844163	0.899513	0.855742	0.665976	0.351453	0.142156
1.01718	0.907004	0.892286	1.00037	1.14801	1.12621	0.826579	0.37192	-0.102759	-0.240768	-0.0606618	0.0330191	-0.0544529	-0.277911	-0.478908	-0.482152	-0.415571	-0.44689	-0.454772	-0.462898	-0.212967	0.0191407	0.063261	-0.079875	-0.391224	-0.58099	-0.431402	-0.226393	-0.15615	-0.468231	-0.773232	-0.930772	-0.84051	-0.652347	-0.56599	-0.643452	-0.688444	-0.55033	-0.16783	0.266182	0.496093	0.59368	0.659528	0.821324	1.0383	1.1581	1.06501	0.727053	0.429376	0.335068
0.682506	0.490298	0.527093	0.744797	0.943214	0.928252	0.630331	0.118299	-0.272151	-0.372807	-0.315503	-0.358786	-0.516814	-0.764442	-0.711533	-0.579766	-0.499514	-0.495188	-0.36977	-0.134732	0.218226	0.391253	0.364327	0.134034	-0.159981	-0.29799	-0.170862	-0.0749845	-0.146099	-0.414235	-0.63989	-0.609442	-0.397597	-0.27584	-0.399445	-0.668314	-0.719896	-0.490474	-0.0681796	0.275012	0.437541	0.566133	0.862451	1.1739	1.41749	1.50726	1.33922	0.957074	0.62595	0.543117
0.524344	0.199811	0.169713	0.37521	0.527484	0.456614	0.210695	-0.141425	-0.395889	-0.375695	-0.364534	-0.467875	-0.618579	-0.636715	-0.496404	-0.445936	-0.532919	-0.607452	-0.392677	0.0576925	0.468512	0.674985	0.565297	0.359905	0.186252	0.181299	0.274004	0.228768	-0.03302	-0.396127	-0.569292	-0.387965	-0.111911	-0.00138521	-0.260732	-0.356504	-0.264533	-0.0463405	0.2136	0.361724	0.326498	0.594495	1.02826	1.46374	1.72197	1.74778	1.54141	1.18539	0.946304	0.932563
0.363985	0.0291986	-0.0865932	-0.00585222	-0.0254531	-0.218637	-0.478961	-0.577419	-0.533787	-0.408857	-0.405996	-0.448546	-0.42762	-0.222367	-0.101831	-0.162692	-0.448405	-0.762196	-0.513974	0.048945	0.513963	0.758523	0.672516	0.568442	0.517348	0.614202	0.690793	0.526905	0.138164	-0.317716	-0.494055	-0.26683	-0.0352097	0.0238028	-0.0768523	-0.0063653	0.272618	0.521084	0.657489	0.565867	0.383668	0.533257	1.06078	1.52946	1.8165	1.77126	1.60127	1.36902	1.294	1.35082
0.111341	-0.144588	-0.241337	-0.303662	-0.454855	-0.676604	-0.814369	-0.664048	-0.52984	-0.484987	-0.494334	-0.435565	-0.256924	0.0874887	0.239519	0.0565882	-0.296752	-0.686959	-0.579851	-0.0506229	0.370694	0.562275	0.597362	0.647097	0.790583	0.90648	0.961098	0.761566	0.329611	-0.0471668	-0.158565	-0.0111732	0.0517459	0.0309243	0.0235305	0.280541	0.708206	1.0116	1.0274	0.848135	0.53996	0.475193	0.899684	1.40206	1.65589	1.66803	1.61474	1.54118	1.57798	1.6907
-0.247749	-0.351334	-0.370934	-0.476961	-0.589579	-0.599903	-0.490841	-0.323918	-0.328871	-0.455893	-0.651275	-0.534157	-0.184617	0.200079	0.364561	0.20287	-0.14803	-0.446683	-0.471899	-0.197554	0.111214	0.216369	0.30004	0.519209	0.797704	0.988064	1.03829	0.843394	0.539614	0.3518	0.349045	0.408302	0.281523	0.0497646	0.0650759	0.478825	0.957515	1.2614	1.23863	1.12332	0.78341	0.535781	0.695868	1.11108	1.30047	1.3231	1.38919	1.55538	1.7477	1.8653
-0.422024	-0.424534	-0.445356	-0.575064	-0.606627	-0.451668	-0.14412	0.047461	-0.0361047	-0.283244	-0.605579	-0.522885	-0.159429	0.184984	0.3126	0.119904	-0.156289	-0.336534	-0.340754	-0.250736	-0.221752	-0.272359	-0.146452	0.246789	0.655167	0.939278	0.990722	0.874929	0.753522	0.677525	0.753139	0.772357	0.532541	0.215089	0.169854	0.551376	1.00443	1.30856	1.31972	1.16902	0.860355	0.605403	0.576281	0.727822	0.714813	0.801659	1.02644	1.40235	1.75897	1.93273
-0.172959	-0.218439	-0.417971	-0.634837	-0.652729	-0.331753	0.0827279	0.284075	0.157784	-0.0842285	-0.29377	-0.201066	0.0329947	0.178189	0.117084	-0.102467	-0.325925	-0.413886	-0.318496	-0.269737	-0.421906	-0.613382	-0.521899	-0.0668898	0.408871	0.702014	0.742228	0.696504	0.749413	0.887772	0.99488	0.959166	0.692739	0.439496	0.408421	0.69546	1.01058	1.2002	1.15546	0.986198	0.735152	0.576879	0.535795	0.453938	0.216564	0.249942	0.654413	1.1873	1.593	1.7941
0.158626	0.0320911	-0.291708	-0.696075	-0.723244	-0.308518	0.0981503	0.316831	0.244008	0.0696216	0.0163298	0.107569	0.233476	0.197274	-0.0618291	-0.468149	-0.724077	-0.665065	-0.482028	-0.430829	-0.598867	-0.722227	-0.563849	-0.209427	0.11277	0.253569	0.271078	0.331067	0.569767	0.885372	1.06621	1.0261	0.871491	0.6661	0.66603	0.849799	1.01648	1.00152	0.844463	0.634433	0.484461	0.479265	0.463815	0.264282	0.002738	0.0768871	0.44718	0.886807	1.26076	1.45234
0.395483	0.229887	-0.116863	-0.515125	-0.529843	-0.192999	0.0688949	0.186989	0.099762	0.0630713	0.171156	0.328557	0.395138	0.229541	-0.200459	-0.651945	-0.956702	-0.916732	-0.803032	-0.703248	-0.781443	-0.713641	-0.440761	-0.133702	-0.0759096	-0.123343	-0.252563	-0.129829	0.310775	0.738196	0.976896	0.994893	0.922558	0.846317	0.876765	1.00902	1.04484	0.838959	0.596946	0.393752	0.347784	0.373105	0.350574	0.145427	-0.0375032	0.10354	0.428666	0.675179	0.837951	0.962394
0.440202	0.323434	0.00720215	-0.224069	-0.14821	0.0336051	0.104825	0.00246048	-0.148244	-0.0884986	0.14068	0.366929	0.444008	0.231292	-0.18992	-0.590868	-0.853389	-0.892277	-0.981702	-0.993001	-0.982329	-0.666969	-0.300095	-0.0552912	-0.143984	-0.334971	-0.522785	-0.36758	0.0625257	0.455523	0.633432	0.628968	0.655265	0.764571	0.974707	1.11307	1.02559	0.853893	0.617251	0.505365	0.500657	0.434182	0.272491	0.0258398	-0.0391712	0.163884	0.457027	0.632984	0.603374	0.711458
0.301084	0.170155	-0.0471997	-0.0389686	0.137964	0.248734	0.186409	-0.0890508	-0.301034	-0.217608	0.0572252	0.267605	0.284137	0.0777688	-0.245055	-0.498786	-0.586746	-0.656151	-0.862276	-0.976115	-0.78258	-0.367367	-0.0700731	0.0360589	-0.206442	-0.461638	-0.571815	-0.404649	-0.11004	0.0766578	0.127858	0.0833549	0.20975	0.532191	0.858293	1.01691	1.0061	0.915214	0.762801	0.741247	0.7673	0.63686	0.359691	0.0439472	0.00457096	0.24669	0.481483	0.577361	0.535055	0.797193
0.146828	-0.0966496	-0.174844	0.00868034	0.300115	0.417965	0.284595	-0.0145464	-0.171598	-0.0845098	0.114884	0.166084	0.0585923	-0.200022	-0.445453	-0.538784	-0.47147	-0.470808	-0.596121	-0.51245	-0.187568	0.139511	0.273474	0.158659	-0.152934	-0.478443	-0.553219	-0.364568	-0.155165	-0.188193	-0.302521	-0.370949	-0.175706	0.260992	0.636411	0.790882	0.826702	0.814913	0.849756	0.935136	1.00391	0.857116	0.59191	0.33769	0.338353	0.462551	0.523517	0.413584	0.513857	0.950555
0.0453072	-0.34905	-0.416746	-0.119696	0.211289	0.340614	0.224822	0.0936489	0.0642829	0.184086	0.261654	0.127063	-0.179159	-0.597197	-0.849952	-0.755295	-0.543206	-0.416079	-0.402964	-0.0548892	0.370334	0.641261	0.675615	0.427987	0.0441289	-0.344857	-0.456254	-0.307886	-0.185885	-0.318767	-0.565419	-0.552549	-0.288946	0.0408182	0.281472	0.339996	0.367758	0.553968	0.793889	1.00207	1.10161	0.978251	0.757967	0.722741	0.78688	0.80561	0.667602	0.399954	0.485822	0.981602
-0.00128222	-0.42811	-0.55733	-0.303248	-0.0335426	0.0911436	0.0481057	0.0597548	0.211541	0.371384	0.377906	0.137602	-0.24235	-0.708484	-0.960018	-0.855596	-0.748731	-0.617453	-0.261322	0.301109	0.753676	1.02167	0.991575	0.7459	0.361797	0.0130949	-0.141516	-0.153792	-0.286186	-0.563599	-0.719674	-0.573259	-0.26034	-0.0345798	0.00587797	-0.0134783	0.104128	0.440485	0.765122	0.986	1.03158	0.947042	0.9521	1.05506	1.16607	1.12841	0.822428	0.418061	0.401634	0.918411
-0.025167	-0.405607	-0.557776	-0.477036	-0.397515	-0.363893	-0.350534	-0.11867	0.191807	0.389492	0.410174	0.173288	-0.201537	-0.618355	-0.792984	-0.809167	-0.8212	-0.731914	-0.207081	0.455448	0.937556	1.17748	1.14616	0.972992	0.661155	0.41255	0.287237	0.128964	-0.252453	-0.64095	-0.901762	-0.689673	-0.322799	-0.110466	-0.0961313	0.00609446	0.300458	0.64951	0.909451	0.99068	0.915659	0.883363	1.0266	1.23235	1.36899	1.26907	0.898885	0.568738	0.458805	0.833491
-0.23118	-0.459765	-0.484981	-0.502629	-0.599133	-0.728842	-0.600005	-0.236061	0.0895534	0.285529	0.266661	0.0458879	-0.278644	-0.524075	-0.578344	-0.703657	-0.801139	-0.691833	-0.132088	0.520186	0.94541	1.16678	1.15523	1.02479	0.850893	0.757074	0.684495	0.449562	-0.0299993	-0.530557	-0.997424	-0.880794	-0.543217	-0.306714	-0.196432	0.187532	0.628869	0.938614	1.09992	1.02807	0.875661	0.834088	1.01078	1.25021	1.40053	1.24543	0.98462	0.665703	0.580184	0.75028
-0.609313	-0.62696	-0.524979	-0.511376	-0.604464	-0.631144	-0.334095	-0.0209312	0.182124	0.185228	-0.00844431	-0.261444	-0.524941	-0.603135	-0.523127	-0.552737	-0.610179	-0.427388	0.109408	0.608362	0.910051	0.992745	0.958007	0.905448	0.889509	0.947545	0.932583	0.629779	0.244212	-0.225096	-0.757392	-0.891494	-0.816613	-0.629426	-0.250834	0.318433	0.817143	1.17279	1.2589	1.16923	1.03	0.979393	1.13509	1.31495	1.34979	1.1444	0.856243	0.590793	0.5834	0.716875
-1.01308	-0.926723	-0.700475	-0.596784	-0.553885	-0.32788	0.0824509	0.329696	0.386267	0.218229	-0.162211	-0.595387	-0.876462	-0.807683	-0.624892	-0.573936	-0.475372	-0.0411158	0.406325	0.741704	0.86932	0.789417	0.670451	0.666231	0.813135	0.942704	0.947029	0.706725	0.383169	-0.0441461	-0.438015	-0.664891	-0.820233	-0.778799	-0.30963	0.367547	0.905807	1.24363	1.27286	1.23983	1.20387	1.27069	1.38366	1.43486	1.30052	0.959137	0.560875	0.369399	0.450872	0.630979
-1.03281	-1.08342	-1.01611	-0.855532	-0.580211	-0.118366	0.311008	0.579005	0.528887	0.298348	-0.114319	-0.566292	-0.871294	-0.90774	-0.866549	-0.715496	-0.384999	0.215518	0.703241	0.923875	0.896217	0.716949	0.569663	0.603529	0.78925	0.906612	0.806689	0.605692	0.28409	-0.0167608	-0.216537	-0.407769	-0.58484	-0.55781	-0.0810733	0.454258	0.89828	1.13381	1.17793	1.21301	1.3167	1.49071	1.59977	1.53866	1.26857	0.802441	0.333133	0.109674	0.204576	0.375649
-0.882626	-1.02625	-1.18403	-1.15603	-0.710296	-0.105385	0.375014	0.64179	0.556272	0.352345	-0.0171094	-0.403654	-0.655432	-0.781478	-0.981987	-0.935425	-0.33027	0.332014	0.808019	0.992276	1.00856	0.862986	0.704226	0.739068	0.853989	0.829994	0.578948	0.245138	-0.0542479	-0.237667	-0.231633	-0.31764	-0.369956	-0.0924368	0.368675	0.734085	0.958624	1.00201	0.986073	1.0822	1.3165	1.55178	1.67989	1.55872	1.20343	0.750724	0.324873	0.0857906	0.0317659	0.0285225
-0.722672	-0.859704	-1.09049	-1.13182	-0.609669	-0.0579805	0.330622	0.513658	0.397866	0.199799	-0.122048	-0.304491	-0.364619	-0.593936	-0.860119	-0.995687	-0.37393	0.285181	0.740433	0.911262	0.942443	0.869864	0.845136	0.914402	0.960964	0.756061	0.378305	-0.12152	-0.476814	-0.561844	-0.48208	-0.40793	-0.154582	0.333386	0.787418	1.052	1.12248	0.972024	0.842072	0.916465	1.22279	1.46027	1.55371	1.40764	1.09873	0.756137	0.448206	0.225968	0.0293655	-0.202394
-0.702123	-0.769331	-0.845328	-0.699402	-0.214608	0.183516	0.376562	0.361356	0.117634	-0.178578	-0.369321	-0.339118	-0.296218	-0.533348	-0.775361	-0.915079	-0.404162	0.131413	0.477291	0.579028	0.668314	0.71927	0.859337	0.999405	1.00129	0.736815	0.329519	-0.195697	-0.585659	-0.671422	-0.696882	-0.525565	0.0141606	0.607841	1.07164	1.30546	1.28952	1.15712	0.994457	0.98096	1.17986	1.35997	1.32182	1.11081	0.82363	0.558912	0.442388	0.360775	0.098011	-0.176717
-0.93255	-0.828128	-0.703197	-0.263081	0.18973	0.476038	0.505754	0.283272	-0.122559	-0.559152	-0.702288	-0.564418	-0.474644	-0.665387	-0.858572	-0.789793	-0.355536	-0.0355377	0.109657	0.143279	0.308248	0.530591	0.80518	0.971858	0.932482	0.64042	0.233369	-0.170509	-0.404222	-0.562494	-0.679507	-0.550426	0.0854912	0.698947	1.15982	1.36434	1.37183	1.26825	1.2047	1.252	1.33689	1.33218	1.11336	0.767344	0.387392	0.218865	0.262498	0.288795	0.114409	-0.184
-1.28895	-1.13155	-0.682892	-0.0411158	0.444654	0.637456	0.580014	0.293323	-0.185506	-0.587919	-0.702491	-0.722091	-0.771233	-0.974672	-1.02503	-0.700397	-0.289333	-0.103367	-0.0990424	0.0168552	0.32245	0.613152	0.852096	0.903296	0.723539	0.387044	0.0771599	-0.150937	-0.237432	-0.385939	-0.442649	-0.255463	0.285484	0.78932	1.13764	1.307	1.31035	1.29783	1.34513	1.47933	1.54616	1.39692	1.06848	0.634085	0.147688	-0.054286	-0.0353127	-0.0336733	-0.228323	-0.366575
-1.58701	-1.62346	-0.834706	-0.0615826	0.415399	0.617478	0.576881	0.295562	-0.151041	-0.463854	-0.538875	-0.670537	-0.916699	-1.06765	-0.894866	-0.53849	-0.253159	-0.176812	-0.0780048	0.216848	0.643536	0.924961	1.02035	0.893816	0.526071	0.091187	-0.236275	-0.353288	-0.261805	-0.274325	-0.186748	0.142772	0.60779	0.94195	1.11546	1.10709	1.09653	1.19948	1.39058	1.60096	1.68463	1.45873	1.12565	0.654634	0.187524	-0.0632782	-0.214715	-0.422059	-0.615976	-0.558673
-1.63897	-1.81043	-1.07148	-0.292742	0.192296	0.358974	0.325458	0.0636697	-0.230834	-0.323188	-0.345718	-0.499597	-0.709138	-0.609355	-0.316455	-0.100216	-0.0763597	-0.136976	0.0467925	0.483246	0.948265	1.22017	1.17298	0.935361	0.475575	-0.0318184	-0.405911	-0.508276	-0.442671	-0.318962	-0.0448613	0.491447	0.899092	1.09409	1.12991	0.955524	0.903941	1.05792	1.34741	1.58537	1.59849	1.37991	1.06515	0.657361	0.339909	0.125484	-0.158277	-0.503317	-0.92697	-0.790565
-1.56569	-1.61336	-1.09048	-0.537086	-0.182663	-0.19323	-0.334657	-0.49	-0.516192	-0.369045	-0.310521	-0.340864	-0.332633	0.0176401	0.325432	0.422042	0.295996	0.0617957	0.142049	0.65736	1.10065	1.33715	1.21575	0.956155	0.546417	0.0607519	-0.282335	-0.448664	-0.58472	-0.417553	0.0682173	0.643343	1.07394	1.19081	1.1258	0.998778	0.956473	1.11436	1.34525	1.4985	1.39125	1.18366	0.848634	0.559746	0.409042	0.271522	-0.0991535	-0.452983	-0.832934	-0.672604
-1.55808	-1.34403	-0.914905	-0.636165	-0.583745	-0.855054	-1.15639	-1.22726	-0.946327	-0.651719	-0.495538	-0.341799	0.07195	0.527691	0.80643	0.881312	0.615129	0.347482	0.311036	0.664482	1.07603	1.25736	1.13791	0.898579	0.518871	0.168459	-0.0535336	-0.283828	-0.482628	-0.418732	0.116354	0.655591	1.02686	1.13812	1.09728	1.0474	1.11472	1.3085	1.44368	1.42823	1.1828	0.876577	0.552777	0.410374	0.34048	0.241777	-0.111074	-0.445861	-0.50135	-0.342484
-1.65716	-1.17212	-0.77668	-0.629776	-0.783654	-1.14969	-1.42906	-1.33831	-1.11914	-1.00934	-0.908339	-0.439169	0.281464	0.838279	1.12532	1.13868	0.948667	0.707875	0.623332	0.811984	1.04946	1.02669	0.911873	0.635192	0.338004	0.203901	0.13889	-0.0855441	-0.201092	-0.122304	0.293886	0.705194	0.944382	1.02219	0.991606	1.03841	1.24098	1.4953	1.60437	1.44194	1.15891	0.770905	0.51815	0.423355	0.316108	0.102659	-0.318309	-0.420185	-0.229337	-0.0506945
-1.45179	-1.0107	-0.740749	-0.754247	-0.941572	-1.16527	-1.18268	-1.04725	-0.995805	-1.1072	-1.12754	-0.445232	0.374035	0.932315	1.20129	1.2166	1.09617	0.952545	0.993003	1.0901	1.11884	0.89758	0.59087	0.218974	0.00772285	0.0318236	0.0840001	-0.0164108	-0.0133066	0.290335	0.612043	0.861485	0.890956	0.803485	0.800486	0.962526	1.3023	1.58519	1.67814	1.46347	1.20949	0.925488	0.74158	0.637019	0.446764	0.134683	-0.325348	-0.339577	-0.099412	0.0687313
-0.90927	-0.663734	-0.679917	-0.899713	-1.12366	-1.18867	-0.952412	-0.725674	-0.755285	-0.907209	-0.843802	-0.221313	0.433891	0.900374	1.09781	1.14657	1.09987	1.10249	1.24085	1.34088	1.23509	0.897621	0.44345	0.00197458	-0.226367	-0.244014	-0.14716	-0.140393	0.162272	0.603609	0.915307	1.04976	0.968635	0.777892	0.724599	0.939373	1.27134	1.52395	1.51412	1.37635	1.20099	1.06542	1.00944	0.92832	0.666776	0.284139	-0.0208626	0.00299358	0.106195	0.0738993
-0.359424	-0.276486	-0.476995	-0.91139	-1.27499	-1.28726	-0.917214	-0.635545	-0.622431	-0.67377	-0.383556	0.145916	0.61899	0.876246	0.906449	0.90638	0.925598	1.11254	1.34831	1.41733	1.24002	0.935749	0.529673	0.090395	-0.181891	-0.327713	-0.414208	-0.247774	0.246054	0.769177	1.11115	1.16137	1.08782	0.990335	0.988069	1.12472	1.32973	1.39826	1.2959	1.17766	1.09336	1.11698	1.19332	1.11464	0.848214	0.567383	0.461844	0.503035	0.449255	0.201383
0.0390549	0.0516806	-0.26211	-0.719454	-1.20195	-1.30944	-1.01873	-0.774664	-0.728102	-0.51992	-0.00289965	0.471152	0.798964	0.906072	0.774899	0.648853	0.735698	1.01493	1.28268	1.36513	1.23566	0.946288	0.584402	0.241559	-0.0180316	-0.237584	-0.398297	-0.185476	0.343507	0.848076	1.12071	1.20951	1.1777	1.19326	1.31746	1.42969	1.4682	1.32579	1.03178	0.849091	0.879783	1.06477	1.17969	1.11224	0.884632	0.808146	0.881076	0.914942	0.760087	0.381355
0.257602	0.174769	-0.0801835	-0.469169	-0.876953	-1.01667	-0.991838	-1.02535	-0.992953	-0.485455	0.157542	0.690188	0.917169	0.894394	0.726845	0.611297	0.743063	1.00105	1.1919	1.15667	0.994983	0.710733	0.447237	0.316308	0.186111	-0.0270929	-0.102114	0.18102	0.622357	0.98093	1.14028	1.18001	1.19727	1.30316	1.54162	1.69047	1.65452	1.34195	1.00374	0.757335	0.813418	0.985712	1.06377	0.972878	0.882965	0.975425	1.13698	1.17328	0.961544	0.494679
0.25569	0.237066	-0.02106	-0.368786	-0.623005	-0.749052	-0.912207	-1.19597	-1.32983	-0.635315	0.11608	0.658247	0.854711	0.876125	0.770587	0.745127	0.909608	1.09533	1.09892	0.86814	0.546782	0.264486	0.148206	0.179874	0.176631	0.0884271	0.224832	0.639314	0.988609	1.1692	1.15742	1.03308	1.06426	1.3054	1.59635	1.78939	1.67092	1.37324	1.0863	0.924125	0.966047	1.02506	0.957608	0.770283	0.747996	0.946657	1.16753	1.21825	0.958656	0.648284
0.174433	0.0544901	-0.19094	-0.432221	-0.517495	-0.582994	-0.803279	-1.15589	-1.38325	-0.769063	-0.0664959	0.420251	0.646744	0.711128	0.726439	0.867727	1.0637	1.18815	1.04867	0.707293	0.226755	-0.107543	-0.1894	-0.147965	-0.0286498	0.0376873	0.512715	0.986523	1.2699	1.34478	1.19359	0.974526	0.947601	1.18777	1.49287	1.62024	1.49395	1.28392	1.12834	1.13901	1.21975	1.19795	0.969124	0.665587	0.668936	0.893232	1.07212	1.07107	0.887897	0.699106
0.0650992	-0.270664	-0.540752	-0.59551	-0.506224	-0.534125	-0.803726	-1.10824	-1.20303	-0.755106	-0.284228	0.0299115	0.157772	0.251697	0.457438	0.813081	1.0928	1.21773	1.03358	0.633604	0.19579	-0.118	-0.248196	-0.330541	-0.341841	-0.0272131	0.589905	1.11791	1.39421	1.39438	1.24539	1.04049	0.963756	1.12482	1.31982	1.29949	1.20567	1.0723	1.08932	1.27577	1.39972	1.33764	1.07561	0.820902	0.826448	0.967492	0.993546	0.838935	0.582519	0.525564
-0.031539	-0.345329	-0.470643	-0.418222	-0.385577	-0.527492	-0.888401	-1.17534	-1.02868	-0.650084	-0.419441	-0.405594	-0.499902	-0.404512	0.0138755	0.52821	0.910221	1.04199	0.821948	0.505472	0.236115	0.0634384	-0.0860453	-0.273371	-0.425539	-0.122875	0.538921	1.06986	1.34127	1.36879	1.27619	1.13818	1.09002	1.15025	1.17264	1.00485	0.78725	0.765208	0.95508	1.21868	1.39513	1.314	1.0947	1.05044	1.09919	1.11353	0.965023	0.57677	0.147257	0.186982
0.0251427	-0.10603	-0.065084	0.0237141	-0.107215	-0.429306	-0.965752	-1.36133	-1.02839	-0.627582	-0.466763	-0.66898	-0.878034	-0.797293	-0.310546	0.206718	0.493759	0.566931	0.448209	0.296285	0.248363	0.236575	0.104426	-0.0894914	-0.24874	0.0746765	0.549216	0.935622	1.09791	1.15496	1.10631	1.06303	1.13034	1.20034	1.0865	0.823006	0.588805	0.605582	0.827436	1.05784	1.18203	1.08089	1.07423	1.16058	1.25988	1.22881	0.939673	0.415922	-0.154216	-0.12572
0.13578	0.179168	0.303366	0.352857	0.159916	-0.315983	-0.964734	-1.40572	-1.14651	-0.79087	-0.671799	-0.905756	-0.950747	-0.703746	-0.347126	-0.0532498	0.018702	-0.0260448	-0.0551672	0.038269	0.203239	0.290328	0.19187	0.0287142	0.0899239	0.405284	0.691348	0.841181	0.803025	0.749245	0.696929	0.818198	1.02296	1.1435	1.03381	0.781787	0.594462	0.638826	0.790856	0.886246	0.821235	0.789183	0.917043	1.13426	1.25748	1.18148	0.845232	0.301706	-0.244018	-0.236275
0.0943174	0.304697	0.505556	0.547966	0.317429	-0.174584	-0.780367	-1.11662	-1.08617	-1.04522	-1.0387	-1.17671	-1.0198	-0.611419	-0.267739	-0.186265	-0.261286	-0.290164	-0.109081	0.158916	0.307284	0.286951	0.167741	0.10273	0.36975	0.697074	0.892073	0.839269	0.622159	0.384296	0.22822	0.439089	0.691461	0.860825	0.797523	0.640715	0.644796	0.749463	0.861942	0.813533	0.612536	0.555094	0.771577	1.00246	1.09663	0.993049	0.593809	0.124501	-0.220295	-0.17471
-0.163209	0.217336	0.497296	0.531406	0.305751	-0.133283	-0.545462	-0.763061	-0.876411	-1.0613	-1.33212	-1.52725	-1.1721	-0.648731	-0.298459	-0.216985	-0.245619	-0.0777202	0.233734	0.497092	0.557814	0.420782	0.159237	0.188221	0.509685	0.836275	0.972681	0.859574	0.637092	0.28131	0.00340843	0.084394	0.262303	0.380397	0.350299	0.407602	0.600648	0.817132	0.902023	0.824317	0.659208	0.662557	0.847546	0.980045	0.911616	0.634203	0.159524	-0.196747	-0.286903	-0.120225
-0.53182	-0.0519094	0.228539	0.233596	0.0745912	-0.229433	-0.443858	-0.508137	-0.630764	-0.86643	-1.356	-1.61755	-1.25116	-0.81495	-0.509599	-0.416163	-0.248996	0.207722	0.592174	0.807925	0.777093	0.582932	0.324318	0.303985	0.582968	0.859998	0.928777	0.843258	0.570727	0.207377	-0.0629563	-0.147254	-0.179306	-0.24212	-0.218751	0.072927	0.43443	0.716343	0.826137	0.821917	0.742502	0.88086	1.0429	1.04478	0.803747	0.307584	-0.216167	-0.401539	-0.249509	-0.0689144
-0.740764	-0.359241	-0.187191	-0.236577	-0.410719	-0.532615	-0.513153	-0.413369	-0.499619	-0.739679	-1.15845	-1.2032	-1.02797	-0.880338	-0.845739	-0.740829	-0.298027	0.327392	0.830496	1.02598	0.96024	0.762661	0.546283	0.546702	0.718264	0.86419	0.812119	0.63578	0.318816	0.0186973	-0.150317	-0.255123	-0.446354	-0.556776	-0.421103	-0.00100613	0.34243	0.521071	0.610846	0.66644	0.766713	1.01616	1.16574	1.09609	0.764238	0.284188	-0.0564575	-0.0604334	0.0188427	-0.0136967
-0.718261	-0.52668	-0.566789	-0.709925	-0.82181	-0.714946	-0.544605	-0.477536	-0.600409	-0.814833	-0.937217	-0.814484	-0.71885	-0.769945	-0.98559	-1.03693	-0.47279	0.248088	0.785616	1.04092	1.01326	0.89112	0.766051	0.80065	0.90434	0.894017	0.636379	0.332599	-0.079092	-0.33966	-0.381477	-0.400834	-0.549829	-0.450289	-0.200603	0.169934	0.35297	0.36999	0.296434	0.361306	0.670074	0.974205	1.12868	1.01728	0.772336	0.413868	0.342021	0.379306	0.359949	0.144059
-0.670368	-0.571805	-0.703954	-0.739668	-0.572257	-0.389465	-0.3285	-0.439409	-0.757594	-0.982761	-0.941814	-0.656728	-0.503232	-0.642706	-0.918167	-1.00027	-0.510102	0.143637	0.596937	0.785832	0.828487	0.812304	0.865458	0.980623	1.07992	0.944351	0.60517	0.125364	-0.385935	-0.649921	-0.677578	-0.623937	-0.60887	-0.2918	0.0250249	0.35601	0.436019	0.338049	0.163175	0.228047	0.550487	0.812869	0.89654	0.793443	0.624428	0.484711	0.624045	0.734327	0.64124	0.35992
-0.664956	-0.588609	-0.644342	-0.430301	-0.0907707	0.0707812	-0.0110755	-0.279699	-0.76805	-1.22344	-1.11755	-0.744333	-0.566912	-0.69247	-0.811436	-0.746075	-0.421438	-0.0010972	0.296197	0.372787	0.479407	0.606291	0.837911	1.01338	1.08289	0.911433	0.576403	0.0697417	-0.401763	-0.67234	-0.870896	-0.890008	-0.753115	-0.328136	0.097332	0.41904	0.479029	0.385698	0.309945	0.44342	0.642814	0.737471	0.639257	0.372586	0.292194	0.427623	0.749819	0.925286	0.841233	0.572365
-0.721311	-0.694036	-0.593032	-0.135337	0.234222	0.421165	0.252882	-0.0572462	-0.577823	-1.08204	-1.11971	-0.918608	-0.801978	-0.854293	-0.865838	-0.622743	-0.243662	-0.0335264	0.0105934	0.0219989	0.174517	0.46937	0.800843	0.973625	0.983322	0.8021	0.434843	0.00606251	-0.314808	-0.541195	-0.834722	-0.983717	-0.829246	-0.345428	0.0661235	0.347548	0.420721	0.407468	0.506275	0.706645	0.833041	0.764368	0.456437	-0.0143356	-0.196778	0.203299	0.645613	0.866979	0.802944	0.553607
-0.693193	-0.838526	-0.525608	-0.00370407	0.393931	0.562319	0.393548	0.0770726	-0.342919	-0.673554	-0.810099	-0.894885	-1.05633	-1.23658	-1.07942	-0.6332	-0.21115	-0.0520396	-0.0855565	0.030097	0.293211	0.625417	0.88316	0.966098	0.819301	0.56679	0.196115	-0.134765	-0.295235	-0.44301	-0.706751	-0.727817	-0.522319	-0.166188	0.0646996	0.143732	0.189561	0.310829	0.584198	0.845603	0.95027	0.793218	0.356625	-0.22865	-0.398885	0.00461006	0.405663	0.557693	0.521979	0.413756
-0.445593	-0.703719	-0.415703	0.0649405	0.397879	0.521345	0.341832	0.0744286	-0.210797	-0.362966	-0.451659	-0.663887	-1.00502	-1.4858	-1.28519	-0.785502	-0.408374	-0.262203	-0.0943041	0.22423	0.626993	0.94455	1.1061	1.01619	0.718023	0.347593	-0.0230823	-0.233113	-0.295926	-0.405127	-0.562911	-0.493888	-0.155823	0.0794592	0.123579	-0.0281014	-0.0613742	0.126789	0.533214	0.829531	0.911004	0.692429	0.260963	-0.269624	-0.373209	-0.133777	0.0695229	0.118526	0.0190916	0.0715122
-0.169429	-0.293034	-0.0860715	0.204386	0.379854	0.371484	0.146561	-0.116448	-0.240053	-0.207163	-0.219684	-0.515652	-0.932957	-1.2155	-1.10253	-0.861144	-0.665413	-0.468461	-0.133569	0.373685	0.894856	1.19654	1.26288	1.109	0.786424	0.38572	0.142975	-0.0116358	-0.22484	-0.426081	-0.600223	-0.263378	0.095439	0.273592	0.210779	0.00489855	-0.0422897	0.173461	0.512014	0.717512	0.706456	0.451015	0.055438	-0.283255	-0.289428	-0.160346	-0.163345	-0.243737	-0.333895	-0.0766401
0.0952611	0.0654063	0.217681	0.369467	0.357434	0.13593	-0.136113	-0.342481	-0.285666	-0.19052	-0.214271	-0.533188	-0.770807	-0.800173	-0.651317	-0.625995	-0.700772	-0.6984	-0.214094	0.472848	1.00012	1.29082	1.31541	1.20109	0.934903	0.678242	0.483837	0.305789	-0.0250916	-0.436294	-0.589928	-0.197175	0.179953	0.339796	0.271611	0.191463	0.22948	0.453776	0.647798	0.662621	0.446732	0.061408	-0.323183	-0.451426	-0.268146	-0.146633	-0.21555	-0.252974	-0.134634	0.22931
0.155605	0.270526	0.438425	0.513551	0.399956	0.0493011	-0.181237	-0.224276	-0.124491	-0.105762	-0.254757	-0.533391	-0.639174	-0.476645	-0.283111	-0.268532	-0.553514	-0.605585	-0.146182	0.467518	0.950603	1.14389	1.21633	1.15938	0.981087	0.878234	0.777091	0.537519	0.155614	-0.29636	-0.361615	-0.0308738	0.23395	0.311028	0.312424	0.351173	0.511504	0.725302	0.816297	0.689274	0.265865	-0.241285	-0.580709	-0.473845	-0.259315	-0.176377	-0.21087	-0.0673847	0.183278	0.507427
0.0203924	0.292784	0.498525	0.556806	0.401218	0.189723	0.106402	0.157846	0.222229	0.0876389	-0.221025	-0.569238	-0.54587	-0.268596	-0.0872688	-0.151547	-0.31812	-0.218581	0.148049	0.549835	0.871299	0.927626	0.939764	0.872311	0.820484	0.910258	0.897737	0.662073	0.305314	-0.0324025	-0.000245094	0.247244	0.345319	0.271275	0.219936	0.352679	0.615061	0.861085	0.896904	0.671249	0.240516	-0.159945	-0.238139	-0.140552	-0.153072	-0.222966	-0.303602	-0.0221777	0.349335	0.63662
-0.0760016	0.228128	0.413362	0.399376	0.311172	0.289862	0.396971	0.527272	0.513775	0.271762	-0.0867057	-0.359969	-0.278495	-0.0864258	-0.00177813	-0.05092	-0.106654	0.139615	0.513569	0.781566	0.838381	0.713068	0.593858	0.478065	0.542449	0.730368	0.766675	0.625248	0.347836	0.264026	0.34257	0.48166	0.454491	0.205887	0.0918036	0.265807	0.597524	0.823285	0.826878	0.588527	0.262774	0.124033	0.211609	0.255486	0.125533	-0.193628	-0.468844	-0.254069	0.227795	0.581241
0.108854	0.299459	0.32771	0.183109	0.161799	0.280382	0.542764	0.756073	0.707176	0.447096	0.133795	0.0189791	0.145619	0.22929	0.135714	-0.0364742	-0.00529385	0.344246	0.73529	0.954703	0.853071	0.694066	0.451809	0.223468	0.276621	0.42499	0.418817	0.306686	0.25193	0.378813	0.56307	0.659192	0.552189	0.264034	0.187792	0.371072	0.597566	0.699059	0.637465	0.398383	0.252317	0.350148	0.553936	0.588778	0.403894	-0.0180492	-0.523978	-0.47522	-0.0370569	0.298079
0.438486	0.490662	0.327263	0.0344687	-0.114283	0.141996	0.52718	0.768566	0.75751	0.537226	0.401414	0.412819	0.536041	0.532554	0.316175	-0.00591516	0.049191	0.448047	0.780253	0.957674	0.886071	0.696061	0.380805	0.137084	0.0840359	0.0917788	-0.0542865	-0.168858	-0.0541816	0.275339	0.573609	0.645562	0.560287	0.438879	0.470304	0.644551	0.748486	0.661502	0.349177	0.0832386	0.112466	0.44809	0.714866	0.768507	0.563116	0.1004	-0.370861	-0.485677	-0.288968	-0.156713
0.729054	0.676739	0.419345	0.0140023	-0.223616	-5.24521e-05	0.376343	0.561332	0.51512	0.457921	0.52792	0.696796	0.811961	0.772585	0.452692	0.205063	0.244789	0.542815	0.799826	0.883741	0.785771	0.552792	0.27904	0.110758	0.0203567	-0.185524	-0.465867	-0.70617	-0.464785	-0.00586939	0.316082	0.448093	0.464137	0.529741	0.695932	0.852845	0.890861	0.633224	0.18125	-0.142795	0.0353589	0.42567	0.67316	0.705317	0.432298	0.067482	-0.295868	-0.441201	-0.456652	-0.614192
0.862885	0.702171	0.417189	0.0755672	-0.137637	-0.044445	0.137859	0.188571	0.113794	0.185502	0.459358	0.777893	0.920645	0.850996	0.673192	0.504421	0.576129	0.759654	0.847719	0.735833	0.562668	0.304786	0.126006	0.077352	-0.0159788	-0.369076	-0.713628	-0.988355	-0.732321	-0.342987	-0.121376	0.0694723	0.16828	0.44116	0.738698	0.927593	0.923617	0.613001	0.2101	0.00275469	0.177246	0.42913	0.533308	0.417028	0.134244	-0.177349	-0.382985	-0.459715	-0.575995	-0.945693
0.799205	0.583072	0.353266	0.0870829	-0.0174785	-0.00265551	-0.0359278	-0.198839	-0.343684	-0.1189	0.31023	0.66392	0.845003	0.845178	0.745255	0.742988	0.871581	0.995291	0.960309	0.670689	0.381801	0.136858	0.0552464	0.0141611	-0.126045	-0.518692	-0.805627	-0.911898	-0.708598	-0.569752	-0.560299	-0.471014	-0.248183	0.212197	0.582489	0.796043	0.793776	0.569097	0.252378	0.21349	0.362346	0.452609	0.373437	0.0362101	-0.34008	-0.569154	-0.556772	-0.571001	-0.734157	-1.13511
0.689384	0.486189	0.248327	0.104458	0.0885201	0.0684309	-0.102781	-0.307684	-0.490371	-0.237999	0.165984	0.463034	0.621168	0.608403	0.677181	0.866809	1.06669	1.17282	1.0292	0.798416	0.498786	0.322691	0.264516	0.0935483	-0.15408	-0.654881	-0.83708	-0.781241	-0.5755	-0.537728	-0.695512	-0.709986	-0.370944	0.0464673	0.366222	0.487978	0.468378	0.327439	0.189674	0.324859	0.486655	0.488539	0.289739	-0.134892	-0.498731	-0.549581	-0.541349	-0.650062	-0.921127	-1.28497
0.728487	0.48916	0.301591	0.247322	0.245055	0.153677	-0.151568	-0.348903	-0.431492	-0.159101	0.0546975	0.187929	0.223504	0.272507	0.526832	0.85855	1.08431	1.14039	1.07758	0.904658	0.743456	0.686014	0.597077	0.364098	-0.108872	-0.646296	-0.795779	-0.646434	-0.486348	-0.498136	-0.626135	-0.486067	-0.114067	0.171264	0.282523	0.186506	-0.0474501	-0.20914	-0.100811	0.260203	0.501345	0.493463	0.279282	-0.0887074	-0.284089	-0.245829	-0.30498	-0.584835	-0.963322	-1.30568
0.938734	0.727727	0.639523	0.617725	0.540019	0.293367	-0.155921	-0.395248	-0.360894	-0.0638442	0.0576682	-0.0503111	-0.0806541	0.128017	0.510516	0.853708	1.06067	1.07256	1.0139	0.920569	0.927335	0.9717	0.904491	0.59534	0.0950265	-0.361586	-0.463951	-0.398834	-0.425027	-0.568651	-0.611445	-0.235294	0.133533	0.358806	0.29233	0.0139403	-0.379196	-0.71862	-0.476991	-0.028574	0.291914	0.321629	0.190701	-0.0308046	-0.00865746	0.0674448	-0.0307684	-0.381912	-0.773828	-0.989473
1.06524	1.02391	1.06168	1.06283	0.880148	0.429395	-0.107296	-0.500676	-0.417737	-0.118734	0.0103464	-0.120582	-0.022263	0.299445	0.697325	0.957753	1.02311	0.897312	0.797144	0.817827	0.982553	1.1048	1.00683	0.700606	0.275732	0.0503206	0.036335	-0.0306287	-0.24188	-0.604254	-0.617019	-0.212303	0.230743	0.459433	0.334608	-0.0160475	-0.448002	-0.866529	-0.743551	-0.38571	-0.18119	-0.120712	-0.155938	-0.110841	0.112722	0.22276	0.139683	-0.137486	-0.420271	-0.402762
1.12314	1.24661	1.38716	1.39222	1.12604	0.641594	0.0226288	-0.434716	-0.471651	-0.323283	-0.287952	-0.264584	0.115962	0.592455	0.91514	1.06253	1.00509	0.79042	0.658514	0.738034	0.935719	1.03453	0.927035	0.599817	0.392961	0.367013	0.414306	0.298758	-0.0194263	-0.545131	-0.748569	-0.383648	0.072825	0.339846	0.200372	-0.0897369	-0.519982	-0.863557	-0.856302	-0.717456	-0.737057	-0.818669	-0.739393	-0.389853	-0.0439749	0.125633	0.10823	-0.00292301	-0.0496235	0.0699358
1.07631	1.33234	1.5271	1.55095	1.20298	0.762974	0.242152	-0.2003	-0.416922	-0.529296	-0.660225	-0.433732	0.129187	0.734098	1.08071	1.13972	1.03467	0.821955	0.730577	0.82621	0.923553	0.900535	0.680494	0.452398	0.405697	0.543568	0.651896	0.492891	0.0826659	-0.395187	-0.726067	-0.552308	-0.243784	-0.0812554	-0.162868	-0.432713	-0.789716	-0.939688	-0.907531	-0.939582	-1.1523	-1.35842	-1.16977	-0.681071	-0.358631	-0.236385	-0.173467	-0.0355968	0.132791	0.38028
0.964778	1.29698	1.48881	1.51169	1.17983	0.800125	0.377692	0.0455909	-0.252818	-0.541218	-0.889676	-0.714452	0.0103316	0.629403	1.0058	1.03747	1.00322	0.899145	0.866361	0.956135	0.987559	0.812197	0.475946	0.253221	0.377663	0.582915	0.664389	0.473402	0.124211	-0.330448	-0.674512	-0.680685	-0.599211	-0.688392	-0.83519	-1.09527	-1.26062	-1.17036	-1.05519	-1.15268	-1.3378	-1.4304	-1.24932	-0.931518	-0.770699	-0.797379	-0.684168	-0.276278	0.127706	0.442089
1.01267	1.26163	1.37313	1.27565	0.959171	0.601924	0.316942	0.150857	-0.0926204	-0.444008	-0.894273	-0.740534	-0.113894	0.379933	0.686016	0.770419	0.810389	0.849626	0.946724	1.06726	1.06792	0.808088	0.443028	0.293056	0.435077	0.582957	0.567018	0.348199	-0.0522614	-0.441247	-0.698884	-0.800028	-0.901904	-1.24865	-1.62958	-1.91554	-1.73812	-1.47452	-1.35105	-1.45464	-1.51647	-1.37299	-1.22633	-1.05648	-1.09463	-1.12327	-0.81938	-0.27819	0.13385	0.336173
1.21071	1.3271	1.23987	0.952446	0.526595	0.20841	0.0669837	0.0664258	-0.123585	-0.520627	-0.705755	-0.539565	-0.177574	0.109954	0.214622	0.299757	0.397344	0.63873	0.913806	1.06779	1.05283	0.77102	0.525345	0.518196	0.605773	0.605215	0.41911	0.0274396	-0.417454	-0.642866	-0.744497	-0.851012	-1.07716	-1.55013	-1.85439	-1.88718	-1.6873	-1.68346	-1.68744	-1.74244	-1.53401	-1.27163	-1.13937	-1.08451	-1.09142	-0.89422	-0.415774	0.00798416	0.237651	0.250521
1.41192	1.40722	1.15007	0.7186	0.24026	-0.0713334	-0.170524	-0.246521	-0.407968	-0.705156	-0.656886	-0.342014	-0.106731	-0.0257463	-0.153501	-0.163336	0.0741429	0.452003	0.750762	0.874228	0.867078	0.631901	0.589596	0.700122	0.77183	0.641878	0.314171	-0.177109	-0.50628	-0.567385	-0.631175	-0.835834	-1.19772	-1.71952	-1.77574	-1.60198	-1.46045	-1.61311	-1.64418	-1.5068	-1.18167	-0.991558	-1.00213	-1.07519	-0.941473	-0.550185	-0.0492783	0.278046	0.362449	0.202711
1.45908	1.42679	1.12569	0.671523	0.25617	-0.059329	-0.224194	-0.456196	-0.76608	-1.03226	-0.724715	-0.322441	-0.080811	-0.148752	-0.223528	-0.0998182	0.182095	0.472064	0.627268	0.564455	0.527032	0.427841	0.547645	0.748747	0.838277	0.680249	0.353031	-0.0198412	-0.189344	-0.217734	-0.369903	-0.737404	-1.28703	-1.87206	-1.78229	-1.48158	-1.32686	-1.37185	-1.2352	-0.913985	-0.629386	-0.586975	-0.782357	-1.04708	-0.908961	-0.398288	0.131428	0.438243	0.425478	0.17199
1.38637	1.26716	0.962161	0.595636	0.315293	0.123086	-0.09549	-0.479349	-0.914721	-1.26806	-0.892643	-0.489392	-0.320028	-0.306425	-0.162452	0.128739	0.455085	0.634703	0.626089	0.384809	0.222141	0.237697	0.494708	0.699717	0.765077	0.624626	0.337448	0.125708	0.140287	0.0847979	-0.13451	-0.61871	-1.2865	-1.86055	-1.82595	-1.57602	-1.34977	-1.14256	-0.832087	-0.425662	-0.2104	-0.257833	-0.596525	-1.02408	-1.03001	-0.530083	0.0313711	0.384573	0.352278	0.0504503
1.17206	0.939567	0.656538	0.380346	0.26553	0.244465	-0.00218678	-0.3692	-0.863898	-1.06392	-0.826439	-0.659028	-0.565348	-0.476794	-0.172908	0.271846	0.639453	0.794657	0.706697	0.469811	0.307144	0.367377	0.580442	0.664601	0.579815	0.368808	0.185633	0.160418	0.280221	0.247925	-0.0448689	-0.506853	-1.22689	-1.6525	-1.71336	-1.70318	-1.50012	-1.16913	-0.607924	-0.159996	0.0447688	-0.0588164	-0.430468	-0.897334	-1.09418	-0.711194	-0.214681	0.0599079	0.0327387	-0.216599
0.93455	0.63077	0.258386	0.0495768	0.0590286	0.0777578	-0.0871062	-0.433367	-0.751552	-0.651279	-0.509015	-0.572561	-0.686888	-0.595161	-0.146744	0.323401	0.723722	0.83254	0.751172	0.620487	0.586482	0.690905	0.783365	0.713959	0.388206	-0.0269022	-0.174433	-0.00140619	0.205067	0.224773	-0.0470247	-0.47727	-1.03325	-1.33874	-1.44525	-1.6106	-1.64388	-1.20425	-0.524631	-0.0940366	0.0902205	-0.0592632	-0.357429	-0.737136	-0.918846	-0.74167	-0.515177	-0.450061	-0.55682	-0.687016
0.873068	0.480177	0.04041	-0.169376	-0.184826	-0.240804	-0.451323	-0.665015	-0.592331	-0.342888	-0.210878	-0.34376	-0.502032	-0.297512	0.1011	0.464068	0.713022	0.687318	0.671867	0.645675	0.780859	0.946317	0.941365	0.731091	0.242007	-0.305669	-0.475905	-0.256736	-0.0612488	-0.0701075	-0.330919	-0.648127	-0.954593	-1.0904	-1.19057	-1.33786	-1.36552	-0.885604	-0.376152	-0.0891123	-0.018137	-0.187396	-0.454799	-0.714878	-0.77403	-0.693777	-0.701903	-0.879218	-1.08266	-0.989953
0.801332	0.415277	0.0629125	-0.13247	-0.263886	-0.437052	-0.705188	-0.801448	-0.471684	-0.169996	-0.0755825	-0.189422	-0.0725474	0.24501	0.54621	0.728514	0.727712	0.536236	0.460239	0.528773	0.770403	0.964181	0.940918	0.650077	0.12657	-0.35641	-0.481723	-0.389996	-0.379567	-0.518552	-0.907782	-1.13661	-1.13644	-1.04569	-1.07432	-1.05535	-0.828853	-0.378239	-0.0555544	0.0420327	-0.12039	-0.445655	-0.788498	-0.914056	-0.77936	-0.681528	-0.756793	-0.916042	-0.924413	-0.599775
0.639753	0.349156	0.183071	0.0821714	-0.11907	-0.351805	-0.579902	-0.442032	-0.199426	-0.0608234	-0.0228066	-0.0338626	0.228763	0.62884	0.916857	0.983438	0.762177	0.432518	0.175857	0.239019	0.53729	0.767201	0.722209	0.458957	0.0277348	-0.321212	-0.37255	-0.401429	-0.589731	-0.925249	-1.44339	-1.50717	-1.37809	-1.20873	-1.07965	-0.857551	-0.392044	0.0187755	0.22647	0.180014	-0.168933	-0.696346	-1.13807	-1.22529	-0.949728	-0.810882	-0.83268	-0.770249	-0.497858	-0.127077
0.406884	0.302322	0.291511	0.243346	0.0704246	-0.0595274	-0.0588646	0.146876	0.267169	0.226816	0.0399785	0.000602722	0.349898	0.796607	1.09073	1.06185	0.843517	0.488467	0.122431	0.0837874	0.247048	0.350494	0.207847	-0.0549183	-0.296931	-0.40784	-0.338574	-0.400167	-0.666594	-1.01407	-1.37669	-1.33868	-1.31213	-1.3476	-1.24343	-0.774257	-0.180577	0.235126	0.377146	0.206666	-0.194526	-0.745621	-1.20199	-1.24649	-1.11936	-1.07329	-1.05651	-0.746282	-0.236341	0.191323
0.264835	0.318233	0.378954	0.361551	0.2128	0.151207	0.437026	0.671088	0.69592	0.511525	0.181133	0.0411716	0.341395	0.781755	1.01142	1.00305	0.803519	0.474104	0.179601	0.094327	0.0637398	-0.0750017	-0.4176	-0.805609	-0.853286	-0.629967	-0.455964	-0.536111	-0.766894	-0.928585	-1.02582	-0.97096	-1.05013	-1.3356	-1.46799	-0.883102	-0.228143	0.193418	0.28539	0.109784	-0.256741	-0.691869	-0.994673	-1.00426	-1.09076	-1.30152	-1.37679	-0.853174	-0.180881	0.294392
0.535873	0.595374	0.572355	0.421895	0.224072	0.422245	0.78155	1.01952	1.02995	0.72934	0.422142	0.271437	0.443487	0.736386	0.874257	0.814128	0.592867	0.333521	0.176957	0.137093	0.0169063	-0.329111	-0.778399	-1.21279	-1.06198	-0.841595	-0.72643	-0.862975	-0.98487	-0.941971	-0.819481	-0.735322	-0.885294	-1.20739	-1.43377	-0.972905	-0.402662	-0.0589814	-0.00778103	-0.144081	-0.464219	-0.728204	-0.774905	-0.778392	-0.974751	-1.31857	-1.54593	-1.03941	-0.331717	0.163818
0.981959	0.991655	0.844369	0.570862	0.359367	0.558516	0.915625	1.16531	1.14229	0.905895	0.691714	0.646479	0.740404	0.845314	0.769317	0.517783	0.252333	0.0911303	0.0935025	0.109302	-0.0321245	-0.448698	-0.758094	-0.909774	-0.786797	-0.77173	-0.929514	-1.25112	-1.34957	-1.10746	-0.826032	-0.698172	-0.864257	-1.11042	-1.20912	-0.869104	-0.522737	-0.379497	-0.469898	-0.687253	-0.930974	-0.939833	-0.745566	-0.733185	-0.958352	-1.25481	-1.44433	-0.988345	-0.46278	-0.144002
1.31721	1.31665	1.08294	0.756207	0.552279	0.744349	1.03237	1.18781	1.12842	0.963798	0.875594	0.974401	1.07809	1.05239	0.755931	0.378176	0.124444	0.0689549	0.095253	0.0539236	-0.15098	-0.616381	-0.71313	-0.626286	-0.457166	-0.596395	-0.874541	-1.37119	-1.48845	-1.23315	-0.969545	-0.918589	-1.04268	-1.15701	-0.964452	-0.636396	-0.488029	-0.56842	-0.925179	-1.36348	-1.51223	-1.25302	-0.956707	-0.879139	-1.05621	-1.23646	-1.21699	-0.852074	-0.594819	-0.524819
1.47325	1.48148	1.23337	0.949607	0.875807	1.02393	1.21209	1.2069	1.0391	0.893282	0.93667	1.14583	1.31104	1.2121	0.883658	0.598188	0.438939	0.41592	0.335528	0.0817971	-0.331603	-0.889533	-0.809036	-0.534204	-0.323335	-0.489176	-0.777332	-1.1214	-1.08069	-0.969434	-0.957785	-1.13364	-1.30167	-1.15917	-0.768122	-0.466921	-0.434032	-0.649677	-1.14389	-1.4838	-1.44652	-1.25957	-1.19421	-1.19331	-1.38088	-1.31356	-1.04581	-0.737286	-0.631154	-0.733274
1.3959	1.38704	1.13649	1.07489	1.21325	1.377	1.41209	1.27408	0.945883	0.791273	0.916692	1.16955	1.30986	1.21653	1.04605	0.87362	0.819839	0.781684	0.61975	0.218557	-0.402362	-1.12948	-1.05558	-0.705549	-0.468314	-0.594604	-0.872017	-0.853776	-0.668054	-0.583407	-0.697978	-0.997608	-1.06457	-0.789495	-0.472182	-0.335288	-0.474274	-0.796121	-1.1707	-1.22448	-1.04315	-0.98048	-1.17318	-1.37515	-1.48899	-1.21904	-0.873894	-0.653016	-0.66041	-0.843829
1.11713	1.08118	1.00957	1.14134	1.42985	1.6373	1.59572	1.32417	0.988405	0.838434	0.943589	1.13004	1.20468	1.10354	0.994581	0.934941	1.01348	1.00682	0.782389	0.294282	-0.367408	-0.996628	-1.08483	-0.925722	-0.923839	-1.01863	-1.00747	-0.673559	-0.363325	-0.266959	-0.414001	-0.5337	-0.374101	-0.130518	0.0158968	-0.0840263	-0.440785	-0.885923	-1.14625	-0.975661	-0.737938	-0.692597	-0.96879	-1.10558	-0.939876	-0.695072	-0.540357	-0.569966	-0.758757	-1.00907
0.874256	0.727946	0.769381	1.105	1.46895	1.66663	1.57941	1.3872	1.10148	0.972508	1.03445	1.08858	0.976939	0.73517	0.674065	0.790207	0.979346	1.05618	0.796102	0.335583	-0.258724	-0.663579	-0.807447	-0.930319	-1.11984	-1.39481	-1.13048	-0.622736	-0.269534	-0.20808	-0.258931	-0.0685701	0.241907	0.48256	0.505196	0.283935	-0.225167	-0.77846	-1.00143	-0.797397	-0.587506	-0.55779	-0.744871	-0.654853	-0.341934	-0.136192	-0.138215	-0.371683	-0.801196	-1.11425
0.771514	0.51705	0.607557	1.00934	1.36645	1.55706	1.48667	1.31912	1.15841	1.12929	1.11433	1.02246	0.743337	0.374616	0.239536	0.469691	0.717913	0.794015	0.591065	0.150322	-0.225968	-0.378137	-0.487093	-0.712993	-0.97234	-1.14624	-0.819646	-0.461318	-0.282188	-0.264679	-0.137551	0.243727	0.622808	0.895932	0.845081	0.513713	0.0466022	-0.455908	-0.668869	-0.556145	-0.507874	-0.571177	-0.637896	-0.309597	0.0504417	0.258136	0.15333	-0.196837	-0.734261	-1.16402
0.798656	0.627199	0.730157	1.00035	1.18827	1.2131	1.12734	0.990552	0.97437	1.07537	1.12584	0.950724	0.582978	0.134179	-0.0145726	0.182868	0.333677	0.313344	0.027874	-0.217801	-0.361669	-0.298262	-0.306632	-0.474426	-0.631478	-0.530717	-0.299098	-0.121432	-0.154461	-0.322255	-0.157285	0.387567	0.822068	1.09153	0.960113	0.689047	0.290784	-0.0269117	-0.141239	-0.131299	-0.307394	-0.668303	-0.674476	-0.18602	0.249946	0.464964	0.299368	-0.0417662	-0.492031	-0.899083
0.812613	0.824995	1.00168	1.10904	1.07918	0.860117	0.557558	0.432244	0.585006	0.806861	0.923735	0.725423	0.406018	0.0211825	-0.0445604	0.0186024	0.00534916	-0.208831	-0.596596	-0.784898	-0.650446	-0.452518	-0.3708	-0.459004	-0.3038	-0.0126095	0.189225	0.251412	0.0792232	-0.204538	-0.132097	0.381993	0.813321	1.01735	0.97407	0.734255	0.433648	0.310532	0.301673	0.244475	-0.0483189	-0.570361	-0.765743	-0.310002	0.176013	0.401529	0.292329	0.0337143	-0.313035	-0.579706
0.73697	0.920251	1.14455	1.22211	1.05261	0.669729	0.176007	-0.033535	0.136561	0.370623	0.453073	0.309937	0.0874557	-0.0886393	-0.0457401	-0.0240808	-0.185771	-0.508106	-0.922482	-1.01459	-0.839613	-0.707115	-0.678619	-0.543679	-0.132372	0.322637	0.556698	0.569568	0.337321	0.0760212	0.0505614	0.38057	0.70008	0.807189	0.716055	0.550702	0.458592	0.547145	0.61275	0.516245	0.100404	-0.370368	-0.645829	-0.384424	-0.0195026	0.155721	0.0885124	-0.128598	-0.350347	-0.451979
[truncated: 330 more columns]

## Sheet: Fig. S3a mask
Topo mask (1=L, 2=R, 0=defect)
1	1	1	1	1	1	1	1	1	1	1	1	1	1	1	1	1	1	1	1	1	1	1	1	1	1	1	1	1	1	1	1	1	1	1	1	1	1	1	1	1	1	1	1	1	1	1	1	1	1
1	1	1	1	1	1	1	1	1	1	1	1	1	1	1	1	1	1	1	1	1	1	1	1	1	1	1	1	1	1	1	1	1	1	1	1	1	1	1	1	1	1	1	1	1	1	1	1	1	1
1	1	1	1	1	1	1	1	1	1	1	1	1	1	1	1	1	1	1	1	1	1	1	1	1	1	1	1	1	1	1	1	1	1	1	1	1	1	1	1	1	1	1	1	1	1	1	1	1	1
1	1	1	1	1	1	1	1	1	1	1	1	1	1	1	1	1	1	1	1	1	1	1	1	1	1	1	1	1	1	1	1	1	1	1	1	1	1	1	1	1	1	1	1	1	1	1	1	1	1
1	1	1	1	1	1	1	1	1	1	1	1	1	1	1	1	1	1	1	1	1	1	1	1	1	1	1	1	1	1	1	1	1	1	1	1	1	1	1	1	1	1	1	1	1	1	1	1	1	1
1	1	1	1	1	1	1	1	1	1	1	1	1	1	1	1	1	1	1	1	1	1	1	1	1	1	1	1	1	1	1	1	1	1	1	1	1	1	1	1	1	1	1	1	1	1	1	1	1	1
1	1	1	1	1	1	1	1	1	1	1	1	1	1	1	1	1	1	1	1	1	1	1	1	1	1	1	1	1	1	1	1	1	1	1	1	1	1	1	1	1	1	1	1	1	1	1	1	1	1
1	1	1	1	1	1	1	1	1	1	1	1	1	1	1	1	1	1	1	1	1	1	1	1	1	1	1	1	1	1	1	1	1	1	1	1	1	1	1	1	1	1	1	1	1	1	1	1	1	1
1	1	1	1	1	1	1	1	1	1	1	1	1	1	1	1	1	1	1	1	1	1	1	1	1	1	1	1	1	1	1	1	1	1	1	1	1	1	1	1	1	1	1	1	1	1	1	1	1	1
1	1	1	1	1	1	1	1	1	1	1	1	1	1	1	1	1	1	1	1	1	1	1	1	1	1	1	1	1	1	1	1	1	1	1	1	1	1	1	1	1	1	1	1	1	1	1	1	1	1
1	1	1	1	1	1	1	1	1	1	1	1	1	1	1	1	1	1	1	1	1	1	1	1	1	1	1	1	1	1	1	1	1	1	1	1	1	1	1	1	1	1	1	1	1	1	1	1	1	1
1	1	1	1	1	1	1	1	1	1	1	1	1	1	1	1	1	1	1	1	1	1	1	1	1	1	1	1	1	1	1	1	1	1	1	1	1	1	1	1	1	1	1	1	1	1	1	1	1	1
1	1	1	1	1	1	1	1	1	1	1	1	1	1	1	1	1	1	1	1	1	1	1	1	1	1	1	1	1	1	1	1	1	1	1	1	1	1	1	1	1	1	1	1	1	1	1	1	1	1
1	1	1	1	1	1	1	1	1	1	1	1	1	1	1	1	1	1	1	1	1	1	1	1	1	1	1	1	1	1	1	1	1	1	1	1	1	1	1	1	1	1	1	1	1	1	1	1	1	1
1	1	1	1	1	1	1	1	1	1	1	1	1	1	1	1	1	1	1	1	1	1	1	1	1	1	1	1	1	1	1	1	1	1	1	1	1	1	1	1	1	1	1	1	1	1	1	1	1	1
1	1	1	1	1	1	1	1	1	1	1	1	1	1	1	1	1	1	1	1	1	1	1	1	1	1	1	1	1	1	1	1	1	1	1	1	1	1	1	1	1	1	1	1	1	1	1	1	1	1
1	1	1	1	1	1	1	1	1	1	1	1	1	1	1	1	1	1	1	1	1	1	1	1	1	1	1	1	1	1	1	1	1	1	1	1	1	1	1	1	1	1	1	1	1	1	1	1	1	1
1	1	1	1	1	1	1	1	1	1	1	1	1	1	1	1	1	1	1	1	1	1	1	1	1	1	1	1	1	1	1	1	1	1	1	1	1	1	1	1	1	1	1	1	1	1	1	1	1	1
1	1	1	1	1	1	1	1	1	1	1	1	1	1	1	1	1	1	1	1	1	1	1	1	1	1	1	1	1	1	1	1	1	1	1	1	1	1	1	1	1	1	1	1	1	1	1	1	1	1
1	1	1	1	1	1	1	1	1	1	1	1	1	1	1	1	1	1	1	1	1	1	1	1	1	1	1	1	1	1	1	1	1	1	1	1	1	1	1	1	1	1	1	1	1	1	1	1	1	1
1	1	1	1	1	1	1	1	1	1	1	1	1	1	1	1	1	1	1	1	1	1	1	1	1	1	1	1	1	1	1	1	1	1	1	1	1	1	1	1	1	1	1	1	1	1	1	1	1	1
1	1	1	1	1	1	1	1	1	1	1	1	1	1	1	1	1	1	1	1	1	1	1	1	1	1	1	1	1	1	1	1	1	1	1	1	1	1	1	1	1	1	1	1	1	1	1	1	1	1
1	1	1	1	1	1	1	1	1	1	1	1	1	1	1	1	1	1	1	1	1	1	1	1	1	1	1	1	1	1	1	1	1	1	1	1	1	1	1	1	1	1	1	1	1	1	1	1	1	1
1	1	1	1	1	1	1	1	1	1	1	1	1	1	1	1	1	1	1	1	1	1	1	1	1	1	1	1	1	1	1	1	1	1	1	1	1	1	1	1	1	1	1	1	1	1	1	1	1	1
1	1	1	1	1	1	1	1	1	1	1	1	1	1	1	1	1	1	1	1	1	1	1	1	1	1	1	1	1	1	1	1	1	1	1	1	1	1	1	1	1	1	1	1	1	1	1	1	1	1
1	1	1	1	1	1	1	1	1	1	1	1	1	1	1	1	1	1	1	1	1	1	1	1	1	1	1	1	1	1	1	1	1	1	1	1	1	1	1	1	1	1	1	1	1	1	1	1	1	1
1	1	1	1	1	1	1	1	1	1	1	1	1	1	1	1	1	1	1	1	1	1	1	1	1	1	1	1	1	1	1	1	1	1	1	1	1	1	1	1	1	1	1	1	1	1	1	1	1	1
1	1	1	1	1	1	1	1	1	1	1	1	1	1	1	1	1	1	1	1	1	1	1	1	1	1	1	1	1	1	1	1	1	1	1	1	1	1	1	1	1	1	1	1	1	1	1	1	1	1
1	1	1	1	1	1	1	1	1	1	1	1	1	1	1	1	1	1	1	1	1	1	1	1	1	1	1	1	1	1	1	1	1	1	1	1	1	1	1	1	1	1	1	1	1	1	1	1	1	1
1	1	1	1	1	1	1	1	1	1	1	1	1	1	1	1	1	1	1	1	1	1	1	1	1	1	1	1	1	1	1	1	1	1	1	1	1	1	1	1	1	1	1	1	1	1	1	1	1	1
1	1	1	1	1	1	1	1	1	1	1	1	1	1	1	1	1	1	1	1	1	1	1	1	1	1	1	1	1	1	1	1	1	1	1	1	1	1	1	1	1	1	1	1	1	1	1	1	1	1
1	1	1	1	1	1	1	1	1	1	1	1	1	1	1	1	1	1	1	1	1	1	1	1	1	1	1	1	1	1	1	1	1	1	1	1	1	1	1	1	1	1	1	1	1	1	1	1	1	1
1	1	1	1	1	1	1	1	1	1	1	1	1	1	1	1	1	1	1	1	1	1	1	1	1	1	1	1	1	1	1	1	1	1	1	1	1	1	1	1	1	1	1	1	1	1	1	1	1	1
1	1	1	1	1	1	1	1	1	1	1	1	1	1	1	1	1	1	1	1	1	1	1	1	1	1	1	1	1	1	1	1	1	1	1	1	1	1	1	1	1	1	1	1	1	1	1	1	1	1
1	1	1	1	1	1	1	1	1	1	1	1	1	1	1	1	1	1	1	1	1	1	1	1	1	1	1	1	1	1	1	1	1	1	1	1	1	1	1	1	1	1	1	1	1	1	1	1	1	1
1	1	1	1	1	1	1	1	1	1	1	1	1	1	1	1	1	1	1	1	1	1	1	1	1	1	1	1	1	1	1	1	1	1	1	1	1	1	1	1	1	1	1	1	1	1	1	1	1	1
1	1	1	1	1	1	1	1	1	1	1	1	1	1	1	1	1	1	1	1	1	1	1	1	1	1	1	1	1	1	1	1	1	1	1	1	1	1	1	1	1	1	1	1	1	1	1	1	1	1
1	1	1	1	1	1	1	1	1	1	1	1	1	1	1	1	1	1	1	1	1	1	1	1	1	1	1	1	1	1	1	1	1	1	1	1	1	1	1	1	1	1	1	1	1	1	1	1	1	1
1	1	1	1	1	1	1	1	1	1	1	1	1	1	1	1	1	1	1	1	1	1	1	1	1	1	1	1	1	1	1	1	1	1	1	1	1	1	1	1	1	1	1	1	1	1	1	1	1	1
1	1	1	1	1	1	1	1	1	1	1	1	1	1	1	1	1	1	1	1	1	1	1	1	1	1	1	1	1	1	1	1	1	1	1	1	1	1	1	1	1	1	1	1	1	1	1	1	1	1
1	1	1	1	1	1	1	1	1	1	1	1	1	1	1	1	1	1	1	1	1	1	1	1	1	1	1	1	1	1	1	1	1	1	1	1	1	1	1	1	1	1	1	1	1	1	1	1	1	1
1	1	1	1	1	1	1	1	1	1	1	1	1	1	1	1	1	1	1	1	1	1	1	1	1	1	1	1	1	1	1	1	1	1	1	1	1	1	1	1	1	1	1	1	1	1	1	1	1	1
1	1	1	1	1	1	1	1	1	1	1	1	1	1	1	1	1	1	1	1	1	1	1	1	1	1	1	1	1	1	1	1	1	1	1	1	1	1	1	1	1	1	1	1	1	1	1	1	1	1
1	1	1	1	1	1	1	1	1	1	1	1	1	1	1	1	1	1	1	1	1	1	1	1	1	1	1	1	1	1	1	1	1	1	1	1	1	1	1	1	1	1	1	1	1	1	1	1	1	1
1	1	1	1	1	1	1	1	1	1	1	1	1	1	1	1	1	1	1	1	1	1	1	1	1	1	1	1	1	1	1	1	1	1	1	1	1	1	1	1	1	1	1	1	1	1	1	1	1	1
1	1	1	1	1	1	1	1	1	1	1	1	1	1	1	1	1	1	1	1	1	1	1	1	1	1	1	1	1	1	1	1	1	1	1	1	1	1	1	1	1	1	1	1	1	1	1	1	1	1
1	1	1	1	1	1	1	1	1	1	1	1	1	1	1	1	1	1	1	1	1	1	1	1	1	1	1	1	1	1	1	1	1	1	1	1	1	1	1	1	1	1	1	1	1	1	1	1	1	1
1	1	1	1	1	1	1	1	1	1	1	1	1	1	1	1	1	1	1	1	1	1	1	1	1	1	1	1	1	1	1	1	1	1	1	1	1	1	1	1	1	1	1	1	1	1	1	1	1	1
1	1	1	1	1	1	1	1	1	1	1	1	1	1	1	1	1	1	1	1	1	1	1	1	1	1	1	1	1	1	1	1	1	1	1	1	1	1	1	1	1	1	1	1	1	1	1	1	1	1
1	1	1	1	1	1	1	1	1	1	1	1	1	1	1	1	1	1	1	1	1	1	1	1	1	1	1	1	1	1	1	1	1	1	1	1	1	1	1	1	1	1	1	1	1	1	1	1	1	1
1	1	1	1	1	1	1	1	1	1	1	1	1	1	1	1	1	1	1	1	1	1	1	1	1	1	1	1	1	1	1	1	1	1	1	1	1	1	1	1	1	1	1	1	1	1	1	1	1	1
1	1	1	1	1	1	1	1	1	1	1	1	1	1	1	1	1	1	1	1	1	1	1	1	1	1	1	1	1	1	1	1	1	1	1	1	1	1	1	1	1	1	1	1	1	1	1	1	1	1
1	1	1	1	1	1	1	1	1	1	1	1	1	1	1	1	1	1	1	1	1	1	1	1	1	1	1	1	1	1	1	1	1	1	1	1	1	1	1	1	1	1	1	1	1	1	1	1	1	1
1	1	1	1	1	1	1	1	1	1	1	1	1	1	1	1	1	1	1	1	1	1	1	1	1	1	1	1	1	1	1	1	1	1	1	1	1	1	1	1	1	1	1	1	1	1	1	1	1	1
1	1	1	1	1	1	1	1	1	1	1	1	1	1	1	1	1	1	1	1	1	1	1	1	1	1	1	1	1	1	1	1	1	1	1	1	1	1	1	1	1	1	1	1	1	1	1	1	1	1
1	1	1	1	1	1	1	1	1	1	1	1	1	1	1	1	1	1	1	1	1	1	1	1	1	1	1	1	1	1	1	1	1	1	1	1	1	1	1	1	1	1	1	1	1	1	1	1	1	1
1	1	1	1	1	1	1	1	1	1	1	1	1	1	1	1	1	1	1	1	1	1	1	1	1	1	1	1	1	1	1	1	1	1	1	1	1	1	1	1	1	1	1	1	1	1	1	1	1	1
1	1	1	1	1	1	1	1	1	1	1	1	1	1	1	1	1	1	1	1	1	1	1	1	1	1	1	1	1	1	1	1	1	1	1	1	1	1	1	1	1	1	1	1	1	1	1	1	1	1
1	1	1	1	1	1	1	1	1	1	1	1	1	1	1	1	1	1	1	1	1	1	1	1	1	1	1	1	1	1	1	1	1	1	1	1	1	1	1	1	1	1	1	1	1	1	1	1	1	1
1	1	1	1	1	1	1	1	1	1	1	1	1	1	1	1	1	1	1	1	1	1	1	1	1	1	1	1	1	1	1	1	1	1	1	1	1	1	1	1	1	1	1	1	1	1	1	1	1	1
1	1	1	1	1	1	1	1	1	1	1	1	1	1	1	1	1	1	1	1	1	1	1	1	1	1	1	1	1	1	1	1	1	1	1	1	1	1	1	1	1	1	1	1	1	1	1	1	1	1
1	1	1	1	1	1	1	1	1	1	1	1	1	1	1	1	1	1	1	1	1	1	1	1	1	1	1	1	1	1	1	1	1	1	1	1	1	1	1	1	1	1	1	1	1	1	1	1	1	1
1	1	1	1	1	1	1	1	1	1	1	1	1	1	1	1	1	1	1	1	1	1	1	1	1	1	1	1	1	1	1	1	1	1	1	1	1	1	1	1	1	1	1	1	1	1	1	1	1	1
1	1	1	1	1	1	1	1	1	1	1	1	1	1	1	1	1	1	1	1	1	1	1	1	1	1	1	1	1	1	1	1	1	1	1	1	1	1	1	1	1	1	1	1	1	1	1	1	1	1
1	1	1	1	1	1	1	1	1	1	1	1	1	1	1	1	1	1	1	1	1	1	1	1	1	1	1	1	1	1	1	1	1	1	1	1	1	1	1	1	1	1	1	1	1	1	1	1	1	1
1	1	1	1	1	1	1	1	1	1	1	1	1	1	1	1	1	1	1	1	1	1	1	1	1	1	1	1	1	1	1	1	1	1	1	1	1	1	1	1	1	1	1	1	1	1	1	1	1	1
1	1	1	1	1	1	1	1	1	1	1	1	1	1	1	1	1	1	1	1	1	1	1	1	1	1	1	1	1	1	1	1	1	1	1	1	1	1	1	1	1	1	1	1	1	1	1	1	1	1
1	1	1	1	1	1	1	1	1	1	1	1	1	1	1	1	1	1	1	1	1	1	1	1	1	1	1	1	1	1	1	1	1	1	1	1	1	1	1	1	1	1	1	1	1	1	1	1	1	1
1	1	1	1	1	1	1	1	1	1	1	1	1	1	1	1	1	1	1	1	1	1	1	1	1	1	1	1	1	1	1	1	1	1	1	1	1	1	1	1	1	1	1	1	1	1	1	1	1	1
1	1	1	1	1	1	1	1	1	1	1	1	1	1	1	1	1	1	1	1	1	1	1	1	1	1	1	1	1	1	1	1	1	1	1	1	1	1	1	1	1	1	1	1	1	1	1	1	1	1
1	1	1	1	1	1	1	1	1	1	1	1	1	1	1	1	1	1	1	1	1	1	1	1	1	1	1	1	1	1	1	1	1	1	1	1	1	1	1	1	1	1	1	1	1	1	1	1	1	1
1	1	1	1	1	1	1	1	1	1	1	1	1	1	1	1	1	1	1	1	1	1	1	1	1	1	1	1	1	1	1	1	1	1	1	1	1	1	1	1	1	1	1	1	1	1	1	1	1	1
1	1	1	1	1	1	1	1	1	1	1	1	1	1	1	1	1	1	1	1	1	1	1	1	1	1	1	1	1	1	1	1	1	1	1	1	1	1	1	1	1	1	1	1	1	1	1	1	1	1
1	1	1	1	1	1	1	1	1	1	1	1	1	1	1	1	1	1	1	1	1	1	1	1	1	1	1	1	1	1	1	1	1	1	1	1	1	1	1	1	1	1	1	1	1	1	1	1	1	1
1	1	1	1	1	1	1	1	1	1	1	1	1	1	1	1	1	1	1	1	1	1	1	1	1	1	1	1	1	1	1	1	1	1	1	1	1	1	1	1	1	1	1	1	1	1	1	1	1	1
1	1	1	1	1	1	1	1	1	1	1	1	1	1	1	1	1	1	1	1	1	1	1	1	1	1	1	1	1	1	1	1	1	1	1	1	1	1	1	1	1	1	1	1	1	1	1	1	1	1
1	1	1	1	1	1	1	1	1	1	1	1	1	1	1	1	1	1	1	1	1	1	1	1	1	1	1	1	1	1	1	1	1	1	1	1	1	1	1	1	1	1	1	1	1	1	1	1	1	1
1	1	1	1	1	1	1	1	1	1	1	1	1	1	1	1	1	1	1	1	1	1	1	1	1	1	1	1	1	1	1	1	1	1	1	1	1	1	1	1	1	1	1	1	1	1	1	1	1	1
1	1	1	1	1	1	1	1	1	1	1	1	1	1	1	1	1	1	1	1	1	1	1	1	1	1	1	1	1	1	1	1	1	1	1	1	1	1	1	1	1	1	1	1	1	1	1	1	1	1
1	1	1	1	1	1	1	1	1	1	1	1	1	1	1	1	1	1	1	1	1	1	1	1	1	1	1	1	1	1	1	1	1	1	1	1	1	1	1	1	1	1	1	1	1	1	1	1	1	1
1	1	1	1	1	1	1	1	1	1	1	1	1	1	1	1	1	1	1	1	1	1	1	1	1	1	1	1	1	1	1	1	1	1	1	1	1	1	1	1	1	1	1	1	1	1	1	1	1	1
1	1	1	1	1	1	1	1	1	1	1	1	1	1	1	1	1	1	1	1	1	1	1	1	1	1	1	1	1	1	1	1	1	1	1	1	1	1	1	1	1	1	1	1	1	1	1	1	1	1
1	1	1	1	1	1	1	1	1	1	1	1	1	1	1	1	1	1	1	1	1	1	1	1	1	1	1	1	1	1	1	1	1	1	1	1	1	1	1	1	1	1	1	1	1	1	1	1	1	1
1	1	1	1	1	1	1	1	1	1	1	1	1	1	1	1	1	1	1	1	1	1	1	1	1	1	1	1	1	1	1	1	1	1	1	1	1	1	1	1	1	1	1	1	1	1	1	1	1	1
1	1	1	1	1	1	1	1	1	1	1	1	1	1	1	1	1	1	1	1	1	1	1	1	1	1	1	1	1	1	1	1	1	1	1	1	1	1	1	1	1	1	1	1	1	1	1	1	1	1
1	1	1	1	1	1	1	1	1	1	1	1	1	1	1	1	1	1	1	1	1	1	1	1	1	1	1	1	1	1	1	1	1	1	1	1	1	1	1	1	1	1	1	1	1	1	1	1	1	1
1	1	1	1	1	1	1	1	1	1	1	1	1	1	1	1	1	1	1	1	1	1	1	1	1	1	1	1	1	1	1	1	1	1	1	1	1	1	1	1	1	1	1	1	1	1	1	1	1	1
1	1	1	1	1	1	1	1	1	1	1	1	1	1	1	1	1	1	1	1	1	1	1	1	1	1	1	1	1	1	1	1	1	1	1	1	1	1	1	1	1	1	1	1	1	1	1	1	1	1
1	1	1	1	1	1	1	1	1	1	1	1	1	1	1	1	1	1	1	1	1	1	1	1	1	1	1	1	1	1	1	1	1	1	1	1	1	1	1	1	1	1	1	1	1	1	1	1	1	1
1	1	1	1	1	1	1	1	1	1	1	1	1	1	1	1	1	1	1	1	1	1	1	1	1	1	1	1	1	1	1	1	1	1	1	1	1	1	1	1	1	1	1	1	1	1	1	1	1	1
1	1	1	1	1	1	1	1	1	1	1	1	1	1	1	1	1	1	1	1	1	1	1	1	1	1	1	1	1	1	1	1	1	1	1	1	1	1	1	1	1	1	1	1	1	1	1	1	1	1
1	1	1	1	1	1	1	1	1	1	1	1	1	1	1	1	1	1	1	1	1	1	1	1	1	1	1	1	1	1	1	1	1	1	1	1	1	1	1	1	1	1	1	1	1	1	1	1	1	1
1	1	1	1	1	1	1	1	1	1	1	1	1	1	1	1	1	1	1	1	1	1	1	1	1	1	1	1	1	1	1	1	1	1	1	1	1	1	1	1	1	1	1	1	1	1	1	1	1	1
1	1	1	1	1	1	1	1	1	1	1	1	1	1	1	1	1	1	1	1	1	1	1	1	1	1	1	1	1	1	1	1	1	1	1	1	1	1	1	1	1	1	1	1	1	1	1	1	1	1
1	1	1	1	1	1	1	1	1	1	1	1	1	1	1	1	1	1	1	1	1	1	1	1	1	1	1	1	1	1	1	1	1	1	1	1	1	1	1	1	1	1	1	1	1	1	1	1	1	1
1	1	1	1	1	1	1	1	1	1	1	1	1	1	1	1	1	1	1	1	1	1	1	1	1	1	1	1	1	1	1	1	1	1	1	1	1	1	1	1	1	1	1	1	1	1	1	1	1	1
1	1	1	1	1	1	1	1	1	1	1	1	1	1	1	1	1	1	1	1	1	1	1	1	1	1	1	1	1	1	1	1	1	1	1	1	1	1	1	1	1	1	1	1	1	1	1	1	1	1
1	1	1	1	1	1	1	1	1	1	1	1	1	1	1	1	1	1	1	1	1	1	1	1	1	1	1	1	1	1	1	1	1	1	1	1	1	1	1	1	1	1	1	1	1	1	1	1	1	1
1	1	1	1	1	1	1	1	1	1	1	1	1	1	1	1	1	1	1	1	1	1	1	1	1	1	1	1	1	1	1	1	1	1	1	1	1	1	1	1	1	1	1	1	1	1	1	1	1	1
1	1	1	1	1	1	1	1	1	1	1	1	1	1	1	1	1	1	1	1	1	1	1	1	1	1	1	1	1	1	1	1	1	1	1	1	1	1	1	1	1	1	1	1	1	1	1	1	1	1
1	1	1	1	1	1	1	1	1	1	1	1	1	1	1	1	1	1	1	1	1	1	1	1	1	1	1	1	1	1	1	1	1	1	1	1	1	1	1	1	1	1	1	1	1	1	1	1	1	1
1	1	1	1	1	1	1	1	1	1	1	1	1	1	1	1	1	1	1	1	1	1	1	1	1	1	1	1	1	1	1	1	1	1	1	1	1	1	1	1	1	1	1	1	1	1	1	1	1	1
1	1	1	1	1	1	1	1	1	1	1	1	1	1	1	1	1	1	1	1	1	1	1	1	1	1	1	1	1	1	1	1	1	1	1	1	1	1	1	1	1	1	1	1	1	1	1	1	1	1
1	1	1	1	1	1	1	1	1	1	1	1	1	1	1	1	1	1	1	1	1	1	1	1	1	1	1	1	1	1	1	1	1	1	1	1	1	1	1	1	1	1	1	1	1	1	1	1	1	1
1	1	1	1	1	1	1	1	1	1	1	1	1	1	1	1	1	1	1	1	1	1	1	1	1	1	1	1	1	1	1	1	1	1	1	1	1	1	1	1	1	1	1	1	1	1	1	1	1	1
1	1	1	1	1	1	1	1	1	1	1	1	1	1	1	1	1	1	1	1	1	1	1	1	1	1	1	1	1	1	1	1	1	1	1	1	1	1	1	1	1	1	1	1	1	1	1	1	1	1
1	1	1	1	1	1	1	1	1	1	1	1	1	1	1	1	1	1	1	1	1	1	1	1	1	1	1	1	1	1	1	1	1	1	1	1	1	1	1	1	1	1	1	1	1	1	1	1	1	1
1	1	1	1	1	1	1	1	1	1	1	1	1	1	1	1	1	1	1	1	1	1	1	1	1	1	1	1	1	1	1	1	1	1	1	1	1	1	1	1	1	1	1	1	1	1	1	1	1	1
1	1	1	1	1	1	1	1	1	1	1	1	1	1	1	1	1	1	1	1	1	1	1	1	1	1	1	1	1	1	1	1	1	1	1	1	1	1	1	1	1	1	1	1	1	1	1	1	1	1
1	1	1	1	1	1	1	1	1	1	1	1	1	1	1	1	1	1	1	1	1	1	1	1	1	1	1	1	1	1	1	1	1	1	1	1	1	1	1	1	1	1	1	1	1	1	1	1	1	1
1	1	1	1	1	1	1	1	1	1	1	1	1	1	1	1	1	1	1	1	1	1	1	1	1	1	1	1	1	1	1	1	1	1	1	1	1	1	1	1	1	1	1	1	1	1	1	1	1	1
1	1	1	1	1	1	1	1	1	1	1	1	1	1	1	1	1	1	1	1	1	1	1	1	1	1	1	1	1	1	1	1	1	1	1	1	1	1	1	1	1	1	1	1	1	1	1	1	1	1
1	1	1	1	1	1	1	1	1	1	1	1	1	1	1	1	1	1	1	1	1	1	1	1	1	1	1	1	1	1	1	1	1	1	1	1	1	1	1	1	1	1	1	1	1	1	1	1	1	1
1	1	1	1	1	1	1	1	1	1	1	1	1	1	1	1	1	1	1	1	1	1	1	1	1	1	1	1	1	1	1	1	1	1	1	1	1	1	1	1	1	1	1	1	1	1	1	1	1	1
1	1	1	1	1	1	1	1	1	1	1	1	1	1	1	1	1	1	1	1	1	1	1	1	1	1	1	1	1	1	1	1	1	1	1	1	1	1	1	1	1	1	1	1	1	1	1	1	1	1
1	1	1	1	1	1	1	1	1	1	1	1	1	1	1	1	1	1	1	1	1	1	1	1	1	1	1	1	1	1	1	1	1	1	1	1	1	1	1	1	1	1	1	1	1	1	1	1	1	1
1	1	1	1	1	1	1	1	1	1	1	1	1	1	1	1	1	1	1	1	1	1	1	1	1	1	1	1	1	1	1	1	1	1	1	1	1	1	1	1	1	1	1	1	1	1	1	1	1	1
1	1	1	1	1	1	1	1	1	1	1	1	1	1	1	1	1	1	1	1	1	1	1	1	1	1	1	1	1	1	1	1	1	1	1	1	1	1	1	1	1	1	1	1	1	1	1	1	1	1
1	1	1	1	1	1	1	1	1	1	1	1	1	1	1	1	1	1	1	1	1	1	1	1	1	1	1	1	1	1	1	1	1	1	1	1	1	1	1	1	1	1	1	1	1	1	1	1	1	1
1	1	1	1	1	1	1	1	1	1	1	1	1	1	1	1	1	1	1	1	1	1	1	1	1	1	1	1	1	1	1	1	1	1	1	1	1	1	1	1	1	1	1	1	1	1	1	1	1	1
1	1	1	1	1	1	1	1	1	1	1	1	1	1	1	1	1	1	1	1	1	1	1	1	1	1	1	1	1	1	1	1	1	1	1	1	1	1	1	1	1	1	1	1	1	1	1	1	1	1
1	1	1	1	1	1	1	1	1	1	1	1	1	1	1	1	1	1	1	1	1	1	1	1	1	1	1	1	1	1	1	1	1	1	1	1	1	1	1	1	1	1	1	1	1	1	1	1	1	1
1	1	1	1	1	1	1	1	1	1	1	1	1	1	1	1	1	1	1	1	1	1	1	1	1	1	1	1	1	1	1	1	1	1	1	1	1	1	1	1	1	1	1	1	1	1	1	1	1	1
1	1	1	1	1	1	1	1	1	1	1	1	1	1	1	1	1	1	1	1	1	1	1	1	1	1	1	1	1	1	1	1	1	1	1	1	1	1	1	1	1	1	1	1	1	1	1	1	1	1
1	1	1	1	1	1	1	1	1	1	1	1	1	1	1	1	1	1	1	1	1	1	1	1	1	1	1	1	1	1	1	1	1	1	1	1	1	1	1	1	1	1	1	1	1	1	1	1	1	1
1	1	1	1	1	1	1	1	1	1	1	1	1	1	1	1	1	1	1	1	1	1	1	1	1	1	1	1	1	1	1	1	1	1	1	1	1	1	1	1	1	1	1	1	1	1	1	1	1	1
1	1	1	1	1	1	1	1	1	1	1	1	1	1	1	1	1	1	1	1	1	1	1	1	1	1	1	1	1	1	1	1	1	1	1	1	1	1	1	1	1	1	1	1	1	1	1	1	1	1
1	1	1	1	1	1	1	1	1	1	1	1	1	1	1	1	1	1	1	1	1	1	1	1	1	1	1	1	1	1	1	1	1	1	1	1	1	1	1	1	1	1	1	1	1	1	1	1	1	1
1	1	1	1	1	1	1	1	1	1	1	1	1	1	1	1	1	1	1	1	1	1	1	1	1	1	1	1	1	1	1	1	1	1	1	1	1	1	1	1	1	1	1	1	1	1	1	1	1	1
1	1	1	1	1	1	1	1	1	1	1	1	1	1	1	1	1	1	1	1	1	1	1	1	1	1	1	1	1	1	1	1	1	1	1	1	1	1	1	1	1	1	1	1	1	1	1	1	1	1
1	1	1	1	1	1	1	1	1	1	1	1	1	1	1	1	1	1	1	1	1	1	1	1	1	1	1	1	1	1	1	1	1	1	1	1	1	1	1	1	1	1	1	1	1	1	1	1	1	1
1	1	1	1	1	1	1	1	1	1	1	1	1	1	1	1	1	1	1	1	1	1	1	1	1	1	1	1	1	1	1	1	1	1	1	1	1	1	1	1	1	1	1	1	1	1	1	1	1	1
1	1	1	1	1	1	1	1	1	1	1	1	1	1	1	1	1	1	1	1	1	1	1	1	1	1	1	1	1	1	1	1	1	1	1	1	1	1	1	1	1	1	1	1	1	1	1	1	1	1
1	1	1	1	1	1	1	1	1	1	1	1	1	1	1	1	1	1	1	1	1	1	1	1	1	1	1	1	1	1	1	1	1	1	1	1	1	1	1	1	1	1	1	1	1	1	1	1	1	1
1	1	1	1	1	1	1	1	1	1	1	1	1	1	1	1	1	1	1	1	1	1	1	1	1	1	1	1	1	1	1	1	1	1	1	1	1	1	1	1	1	1	1	1	1	1	1	1	1	1
1	1	1	1	1	1	1	1	1	1	1	1	1	1	1	1	1	1	1	1	1	1	1	1	1	1	1	1	1	1	1	1	1	1	1	1	1	1	1	1	1	1	1	1	1	1	1	1	1	1
1	1	1	1	1	1	1	1	1	1	1	1	1	1	1	1	1	1	1	1	1	1	1	1	1	1	1	1	1	1	1	1	1	1	1	1	1	1	1	1	1	1	1	1	1	1	1	1	1	1
1	1	1	1	1	1	1	1	1	1	1	1	1	1	1	1	1	1	1	1	1	1	1	1	1	1	1	1	1	1	1	1	1	1	1	1	1	1	1	1	1	1	1	1	1	1	1	1	1	1
1	1	1	1	1	1	1	1	1	1	1	1	1	1	1	1	1	1	1	1	1	1	1	1	1	1	1	1	1	1	1	1	1	1	1	1	1	1	1	1	1	1	1	1	1	1	1	1	1	1
1	1	1	1	1	1	1	1	1	1	1	1	1	1	1	1	1	1	1	1	1	1	1	1	1	1	1	1	1	1	1	1	1	1	1	1	1	1	1	1	1	1	1	1	1	1	1	1	1	1
1	1	1	1	1	1	1	1	1	1	1	1	1	1	1	1	1	1	1	1	1	1	1	1	1	1	1	1	1	1	1	1	1	1	1	1	1	1	1	1	1	1	1	1	1	1	1	1	1	1
1	1	1	1	1	1	1	1	1	1	1	1	1	1	1	1	1	1	1	1	1	1	1	1	1	1	1	1	1	1	1	1	1	1	1	1	1	1	1	1	1	1	1	1	1	1	1	1	1	1
1	1	1	1	1	1	1	1	1	1	1	1	1	1	1	1	1	1	1	1	1	1	1	1	1	1	1	1	1	1	1	1	1	1	1	1	1	1	1	1	1	1	1	1	1	1	1	1	1	1
1	1	1	1	1	1	1	1	1	1	1	1	1	1	1	1	1	1	1	1	1	1	1	1	1	1	1	1	1	1	1	1	1	1	1	1	1	1	1	1	1	1	1	1	1	1	1	1	1	1
1	1	1	1	1	1	1	1	1	1	1	1	1	1	1	1	1	1	1	1	1	1	1	1	1	1	1	1	1	1	1	1	1	1	1	1	1	1	1	1	1	1	1	1	1	1	1	1	1	1
1	1	1	1	1	1	1	1	1	1	1	1	1	1	1	1	1	1	1	1	1	1	1	1	1	1	1	1	1	1	1	1	1	1	1	1	1	1	1	1	1	1	1	1	1	1	1	1	1	1
1	1	1	1	1	1	1	1	1	1	1	1	1	1	1	1	1	1	1	1	1	1	1	1	1	1	1	1	1	1	1	1	1	1	1	1	1	1	1	1	1	1	1	1	1	1	1	1	1	1
1	1	1	1	1	1	1	1	1	1	1	1	1	1	1	1	1	1	1	1	1	1	1	1	1	1	1	1	1	1	1	1	1	1	1	1	1	1	1	1	1	1	1	1	1	1	1	1	1	1
1	1	1	1	1	1	1	1	1	1	1	1	1	1	1	1	1	1	1	1	1	1	1	1	1	1	1	1	1	1	1	1	1	1	1	1	1	1	1	1	1	1	1	1	1	1	1	1	1	1
1	1	1	1	1	1	1	1	1	1	1	1	1	1	1	1	1	1	1	1	1	1	1	1	1	1	1	1	1	1	1	1	1	1	1	1	1	1	1	1	1	1	1	1	1	1	1	1	1	1
1	1	1	1	1	1	1	1	1	1	1	1	1	1	1	1	1	1	1	1	1	1	1	1	1	1	1	1	1	1	1	1	1	1	1	1	1	1	1	1	1	1	1	1	1	1	1	1	1	1
1	1	1	1	1	1	1	1	1	1	1	1	1	1	1	1	1	1	1	1	1	1	1	1	1	1	1	1	1	1	1	1	1	1	1	1	1	1	1	1	1	1	1	1	1	1	1	1	1	1
1	1	1	1	1	1	1	1	1	1	1	1	1	1	1	1	1	1	1	1	1	1	1	1	1	1	1	1	1	1	1	1	1	1	1	1	1	1	1	1	1	1	1	1	1	1	1	1	1	1
1	1	1	1	1	1	1	1	1	1	1	1	1	1	1	1	1	1	1	1	1	1	1	1	1	1	1	1	1	1	1	1	1	1	1	1	1	1	1	1	1	1	1	1	1	1	1	1	1	1
1	1	1	1	1	1	1	1	1	1	1	1	1	1	1	1	1	1	1	1	1	1	1	1	1	1	1	1	1	1	1	1	1	1	1	1	1	1	1	1	1	1	1	1	1	1	1	1	1	1
1	1	1	1	1	1	1	1	1	1	1	1	1	1	1	1	1	1	1	1	1	1	1	1	1	1	1	1	1	1	1	1	1	1	1	1	1	1	1	1	1	1	1	1	1	1	1	1	1	1
1	1	1	1	1	1	1	1	1	1	1	1	1	1	1	1	1	1	1	1	1	1	1	1	1	1	1	1	1	1	1	1	1	1	1	1	1	1	1	1	1	1	1	1	1	1	1	1	1	1
1	1	1	1	1	1	1	1	1	1	1	1	1	1	1	1	1	1	1	1	1	1	1	1	1	1	1	1	1	1	1	1	1	1	1	1	1	1	1	1	1	1	1	1	1	1	1	1	1	1
1	1	1	1	1	1	1	1	1	1	1	1	1	1	1	1	1	1	1	1	1	1	1	1	1	1	1	1	1	1	1	1	1	1	1	1	1	1	1	1	1	1	1	1	1	1	1	1	1	1
1	1	1	1	1	1	1	1	1	1	1	1	1	1	1	1	1	1	1	1	1	1	1	1	1	1	1	1	1	1	1	1	1	1	1	1	1	1	1	1	1	1	1	1	1	1	1	1	1	1
1	1	1	1	1	1	1	1	1	1	1	1	1	1	1	1	1	1	1	1	1	1	1	1	1	1	1	1	1	1	1	1	1	1	1	1	1	1	1	1	1	1	1	1	1	1	1	1	1	1
1	1	1	1	1	1	1	1	1	1	1	1	1	1	1	1	1	1	1	1	1	1	1	1	1	1	1	1	1	1	1	1	1	1	1	1	1	1	1	1	1	1	1	1	1	1	1	1	1	1
1	1	1	1	1	1	1	1	1	1	1	1	1	1	1	1	1	1	1	1	1	1	1	1	1	1	1	1	1	1	1	1	1	1	1	1	1	1	1	1	1	1	1	1	1	1	1	1	1	1
1	1	1	1	1	1	1	1	1	1	1	1	1	1	1	1	1	1	1	1	1	1	1	1	1	1	1	1	1	1	1	1	1	1	1	1	1	1	1	1	1	1	1	0	0	0	0	0	0	0
1	1	1	1	1	1	1	1	1	1	1	1	1	1	1	1	1	1	1	1	1	1	1	1	1	1	1	1	1	1	1	1	1	1	1	0	0	0	0	0	0	0	0	0	0	0	0	0	0	0
1	1	1	1	1	1	1	1	1	1	1	1	1	1	1	1	1	1	1	1	1	1	1	1	1	1	1	1	0	0	0	0	0	0	0	0	0	0	0	0	0	0	0	0	0	0	0	0	0	0
1	1	1	1	1	1	1	1	1	1	1	1	1	1	1	1	1	1	1	1	1	0	0	0	0	0	0	0	0	0	0	0	0	0	0	0	0	0	0	0	0	0	0	0	0	0	0	0	0	0
1	1	1	1	1	1	1	1	1	1	1	1	1	1	0	0	0	0	0	0	0	0	0	0	0	0	0	0	0	0	0	0	0	0	0	0	0	0	0	0	0	0	0	0	0	0	0	0	0	0
1	1	1	1	1	1	1	0	0	0	0	0	0	0	0	0	0	0	0	0	0	0	0	0	0	0	0	0	0	0	0	0	0	0	0	0	0	0	0	0	0	0	0	0	0	0	0	0	0	0
0	0	0	0	0	0	0	0	0	0	0	0	0	0	0	0	0	0	0	0	0	0	0	0	0	0	0	0	0	0	0	0	0	0	0	0	0	0	0	0	0	0	0	0	0	0	0	0	0	0
0	0	0	0	0	0	0	0	0	0	0	0	0	0	0	0	0	0	0	0	0	0	0	0	0	0	0	0	0	0	0	0	0	0	0	0	0	0	0	0	0	0	0	0	0	0	0	0	0	0
0	0	0	0	0	0	0	0	0	0	0	0	0	0	0	0	0	0	0	0	0	0	0	0	0	0	0	0	0	0	0	0	0	0	0	0	0	0	0	0	0	0	0	0	0	0	0	0	0	0
0	0	0	0	0	0	0	0	0	0	0	0	0	0	0	0	0	0	0	0	0	0	0	0	0	0	0	0	0	0	0	0	0	0	0	0	0	0	0	0	0	0	0	0	0	0	0	0	0	0
0	0	0	0	0	0	0	0	0	0	0	0	0	0	0	0	0	0	0	0	0	0	0	0	0	0	0	0	0	0	0	0	0	0	0	0	0	0	0	0	0	0	0	0	0	0	0	0	0	0
0	0	0	0	0	0	0	0	0	0	0	0	0	0	0	0	0	0	0	0	0	0	0	0	0	0	0	0	0	0	0	0	0	0	0	0	0	0	0	0	0	0	0	0	0	0	0	0	0	0
0	0	0	0	0	0	0	0	0	0	0	0	0	0	0	0	0	0	0	0	0	0	0	0	0	0	0	0	0	0	0	0	0	0	0	0	0	0	0	0	0	0	0	0	0	0	0	0	0	0
0	0	0	0	0	0	0	0	0	0	0	0	0	0	0	0	0	0	0	0	0	0	0	0	0	0	0	0	0	0	0	0	0	0	0	0	0	0	0	0	0	0	0	0	0	0	0	0	0	0
0	0	0	0	0	0	0	0	0	0	0	0	0	0	0	0	0	0	0	0	0	0	0	0	0	0	0	0	0	0	0	0	0	0	0	0	0	0	0	0	0	0	0	0	0	0	0	0	0	0
0	0	0	0	0	0	0	0	0	0	0	0	0	0	0	0	0	0	0	0	0	0	0	0	0	0	0	0	0	0	0	0	0	0	0	0	0	0	0	0	0	0	0	0	0	0	0	0	0	0
0	0	0	0	0	0	0	0	0	0	0	0	0	0	0	0	0	0	0	0	0	0	0	0	0	0	0	0	0	0	0	0	0	0	0	0	0	0	0	0	0	0	0	0	0	0	0	0	0	0
0	0	0	0	0	0	0	0	0	0	0	0	0	0	0	0	0	0	0	0	0	0	0	0	0	0	0	0	0	0	0	0	0	0	0	0	0	0	0	0	0	0	0	0	0	0	0	0	0	0
0	0	0	0	0	0	0	0	0	0	0	0	0	0	0	0	0	0	0	0	0	0	0	0	0	0	0	0	0	0	0	0	0	0	0	0	0	0	0	0	0	0	0	0	0	0	0	0	0	0
0	0	0	0	0	0	0	0	0	0	0	0	0	0	0	0	0	0	0	0	0	0	0	0	0	0	0	0	0	0	0	0	0	0	0	0	0	0	0	0	0	0	0	0	0	0	0	0	0	0
0	0	0	0	0	0	0	0	0	0	0	0	0	0	0	0	0	0	0	0	0	0	0	0	0	0	0	0	0	0	0	0	0	0	0	0	0	0	0	0	0	0	0	0	0	0	0	0	0	0
0	0	0	0	0	0	0	0	0	0	0	0	0	0	0	0	0	0	0	0	0	0	0	0	0	0	0	0	0	0	0	0	0	0	0	0	0	0	0	0	0	0	0	0	0	0	0	0	0	0
0	0	0	0	0	0	0	0	0	0	0	0	0	0	0	0	0	0	0	0	0	0	0	0	0	0	0	0	0	0	0	0	0	0	0	0	0	0	0	0	0	0	0	0	0	0	0	0	0	0
0	0	0	0	0	0	0	0	0	0	0	0	0	0	0	0	0	0	0	0	0	0	0	0	0	0	0	0	0	0	0	0	0	0	0	0	0	0	0	0	0	0	0	0	0	0	0	0	0	0
0	0	0	0	0	0	0	0	0	0	0	0	0	0	0	0	0	0	0	0	0	0	0	0	0	0	0	0	0	0	0	0	0	0	0	0	0	0	0	0	0	0	0	0	0	0	0	0	0	0
0	0	0	0	0	0	0	0	0	0	0	0	0	0	0	0	0	0	0	0	0	0	0	0	0	0	0	0	0	0	0	0	0	0	0	0	0	0	0	0	0	0	0	0	0	0	0	0	0	0
0	0	0	0	0	0	0	0	0	0	0	0	0	0	0	0	0	0	0	0	0	0	0	0	0	0	0	0	0	0	0	0	0	0	0	0	0	0	0	0	0	0	0	0	0	0	0	0	0	0
0	0	0	0	0	0	0	0	0	0	0	0	0	0	0	0	0	0	0	0	0	0	0	0	0	0	0	0	0	0	0	0	0	0	0	0	0	0	0	0	0	0	0	0	0	0	0	0	0	0
0	0	0	0	0	0	0	0	0	0	0	0	0	0	0	0	0	0	0	0	0	0	0	0	0	0	0	0	0	0	0	0	0	0	0	0	0	0	0	0	0	0	0	0	0	0	0	0	0	0
0	0	0	0	0	0	0	0	0	0	0	0	0	0	0	0	0	0	0	0	0	0	0	0	0	0	0	0	0	0	0	0	0	0	0	0	0	0	0	0	0	0	0	0	0	0	0	0	0	0
0	0	0	0	0	0	0	0	0	0	0	0	0	0	0	0	0	0	0	0	0	0	0	0	0	0	0	0	0	0	0	0	0	0	0	0	0	0	0	0	0	0	0	0	0	0	0	0	0	0
0	0	0	0	0	0	0	0	0	0	0	0	0	0	0	0	0	0	0	0	0	0	0	0	0	0	0	0	0	0	0	0	0	0	0	0	0	0	0	0	0	0	0	0	0	0	0	0	0	0
0	0	0	0	0	0	0	0	0	0	0	0	0	0	0	0	0	0	0	0	0	0	0	0	0	0	0	0	0	0	0	0	0	0	0	0	0	0	0	0	0	0	0	0	0	0	0	0	0	0
0	0	0	0	0	0	0	0	0	0	0	0	0	0	0	0	0	0	0	0	0	0	0	0	0	0	0	0	0	0	0	0	0	0	0	0	0	0	0	0	0	0	0	0	0	0	0	0	0	0
0	0	0	0	0	0	0	0	0	0	0	0	0	0	0	0	0	0	0	0	0	0	0	0	0	0	0	0	0	0	0	0	0	0	0	0	0	0	0	0	0	0	0	0	0	0	0	0	0	0
0	0	0	0	0	0	0	0	0	0	0	0	0	0	0	0	0	0	0	0	0	0	0	0	0	0	0	0	0	0	0	0	0	0	0	0	0	0	0	0	0	0	0	0	0	0	0	0	0	0
0	0	0	0	0	0	0	0	0	0	0	0	0	0	0	0	0	0	0	0	0	0	0	0	0	0	0	0	0	0	0	0	0	0	0	0	0	0	0	0	0	0	0	0	0	0	0	0	0	0
0	0	0	0	0	0	0	0	0	0	0	0	0	0	0	0	0	0	0	0	0	0	0	0	0	0	0	0	0	0	0	0	0	0	0	0	0	0	0	0	0	0	0	0	0	0	0	0	0	0
0	0	0	0	0	0	0	0	0	0	0	0	0	0	0	0	0	0	0	0	0	0	0	0	0	0	0	0	0	0	0	0	0	0	0	0	0	0	0	0	0	0	0	0	0	0	0	0	0	0
0	0	0	0	0	0	0	0	0	0	0	0	0	0	0	0	0	0	0	0	0	0	0	0	0	0	0	0	0	0	0	0	0	0	0	0	0	0	0	0	0	0	0	0	0	0	0	0	0	0
0	0	0	0	0	0	0	0	0	0	0	0	0	0	0	0	0	0	0	0	0	0	0	0	0	0	0	0	0	0	0	0	0	0	0	0	0	0	0	0	0	0	0	0	0	0	0	0	0	0
0	0	0	0	0	0	0	0	0	0	0	0	0	0	0	0	0	0	0	0	0	0	0	0	0	0	0	0	0	0	0	0	0	0	0	0	0	0	0	0	0	0	0	0	0	0	0	0	0	0
0	0	0	0	0	0	0	0	0	0	0	0	0	0	0	0	0	0	0	0	0	0	0	0	0	0	0	0	0	0	0	0	0	0	0	0	0	0	0	0	0	0	0	0	0	0	0	0	0	0
0	0	0	0	0	0	0	0	0	0	0	0	0	0	0	0	0	0	0	0	0	0	0	0	0	0	0	0	0	0	0	0	0	0	0	0	0	0	0	0	0	0	0	0	0	0	0	0	0	0
0	0	0	0	0	0	0	0	0	0	0	0	0	0	0	0	0	0	0	0	0	0	0	0	0	0	0	0	0	0	0	0	0	0	0	0	0	0	0	0	0	0	0	0	0	0	0	0	0	0
0	0	0	0	0	0	0	0	0	0	0	0	0	0	0	0	0	0	0	0	0	0	0	0	0	0	0	0	0	0	0	0	0	0	0	0	0	0	0	0	0	0	0	0	0	0	0	0	0	0
0	0	0	0	0	0	0	0	0	0	0	0	0	0	0	0	0	0	0	0	0	0	0	0	0	0	0	0	0	0	0	0	0	0	0	0	0	0	0	0	0	0	0	0	0	0	0	0	0	0
0	0	0	0	0	0	0	0	0	0	0	0	0	0	0	0	0	0	0	0	0	0	0	0	0	0	0	0	0	0	0	0	0	0	0	0	0	0	0	0	0	0	0	0	0	0	0	0	0	0
0	0	0	0	0	0	0	0	0	0	0	0	0	0	0	0	0	0	0	0	0	0	0	0	0	0	0	0	0	0	0	0	0	0	0	0	0	0	0	0	0	0	0	0	0	0	0	0	0	0
0	0	0	0	0	0	0	0	0	0	0	0	0	0	0	0	0	0	0	0	0	0	0	0	0	0	0	0	0	0	0	0	0	0	0	0	0	0	0	0	0	0	0	0	0	0	0	0	0	0
0	0	0	0	0	0	0	0	0	0	0	0	0	0	0	0	0	0	0	0	0	0	0	0	0	0	0	0	0	0	0	0	0	0	0	0	0	0	0	0	0	0	0	0	0	0	0	0	0	0
0	0	0	0	0	0	0	0	0	0	0	0	0	0	0	0	0	0	0	0	0	0	0	0	0	0	0	0	0	0	0	0	0	0	0	0	0	0	0	0	0	0	0	0	0	0	0	0	0	0
0	0	0	0	0	0	0	0	0	0	0	0	0	0	0	0	0	0	0	0	0	0	0	0	0	0	0	0	0	0	0	0	0	0	0	0	0	0	0	0	0	0	0	0	0	0	0	0	0	0
0	0	0	0	0	0	0	0	0	0	0	0	0	0	0	0	0	0	0	0	0	0	0	0	0	0	0	0	0	0	0	0	0	0	0	0	0	0	0	0	0	0	0	0	0	0	0	0	0	0
0	0	0	0	0	0	0	0	0	0	0	0	0	0	0	0	0	0	0	0	0	0	0	0	0	0	0	0	0	0	0	0	0	0	0	0	0	0	0	0	0	0	0	0	0	0	0	0	0	0
0	0	0	0	0	0	0	0	0	0	0	0	0	0	0	0	0	0	0	0	0	0	0	0	0	0	0	0	0	0	0	0	0	0	0	0	0	0	0	0	0	0	0	0	0	0	0	0	0	0
0	0	0	0	0	0	0	0	0	0	0	0	0	0	0	0	0	0	0	0	0	0	0	0	0	0	0	0	0	0	0	0	0	0	0	0	0	0	0	0	0	0	0	0	0	0	0	0	0	0
0	0	0	0	0	0	0	0	0	0	0	0	0	0	0	0	0	0	0	0	0	0	0	0	0	0	0	0	0	0	0	0	0	0	0	0	0	0	0	0	0	0	0	0	0	0	0	0	0	0
0	0	0	0	0	0	0	0	0	0	0	0	0	0	0	0	0	0	0	0	0	0	0	0	0	0	0	0	0	0	0	0	0	0	0	0	0	0	0	0	0	0	0	0	0	0	0	0	0	0
0	0	0	0	0	0	0	0	0	0	0	0	0	0	0	0	0	0	0	0	0	0	0	0	0	0	0	0	0	0	0	0	0	0	0	0	0	0	0	0	0	0	0	0	0	0	0	0	0	0
0	0	0	0	0	0	0	0	0	0	0	0	0	0	0	0	0	0	0	0	0	0	0	0	0	0	0	0	0	0	0	0	0	0	0	0	0	0	0	0	0	0	0	0	0	0	0	0	0	0
0	0	0	0	0	0	0	0	0	0	0	0	0	0	0	0	0	0	0	0	0	0	0	0	0	0	0	0	0	0	0	0	0	0	0	0	0	0	0	0	0	0	0	0	0	0	0	0	0	0
0	0	0	0	0	0	0	0	0	0	0	0	0	0	0	0	0	0	0	0	0	0	0	0	0	0	0	0	0	0	0	0	0	0	0	0	0	0	0	0	0	0	0	0	0	0	0	0	0	0
0	0	0	0	0	0	0	0	0	0	0	0	0	0	0	0	0	0	0	0	0	0	0	0	0	0	0	0	0	0	0	0	0	0	0	0	0	0	0	0	0	0	0	0	0	0	0	0	0	0
0	0	0	0	0	0	0	0	0	0	0	0	0	0	0	0	0	0	0	0	0	0	0	0	0	0	0	0	0	0	0	0	0	0	0	0	0	0	0	0	0	0	0	0	0	0	0	0	0	0
0	0	0	0	0	0	0	0	0	0	0	0	0	0	0	0	0	0	0	0	0	0	0	0	0	0	0	0	0	0	0	0	0	0	0	0	0	0	0	0	0	0	0	0	0	0	0	0	0	0
0	0	0	0	0	0	0	0	0	0	0	0	0	0	0	0	0	0	0	0	0	0	0	0	0	0	0	0	0	0	0	0	0	0	0	0	0	0	0	0	0	0	0	0	0	0	0	0	0	0
0	0	0	0	0	0	0	0	0	0	0	0	0	0	0	0	0	0	0	0	0	0	0	0	0	0	0	0	0	0	0	0	0	0	0	0	0	0	0	0	0	0	0	0	0	0	0	0	0	0
0	0	0	0	0	0	0	0	0	0	0	0	0	0	0	0	0	0	0	0	0	0	0	0	0	0	0	0	0	0	0	0	0	0	0	0	0	0	0	0	0	0	0	0	0	0	0	0	0	0
0	0	0	0	0	0	0	0	0	0	0	0	0	0	0	0	0	0	0	0	0	0	0	0	0	0	0	0	0	0	0	0	0	0	0	0	0	0	0	0	0	0	0	0	0	0	0	0	0	0
0	0	0	0	0	0	0	0	0	0	0	0	0	0	0	0	0	0	0	0	0	0	0	0	0	0	0	0	0	0	0	0	0	0	0	0	0	0	0	0	0	0	0	0	0	0	0	0	0	0
0	0	0	0	0	0	0	0	0	0	0	0	0	0	0	0	0	0	0	0	0	0	0	0	0	0	0	0	0	0	0	0	0	0	0	0	0	0	0	0	0	0	0	0	0	0	0	0	0	0
0	0	0	0	0	0	0	0	0	0	0	0	0	0	0	0	0	0	0	0	0	0	0	0	0	0	0	0	0	0	0	0	0	0	0	0	0	0	0	0	0	0	0	0	0	0	0	0	0	0
0	0	0	0	0	0	0	0	0	0	0	0	0	0	0	0	0	0	0	0	0	0	0	0	0	0	0	0	0	0	0	0	0	0	0	0	0	0	0	0	0	0	0	0	0	0	0	0	0	0
0	0	0	0	0	0	0	0	0	0	0	0	0	0	0	0	0	0	0	0	0	0	0	0	0	0	0	0	0	0	0	0	0	0	0	0	0	0	0	0	0	0	0	0	0	0	0	0	0	0
0	0	0	0	0	0	0	0	0	0	0	0	0	0	0	0	0	0	0	0	0	0	0	0	0	0	0	0	0	0	0	0	0	0	0	0	0	0	0	0	0	0	0	0	0	0	0	0	0	0
0	0	0	0	0	0	0	0	0	0	0	0	0	0	0	0	0	0	0	0	0	0	0	0	0	0	0	0	0	0	0	0	0	0	0	0	0	0	0	0	0	0	0	0	0	0	0	0	0	0
0	0	0	0	0	0	0	0	0	0	0	0	0	0	0	0	0	0	0	0	0	0	0	0	0	0	0	0	0	0	0	0	0	0	0	0	0	0	0	0	0	0	0	0	0	0	0	0	0	0
0	0	0	0	0	0	0	0	0	0	0	0	0	0	0	0	0	0	0	0	0	0	0	0	0	0	0	0	0	0	0	0	0	0	0	0	0	0	0	0	0	0	0	0	0	0	0	0	0	0
0	0	0	0	0	0	0	0	0	0	0	0	0	0	0	0	0	0	0	0	0	0	0	0	0	0	0	0	0	0	0	0	0	0	0	0	0	0	0	0	0	0	0	0	0	0	0	0	0	0
0	0	0	0	0	0	0	0	0	0	0	0	0	0	0	0	0	0	0	0	0	0	0	0	0	0	0	0	0	0	0	0	0	0	0	0	0	0	0	0	0	0	0	0	0	0	0	0	0	0
0	0	0	0	0	0	0	0	0	0	0	0	0	0	0	0	0	0	0	0	0	0	0	0	0	0	0	0	0	0	0	0	0	0	0	0	0	0	0	0	0	0	0	0	0	0	0	0	0	0
0	0	0	0	0	0	0	0	0	0	0	0	0	0	0	0	0	0	0	0	0	0	0	0	0	0	0	0	0	0	0	0	0	0	0	0	0	0	0	0	0	0	0	0	0	0	0	0	0	0
0	0	0	0	0	0	0	0	0	0	0	0	0	0	0	0	0	0	0	0	0	0	0	0	0	0	0	0	0	0	0	0	0	0	0	0	0	0	0	0	0	0	0	0	0	0	0	0	0	0
0	0	0	0	0	0	0	0	0	0	0	0	0	0	0	0	0	0	0	0	0	0	0	0	0	0	0	0	0	0	0	0	0	0	0	0	0	0	0	0	0	0	0	0	0	0	0	0	0	0
0	0	0	0	0	0	0	0	0	0	0	0	0	0	0	0	0	0	0	0	0	0	0	0	0	0	0	0	0	0	0	0	0	0	0	0	0	0	0	0	0	0	0	0	0	0	0	0	0	0
0	0	0	0	0	0	0	0	0	0	0	0	0	0	0	0	0	0	0	0	0	0	0	0	0	0	0	0	0	0	0	0	0	0	0	0	0	0	0	0	0	0	0	0	0	0	0	0	0	0
0	0	0	0	0	0	0	0	0	0	0	0	0	0	0	0	0	0	0	0	0	0	0	0	0	0	0	0	0	0	0	0	0	0	0	0	0	0	0	0	0	0	0	0	0	0	0	2	2	2
0	0	0	0	0	0	0	0	0	0	0	0	0	0	0	0	0	0	0	0	0	0	0	0	0	0	0	0	0	0	0	0	0	0	0	0	0	0	0	0	2	2	2	2	2	2	2	2	2	2
0	0	0	0	0	0	0	0	0	0	0	0	0	0	0	0	0	0	0	0	0	0	0	0	0	0	0	0	0	0	0	0	2	2	2	2	2	2	2	2	2	2	2	2	2	2	2	2	2	2
0	0	0	0	0	0	0	0	0	0	0	0	0	0	0	0	0	0	0	0	0	0	0	0	0	2	2	2	2	2	2	2	2	2	2	2	2	2	2	2	2	2	2	2	2	2	2	2	2	2
0	0	0	0	0	0	0	0	0	0	0	0	0	0	0	0	0	0	2	2	2	2	2	2	2	2	2	2	2	2	2	2	2	2	2	2	2	2	2	2	2	2	2	2	2	2	2	2	2	2
0	0	0	0	0	0	0	0	0	0	0	2	2	2	2	2	2	2	2	2	2	2	2	2	2	2	2	2	2	2	2	2	2	2	2	2	2	2	2	2	2	2	2	2	2	2	2	2	2	2
0	0	0	0	2	2	2	2	2	2	2	2	2	2	2	2	2	2	2	2	2	2	2	2	2	2	2	2	2	2	2	2	2	2	2	2	2	2	2	2	2	2	2	2	2	2	2	2	2	2
2	2	2	2	2	2	2	2	2	2	2	2	2	2	2	2	2	2	2	2	2	2	2	2	2	2	2	2	2	2	2	2	2	2	2	2	2	2	2	2	2	2	2	2	2	2	2	2	2	2
2	2	2	2	2	2	2	2	2	2	2	2	2	2	2	2	2	2	2	2	2	2	2	2	2	2	2	2	2	2	2	2	2	2	2	2	2	2	2	2	2	2	2	2	2	2	2	2	2	2
2	2	2	2	2	2	2	2	2	2	2	2	2	2	2	2	2	2	2	2	2	2	2	2	2	2	2	2	2	2	2	2	2	2	2	2	2	2	2	2	2	2	2	2	2	2	2	2	2	2
2	2	2	2	2	2	2	2	2	2	2	2	2	2	2	2	2	2	2	2	2	2	2	2	2	2	2	2	2	2	2	2	2	2	2	2	2	2	2	2	2	2	2	2	2	2	2	2	2	2
2	2	2	2	2	2	2	2	2	2	2	2	2	2	2	2	2	2	2	2	2	2	2	2	2	2	2	2	2	2	2	2	2	2	2	2	2	2	2	2	2	2	2	2	2	2	2	2	2	2
2	2	2	2	2	2	2	2	2	2	2	2	2	2	2	2	2	2	2	2	2	2	2	2	2	2	2	2	2	2	2	2	2	2	2	2	2	2	2	2	2	2	2	2	2	2	2	2	2	2
2	2	2	2	2	2	2	2	2	2	2	2	2	2	2	2	2	2	2	2	2	2	2	2	2	2	2	2	2	2	2	2	2	2	2	2	2	2	2	2	2	2	2	2	2	2	2	2	2	2
2	2	2	2	2	2	2	2	2	2	2	2	2	2	2	2	2	2	2	2	2	2	2	2	2	2	2	2	2	2	2	2	2	2	2	2	2	2	2	2	2	2	2	2	2	2	2	2	2	2
2	2	2	2	2	2	2	2	2	2	2	2	2	2	2	2	2	2	2	2	2	2	2	2	2	2	2	2	2	2	2	2	2	2	2	2	2	2	2	2	2	2	2	2	2	2	2	2	2	2
2	2	2	2	2	2	2	2	2	2	2	2	2	2	2	2	2	2	2	2	2	2	2	2	2	2	2	2	2	2	2	2	2	2	2	2	2	2	2	2	2	2	2	2	2	2	2	2	2	2
2	2	2	2	2	2	2	2	2	2	2	2	2	2	2	2	2	2	2	2	2	2	2	2	2	2	2	2	2	2	2	2	2	2	2	2	2	2	2	2	2	2	2	2	2	2	2	2	2	2
2	2	2	2	2	2	2	2	2	2	2	2	2	2	2	2	2	2	2	2	2	2	2	2	2	2	2	2	2	2	2	2	2	2	2	2	2	2	2	2	2	2	2	2	2	2	2	2	2	2
2	2	2	2	2	2	2	2	2	2	2	2	2	2	2	2	2	2	2	2	2	2	2	2	2	2	2	2	2	2	2	2	2	2	2	2	2	2	2	2	2	2	2	2	2	2	2	2	2	2
2	2	2	2	2	2	2	2	2	2	2	2	2	2	2	2	2	2	2	2	2	2	2	2	2	2	2	2	2	2	2	2	2	2	2	2	2	2	2	2	2	2	2	2	2	2	2	2	2	2
2	2	2	2	2	2	2	2	2	2	2	2	2	2	2	2	2	2	2	2	2	2	2	2	2	2	2	2	2	2	2	2	2	2	2	2	2	2	2	2	2	2	2	2	2	2	2	2	2	2
2	2	2	2	2	2	2	2	2	2	2	2	2	2	2	2	2	2	2	2	2	2	2	2	2	2	2	2	2	2	2	2	2	2	2	2	2	2	2	2	2	2	2	2	2	2	2	2	2	2
2	2	2	2	2	2	2	2	2	2	2	2	2	2	2	2	2	2	2	2	2	2	2	2	2	2	2	2	2	2	2	2	2	2	2	2	2	2	2	2	2	2	2	2	2	2	2	2	2	2
2	2	2	2	2	2	2	2	2	2	2	2	2	2	2	2	2	2	2	2	2	2	2	2	2	2	2	2	2	2	2	2	2	2	2	2	2	2	2	2	2	2	2	2	2	2	2	2	2	2
2	2	2	2	2	2	2	2	2	2	2	2	2	2	2	2	2	2	2	2	2	2	2	2	2	2	2	2	2	2	2	2	2	2	2	2	2	2	2	2	2	2	2	2	2	2	2	2	2	2
2	2	2	2	2	2	2	2	2	2	2	2	2	2	2	2	2	2	2	2	2	2	2	2	2	2	2	2	2	2	2	2	2	2	2	2	2	2	2	2	2	2	2	2	2	2	2	2	2	2
2	2	2	2	2	2	2	2	2	2	2	2	2	2	2	2	2	2	2	2	2	2	2	2	2	2	2	2	2	2	2	2	2	2	2	2	2	2	2	2	2	2	2	2	2	2	2	2	2	2
2	2	2	2	2	2	2	2	2	2	2	2	2	2	2	2	2	2	2	2	2	2	2	2	2	2	2	2	2	2	2	2	2	2	2	2	2	2	2	2	2	2	2	2	2	2	2	2	2	2
2	2	2	2	2	2	2	2	2	2	2	2	2	2	2	2	2	2	2	2	2	2	2	2	2	2	2	2	2	2	2	2	2	2	2	2	2	2	2	2	2	2	2	2	2	2	2	2	2	2
2	2	2	2	2	2	2	2	2	2	2	2	2	2	2	2	2	2	2	2	2	2	2	2	2	2	2	2	2	2	2	2	2	2	2	2	2	2	2	2	2	2	2	2	2	2	2	2	2	2
2	2	2	2	2	2	2	2	2	2	2	2	2	2	2	2	2	2	2	2	2	2	2	2	2	2	2	2	2	2	2	2	2	2	2	2	2	2	2	2	2	2	2	2	2	2	2	2	2	2
2	2	2	2	2	2	2	2	2	2	2	2	2	2	2	2	2	2	2	2	2	2	2	2	2	2	2	2	2	2	2	2	2	2	2	2	2	2	2	2	2	2	2	2	2	2	2	2	2	2
2	2	2	2	2	2	2	2	2	2	2	2	2	2	2	2	2	2	2	2	2	2	2	2	2	2	2	2	2	2	2	2	2	2	2	2	2	2	2	2	2	2	2	2	2	2	2	2	2	2
2	2	2	2	2	2	2	2	2	2	2	2	2	2	2	2	2	2	2	2	2	2	2	2	2	2	2	2	2	2	2	2	2	2	2	2	2	2	2	2	2	2	2	2	2	2	2	2	2	2
2	2	2	2	2	2	2	2	2	2	2	2	2	2	2	2	2	2	2	2	2	2	2	2	2	2	2	2	2	2	2	2	2	2	2	2	2	2	2	2	2	2	2	2	2	2	2	2	2	2
2	2	2	2	2	2	2	2	2	2	2	2	2	2	2	2	2	2	2	2	2	2	2	2	2	2	2	2	2	2	2	2	2	2	2	2	2	2	2	2	2	2	2	2	2	2	2	2	2	2
2	2	2	2	2	2	2	2	2	2	2	2	2	2	2	2	2	2	2	2	2	2	2	2	2	2	2	2	2	2	2	2	2	2	2	2	2	2	2	2	2	2	2	2	2	2	2	2	2	2
2	2	2	2	2	2	2	2	2	2	2	2	2	2	2	2	2	2	2	2	2	2	2	2	2	2	2	2	2	2	2	2	2	2	2	2	2	2	2	2	2	2	2	2	2	2	2	2	2	2
2	2	2	2	2	2	2	2	2	2	2	2	2	2	2	2	2	2	2	2	2	2	2	2	2	2	2	2	2	2	2	2	2	2	2	2	2	2	2	2	2	2	2	2	2	2	2	2	2	2
2	2	2	2	2	2	2	2	2	2	2	2	2	2	2	2	2	2	2	2	2	2	2	2	2	2	2	2	2	2	2	2	2	2	2	2	2	2	2	2	2	2	2	2	2	2	2	2	2	2
2	2	2	2	2	2	2	2	2	2	2	2	2	2	2	2	2	2	2	2	2	2	2	2	2	2	2	2	2	2	2	2	2	2	2	2	2	2	2	2	2	2	2	2	2	2	2	2	2	2
2	2	2	2	2	2	2	2	2	2	2	2	2	2	2	2	2	2	2	2	2	2	2	2	2	2	2	2	2	2	2	2	2	2	2	2	2	2	2	2	2	2	2	2	2	2	2	2	2	2
2	2	2	2	2	2	2	2	2	2	2	2	2	2	2	2	2	2	2	2	2	2	2	2	2	2	2	2	2	2	2	2	2	2	2	2	2	2	2	2	2	2	2	2	2	2	2	2	2	2
2	2	2	2	2	2	2	2	2	2	2	2	2	2	2	2	2	2	2	2	2	2	2	2	2	2	2	2	2	2	2	2	2	2	2	2	2	2	2	2	2	2	2	2	2	2	2	2	2	2
2	2	2	2	2	2	2	2	2	2	2	2	2	2	2	2	2	2	2	2	2	2	2	2	2	2	2	2	2	2	2	2	2	2	2	2	2	2	2	2	2	2	2	2	2	2	2	2	2	2
2	2	2	2	2	2	2	2	2	2	2	2	2	2	2	2	2	2	2	2	2	2	2	2	2	2	2	2	2	2	2	2	2	2	2	2	2	2	2	2	2	2	2	2	2	2	2	2	2	2
2	2	2	2	2	2	2	2	2	2	2	2	2	2	2	2	2	2	2	2	2	2	2	2	2	2	2	2	2	2	2	2	2	2	2	2	2	2	2	2	2	2	2	2	2	2	2	2	2	2
2	2	2	2	2	2	2	2	2	2	2	2	2	2	2	2	2	2	2	2	2	2	2	2	2	2	2	2	2	2	2	2	2	2	2	2	2	2	2	2	2	2	2	2	2	2	2	2	2	2
2	2	2	2	2	2	2	2	2	2	2	2	2	2	2	2	2	2	2	2	2	2	2	2	2	2	2	2	2	2	2	2	2	2	2	2	2	2	2	2	2	2	2	2	2	2	2	2	2	2
2	2	2	2	2	2	2	2	2	2	2	2	2	2	2	2	2	2	2	2	2	2	2	2	2	2	2	2	2	2	2	2	2	2	2	2	2	2	2	2	2	2	2	2	2	2	2	2	2	2
2	2	2	2	2	2	2	2	2	2	2	2	2	2	2	2	2	2	2	2	2	2	2	2	2	2	2	2	2	2	2	2	2	2	2	2	2	2	2	2	2	2	2	2	2	2	2	2	2	2
2	2	2	2	2	2	2	2	2	2	2	2	2	2	2	2	2	2	2	2	2	2	2	2	2	2	2	2	2	2	2	2	2	2	2	2	2	2	2	2	2	2	2	2	2	2	2	2	2	2
2	2	2	2	2	2	2	2	2	2	2	2	2	2	2	2	2	2	2	2	2	2	2	2	2	2	2	2	2	2	2	2	2	2	2	2	2	2	2	2	2	2	2	2	2	2	2	2	2	2
2	2	2	2	2	2	2	2	2	2	2	2	2	2	2	2	2	2	2	2	2	2	2	2	2	2	2	2	2	2	2	2	2	2	2	2	2	2	2	2	2	2	2	2	2	2	2	2	2	2
2	2	2	2	2	2	2	2	2	2	2	2	2	2	2	2	2	2	2	2	2	2	2	2	2	2	2	2	2	2	2	2	2	2	2	2	2	2	2	2	2	2	2	2	2	2	2	2	2	2
2	2	2	2	2	2	2	2	2	2	2	2	2	2	2	2	2	2	2	2	2	2	2	2	2	2	2	2	2	2	2	2	2	2	2	2	2	2	2	2	2	2	2	2	2	2	2	2	2	2
2	2	2	2	2	2	2	2	2	2	2	2	2	2	2	2	2	2	2	2	2	2	2	2	2	2	2	2	2	2	2	2	2	2	2	2	2	2	2	2	2	2	2	2	2	2	2	2	2	2
2	2	2	2	2	2	2	2	2	2	2	2	2	2	2	2	2	2	2	2	2	2	2	2	2	2	2	2	2	2	2	2	2	2	2	2	2	2	2	2	2	2	2	2	2	2	2	2	2	2
2	2	2	2	2	2	2	2	2	2	2	2	2	2	2	2	2	2	2	2	2	2	2	2	2	2	2	2	2	2	2	2	2	2	2	2	2	2	2	2	2	2	2	2	2	2	2	2	2	2
2	2	2	2	2	2	2	2	2	2	2	2	2	2	2	2	2	2	2	2	2	2	2	2	2	2	2	2	2	2	2	2	2	2	2	2	2	2	2	2	2	2	2	2	2	2	2	2	2	2
2	2	2	2	2	2	2	2	2	2	2	2	2	2	2	2	2	2	2	2	2	2	2	2	2	2	2	2	2	2	2	2	2	2	2	2	2	2	2	2	2	2	2	2	2	2	2	2	2	2
2	2	2	2	2	2	2	2	2	2	2	2	2	2	2	2	2	2	2	2	2	2	2	2	2	2	2	2	2	2	2	2	2	2	2	2	2	2	2	2	2	2	2	2	2	2	2	2	2	2
2	2	2	2	2	2	2	2	2	2	2	2	2	2	2	2	2	2	2	2	2	2	2	2	2	2	2	2	2	2	2	2	2	2	2	2	2	2	2	2	2	2	2	2	2	2	2	2	2	2
2	2	2	2	2	2	2	2	2	2	2	2	2	2	2	2	2	2	2	2	2	2	2	2	2	2	2	2	2	2	2	2	2	2	2	2	2	2	2	2	2	2	2	2	2	2	2	2	2	2
2	2	2	2	2	2	2	2	2	2	2	2	2	2	2	2	2	2	2	2	2	2	2	2	2	2	2	2	2	2	2	2	2	2	2	2	2	2	2	2	2	2	2	2	2	2	2	2	2	2
2	2	2	2	2	2	2	2	2	2	2	2	2	2	2	2	2	2	2	2	2	2	2	2	2	2	2	2	2	2	2	2	2	2	2	2	2	2	2	2	2	2	2	2	2	2	2	2	2	2
2	2	2	2	2	2	2	2	2	2	2	2	2	2	2	2	2	2	2	2	2	2	2	2	2	2	2	2	2	2	2	2	2	2	2	2	2	2	2	2	2	2	2	2	2	2	2	2	2	2
2	2	2	2	2	2	2	2	2	2	2	2	2	2	2	2	2	2	2	2	2	2	2	2	2	2	2	2	2	2	2	2	2	2	2	2	2	2	2	2	2	2	2	2	2	2	2	2	2	2
2	2	2	2	2	2	2	2	2	2	2	2	2	2	2	2	2	2	2	2	2	2	2	2	2	2	2	2	2	2	2	2	2	2	2	2	2	2	2	2	2	2	2	2	2	2	2	2	2	2
2	2	2	2	2	2	2	2	2	2	2	2	2	2	2	2	2	2	2	2	2	2	2	2	2	2	2	2	2	2	2	2	2	2	2	2	2	2	2	2	2	2	2	2	2	2	2	2	2	2
2	2	2	2	2	2	2	2	2	2	2	2	2	2	2	2	2	2	2	2	2	2	2	2	2	2	2	2	2	2	2	2	2	2	2	2	2	2	2	2	2	2	2	2	2	2	2	2	2	2
2	2	2	2	2	2	2	2	2	2	2	2	2	2	2	2	2	2	2	2	2	2	2	2	2	2	2	2	2	2	2	2	2	2	2	2	2	2	2	2	2	2	2	2	2	2	2	2	2	2
2	2	2	2	2	2	2	2	2	2	2	2	2	2	2	2	2	2	2	2	2	2	2	2	2	2	2	2	2	2	2	2	2	2	2	2	2	2	2	2	2	2	2	2	2	2	2	2	2	2
2	2	2	2	2	2	2	2	2	2	2	2	2	2	2	2	2	2	2	2	2	2	2	2	2	2	2	2	2	2	2	2	2	2	2	2	2	2	2	2	2	2	2	2	2	2	2	2	2	2
2	2	2	2	2	2	2	2	2	2	2	2	2	2	2	2	2	2	2	2	2	2	2	2	2	2	2	2	2	2	2	2	2	2	2	2	2	2	2	2	2	2	2	2	2	2	2	2	2	2
2	2	2	2	2	2	2	2	2	2	2	2	2	2	2	2	2	2	2	2	2	2	2	2	2	2	2	2	2	2	2	2	2	2	2	2	2	2	2	2	2	2	2	2	2	2	2	2	2	2
2	2	2	2	2	2	2	2	2	2	2	2	2	2	2	2	2	2	2	2	2	2	2	2	2	2	2	2	2	2	2	2	2	2	2	2	2	2	2	2	2	2	2	2	2	2	2	2	2	2
2	2	2	2	2	2	2	2	2	2	2	2	2	2	2	2	2	2	2	2	2	2	2	2	2	2	2	2	2	2	2	2	2	2	2	2	2	2	2	2	2	2	2	2	2	2	2	2	2	2
2	2	2	2	2	2	2	2	2	2	2	2	2	2	2	2	2	2	2	2	2	2	2	2	2	2	2	2	2	2	2	2	2	2	2	2	2	2	2	2	2	2	2	2	2	2	2	2	2	2
2	2	2	2	2	2	2	2	2	2	2	2	2	2	2	2	2	2	2	2	2	2	2	2	2	2	2	2	2	2	2	2	2	2	2	2	2	2	2	2	2	2	2	2	2	2	2	2	2	2
2	2	2	2	2	2	2	2	2	2	2	2	2	2	2	2	2	2	2	2	2	2	2	2	2	2	2	2	2	2	2	2	2	2	2	2	2	2	2	2	2	2	2	2	2	2	2	2	2	2
2	2	2	2	2	2	2	2	2	2	2	2	2	2	2	2	2	2	2	2	2	2	2	2	2	2	2	2	2	2	2	2	2	2	2	2	2	2	2	2	2	2	2	2	2	2	2	2	2	2
2	2	2	2	2	2	2	2	2	2	2	2	2	2	2	2	2	2	2	2	2	2	2	2	2	2	2	2	2	2	2	2	2	2	2	2	2	2	2	2	2	2	2	2	2	2	2	2	2	2
2	2	2	2	2	2	2	2	2	2	2	2	2	2	2	2	2	2	2	2	2	2	2	2	2	2	2	2	2	2	2	2	2	2	2	2	2	2	2	2	2	2	2	2	2	2	2	2	2	2
2	2	2	2	2	2	2	2	2	2	2	2	2	2	2	2	2	2	2	2	2	2	2	2	2	2	2	2	2	2	2	2	2	2	2	2	2	2	2	2	2	2	2	2	2	2	2	2	2	2
2	2	2	2	2	2	2	2	2	2	2	2	2	2	2	2	2	2	2	2	2	2	2	2	2	2	2	2	2	2	2	2	2	2	2	2	2	2	2	2	2	2	2	2	2	2	2	2	2	2
2	2	2	2	2	2	2	2	2	2	2	2	2	2	2	2	2	2	2	2	2	2	2	2	2	2	2	2	2	2	2	2	2	2	2	2	2	2	2	2	2	2	2	2	2	2	2	2	2	2
2	2	2	2	2	2	2	2	2	2	2	2	2	2	2	2	2	2	2	2	2	2	2	2	2	2	2	2	2	2	2	2	2	2	2	2	2	2	2	2	2	2	2	2	2	2	2	2	2	2
2	2	2	2	2	2	2	2	2	2	2	2	2	2	2	2	2	2	2	2	2	2	2	2	2	2	2	2	2	2	2	2	2	2	2	2	2	2	2	2	2	2	2	2	2	2	2	2	2	2
2	2	2	2	2	2	2	2	2	2	2	2	2	2	2	2	2	2	2	2	2	2	2	2	2	2	2	2	2	2	2	2	2	2	2	2	2	2	2	2	2	2	2	2	2	2	2	2	2	2
2	2	2	2	2	2	2	2	2	2	2	2	2	2	2	2	2	2	2	2	2	2	2	2	2	2	2	2	2	2	2	2	2	2	2	2	2	2	2	2	2	2	2	2	2	2	2	2	2	2
2	2	2	2	2	2	2	2	2	2	2	2	2	2	2	2	2	2	2	2	2	2	2	2	2	2	2	2	2	2	2	2	2	2	2	2	2	2	2	2	2	2	2	2	2	2	2	2	2	2
2	2	2	2	2	2	2	2	2	2	2	2	2	2	2	2	2	2	2	2	2	2	2	2	2	2	2	2	2	2	2	2	2	2	2	2	2	2	2	2	2	2	2	2	2	2	2	2	2	2
2	2	2	2	2	2	2	2	2	2	2	2	2	2	2	2	2	2	2	2	2	2	2	2	2	2	2	2	2	2	2	2	2	2	2	2	2	2	2	2	2	2	2	2	2	2	2	2	2	2
2	2	2	2	2	2	2	2	2	2	2	2	2	2	2	2	2	2	2	2	2	2	2	2	2	2	2	2	2	2	2	2	2	2	2	2	2	2	2	2	2	2	2	2	2	2	2	2	2	2
2	2	2	2	2	2	2	2	2	2	2	2	2	2	2	2	2	2	2	2	2	2	2	2	2	2	2	2	2	2	2	2	2	2	2	2	2	2	2	2	2	2	2	2	2	2	2	2	2	2
2	2	2	2	2	2	2	2	2	2	2	2	2	2	2	2	2	2	2	2	2	2	2	2	2	2	2	2	2	2	2	2	2	2	2	2	2	2	2	2	2	2	2	2	2	2	2	2	2	2
2	2	2	2	2	2	2	2	2	2	2	2	2	2	2	2	2	2	2	2	2	2	2	2	2	2	2	2	2	2	2	2	2	2	2	2	2	2	2	2	2	2	2	2	2	2	2	2	2	2
2	2	2	2	2	2	2	2	2	2	2	2	2	2	2	2	2	2	2	2	2	2	2	2	2	2	2	2	2	2	2	2	2	2	2	2	2	2	2	2	2	2	2	2	2	2	2	2	2	2
2	2	2	2	2	2	2	2	2	2	2	2	2	2	2	2	2	2	2	2	2	2	2	2	2	2	2	2	2	2	2	2	2	2	2	2	2	2	2	2	2	2	2	2	2	2	2	2	2	2
2	2	2	2	2	2	2	2	2	2	2	2	2	2	2	2	2	2	2	2	2	2	2	2	2	2	2	2	2	2	2	2	2	2	2	2	2	2	2	2	2	2	2	2	2	2	2	2	2	2
2	2	2	2	2	2	2	2	2	2	2	2	2	2	2	2	2	2	2	2	2	2	2	2	2	2	2	2	2	2	2	2	2	2	2	2	2	2	2	2	2	2	2	2	2	2	2	2	2	2
2	2	2	2	2	2	2	2	2	2	2	2	2	2	2	2	2	2	2	2	2	2	2	2	2	2	2	2	2	2	2	2	2	2	2	2	2	2	2	2	2	2	2	2	2	2	2	2	2	2
2	2	2	2	2	2	2	2	2	2	2	2	2	2	2	2	2	2	2	2	2	2	2	2	2	2	2	2	2	2	2	2	2	2	2	2	2	2	2	2	2	2	2	2	2	2	2	2	2	2
2	2	2	2	2	2	2	2	2	2	2	2	2	2	2	2	2	2	2	2	2	2	2	2	2	2	2	2	2	2	2	2	2	2	2	2	2	2	2	2	2	2	2	2	2	2	2	2	2	2
2	2	2	2	2	2	2	2	2	2	2	2	2	2	2	2	2	2	2	2	2	2	2	2	2	2	2	2	2	2	2	2	2	2	2	2	2	2	2	2	2	2	2	2	2	2	2	2	2	2
2	2	2	2	2	2	2	2	2	2	2	2	2	2	2	2	2	2	2	2	2	2	2	2	2	2	2	2	2	2	2	2	2	2	2	2	2	2	2	2	2	2	2	2	2	2	2	2	2	2
2	2	2	2	2	2	2	2	2	2	2	2	2	2	2	2	2	2	2	2	2	2	2	2	2	2	2	2	2	2	2	2	2	2	2	2	2	2	2	2	2	2	2	2	2	2	2	2	2	2
2	2	2	2	2	2	2	2	2	2	2	2	2	2	2	2	2	2	2	2	2	2	2	2	2	2	2	2	2	2	2	2	2	2	2	2	2	2	2	2	2	2	2	2	2	2	2	2	2	2
2	2	2	2	2	2	2	2	2	2	2	2	2	2	2	2	2	2	2	2	2	2	2	2	2	2	2	2	2	2	2	2	2	2	2	2	2	2	2	2	2	2	2	2	2	2	2	2	2	2
2	2	2	2	2	2	2	2	2	2	2	2	2	2	2	2	2	2	2	2	2	2	2	2	2	2	2	2	2	2	2	2	2	2	2	2	2	2	2	2	2	2	2	2	2	2	2	2	2	2
2	2	2	2	2	2	2	2	2	2	2	2	2	2	2	2	2	2	2	2	2	2	2	2	2	2	2	2	2	2	2	2	2	2	2	2	2	2	2	2	2	2	2	2	2	2	2	2	2	2
2	2	2	2	2	2	2	2	2	2	2	2	2	2	2	2	2	2	2	2	2	2	2	2	2	2	2	2	2	2	2	2	2	2	2	2	2	2	2	2	2	2	2	2	2	2	2	2	2	2
2	2	2	2	2	2	2	2	2	2	2	2	2	2	2	2	2	2	2	2	2	2	2	2	2	2	2	2	2	2	2	2	2	2	2	2	2	2	2	2	2	2	2	2	2	2	2	2	2	2
2	2	2	2	2	2	2	2	2	2	2	2	2	2	2	2	2	2	2	2	2	2	2	2	2	2	2	2	2	2	2	2	2	2	2	2	2	2	2	2	2	2	2	2	2	2	2	2	2	2
2	2	2	2	2	2	2	2	2	2	2	2	2	2	2	2	2	2	2	2	2	2	2	2	2	2	2	2	2	2	2	2	2	2	2	2	2	2	2	2	2	2	2	2	2	2	2	2	2	2
2	2	2	2	2	2	2	2	2	2	2	2	2	2	2	2	2	2	2	2	2	2	2	2	2	2	2	2	2	2	2	2	2	2	2	2	2	2	2	2	2	2	2	2	2	2	2	2	2	2
2	2	2	2	2	2	2	2	2	2	2	2	2	2	2	2	2	2	2	2	2	2	2	2	2	2	2	2	2	2	2	2	2	2	2	2	2	2	2	2	2	2	2	2	2	2	2	2	2	2
2	2	2	2	2	2	2	2	2	2	2	2	2	2	2	2	2	2	2	2	2	2	2	2	2	2	2	2	2	2	2	2	2	2	2	2	2	2	2	2	2	2	2	2	2	2	2	2	2	2
2	2	2	2	2	2	2	2	2	2	2	2	2	2	2	2	2	2	2	2	2	2	2	2	2	2	2	2	2	2	2	2	2	2	2	2	2	2	2	2	2	2	2	2	2	2	2	2	2	2
2	2	2	2	2	2	2	2	2	2	2	2	2	2	2	2	2	2	2	2	2	2	2	2	2	2	2	2	2	2	2	2	2	2	2	2	2	2	2	2	2	2	2	2	2	2	2	2	2	2
2	2	2	2	2	2	2	2	2	2	2	2	2	2	2	2	2	2	2	2	2	2	2	2	2	2	2	2	2	2	2	2	2	2	2	2	2	2	2	2	2	2	2	2	2	2	2	2	2	2
2	2	2	2	2	2	2	2	2	2	2	2	2	2	2	2	2	2	2	2	2	2	2	2	2	2	2	2	2	2	2	2	2	2	2	2	2	2	2	2	2	2	2	2	2	2	2	2	2	2
2	2	2	2	2	2	2	2	2	2	2	2	2	2	2	2	2	2	2	2	2	2	2	2	2	2	2	2	2	2	2	2	2	2	2	2	2	2	2	2	2	2	2	2	2	2	2	2	2	2
2	2	2	2	2	2	2	2	2	2	2	2	2	2	2	2	2	2	2	2	2	2	2	2	2	2	2	2	2	2	2	2	2	2	2	2	2	2	2	2	2	2	2	2	2	2	2	2	2	2
2	2	2	2	2	2	2	2	2	2	2	2	2	2	2	2	2	2	2	2	2	2	2	2	2	2	2	2	2	2	2	2	2	2	2	2	2	2	2	2	2	2	2	2	2	2	2	2	2	2
2	2	2	2	2	2	2	2	2	2	2	2	2	2	2	2	2	2	2	2	2	2	2	2	2	2	2	2	2	2	2	2	2	2	2	2	2	2	2	2	2	2	2	2	2	2	2	2	2	2
2	2	2	2	2	2	2	2	2	2	2	2	2	2	2	2	2	2	2	2	2	2	2	2	2	2	2	2	2	2	2	2	2	2	2	2	2	2	2	2	2	2	2	2	2	2	2	2	2	2
2	2	2	2	2	2	2	2	2	2	2	2	2	2	2	2	2	2	2	2	2	2	2	2	2	2	2	2	2	2	2	2	2	2	2	2	2	2	2	2	2	2	2	2	2	2	2	2	2	2
[truncated: 330 more columns]

## Sheet: Fig. S3a FFT
FFT (1/nm)
6.31738	2.89508	9.74192	6.57567	2.3239	2.29145	6.18588	4.72665	4.69719	7.69731	3.66854	5.49706	4.27947	7.98407	3.44618	3.1434	4.31407	7.34965	3.60908	2.76112	6.49409	2.79069	3.29365	6.0092	5.07317	6.54812	6.89933	1.50262	3.85581	3.98587	2.41358	4.55771	4.74133	4.63822	2.54492	7.36339	2.60262	2.80846	4.34803	1.71928	4.29231	1.88088	0.247713	2.64216	2.92945	4.57821	0.235878	4.14417	4.50007	8.77645
2.34725	8.14159	3.06292	7.81578	1.74949	3.25326	4.58627	1.73455	2.36672	3.43474	3.57317	7.44619	2.61836	1.60848	5.68322	3.5762	1.69333	7.09764	2.26381	5.4192	2.30182	0.610659	5.39002	6.81586	5.42407	5.39267	7.25254	5.31025	3.5626	3.87059	0.996398	3.6707	1.60727	8.59197	5.75733	2.97044	9.39096	2.78434	5.58822	6.27341	1.07644	4.19409	2.38037	6.93496	5.43788	6.12395	4.33833	1.88978	5.87655	3.88113
5.42484	7.25314	3.91532	4.8906	4.25755	5.8451	1.96354	1.25616	4.49804	3.39314	7.97635	6.42155	2.09648	5.93329	2.754	3.07498	9.74127	6.7782	3.17599	1.51757	1.45185	2.28443	2.25865	4.96677	8.21378	2.78532	2.2458	5.01324	4.64632	4.65666	3.31294	5.79346	7.2475	5.26914	2.02959	4.26932	0.719928	3.53104	7.90815	6.80321	5.45854	0.808914	3.68693	2.612	2.82152	4.18812	4.72475	2.19843	1.97086	1.87065
2.1293	2.85836	5.92791	2.72625	2.54115	4.8259	2.88055	2.999	1.73962	9.31316	4.76693	8.15483	4.48861	3.75641	5.29726	5.99418	1.32097	4.48048	3.55282	2.41148	5.50774	3.97077	3.63142	4.44666	6.29947	0.75636	4.0402	2.58858	3.75491	5.16604	3.40695	3.66825	7.84178	4.64823	2.69935	6.48407	1.17678	0.314216	2.73798	1.03414	6.84035	5.69664	4.62704	4.47455	4.00563	1.43499	3.5568	1.40866	4.91567	2.20019
4.23972	5.50516	12.804	5.90466	5.31003	2.58019	4.9707	3.00135	4.15007	3.26559	5.22502	5.33853	1.71697	2.53405	8.27781	2.05079	2.06215	3.89689	3.81756	1.93713	5.00158	5.02682	12.2755	3.86582	4.98555	1.07022	5.55967	2.60361	7.45232	4.46628	4.49492	4.46383	4.31212	7.22932	3.66808	2.80611	1.00577	4.24185	3.07423	3.89202	4.26306	3.86504	3.59136	2.55975	1.11367	8.60709	6.02267	4.14347	6.59778	6.77894
8.29076	6.43497	2.47905	2.77052	2.25062	5.88246	4.20214	3.71704	4.18848	4.74303	4.72754	4.50332	5.67739	3.21649	3.15449	3.45774	3.01078	4.77743	2.7492	4.39496	3.66412	4.05555	1.01677	3.64929	7.52157	3.69393	7.38128	4.23218	0.862412	3.03176	4.70679	3.62708	3.24593	7.70705	6.0857	5.08515	6.18107	3.78155	10.1383	2.51373	3.59388	1.50392	7.10608	3.90757	3.11098	5.82446	6.57114	10.6842	1.44464	0.515231
6.22193	4.79685	1.54222	5.58978	3.65245	3.98418	6.01353	4.36139	5.15245	5.6608	3.63479	7.29576	4.53046	4.3442	3.45624	0.217657	3.509	5.15356	3.02462	1.88815	4.6893	5.55877	5.26875	4.53543	5.86216	3.38034	4.48455	9.51445	4.7216	4.98843	4.42045	6.90872	8.7557	4.38216	4.24323	1.73109	3.67695	2.42636	4.64362	1.86214	2.66419	4.51931	2.07801	3.94125	0.908275	8.03497	2.88836	9.28512	4.87457	2.06106
7.0282	1.07655	2.5538	5.30859	5.31576	0.731711	8.80633	4.00353	3.18927	5.01189	1.23091	5.20359	2.38661	6.75646	3.58275	0.79753	1.81149	2.3617	2.8493	3.47978	5.59374	6.07705	2.35919	4.98839	2.44511	4.77273	2.70244	4.68843	3.81348	9.71455	2.89134	3.2224	4.7657	3.83879	2.34541	2.27713	3.2447	1.21171	1.03709	2.89962	0.440671	8.76378	2.91824	5.23981	2.84975	3.86305	7.36857	4.04182	0.417939	3.66899
5.65061	4.93092	2.89561	5.18714	7.03144	1.48909	3.44831	5.86796	1.64587	0.751703	2.66488	2.96606	0.987512	3.23094	6.62757	2.45882	3.51646	6.64458	3.04236	5.97647	2.16384	5.68417	3.62876	4.34489	3.19048	2.25504	1.70582	9.3245	7.40444	2.83721	3.41863	4.75166	3.81019	6.24185	6.89656	3.63427	1.23655	7.62055	3.15219	5.98816	0.0693913	0.600689	4.11621	0.956183	3.7071	6.64979	6.64697	2.82132	6.47648	4.66567
4.15263	2.81942	0.424478	5.58878	5.98363	1.10164	2.33683	4.25706	4.36733	4.67695	3.2103	3.71027	0.693602	4.16838	6.68493	3.17546	6.34507	5.20827	5.01685	1.97313	0.693077	3.20251	3.87544	2.85482	4.85924	3.43906	4.03514	2.44038	1.96073	5.16142	2.07325	4.60397	0.452826	1.02291	1.57838	3.76307	4.15822	6.4167	7.14511	4.74525	4.19968	5.96091	0.83806	9.45642	1.21484	8.56624	8.14203	3.30271	3.97376	1.51415
6.35667	3.95196	4.8548	5.41085	2.17523	4.58428	5.73576	2.80699	6.5132	0.863614	3.20811	6.12462	4.11849	6.5998	2.34101	2.21749	3.60733	5.52826	3.29084	2.4462	5.85716	10.0749	2.46616	1.90968	4.08044	3.01629	2.33968	3.73381	6.0234	3.40827	2.72641	8.20625	7.436	9.03945	1.57194	2.2563	6.04653	11.0106	5.16004	4.44196	7.5457	1.93221	6.30499	2.87696	2.21706	6.20446	4.92974	3.35511	7.19058	2.56406
4.23596	1.42977	3.17311	2.13596	6.3758	7.08986	6.82304	1.11015	7.62893	3.95776	4.27035	9.7402	3.24947	2.74211	2.43904	1.60322	4.01798	5.05707	5.37264	4.42583	2.51558	2.41557	3.98166	3.49212	3.69817	3.12857	4.66056	5.74894	1.68203	3.96944	3.47425	2.23111	1.6604	5.60439	6.52371	4.6028	4.84892	9.40014	6.90492	5.23095	1.14371	1.79985	7.46841	1.69568	5.83748	6.14638	4.47792	4.73965	0.732852	6.36013
1.10867	3.72197	6.85615	3.99293	2.12029	5.41308	4.06388	2.52502	4.59473	2.41064	0.258362	1.90573	2.87151	4.38393	2.45351	7.29424	4.36818	9.00596	7.35555	5.23224	3.49728	3.57385	1.5261	6.00177	2.91226	0.797199	1.16931	5.17539	4.21516	2.02298	7.74877	5.77327	3.10863	2.25996	1.06008	1.62631	5.26082	9.49008	1.83435	5.26045	3.07873	3.04687	4.28454	2.09772	4.33203	1.75788	4.51341	3.86011	4.29736	8.51502
3.39701	6.11539	5.64183	5.40697	3.97947	4.75639	3.38784	6.32391	1.68594	4.42945	3.41802	5.7616	0.871066	4.69191	7.11388	7.27016	5.84871	6.21114	6.44922	4.8617	3.35163	4.8988	0.702473	3.00568	0.619838	6.99702	0.944274	8.06033	3.62895	4.06595	6.74472	6.73539	0.85767	3.03797	2.47691	4.74928	1.96478	4.04007	12.6315	0.532248	5.19718	4.79981	6.47326	4.5282	3.45688	3.85227	4.32852	4.82584	1.77773	1.44423
6.15043	4.39462	2.01533	6.84351	0.198648	2.94448	7.88927	0.366451	0.931078	3.54711	1.13455	2.03714	1.35722	0.851506	6.70974	4.31133	2.95011	5.72985	1.62513	4.20261	5.834	4.89139	3.7025	0.3747	2.93144	4.14527	3.68328	2.76169	1.91116	4.76695	3.77474	2.46401	7.97952	2.51623	4.65734	7.88951	3.56851	4.68366	3.741	5.29254	8.15326	0.399967	5.91077	2.86292	3.89105	6.30704	6.53727	4.05176	5.87121	2.57483
1.44249	1.67064	8.40089	4.15918	1.7822	1.35394	3.78209	0.240491	5.15644	7.90135	7.10329	0.995177	3.15451	3.4837	1.52974	4.21082	10.3721	4.10859	5.4919	1.54351	2.35815	0.789033	1.72205	1.54362	1.14777	3.56846	4.42469	5.45509	0.797449	4.36486	2.97777	3.3696	2.89122	4.40343	3.52089	4.00521	0.94009	3.42036	3.13105	7.33078	4.14992	7.16816	2.69168	1.3121	3.6593	4.8178	5.52751	9.49601	2.95649	5.28842
5.84363	1.33786	3.50632	5.55212	5.35346	7.26435	3.82025	6.22963	2.74289	10.0709	8.62038	5.71424	5.55985	8.417	6.63502	0.348433	4.24421	4.06503	9.07788	4.54047	5.13034	1.81858	2.7134	2.62331	2.27861	3.31056	7.0191	5.18229	5.48337	5.84471	1.93481	4.95933	2.95251	1.41396	6.2603	5.65872	2.41698	3.11725	2.78932	5.33363	8.49115	8.62466	1.71637	2.87055	5.36045	9.10592	2.05575	8.13499	3.39966	5.93984
1.47488	2.73255	4.05657	4.61061	2.72417	2.84648	7.96767	2.00102	1.9201	3.30814	4.52543	5.63892	2.55694	2.0476	6.9157	6.04069	4.58729	5.04293	6.31894	4.36258	4.11127	0.710456	4.39649	0.985542	4.26974	7.03173	2.9554	7.91991	1.43277	4.04024	3.19927	8.05519	2.30899	2.43445	1.73874	3.03612	1.5872	0.971167	6.34018	2.51375	4.55739	3.25083	7.22317	3.29777	5.4397	2.88682	5.11777	6.67492	3.24991	7.8062
7.50005	12.7162	4.22571	2.30453	5.15503	2.39583	14.5327	14.4267	6.67915	9.71692	4.83597	14.1008	11.9905	7.97598	5.88703	6.06035	9.17941	0.787782	10.0025	7.57426	4.9956	2.6145	4.90642	11.3392	4.07879	2.67791	9.07036	4.16463	11.7905	8.15506	10.1079	8.58549	9.48231	5.16432	8.29417	10.0155	7.56133	8.93412	8.81222	9.47027	9.98386	10.0865	8.76779	4.34698	4.19498	7.00381	17.1884	3.40584	4.81336	14.1469
4.59453	2.24766	2.51554	1.77243	3.62897	3.75115	4.52558	5.16128	1.61177	1.21055	2.09084	3.66597	2.55938	5.87161	6.70226	4.33638	8.41964	3.28306	9.72686	3.29862	3.10928	3.36967	2.63154	2.655	5.82676	6.14003	8.92709	4.29944	2.91953	10.2354	2.11493	5.8367	4.26177	6.40615	3.03386	6.38711	7.85915	1.66185	5.8631	2.94822	5.95213	3.74951	6.09234	4.53758	5.68338	4.53489	9.11679	6.49515	5.58791	8.37993
3.97674	2.60962	2.73902	5.24736	4.75585	7.65643	3.31522	1.81978	2.79674	4.28076	4.06609	4.53785	5.76864	1.4787	6.01263	2.05404	3.15286	7.29398	8.87585	3.07729	1.5725	2.44496	9.62046	4.34282	3.40943	7.74157	2.81449	8.72385	0.485522	2.2617	0.748434	5.5867	5.21393	3.63387	1.76285	7.2479	6.0655	6.45346	3.21551	4.08726	2.01797	7.04897	8.59411	2.72923	2.19676	5.9282	6.23954	6.0593	2.51867	2.4469
4.40293	7.90732	2.60174	7.39718	2.10284	4.94397	4.32444	7.21012	0.412911	3.35144	7.44282	3.31799	5.62691	2.81977	3.99465	3.16674	4.69176	3.32193	2.27845	2.00129	2.69175	7.97724	2.15606	5.9976	5.09126	1.47583	0.569754	3.66862	1.62269	2.99496	4.542	8.74195	7.56103	2.87463	6.24465	4.39642	3.04086	4.07121	4.51867	5.90534	2.74155	3.64875	5.25194	1.36315	2.34085	3.76633	4.99638	4.24439	3.21255	3.93822
1.74437	4.85013	2.5624	0.919915	8.1987	4.96223	7.91749	7.12863	2.95153	6.06811	3.58225	3.76223	2.38825	2.11242	6.60914	4.65763	0.164701	7.03856	2.78667	5.90936	2.88569	1.27143	0.784652	5.80018	10.6624	0.365903	0.793209	4.57425	2.0107	5.17898	4.98417	4.73826	4.2974	4.76183	8.67463	2.2536	2.96018	4.98815	5.67282	7.26397	4.82104	3.2983	3.94561	0.517711	5.52967	5.6513	2.40669	5.63787	4.87256	2.13909
5.52944	6.85547	1.37213	3.3337	2.31625	4.60892	2.19808	3.93338	4.49781	1.69976	3.72131	4.19286	6.65653	2.78647	2.13435	2.95617	2.03451	6.03379	5.44312	3.26317	3.43531	4.20871	3.29673	3.89907	3.26202	6.23793	7.64562	7.73686	2.30033	7.34537	6.38251	3.68141	1.98861	4.17075	3.3715	1.36024	5.83438	6.52008	4.24027	4.78897	4.49205	4.98267	3.32504	8.91545	4.01012	2.94182	7.73592	3.95695	1.99621	6.29425
3.91491	5.19394	5.14981	2.65021	4.29437	3.4167	4.93411	3.86373	6.61454	7.05119	3.19655	1.13782	5.3405	1.90359	0.610316	5.72571	5.62795	2.02407	3.37416	8.08774	2.8425	5.39293	3.34845	4.80299	3.33289	5.54276	4.91593	3.56113	4.09903	6.01312	4.36829	4.44714	6.0573	6.74553	1.90298	1.67362	1.75966	2.76543	7.8479	6.0314	6.48041	6.0612	2.68864	0.924927	4.94038	1.02861	4.64214	2.51917	8.782	1.39389
5.48299	3.95568	4.246	4.94466	3.51591	0.944429	2.56435	8.00676	3.02934	3.97637	7.24594	5.31316	6.22987	6.59391	6.94387	3.8593	5.69792	1.66844	7.573	2.42972	5.54163	4.91064	7.77279	1.9786	10.5534	4.98691	2.11464	7.59691	5.87629	7.1378	3.89029	8.27258	6.474	6.15745	7.22365	4.18604	6.50526	5.31152	2.36881	3.30387	7.30954	5.46421	3.20881	2.76768	4.36303	4.36206	3.04124	2.1239	7.2822	3.00602
1.79663	5.12139	5.82758	4.52145	8.09528	1.2021	5.41138	6.45846	2.33775	4.98285	3.57954	3.69262	4.26207	5.10221	7.99796	7.89085	6.81327	1.39577	5.49544	8.13345	1.44463	5.63922	3.99544	1.30252	5.14315	5.74253	1.68015	6.21566	0.990553	8.55908	2.47914	6.2844	2.50331	2.18566	7.66347	0.892747	4.28142	6.35892	3.91173	3.60134	4.74058	5.47994	4.70764	6.13374	3.64057	5.76446	6.37882	0.66527	5.889	0.687619
6.04251	4.76025	2.86483	4.17655	6.92141	5.14751	2.69735	7.53513	9.5956	0.187638	2.07739	4.30906	5.14036	2.60661	7.09085	8.22408	3.28415	5.48157	1.96955	0.580708	3.4181	4.03154	4.49641	5.08615	2.09943	4.50319	2.27621	2.22976	1.60782	7.64473	1.3745	8.91274	4.31087	1.63228	8.04732	2.8038	5.14262	4.55824	2.63657	4.83372	3.803	2.52625	2.11623	7.67471	3.67624	4.46749	4.0182	6.4198	3.52777	2.97177
4.83952	6.19831	6.60629	1.76102	1.69201	8.92798	0.823374	5.84401	4.23398	0.327586	4.14234	4.12284	6.65408	1.83074	3.8982	6.94923	3.01226	2.91849	5.43091	8.08584	6.01286	4.7913	1.41275	2.77375	2.77013	7.76595	4.98101	4.77497	3.50407	5.98618	1.24202	4.78515	2.78237	7.84044	8.13081	6.6225	5.73874	2.85152	1.64188	8.23486	3.05466	6.24904	4.82025	5.85361	6.10341	7.83497	4.3481	5.84081	3.75003	4.16259
1.57056	3.37879	6.52857	4.44678	3.69566	4.51606	3.2286	2.24411	5.41793	3.55046	5.05798	2.87334	4.6867	4.65937	3.47931	9.19405	1.91473	7.8509	3.32414	6.95902	1.05514	5.65651	2.55504	1.72289	4.27092	4.18666	8.75758	4.16177	8.76196	5.39095	3.62611	2.92376	5.50552	4.67243	5.67882	8.23019	5.76893	4.35582	3.7091	0.939729	4.91359	8.51347	6.2435	2.74089	3.89191	5.18783	3.03471	4.02106	4.94196	1.57607
5.72689	2.45211	6.06404	3.38045	2.60721	6.59553	6.26024	3.30399	3.40214	1.9545	6.93821	2.82812	1.65698	5.78092	1.85461	9.56189	6.106	3.27794	4.07116	2.39009	3.70697	4.4166	4.17508	4.98967	2.77052	1.10735	2.5272	3.29404	1.99328	4.35485	3.82396	4.44582	4.57132	2.87683	0.413376	8.95182	7.3255	1.14081	0.903142	5.58869	4.60107	4.52671	5.98664	8.80764	1.06341	10.001	3.55238	2.66403	6.83429	3.90882
0.642138	0.985519	4.49631	3.29961	5.06322	6.47248	5.61875	6.52404	2.09566	1.32304	5.64144	2.86603	4.38488	6.40489	5.00626	3.02902	1.53952	2.99096	3.47091	2.2617	1.04919	2.77342	6.63071	0.898205	6.40773	5.33107	2.79039	2.44011	5.4553	3.58286	5.33462	4.94256	1.57597	2.6214	5.58387	7.91471	5.56856	2.30629	5.18093	3.1674	2.72371	8.95782	7.02477	1.72788	7.78216	2.34344	9.3532	4.76025	10.7465	1.73593
2.68054	1.76674	1.58389	6.64445	4.16573	4.66848	4.04228	5.09765	1.47796	2.33029	5.58354	3.59559	9.9605	5.95189	6.87225	9.92196	4.84401	4.45603	5.66449	4.76232	1.97068	2.53975	3.49028	7.18239	4.35445	2.11253	0.726528	2.96394	2.58935	3.35886	0.981126	4.91	2.80682	3.48442	1.84235	8.63743	2.41134	2.10059	6.35394	6.81961	2.63779	4.03665	3.96014	9.64631	5.89274	3.25063	0.819947	4.90206	8.80087	2.75501
1.24428	3.81742	6.01324	2.58908	1.08766	5.46535	5.23315	2.61807	1.32237	2.66343	4.73899	1.97026	0.600132	2.46338	8.53281	2.30792	5.3461	2.5973	2.42639	4.53225	1.25106	3.52424	1.40963	2.63501	4.44858	2.0452	2.38726	4.3029	4.32906	3.61777	6.45267	2.63676	2.39404	6.55453	3.11385	3.55098	9.46887	4.39148	5.01554	9.80168	6.09777	5.07387	4.78581	9.47933	11.232	0.999371	3.90436	7.20203	12.9058	6.21022
3.81154	2.76209	7.57465	3.4377	2.31121	4.17378	4.31342	2.14602	5.09047	7.57856	3.08763	1.15159	5.53664	2.79257	5.57871	6.16632	5.29961	1.77939	4.70805	4.07868	0.613417	1.91884	1.93137	5.08828	5.6417	1.9837	4.64656	2.36124	1.23029	11.0516	3.01508	5.57419	5.83425	10.0735	6.28149	6.89561	8.61112	12.134	8.75458	7.60737	4.03915	2.53093	2.90201	7.99785	9.18174	4.72599	4.89917	3.66203	3.67829	3.30245
1.60871	6.05935	3.8868	2.9044	10.4604	6.04123	5.2462	8.24875	4.67579	7.60041	1.31056	3.67337	2.07855	4.34869	3.88012	5.82164	5.15438	4.19997	5.09055	2.99093	4.5381	4.8946	4.55543	3.04603	5.22531	3.49197	4.89486	4.36411	6.40599	13.2248	4.73922	4.5957	2.03995	6.73222	5.14857	2.94993	1.99067	5.74827	2.71708	7.70059	6.47044	3.65862	0.483087	4.14434	8.57898	5.65693	0.616811	3.8761	8.82557	2.93087
5.09366	5.09467	3.56388	0.870291	6.77638	2.61961	1.99667	4.97992	6.99182	3.37761	2.86432	7.80411	6.90798	6.86568	4.84751	7.09469	7.33261	4.66865	5.03099	5.94207	4.32026	7.47501	3.35793	4.75471	3.77489	3.08604	2.80764	9.23782	5.5122	13.9151	16.1943	6.21727	5.19517	5.28016	4.44161	5.16886	1.48465	9.75902	2.86446	1.3245	7.9863	6.63722	5.41333	3.9894	5.08031	5.40543	1.48053	1.83976	5.06354	3.89526
2.97013	0.793171	10.0931	5.29714	7.51178	5.4645	1.67864	5.64145	7.49594	1.60128	2.96001	2.03981	5.86993	3.72328	2.12823	11.7764	4.5117	4.06867	3.50924	2.9362	2.97281	2.90835	4.84419	4.6069	6.74392	4.17447	4.44212	4.83259	8.15104	11.5124	11.1287	4.11043	2.55289	4.90758	6.71841	5.17852	3.362	8.87697	4.41769	1.40853	12.2	3.89166	5.90058	3.35463	6.67407	2.8188	2.94343	10.5805	6.09688	6.88353
8.23264	2.75792	3.30442	2.3172	3.54609	4.66326	6.84301	1.36498	3.0485	3.25058	3.20612	6.41019	5.27943	5.16213	1.40329	3.54665	2.13486	1.6362	4.6584	8.16089	1.64875	2.30982	2.71999	6.17576	1.65177	1.84057	6.63117	7.36666	3.35911	1.96703	5.11956	7.64349	4.56363	7.9151	4.64935	1.982	3.36537	4.44332	7.91579	3.7786	8.24575	5.40639	5.63995	1.5446	2.31192	3.24774	5.80353	8.75258	6.88251	4.82469
6.01682	3.47075	9.91632	2.71624	3.97349	0.825652	6.28407	5.0205	0.631542	7.55279	7.24062	2.13134	1.84746	0.307848	8.54566	3.56302	1.5203	3.29096	5.44813	8.24271	2.09722	6.26425	5.08723	2.8561	5.53181	3.32552	3.95754	4.62832	2.78629	2.3658	3.37467	7.67701	4.07519	5.17865	11.1302	7.25436	3.02266	7.22436	11.9512	7.5091	11.8981	7.18221	1.98623	4.93711	2.47116	4.56982	2.14128	6.12616	8.98755	2.67047
2.45248	4.52127	0.766495	3.7642	6.51587	3.71706	3.47922	3.37557	0.966586	6.13211	1.7302	6.46848	0.880197	3.94328	2.55327	6.36695	0.869729	5.87061	1.93062	3.76421	0.937326	4.72441	3.59207	6.9947	0.2773	3.50736	5.00093	6.50577	1.48563	2.2772	9.22657	3.4004	7.0911	4.24717	9.27073	3.9469	2.75885	5.78107	3.23404	7.34499	7.7833	1.61371	5.07783	6.85385	5.66338	4.03168	4.93923	5.66734	14.4093	3.29441
1.79162	2.02249	1.00518	8.84997	3.02998	3.15613	3.82502	2.30894	9.9165	1.86748	9.85543	4.75558	3.12073	8.50255	0.672104	4.0639	9.52685	7.60833	5.71268	6.11649	4.09997	3.71498	8.06478	5.821	0.824002	6.51918	5.8601	5.08824	4.22217	3.12858	9.2446	2.74088	2.98625	4.94663	9.72695	3.42917	8.62815	1.23934	11.3866	9.21859	4.75572	3.08692	5.50143	4.33356	7.20537	8.57481	8.72423	6.91934	11.8788	4.42955
8.657	3.80311	0.579884	8.93982	2.11071	1.37984	9.35788	1.97852	3.27678	2.62717	7.24553	2.90275	3.14023	4.22318	6.69357	8.42827	5.87651	7.34384	3.97442	4.51619	3.72195	3.98319	3.02953	5.31208	1.86549	2.41009	2.99841	6.88478	5.50867	7.428	8.77485	3.00021	2.34597	5.60578	10.7111	2.53069	5.91923	6.42783	8.31643	1.04374	5.45397	6.12647	3.70348	4.46161	10.5945	12.054	7.38629	7.85147	11.4219	5.18243
2.60687	4.85612	1.35984	11.8918	4.88917	2.63607	6.00793	2.17634	1.75191	1.923	7.82562	0.375116	5.53649	5.04285	2.58459	8.87866	2.1643	1.16073	1.98339	3.12024	3.61985	5.56852	3.14604	2.86296	4.72517	5.9125	0.850613	5.61708	7.33344	3.36111	3.15522	6.63237	7.32184	4.2912	8.31136	7.13164	2.66923	9.82841	7.90474	2.91341	5.97085	3.2912	6.69411	6.71934	5.53714	2.31597	2.25157	5.69469	1.43438	5.59773
3.16292	6.64039	5.6271	6.71728	9.31423	2.44736	6.76286	1.89817	3.6899	2.36943	0.768429	6.04274	3.56739	4.71323	6.43001	8.37199	4.14811	6.75904	1.20396	3.82599	7.33017	2.76757	3.83919	9.98479	9.94465	3.02796	6.47541	5.67827	5.48004	3.43671	2.81465	5.52856	1.94722	5.86519	7.13021	8.58049	5.51733	8.22865	1.1913	4.32316	7.85807	7.35662	3.3492	2.94558	1.50408	6.85655	2.05276	5.1498	1.22726	7.48026
3.60744	3.07165	2.94171	6.34046	12.392	6.82009	5.11744	7.98618	4.03874	5.43965	2.46875	4.5718	1.15262	4.9952	6.37322	8.27335	6.40455	3.8021	3.40414	3.43968	7.90803	3.03071	9.463	9.00283	2.16943	3.12003	7.18899	3.54241	5.86578	9.52086	3.90668	4.37748	3.84082	1.60211	8.62108	4.35467	7.03951	14.383	5.31061	7.01549	6.16441	1.08646	4.86978	2.5271	7.27574	10.7929	3.81873	3.97879	7.92106	1.88785
1.18763	8.74901	3.70724	3.73543	4.76982	3.52516	0.528929	1.96856	2.71096	4.41457	5.54642	4.46006	2.90705	1.32479	1.80991	8.91001	3.22818	0.659739	1.858	0.0694412	5.42429	4.93089	0.27613	4.58763	4.97425	2.14749	3.72858	2.07879	4.2889	10.0918	6.85342	5.39563	5.39795	1.77989	5.33786	5.24274	6.19789	2.84376	4.96661	4.43871	6.13763	13.6025	7.82801	5.07091	1.789	14.1437	5.71229	6.56668	9.4601	5.98372
1.54773	5.48549	8.07391	6.48482	3.80379	3.84854	3.70149	5.76475	5.20462	2.53742	3.72635	4.21485	4.45957	7.04728	8.77684	7.55667	1.47871	0.827601	0.232712	4.49683	5.25036	3.72553	0.110355	9.9559	2.4819	3.43001	1.13693	8.20752	8.88631	2.23123	7.38955	6.64761	4.48837	7.23323	3.97176	4.56317	0.893887	8.85487	3.66538	8.45109	4.41025	5.63939	4.43308	6.71053	3.55698	7.60521	3.62339	5.28756	4.94958	1.58158
5.70579	6.14693	7.66881	9.30322	4.0551	3.8802	3.88197	3.77905	4.91595	2.70606	7.64876	2.42935	3.02661	3.70901	2.75491	5.81703	4.38655	6.1671	3.96972	7.50907	3.2432	3.25868	1.35006	8.9442	7.12075	7.47444	13.3794	7.07447	2.47119	3.0115	3.84909	11.5883	9.09376	6.68119	1.97057	1.43172	5.64378	3.32199	1.55465	8.09239	3.82745	10.1067	6.58115	7.14576	3.60748	5.89931	10.1774	5.98364	3.0981	5.35289
9.01659	4.311	3.52281	6.57459	5.53675	6.48525	5.58382	0.939634	3.80954	6.95141	8.06828	2.92993	9.36716	6.15369	0.319827	6.39246	3.59183	1.42635	4.13664	3.47421	0.706345	6.75605	4.01699	10.3256	3.3622	5.80861	8.47782	9.3452	2.51406	3.05263	5.60199	14.7437	5.96484	5.67163	3.60472	6.25537	2.21918	3.97483	4.53167	4.13505	10.3507	3.50652	7.88783	7.0529	8.19565	10.1505	4.31274	1.27753	4.99246	1.71481
4.48426	8.24405	10.8674	3.81773	6.2605	2.20602	1.56082	6.53481	2.39785	9.53847	8.04238	3.73656	3.69027	3.47401	7.23015	7.00065	4.76807	6.18147	8.61191	6.77227	6.64471	8.38863	4.27682	3.66725	6.05344	3.29382	9.77882	1.85372	7.2544	8.1473	7.67645	9.76176	7.66337	6.93289	2.71096	3.19724	11.2366	5.68726	7.89081	16.2483	4.80336	4.19287	4.65197	7.99935	4.89207	9.32463	11.7112	8.3755	4.43056	5.60471
7.06874	14.6433	2.34382	1.8406	4.97829	10.9961	3.73425	7.50096	6.11331	3.23793	4.45876	2.75251	1.17399	2.94666	5.1925	3.51009	1.15563	1.20204	4.61956	9.93245	8.30095	0.801137	5.36997	6.93633	5.49686	3.11523	14.4045	2.74471	12.149	4.50973	6.87185	6.21758	8.67287	3.52745	4.76548	5.9966	4.31636	10.0196	2.27363	7.70122	11.1934	8.74941	9.42375	10.1556	8.20095	3.91218	13.7409	10.7234	5.80286	6.81148
1.3713	6.46844	2.8614	5.25425	1.8455	2.53079	6.63298	4.46909	4.29144	5.18193	3.58902	5.91696	8.22315	2.7459	7.11098	5.20599	5.00103	0.522729	3.26102	7.54324	4.52891	5.20888	1.61689	1.58998	4.76159	3.12943	15.0851	6.43805	7.32595	8.48467	5.94727	2.5587	7.76845	9.58657	7.23812	2.46452	5.85298	10.0751	3.01553	7.75764	11.3325	2.62747	5.78401	5.38584	3.88553	1.19326	12.7129	5.18459	8.07686	8.9807
5.03053	3.34537	4.37233	7.70426	8.74546	4.22784	7.62128	4.07507	3.16012	3.64383	4.84628	2.73431	3.08254	0.536416	10.7332	9.04207	9.51538	7.09569	2.46558	3.03484	3.73637	0.620262	5.22659	4.83702	10.8713	1.63913	5.61635	3.85602	12.5487	1.91348	5.74401	9.75598	7.07516	1.041	4.49747	6.46403	3.0587	4.2072	4.99873	8.83583	4.41596	5.63884	10.6005	10.6881	7.1374	6.39936	17.5944	1.76247	8.71312	7.39747
3.71726	3.55772	7.31837	3.00025	2.35109	5.40707	6.21116	4.37385	2.11262	2.49605	3.378	5.78483	0.473032	5.78079	8.84094	4.56472	8.52105	4.89198	0.522784	8.62232	7.93572	2.5407	2.98217	2.67938	7.4795	4.85391	8.03936	6.01812	8.44641	5.35757	6.17737	5.99751	3.5859	3.77002	6.92956	5.20133	7.59055	2.01615	6.36687	4.83289	1.02245	5.34736	6.88311	6.72532	5.50141	7.00229	10.9004	3.79417	10.0956	9.83973
2.47509	8.49897	5.41318	6.93586	7.43922	5.73811	3.7088	4.61719	2.70237	3.8191	6.29175	1.23411	2.50809	6.31583	5.66377	8.33964	2.02626	5.00256	10.0117	6.52159	1.63307	3.01685	1.74575	2.76353	2.78103	3.2309	1.38235	3.39304	3.00661	10.2818	2.24589	5.09843	3.6554	6.61372	6.50712	5.63921	8.73823	7.2869	6.7387	7.00452	5.7705	9.13845	3.5114	4.83072	4.24452	4.3797	10.6717	10.8019	5.68007	11.7
5.86195	2.04973	8.43446	8.37601	7.71505	3.3186	0.867616	2.53671	6.66009	2.65168	9.14395	5.94164	3.13154	3.17101	5.31277	7.32412	4.52208	4.20872	1.77594	3.2296	5.22129	4.84337	4.97396	6.25493	7.54342	7.72219	7.48829	7.07336	8.58274	11.7752	2.30962	2.73739	3.98308	4.72515	8.65101	10.4139	3.94308	10.1426	0.710339	6.00922	6.81983	6.63186	10.486	6.26786	5.39059	7.89937	14.8683	3.80669	3.96487	6.60276
4.68003	3.97836	10.339	1.70053	8.92947	2.6637	2.9039	6.02926	6.51856	2.94457	2.02089	4.16358	2.35023	3.98271	5.33542	0.921108	4.94494	4.50783	1.46778	2.91813	0.284287	6.74568	2.31795	9.87137	7.59538	5.78497	7.23444	6.48579	5.9898	12.2662	10.2792	2.52444	0.464674	7.2036	3.58549	6.94574	3.03809	10.2349	0.954109	6.78697	12.7255	6.87827	0.382885	6.81079	6.77801	3.95465	3.95375	3.61405	1.43416	5.94188
3.57523	3.40945	5.09737	3.10453	1.61453	1.98684	3.29165	1.45595	5.11443	3.61299	2.9297	8.51496	3.37028	9.57111	5.84081	3.20417	4.74377	0.953527	6.59119	10.3791	0.94871	2.04386	7.28251	7.62608	9.28365	7.46603	6.68523	10.3594	1.45506	6.06539	9.38001	6.06268	1.46202	4.66369	4.00348	3.1318	3.6896	11.0386	5.58447	6.94887	8.97238	7.7664	5.43938	5.92997	3.72173	5.44163	3.83317	11.872	3.21068	3.66827
1.3413	1.31996	5.77592	3.67164	4.09642	8.63219	1.87535	2.95359	1.92126	6.49729	3.42795	9.92239	5.34794	3.64871	5.91477	12.286	4.82327	3.36411	3.40553	5.02972	0.500143	0.99086	0.821597	10.245	9.57971	8.51932	8.90239	9.89862	9.33836	10.2982	9.41276	12.6803	2.75309	3.65367	3.12811	5.36751	2.78846	6.76286	6.3002	6.58732	13.4391	3.92482	3.62377	7.18989	11.3312	7.99197	8.48334	16.7208	2.92288	5.30684
3.25479	5.34215	7.14921	4.20687	3.68353	4.92604	1.376	5.52461	10.5981	5.80001	1.62098	7.57614	4.65257	1.99683	9.05961	4.46892	6.47605	4.92472	3.04875	5.23996	4.31905	3.63385	6.39716	8.0044	11.4055	10.9169	6.85452	10.1464	10.4447	1.01032	12.666	2.17119	4.79377	2.63321	13.709	6.32248	4.86701	7.17297	6.56799	3.75667	1.80526	6.09523	5.91136	1.09235	8.88516	4.56984	4.18027	7.90834	4.97951	7.88222
0.463964	7.33564	4.58699	5.77663	5.31586	6.14491	7.74029	3.25298	8.64964	3.50917	0.587804	12.548	2.70414	3.8027	2.04503	3.34152	10.532	2.5402	1.55129	8.92635	0.473947	13.8217	3.42148	9.46394	14.2886	11.2012	4.58853	6.19554	4.57969	4.86171	9.12866	2.40167	6.01024	5.6146	12.2743	2.46354	9.49971	7.68708	3.46577	8.61809	2.29327	8.23065	9.42562	4.76506	7.87911	6.45115	3.36729	5.08453	5.5957	13.6921
2.1427	3.67497	8.40628	1.83068	5.37991	5.72233	5.41547	5.13199	4.22865	4.64286	5.65627	5.25081	4.09908	2.56145	6.61193	6.36224	9.81344	3.42818	3.99095	7.34112	7.81112	8.11136	9.22375	7.17429	11.8735	7.01312	2.64254	3.03432	2.96702	4.07604	10.3495	3.32268	6.48114	2.11731	5.7536	2.6702	8.2108	7.05323	2.89039	6.01237	5.32803	7.13388	3.45389	3.40631	3.67874	11.5447	7.10019	8.39102	3.38074	8.35893
6.5068	4.52216	2.83155	5.88385	2.10832	9.06764	8.55715	10.3599	2.54539	7.02263	2.50908	3.29882	4.6016	6.29605	7.53763	2.60636	6.55953	4.27019	8.61739	1.41445	4.32679	2.26145	4.02776	10.5054	8.70962	10.5615	5.43252	6.26664	5.46243	3.59914	9.51524	5.33125	5.33558	7.06879	2.67438	1.36858	8.24862	3.7146	6.66971	6.33821	3.95403	7.32369	13.7431	4.68458	2.58581	9.85943	7.17546	2.55301	4.68082	6.21998
7.84365	9.48222	3.07783	1.36774	7.9927	3.87736	9.39649	10.6892	5.76558	3.46764	8.57866	3.19465	4.91167	3.85143	12.5875	2.46785	6.73968	1.20135	3.62237	8.02468	1.86141	5.40067	7.5086	15.0577	10.4846	5.32535	12.561	8.43723	5.94225	9.37534	8.26061	3.82076	9.93558	8.48429	2.03012	8.96758	6.37834	1.52352	1.66648	4.39705	4.92186	7.25496	7.24323	2.73261	6.7031	9.39771	8.49846	7.6729	5.06196	5.60563
5.92474	8.19653	3.27499	3.41615	4.99214	6.67984	5.85246	15.5583	2.31644	10.1822	9.81113	3.47554	2.02345	1.59186	7.88667	4.2928	5.7111	8.47204	3.93992	11.4437	3.00672	5.8403	3.38315	4.72222	6.95997	7.01358	3.20117	8.72562	13.0198	1.78206	9.70054	11.0641	7.47146	3.51932	4.59807	4.6553	11.6282	16.0313	4.29987	6.59667	8.37904	12.7369	11.7264	3.97167	8.5703	5.55109	6.29714	2.75668	6.12585	12.2477
0.97325	6.35336	3.41339	4.64667	4.56343	6.40114	4.11963	9.03338	3.40169	3.1917	7.04957	3.22116	1.79964	2.43754	2.12669	2.38527	9.75769	5.1308	13.5659	11.2946	3.33223	4.05156	4.93308	3.75678	15.2107	7.66726	4.68642	8.39821	2.72803	9.41642	5.69017	5.4483	7.23994	6.52097	3.15969	7.80588	1.83741	5.65241	4.75072	6.95497	4.5502	19.0704	9.7712	4.96495	5.37323	1.20348	2.64469	9.53074	4.63442	14.0872
3.10628	6.20537	4.58637	7.42199	6.07309	7.79833	4.23769	9.97565	6.03567	4.80845	2.32046	5.15821	0.340274	4.71813	2.06378	0.532189	4.8878	3.00585	1.42718	11.7422	3.7257	5.27412	1.78986	6.56842	6.79955	3.74423	2.64242	6.56187	9.69661	4.23119	8.91795	2.72578	2.8644	2.52866	8.27788	10.6757	7.50278	8.05625	5.44451	0.978589	12.39	9.60826	5.31978	5.41795	3.56269	1.59089	8.97249	12.2594	4.06633	8.82376
1.09132	8.92416	4.4602	5.47307	3.40122	3.05217	1.95182	8.26014	3.47944	7.97184	4.82221	5.10547	6.01194	4.51424	7.4816	3.43688	8.23573	4.05777	3.13686	8.10384	15.4985	2.72298	5.49822	0.872409	6.39138	3.75826	3.21976	7.10308	5.95106	5.03622	5.35959	0.931133	7.29866	6.48425	5.99169	11.3037	11.3668	6.69015	10.8914	10.2635	6.78418	2.41837	8.29387	3.9267	7.45928	0.673017	10.0544	3.92608	5.5407	3.7005
4.64437	5.7474	8.98866	5.46987	7.74149	2.19923	6.18	5.6503	7.12586	3.01999	5.02123	4.82258	2.15401	7.94821	7.18387	5.96529	4.61696	4.42337	5.14451	12.8568	11.6027	7.6224	4.15162	6.17332	3.55809	3.65406	8.14572	1.2457	10.0009	8.01891	4.55206	0.878499	4.60584	5.44972	7.97506	8.88187	7.99953	5.41594	2.84367	5.26935	6.48329	7.29828	5.28186	2.71492	11.5065	6.605	2.57098	10.2568	1.99603	9.91493
3.25939	4.1204	0.964469	7.71899	4.91763	8.73089	11.035	2.43939	1.43831	10.4128	2.44236	15.5363	9.72518	3.2609	7.61566	3.32013	6.49189	3.53018	7.22372	14.8535	11.0593	4.6884	9.40681	1.20785	4.05058	4.10027	4.70185	3.39438	19.8251	5.74564	5.08214	9.36399	6.0781	4.67333	0.824795	9.51267	6.1545	4.0537	3.65952	5.62307	0.721064	2.06505	3.94816	12.7185	3.8247	4.36846	6.69817	4.51671	7.57335	7.90288
0.52825	10.5954	10.537	0.869215	7.95375	3.5915	9.64779	5.17133	1.44722	7.89307	2.86375	3.91906	4.8351	2.4333	5.54669	7.81418	10.6161	2.91605	6.58458	4.63402	9.24829	3.78153	6.49326	5.62878	9.71317	9.09742	2.58872	6.15495	2.47224	6.9164	5.67278	0.289884	4.5739	6.24322	7.29051	6.53854	11.5502	0.54799	5.87417	4.92816	8.15002	6.64475	6.37185	6.8067	7.65934	5.37552	6.10774	10.5674	8.14352	7.63442
6.31868	5.35182	4.54836	11.9252	3.63224	8.1708	6.63428	6.01426	5.00389	15.5839	4.15068	1.9619	10.1357	3.83288	5.69713	9.96634	4.52819	4.22789	6.51742	2.97121	12.8697	7.13988	1.36299	2.7049	1.3829	7.39162	8.09326	4.91963	8.40308	10.4214	6.99463	0.478821	6.16707	5.16673	10.2975	7.7112	7.75087	5.85347	8.24966	5.37542	6.53323	2.03805	5.36175	5.01188	3.9469	7.58182	6.9063	3.45768	5.89909	2.60058
6.60831	1.83118	5.32907	2.76544	2.77359	5.42293	10.3263	1.73987	4.9963	9.01097	4.62784	3.86504	3.30798	8.786	4.1965	12.4287	2.41496	2.45978	11.3093	9.86487	4.14301	3.03346	5.83259	7.33779	6.71203	2.5817	11.1771	8.11721	5.48503	3.72639	10.9456	1.98024	8.43689	4.92485	7.57401	4.61689	11.0525	5.00041	3.95902	1.86835	6.84356	15.8701	6.15659	2.91425	5.8858	1.79845	4.55239	8.44636	4.77417	2.91151
5.26283	7.57813	6.21095	0.162992	3.93918	2.76467	3.45431	1.57215	1.62877	14.9183	7.48544	4.30113	3.14523	4.79827	5.262	9.05203	2.94906	3.34773	2.08424	11.5529	5.6311	12.6848	6.21065	6.77501	5.69399	9.02502	4.54341	1.08824	4.23578	3.4691	7.84311	8.41705	1.05521	4.82958	3.9781	11.7891	4.37235	8.8434	6.29988	0.99222	7.24456	9.64752	9.2452	4.01806	5.74953	1.84234	5.16059	8.34118	7.79952	16.0343
9.33675	8.37309	6.25914	6.62582	2.51255	8.48893	4.50942	11.6283	4.43416	13.5167	5.87076	2.25907	14.5446	7.16138	3.49585	1.41292	3.69237	5.90577	1.70153	12.2151	9.49612	3.35513	9.19769	4.88848	6.79171	5.76602	3.1917	8.77336	7.72897	8.89008	6.01189	4.06418	7.64023	6.90761	7.35039	7.08332	8.34288	10.1151	3.46172	4.01537	6.62686	8.08234	5.8322	4.55645	8.21716	8.00335	11.4429	12.414	6.7865	12.6524
7.20149	1.47524	14.6997	3.13908	2.27559	1.13501	6.00957	3.14104	3.36076	8.1047	3.4687	4.32858	4.01713	7.24154	4.97127	1.98821	6.53176	6.65691	7.01323	14.2921	7.4265	12.6777	6.2114	0.581124	6.63879	7.76273	3.75404	7.49716	7.47757	7.59535	5.87202	3.04296	4.68481	7.71668	11.8793	3.92681	2.83517	7.41173	4.1497	7.55369	3.06089	9.97298	6.94628	2.29721	5.20252	5.75171	2.23631	6.26362	1.82354	13.8459
4.66103	0.992242	7.85816	8.77672	5.07902	3.94592	6.58566	3.96621	6.09693	9.49058	10.8725	9.93967	4.34819	1.63226	3.20416	5.53474	2.89448	3.75577	6.94698	9.61345	11.9495	6.78526	11.2671	5.37216	5.14784	2.66454	4.56348	7.44148	7.71372	12.3887	8.30826	9.45927	7.133	9.69295	8.34034	2.32839	7.37198	3.38972	4.29701	9.21	3.5789	4.7277	5.71924	3.03087	3.24542	4.44799	18.6364	5.38879	7.6827	6.59476
2.553	1.47284	3.20194	4.76698	4.11154	6.48392	8.7044	6.77203	3.47879	10.6	3.3275	5.83646	7.5853	7.36827	8.43997	7.42691	7.34603	6.16982	3.45055	7.20093	13.0173	5.11043	6.2672	4.60164	3.93776	3.56054	4.00891	9.53905	6.83136	4.33602	7.67535	5.63482	5.58894	4.21271	12.6595	6.87325	6.0737	7.21711	9.48507	3.88717	4.94279	6.7919	8.84626	3.43702	3.89296	9.74639	14.0837	3.96364	9.63508	4.99741
2.58516	5.99979	2.0289	3.92249	5.62933	8.16999	8.41901	2.33106	11.6667	3.53505	10.833	8.12312	5.39277	4.64127	5.31323	5.99145	8.06965	6.09361	3.30787	6.83371	12.9875	8.48988	9.89511	1.15075	8.0272	4.86497	8.40739	7.77796	4.26681	2.95972	9.94537	3.56042	3.66523	1.0663	7.47093	6.23034	9.04894	8.36356	4.09468	5.60071	0.93292	5.77064	4.16862	3.39539	12.5466	8.67937	13.4104	7.91124	4.99231	4.77541
8.44311	9.19241	4.72721	8.83238	4.06059	13.2634	8.49362	3.95568	8.52132	11.0171	5.03926	12.6646	3.455	5.71561	3.77414	6.84637	3.15633	10.4854	3.97115	7.24661	13.5293	2.66807	8.02684	13.1472	2.64745	5.37456	8.29585	3.60872	3.7381	2.24484	1.8895	4.20502	10.0863	11.7466	11.034	11.3512	5.23103	4.93376	2.74253	7.03083	8.94865	7.55432	8.55157	6.46498	10.1074	2.16639	10.7074	4.85112	6.09417	10.5172
10.8435	7.52661	7.57891	9.99635	5.92592	9.89412	2.20547	3.74193	7.5765	6.20502	7.60422	3.30862	7.12041	9.91631	7.21985	5.70809	5.95577	3.36837	4.30364	6.29061	14.5323	7.55547	12.1055	6.75572	7.01823	4.20804	5.7296	17.0375	5.31712	5.67075	3.29693	17.7246	11.4826	12.9648	5.44331	11.8268	1.17008	9.77029	10.492	2.06796	4.45298	11.8863	8.70172	7.95516	7.36424	2.90434	2.97705	7.00186	7.47278	10.24
7.64689	8.11853	6.29106	7.34441	7.61446	10.6133	8.48844	4.53722	8.87196	8.40329	4.85786	9.30504	10.8383	4.38448	7.25049	1.2849	3.87039	7.76728	5.66177	8.57796	4.17311	3.56943	9.23359	10.9605	3.80208	5.46271	12.7676	3.22786	11.3491	6.90741	2.92887	11.8307	8.69121	7.58704	7.2691	8.41014	4.1676	7.98112	4.04749	11.8533	9.18928	3.08335	5.83294	8.33311	11.021	3.85528	4.93938	6.22953	3.05138	0.389747
7.33484	7.23571	3.29983	6.6278	6.03647	12.41	2.68923	4.60699	3.25726	10.7241	6.73067	2.3992	6.57192	2.09976	7.0055	2.29089	5.71537	2.51196	1.73911	7.68095	5.20579	9.95771	6.14624	6.32681	7.041	12.5207	3.41942	14.1496	10.3316	6.48064	3.17256	2.44163	18.5598	8.23286	9.39994	6.93113	8.44687	18.3709	2.45425	4.93623	7.28132	6.8737	7.32025	4.39579	11.0463	1.59444	20.6962	3.36045	20.7386	14.0347
6.43615	8.55496	8.20022	2.61393	11.1303	5.63631	7.99405	5.4323	9.81962	19.8632	4.18318	8.02157	1.00433	4.53294	7.51046	1.69494	3.22057	7.01067	6.62011	6.78739	4.20093	8.1546	7.07352	7.94621	12.2605	18.0802	13.4938	9.51155	1.82621	4.37486	1.49882	5.76424	11.3518	5.59113	9.87858	4.69996	1.63687	13.371	1.28358	4.49459	4.93781	7.57509	1.48682	9.56842	0.382118	10.1321	7.23102	1.60947	12.5487	13.1431
4.86719	3.46637	11.0392	3.99787	17.3184	12.0954	9.10452	11.8884	6.82931	8.86801	10.4052	7.60016	1.17771	6.13381	11.7181	8.43242	9.8198	8.57375	16.7593	13.7384	1.67601	10.8732	14.0974	7.18412	2.33671	5.23417	9.05562	20.0376	5.21786	13.5592	5.64973	10.954	11.0967	15.1773	15.943	2.65187	4.15862	9.77743	10.6259	1.92792	23.8557	12.2955	9.75917	14.6823	5.00016	8.3281	14.5113	7.33823	11.923	6.21767
3.71218	7.4758	5.15386	5.30557	12.6951	10.0965	5.93702	5.76568	12.5344	3.65059	6.93789	10.7896	1.79845	7.74215	7.23394	10.2022	9.98577	15.375	14.5699	18.2996	11.3048	17.5324	12.0685	11.2537	2.79928	4.73695	11.4976	25.5875	5.8378	16.5738	5.10932	5.36941	13.4229	12.2286	12.6394	10.1948	15.0687	11.0411	16.337	5.8097	14.3513	4.53123	5.51386	4.09224	20.1216	4.04555	4.56462	11.0347	10.5449	2.36468
4.54532	5.83197	9.94158	0.551932	6.2245	5.44044	6.68	4.79772	8.857	4.20834	8.41242	3.98108	5.03983	7.6309	5.07846	2.45101	7.99348	1.70854	11.4398	3.77935	3.36314	4.3511	6.67115	7.47671	2.59138	3.64845	2.43281	9.22846	13.5584	9.34299	11.4295	5.89714	19.6886	11.9934	3.71315	10.3166	19.1779	4.34552	7.70301	8.75202	8.13023	11.5741	9.65949	10.7046	6.96022	8.39842	16.6548	18.7151	8.2237	17.7147
6.34873	6.68594	4.68324	9.19533	10.1428	4.84467	9.86602	7.32929	2.47329	6.57064	2.17486	3.36809	4.39359	6.46288	3.58586	7.7151	4.23298	4.82921	10.8521	6.89603	6.56462	2.37724	10.4641	8.14359	5.02293	4.69276	9.0147	7.45417	12.4104	3.86216	5.31066	10.0981	7.59502	10.1995	2.82861	4.75817	4.98181	5.12394	7.0576	5.98925	3.19279	17.5064	8.7537	8.98162	6.92455	12.1525	10.822	15.3265	1.82104	5.47694
5.45153	13.6811	8.75311	8.03792	6.90121	9.03267	6.95337	5.98448	4.183	7.8083	9.8079	3.7423	2.31137	4.31613	10.8151	5.36779	6.96044	1.76407	3.47939	4.7521	12.3844	4.45912	12.9998	7.93407	3.30249	2.6045	8.3859	4.23367	6.76692	4.02752	2.76139	9.80583	6.19548	5.61166	3.28978	15.6346	9.52674	9.72739	15.4113	5.38007	5.84961	6.48345	13.9097	9.70662	4.70671	7.60057	4.35939	11.9365	5.1232	6.58448
2.0853	10.7107	0.0192046	13.1736	6.80478	7.86511	6.08288	9.67742	0.834865	6.84262	9.36992	2.46072	6.91556	7.5234	1.9329	14.8868	11.1685	2.63867	14.0708	10.5027	13.2078	6.44459	12.8681	7.74414	6.47141	9.05388	9.92286	6.38218	3.45488	13.4587	14.83	3.53729	12.42	4.21945	2.55208	5.24395	14.1108	13.9165	15.2364	2.62361	14.3603	11.1017	7.68582	6.57196	12.2326	9.42835	10.2901	13.9147	5.51203	4.75554
13.2272	10.5422	7.21027	12.1769	10.3873	3.17825	2.60254	15.4991	8.91619	1.87867	7.29481	2.60453	6.09442	4.73215	2.27628	12.5771	11.8638	6.76678	18.5316	4.62049	14.6043	4.27168	11.1241	8.26717	12.2368	8.72015	1.98594	3.1289	7.58744	7.74502	4.38564	2.99865	6.53912	11.6819	4.03799	16.9304	2.74412	12.4141	6.84832	6.84173	6.5072	10.9402	16.6279	2.56772	8.101	9.92211	2.89801	18.2696	8.8116	10.9952
10.8889	7.18791	6.65868	9.63266	6.36156	4.95006	3.58532	11.5842	12.8872	6.83436	21.0502	3.32379	1.49038	5.6021	2.01132	9.69619	22.6255	8.07004	10.5254	4.1637	11.6073	1.65306	10.0189	7.96284	12.2289	4.80692	7.49358	9.99337	8.02007	18.5496	13.3367	6.72337	8.77907	5.79968	9.01282	4.03911	14.2916	11.8593	12.5703	3.94377	2.52689	8.58735	11.1524	6.35614	3.56672	3.69809	19.0352	9.56556	4.4071	6.98294
6.29032	6.24024	11.653	8.15191	9.26769	9.29702	3.52511	2.78011	11.5914	12.4846	16.3718	6.34495	9.00117	9.23307	8.70126	5.31288	24.133	12.7959	10.3201	3.21024	4.34493	9.47737	7.69362	8.46237	8.56802	1.71748	5.52163	4.48022	11.6753	14.253	12.6025	10.7102	8.16165	13.2304	2.12255	6.76782	20.6044	2.59229	5.23319	4.52369	15.2402	5.85695	9.95822	5.32455	12.6653	9.90715	17.1195	19.7054	6.62823	5.86733
7.39362	4.48998	6.24873	13.8507	1.04214	6.89038	5.28016	4.44626	7.89115	9.2665	13.5081	16.9113	4.05543	11.9963	15.402	1.84088	19.9906	3.61459	2.13212	5.11548	5.49324	5.96712	14.1527	17.1093	8.43991	16.5138	4.39375	18.1692	12.7367	6.88203	5.784	3.58509	7.77181	11.8421	6.30855	5.7211	6.05458	5.39573	11.6289	19.5997	14.8821	9.55038	6.24066	3.67524	1.35281	11.0577	13.0323	22.751	16.0944	12.4281
12.6719	10.3602	5.85581	10.701	15.814	10.6309	0.257137	6.88869	2.15514	11.5209	12.0726	12.7258	6.77873	9.12198	3.1331	7.19823	12.5333	16.0795	2.15682	1.97793	9.58836	12.1043	9.7908	18.2848	10.6081	4.9605	6.6272	6.62329	5.76278	0.890587	11.1307	3.5027	13.0006	5.25133	12.217	13.4141	6.11593	4.00282	8.29983	3.74677	8.42522	11.1691	8.87617	4.93994	6.53825	8.49534	17.4662	14.2528	7.70036	6.83624
10.8785	9.06971	10.0082	18.2711	5.57417	16.1773	11.043	6.7182	12.1326	10.1126	14.7904	4.33273	6.48462	12.7731	12.5419	1.94239	4.51004	9.50232	16.5276	9.42486	6.67225	18.0823	5.84267	14.7577	7.86559	3.86679	6.13244	4.07719	12.9893	7.4234	9.25537	7.54987	6.39656	2.87882	2.31118	9.4526	10.1408	17.2974	4.0314	10.1678	7.03326	8.65611	8.98679	14.8167	12.2902	1.27497	7.37259	13.8927	12.3679	4.22346
16.3554	14.8393	7.23884	5.22472	12.1943	9.56906	6.72084	7.69708	9.39758	3.61451	7.28717	9.76454	10.7288	16.1392	1.58305	7.41502	4.01844	4.21817	9.80511	9.31053	11.1008	13.1293	10.4465	11.7386	10.8993	4.38427	2.7905	1.20001	9.14217	8.02303	7.47834	11.3888	7.72839	5.15716	10.8686	3.15458	2.24747	17.2895	1.64862	16.0042	17.4331	5.28697	14.9413	5.68045	4.86738	15.9523	2.21531	12.6481	23.4003	18.988
9.83815	8.28	8.4513	7.74552	16.7192	3.17084	11.1407	16.7308	3.03644	2.74391	15.9327	6.06673	9.31077	4.13873	3.43055	8.85664	10.7501	0.765575	16.7388	7.63167	6.29171	10.1552	4.84104	6.73836	6.38518	8.20217	4.28248	8.29458	14.1209	11.4925	13.732	3.43058	4.61279	8.30709	10.5491	16.4834	15.2412	8.36353	9.01386	4.62767	11.0844	12.774	9.92025	9.79899	14.0895	9.50548	9.34831	8.10705	12.2168	4.44461
1.87405	1.68034	13.4638	5.86719	15.668	5.09244	12.2472	18.1033	1.75932	4.43176	3.68644	3.47046	17.8689	3.20521	14.8809	5.85005	13.5299	10.3195	14.6101	3.6463	8.05859	13.7547	12.6076	11.5491	12.3227	17.2785	9.77915	9.1521	3.40413	5.40018	6.11721	11.2876	8.47577	13.6985	12.7611	9.39619	9.94267	7.88973	16.7472	17.1675	11.6709	11.389	17.664	16.6846	9.43638	12.6269	19.5296	5.11438	30.34	6.48924
4.00871	6.56161	11.9957	3.35774	15.3478	13.6825	6.41005	14.9733	3.87654	4.20295	9.84914	7.67694	8.85919	8.59049	4.26589	7.20379	1.19797	4.63334	11.0538	13.6323	15.2179	6.7199	9.99244	5.80248	7.68937	10.3315	6.3113	7.99868	9.28069	12.1963	10.1433	15.1824	5.71709	8.51958	13.6139	14.6347	11.1908	21.2907	16.3438	7.68734	5.77269	8.62548	11.5308	11.4517	5.43958	6.78969	14.0097	15.5516	7.0843	4.72455
1.51546	9.48496	4.2411	5.08327	11.5595	12.8573	4.32535	14.4054	1.83731	8.8677	11.3018	4.14556	16.6841	9.41039	17.2828	6.39339	7.91929	13.0752	2.5308	11.4717	4.14798	1.41251	9.90356	11.7902	4.72396	11.4281	3.20654	0.979636	4.52588	12.6827	11.3242	9.61194	6.64903	9.62782	9.78646	20.2759	22.1332	10.8336	3.05309	10.5801	8.99947	13.5505	14.4891	2.82013	12.5644	11.2605	8.92366	24.0096	13.3743	3.12771
4.72653	2.34352	8.76397	6.26557	6.28784	13.0854	9.10948	13.2595	7.04022	10.3974	11.5863	5.78569	9.05573	4.95108	5.49594	15.7811	11.7561	9.03552	12.635	15.9494	7.16824	10.7792	12.0712	13.7988	10.8811	7.34545	7.06365	4.72256	0.434965	9.9968	3.91906	14.2623	9.8632	12.776	9.72794	9.15805	11.3878	20.1687	3.0113	8.86181	28.4418	6.81708	13.0153	5.60358	5.88152	7.67943	12.505	29.4125	3.52693	23.9719
13.3517	8.77416	8.11875	3.61828	1.54507	16.5433	8.05399	7.07836	10.3842	6.17688	21.136	7.33086	7.70746	1.47873	2.72427	13.4219	8.1125	9.26186	6.19454	9.47174	8.68323	6.78585	14.0294	12.949	11.0135	8.91174	10.0279	10.03	10.5405	9.01927	19.2697	11.5852	0.418359	23.0374	16.3967	3.6209	8.03933	22.8473	12.8728	12.6363	11.8707	11.9186	9.15748	10.2658	7.6378	11.8645	13.7879	6.15898	9.22245	15.251
4.46995	12.6533	9.23573	10.2822	10.737	10.7709	15.868	8.25827	2.8997	10.441	12.1885	7.79572	3.85149	6.87724	6.90729	11.384	9.41182	13.0988	14.4421	11.5249	2.56126	5.20952	6.29924	18.5197	9.55838	16.4163	11.1328	8.05969	5.73114	15.816	10.025	7.58158	8.1616	13.8214	7.88801	14.1311	24.7	44.8085	13.2851	11.1425	17.271	20.3429	11.6161	18.7015	15.2295	19.0741	15.5529	32.2182	4.06294	9.16041
3.78671	12.5315	11.6698	21.2643	18.5272	8.44936	6.00404	9.77842	11.4012	17.1057	11.2482	5.26227	6.35843	1.06525	1.79762	1.67931	9.65462	14.6111	16.1969	5.72609	8.44347	7.38614	5.99974	8.4055	14.5516	12.5638	4.45702	7.91609	9.12126	16.3552	16.824	5.56314	4.31175	6.9339	3.25877	1.8056	16.583	23.8766	12.6887	11.2886	2.16787	6.68622	8.28922	22.2212	11.9415	9.05422	24.1957	11.6868	6.635	7.66264
1.75619	10.1153	13.3777	18.3123	8.71608	1.48802	12.0217	13.5455	12.4995	11.9462	3.74523	8.88073	17.1028	7.75816	5.11972	15.843	13.1965	12.5867	9.19124	14.4565	13.839	8.66844	14.2484	15.8939	11.1777	5.59026	8.30174	2.30368	11.2325	17.3833	14.4124	13.0225	8.32124	5.05546	8.1429	7.14742	21.1047	11.2437	11.4247	4.93647	15.4631	28.7732	14.7418	14.2679	27.9818	11.7827	3.81671	17.022	13.2709	16.3832
6.55886	7.13449	16.1585	14.3707	7.73271	9.04194	12.9234	23.1329	19.6438	20.7397	8.37724	9.16287	6.56635	11.097	6.31606	19.9273	11.4952	20.6934	15.3488	17.2837	8.12694	16.1513	8.44785	10.5021	13.763	7.87885	7.2893	5.99786	9.29901	16.1218	29.8642	12.2134	21.2482	11.6481	14.366	5.91847	14.3425	13.3564	14.224	29.4184	32.7811	8.75486	23.7263	3.60904	3.07637	7.51159	6.63761	25.0911	9.18473	25.5496
10.8575	8.18199	15.991	14.2685	19.8432	24.8986	9.43405	22.226	11.4313	15.3526	7.52736	10.434	4.30331	3.84647	5.93429	17.0967	10.93	29.0712	3.07549	10.7428	8.16882	3.28422	22.3986	6.01892	9.61171	15.6629	8.13513	5.69792	12.7258	4.25679	14.7037	23.9961	11.7898	8.48619	9.44755	12.5561	32.1301	12.8099	27.6291	19.9353	10.1412	11.2839	20.873	15.4025	25.3108	12.6644	46.791	18.0604	5.46306	35.629
12.0914	3.71745	21.3006	6.78694	16.6974	18.1876	11.6354	17.7171	27.4218	19.1381	4.08943	18.3179	10.5504	2.99099	9.14363	3.07593	2.80232	13.9834	4.6902	15.6796	4.8903	5.94766	19.2514	10.1301	22.284	15.8136	4.1167	9.03962	18.5479	7.53	16.0537	5.22524	21.5827	24.2712	23.9918	5.12876	32.206	23.1029	10.1062	22.5878	17.0618	19.7638	4.89869	27.8786	30.5905	24.7523	28.1122	5.25615	14.7864	21.9005
12.656	2.51168	24.4829	6.67927	15.7049	12.1795	16.144	7.59726	20.9858	8.44921	15.365	10.0495	10.2285	7.67016	18.9022	20.3033	18.2807	26.0795	12.3614	9.12669	5.94121	1.80487	7.21027	9.37222	7.05752	19.6823	6.28759	5.44084	16.3435	13.8774	11.8142	4.95092	3.64574	21.2336	1.41555	2.83642	12.9747	17.1218	20.1325	9.41953	31.8473	25.4983	8.57686	10.3935	18.1358	21.7998	19.6014	26.3965	12.2524	24.4079
13.2026	4.90167	14.34	11.0408	12.0924	11.9314	3.93385	8.68021	22.1319	4.75119	7.22149	15.0535	9.8382	11.2411	16.2621	9.2419	11.861	24.5366	5.73695	7.73448	11.1399	11.5058	12.6376	1.9456	9.99313	6.96985	14.2626	14.9311	7.00692	22.5775	16.9359	5.98364	26.6691	10.67	10.684	17.422	17.0339	27.1298	4.7866	16.0127	22.9695	29.5428	7.50711	16.6524	37.2416	21.8618	16.8525	26.0913	16.5851	24.3721
16.121	9.18895	18.1407	10.509	15.4997	10.1037	4.62577	5.12056	15.7711	7.28348	12.7421	10.8907	10.8905	17.331	7.84048	12.4949	14.3102	18.7427	7.62411	8.21075	11.8957	16.7327	9.20999	16.8821	20.5361	13.3147	22.315	12.885	10.7743	24.263	10.7472	19.7681	15.6549	7.41104	17.247	24.614	20.9641	27.5747	21.9173	32.0737	30.1998	22.2403	21.8619	12.0818	30.1878	23.0293	14.9955	25.0535	23.0267	14.4405
16.6313	11.5201	21.0189	15.2779	14.2401	10.6573	10.0275	4.95302	19.0159	25.3194	6.18609	15.7011	1.54739	9.67875	6.37181	3.91138	17.1871	2.27123	12.1615	4.17203	26.2088	5.30237	10.5041	21.5278	24.8761	5.31762	13.32	6.86483	12.4972	18.7742	1.94121	30.465	7.97932	32.4185	17.919	14.5612	19.3052	9.24421	5.11897	10.5546	1.8235	22.9342	33.775	14.417	56.8975	19.147	19.1193	18.4661	6.93096	42.4899
24.1923	22.9907	11.6129	10.5772	15.3138	12.5045	6.97089	17.8228	13.1466	23.1099	3.42273	5.42409	18.9039	14.9255	2.67861	2.29237	11.5044	6.4493	15.9276	8.90636	10.7213	13.9331	19.2407	31.945	18.2664	20.4063	27.3854	18.6806	13.0069	21.4357	12.7116	8.77065	29.6836	17.0618	4.6894	2.69729	2.80886	24.0537	13.0835	12.0013	8.67975	19.2262	22.8061	7.31555	17.7586	27.2744	27.8108	36.4877	14.3188	37.6275
13.269	16.1145	8.25813	15.3255	18.8116	16.426	11.648	11.2736	7.36272	30.9305	8.80435	6.90864	16.1283	13.3194	13.2312	6.99455	13.7774	8.01803	20.1006	8.95117	10.7159	7.79533	23.4379	25.0474	13.4036	13.8464	19.8452	10.3488	19.7033	20.5961	14.8394	5.4296	19.8529	25.9626	9.65279	3.79387	17.992	18.5422	11.4116	9.19702	33.3872	27.0541	22.6562	14.567	8.32223	6.425	39.2957	20.1267	22.1964	31.9465
20.31	23.8079	7.94631	5.45647	21.9281	11.4952	9.79374	12.9128	8.52733	30.1711	8.81865	4.09135	7.10041	4.71841	6.61468	13.1964	18.0057	8.24754	17.78	11.916	7.70416	20.4019	12.4506	9.65765	6.83556	11.4973	10.5955	5.43725	14.0971	7.42592	9.9212	11.7459	6.49869	9.60769	22.5172	15.574	18.0739	16.7005	7.92141	15.9603	16.6953	30.3433	15.4845	10.9372	35.7636	48.0076	45.7912	39.7959	19.8328	34.4133
22.0648	22.312	3.20809	7.02278	32.9862	24.1362	3.91822	11.8879	3.24355	19.9863	7.93108	22.1438	10.2521	15.8535	18.4968	16.8892	11.025	12.9662	17.2413	15.1734	11.4812	17.24	12.3023	9.9817	3.33282	25.4786	21.4474	6.11896	23.7638	5.31431	22.6713	17.1305	18.9687	17.6819	23.6515	17.311	16.7135	17.2436	31.1425	34.8253	17.3266	11.261	43.406	26.3381	21.7951	19.3261	15.1556	37.2768	6.22187	48.1019
11.0065	27.8119	6.69562	11.7988	27.6324	17.1141	15.0641	8.79913	15.0498	19.5721	14.9333	4.08803	2.96529	24.4904	14.8377	9.73662	9.11969	11.5228	14.2611	8.47992	14.9429	7.8929	2.51979	17.1464	7.01391	11.1315	14.939	20.0404	10.3032	12.9767	6.71627	11.9884	14.6924	8.74246	24.3237	13.8124	18.8228	42.6345	15.4678	9.07073	14.9607	20.1621	24.3764	39.3924	33.1984	18.4816	11.3684	54.2673	19.0579	31.7404
21.4456	23.0887	9.04093	11.2989	16.6334	13.3295	10.3067	13.5279	14.6906	19.1122	10.3966	5.62391	7.42299	22.1737	7.9678	16.6558	10.5407	8.58954	14.8714	13.3209	18.4362	10.5199	10.5349	13.0004	8.36557	20.2103	20.1861	11.3028	27.0701	13.4087	16.8671	12.0192	27.9448	26.0902	24.8695	27.2425	13.3789	23.2923	14.3971	7.02778	11.0054	15.0308	20.4625	18.2228	9.23551	23.2878	17.4632	37.0109	13.275	28.7452
17.5151	13.1966	9.76624	6.9848	9.29466	9.6624	14.4521	9.15472	5.94449	17.0234	17.144	11.397	3.73408	16.269	10.0489	10.2262	9.37302	17.5055	13.4358	18.1516	4.21839	18.5339	12.0736	12.1382	6.58071	21.5331	13.2007	14.4091	24.919	7.26046	2.61325	4.65289	8.75664	4.55535	31.2491	17.5578	27.9964	25.2625	24.2377	22.2132	19.16	30.7071	31.9303	19.1439	9.79995	17.5619	8.12068	18.694	37.6987	25.1264
4.89624	4.95287	18.8054	11.0276	11.8326	6.43934	9.53539	19.1562	8.87202	11.4961	19.0968	15.269	0.483268	28.2516	15.3073	17.0655	9.57617	25.7803	3.06361	5.46317	7.26658	29.1171	13.0921	5.7994	17.5601	32.911	2.9371	11.5914	25.7124	6.88696	22.2331	10.9293	24.0084	3.37074	19.4514	18.9717	16.4941	14.0489	13.3513	8.88449	15.8444	28.0968	11.8858	13.9025	7.28602	12.1637	11.1058	37.9534	48.664	28.0443
8.73301	13.6065	7.69603	6.91994	2.2598	11.2524	7.90465	16.4712	25.1121	10.2855	0.941313	11.3993	9.82605	13.0821	20.5327	11.0303	9.90774	19.17	17.3234	8.55483	15.1332	8.73154	5.2987	14.329	20.7701	11.2869	13.4621	5.5937	18.7174	20.0808	24.8483	1.01144	13.766	20.9916	16.489	2.98328	33.1173	16.0782	24.3145	1.77665	42.2867	15.6982	42.9306	37.0704	17.9497	20.314	17.6282	15.1826	28.3049	20.0667
10.805	7.80006	2.45192	9.01183	19.5996	4.87868	11.358	11.003	20.4539	11.9557	4.87366	1.93325	1.59673	11.0622	9.9587	15.3439	4.94558	11.1786	7.02954	19.3767	16.7477	23.0213	19.6457	20.8928	13.3741	2.52759	22.7757	18.0614	6.74352	8.76573	13.6072	31.5326	9.85261	12.4219	5.98126	33.6905	9.66092	6.93471	14.4937	16.6844	11.7616	22.4004	27.2815	6.46835	9.42611	37.7227	48.7402	13.2775	23.3598	33.6925
8.16269	23.899	11.9353	11.9561	12.6082	21.3205	14.4595	11.0854	12.3266	3.38484	15.4019	13.0662	15.0045	11.0973	8.10955	17.5865	29.3995	4.83619	17.6392	7.39404	12.1603	13.3309	11.586	7.48293	3.50791	8.2393	18.0655	26.4873	6.74838	9.75922	24.6589	8.69358	23.9938	15.1263	15.2863	31.5562	4.02078	20.9063	11.2147	23.3977	34.5783	29.3423	28.6182	13.039	36.1933	35.3545	41.2804	14.0662	31.1928	28.0976
3.37798	11.6546	8.35496	18.2011	7.41174	19.068	8.8328	17.9189	11.1582	13.0259	14.4171	18.2545	15.2484	17.1521	3.5512	19.4309	11.5413	14.7639	19.5963	8.06531	12.3775	24.7282	4.46705	10.5618	7.49358	13.4677	23.1903	20.849	23.3071	16.5454	37.6625	27.783	18.2864	38.5492	12.8632	14.386	26.28	49.4479	9.74686	17.1562	14.0474	11.532	24.0833	17.2145	25.1943	14.5747	22.802	38.1384	18.5533	29.1613
8.45828	2.08553	16.8486	11.7347	9.64151	18.1413	20.8168	5.73145	20.054	5.34338	12.6581	7.41257	13.7461	9.20028	6.94731	9.20465	16.4446	15.4525	14.5915	3.16486	10.9897	12.2476	11.9594	9.81111	16.52	27.1515	32.8726	30.5801	17.8893	11.6589	14.2213	27.0845	19.3829	23.9296	1.8418	19.5584	12.5285	46.55	11.4387	32.9054	32.5008	21.4019	16.821	14.7319	15.0312	10.4656	31.1099	56.4889	30.3331	35.5726
9.36914	5.5032	19.7783	10.0129	17.6971	7.64193	14.2905	31.8945	5.54426	15.1921	7.78469	23.4738	19.7172	5.54875	13.0604	13.8003	7.7817	20.1596	16.7949	11.2443	19.6985	13.7517	12.9936	13.3046	7.14492	17.2676	17.9117	16.385	28.6304	13.9943	22.0869	23.3304	21.1808	31.0926	9.02195	21.7085	11.9602	27.4424	37.4813	13.8758	7.54788	15.9869	13.5193	6.85528	10.5316	18.504	31.7319	34.8306	39.5758	44.0211
7.75861	23.3353	25.7573	19.2943	2.13053	22.9335	10.8591	27.2559	17.5959	17.2908	7.00069	17.5681	16.3664	7.00531	8.47155	13.24	15.3889	28.5732	30.5774	9.82694	21.8098	20.119	9.63463	13.785	19.8733	0.83314	20.5473	22.5359	53.3181	21.8054	29.5472	31.0287	20.6526	31.8985	2.01859	1.96817	24.6803	38.7957	42.9749	5.62637	11.2126	34.6573	3.45731	40.1851	17.5958	41.0459	46.0193	27.0188	31.8227	36.769
13.0814	21.4034	2.16589	9.12347	3.94016	16.8037	14.5503	17.1403	5.14187	6.71283	10.3451	14.9067	17.0438	14.1035	21.8094	2.20103	10.9292	21.6935	30.8306	11.9999	13.7685	12.5868	10.8231	6.89372	21.994	25.5513	11.1217	16.8272	29.7596	6.87737	7.43728	12.7417	25.7512	21.9695	6.82487	28.907	33.475	16.8021	37.5485	32.0645	8.57906	27.5998	14.758	28.5138	17.0234	28.7748	38.4971	31.4815	39.5613	33.6687
11.2151	21.9275	16.2911	7.90405	14.5078	16.5322	3.99171	20.7087	4.29956	3.79172	6.02398	28.9245	19.0173	11.2848	7.7669	7.32372	26.3971	20.7514	31.3266	10.0749	9.58351	15.7044	7.33106	11.4581	18.9718	6.35931	30.4778	9.21245	29.3613	9.78417	5.45816	25.0366	4.80538	19.3597	22.1659	30.8015	17.8227	6.70675	33.0755	11.2421	18.8342	35.4896	32.5359	9.4469	41.951	44.3975	34.6492	12.1142	27.9774	33.4191
13.4805	31.2108	17.3675	13.3424	11.9082	13.655	13.1782	19.481	16.9363	3.64137	2.88114	29.4713	16.5926	14.3573	9.58505	25.0512	8.623	25.4178	10.1545	9.44369	18.9786	9.06987	17.5365	11.0645	3.58829	14.5675	35.9835	21.9708	52.4187	5.32295	14.8401	27.9005	19.9745	28.332	5.1956	25.1419	22.1508	17.7449	45.3132	13.7977	25.5472	15.9835	15.0732	13.837	56.6033	28.6265	15.945	35.2735	21.9762	34.8333
14.4237	15.8828	4.04764	5.64243	3.27063	6.5423	16.6188	6.71589	7.86745	7.45335	11.9095	22.8451	11.0225	5.89638	9.97803	12.185	16.3071	19.4876	16.8621	23.4526	23.1007	6.37159	20.8361	13.4729	6.46363	11.8674	31.5122	14.849	43.6083	29.7169	18.4351	35.5816	32.7602	13.8756	6.60054	28.0932	20.0766	3.47739	35.3865	21.7079	35.2016	21.3407	30.6651	21.7765	40.0107	18.7664	16.4818	13.8906	30.9843	27.1339
8.99461	11.2387	7.78025	11.8457	2.84377	10.5086	16.7706	7.71556	12.322	0.720124	15.3236	9.53786	15.7229	1.95143	5.79918	21.4607	22.0234	7.70828	17.9178	13.9935	19.0664	9.89632	9.23365	16.4947	24.1608	11.4512	29.7926	8.65515	23.2954	53.0213	16.6396	9.83339	7.87058	25.8838	4.58857	9.06252	14.0145	11.0197	29.796	18.203	19.3192	10.9947	35.1218	16.0795	39.7911	8.04221	8.48015	7.09042	48.9975	7.63715
4.35042	5.69248	18.2075	5.02108	10.9925	15.9223	3.08775	11.9463	8.86322	4.65719	13.9336	11.749	20.2577	25.1795	3.74718	22.9627	8.95056	5.96316	18.001	5.92842	11.1423	21.5742	3.4124	4.78091	24.4439	13.2688	34.3082	19.2187	34.9403	29.4603	19.1708	14.8992	4.36279	37.3921	19.2894	5.4211	38.7145	4.45134	14.3255	33.186	16.0838	13.1185	44.2685	14.6113	19.4862	23.726	25.3868	13.4117	71.3193	13.0562
15.1973	9.27873	7.42213	11.0289	9.97356	7.40635	27.692	8.81124	24.2633	18.209	8.3131	9.64282	20.8101	13.3209	9.48129	26.5215	10.9579	9.21735	22.6787	8.88006	0.627844	32.7031	4.78205	3.91154	20.1288	19.8841	8.4601	24.1242	15.6268	15.2162	14.3648	22.055	6.4806	18.6188	7.71521	18.3974	15.6326	26.6841	18.5111	17.8136	13.9846	24.5201	26.558	17.2843	29.4206	41.7064	11.9773	34.1728	43.5494	37.7125
8.89398	22.5001	8.33015	10.0646	3.27084	2.72442	18.5881	8.02802	5.99875	8.45063	1.31255	5.05926	15.3646	15.3029	11.1444	15.794	23.9465	5.47865	13.3271	14.5655	23.4185	24.2331	9.50702	12.2988	29.5024	14.3951	18.4239	31.7192	14.0938	33.067	24.5323	23.7322	27.5851	31.2399	6.61884	5.06913	11.7742	54.9965	10.9652	16.503	11.173	44.2896	7.67258	17.9295	33.7904	48.0601	30.8103	11.5208	52.6599	37.5527
16.3623	9.41694	16.929	11.157	11.1249	3.29535	8.16527	4.44713	16.1285	8.36055	10.0133	2.92043	8.52986	17.4391	14.2691	6.1249	24.8779	3.6788	8.19711	15.5366	21.663	20.5454	21.6339	13.6253	12.5965	9.68602	15.2133	20.1349	20.6138	20.9942	15.6538	37.3557	7.56704	11.9539	20.844	12.707	9.37705	61.415	12.4668	24.1054	8.59154	33.1621	8.94377	21.0593	28.4878	65.0514	30.975	28.0849	47.9072	42.5666
12.5091	5.71747	19.2748	3.52308	11.2316	3.25689	13.1503	11.4613	16.2494	9.3713	13.7666	13.3537	4.11002	16.8215	16.3565	27.3329	18.1354	14.4764	16.3556	8.57681	25.8895	17.3617	31.1165	15.0838	1.82117	12.3902	13.9545	34.7549	24.0118	9.58321	22.683	21.3283	35.3331	18.1888	19.6317	18.7887	11.7696	60.8974	9.67315	25.0062	18.2766	29.5534	8.22967	22.5345	12.6569	51.329	41.7327	21.9102	32.4807	58.7673
11.2157	3.77608	19.9279	7.0854	6.6575	12.731	7.22447	11.4211	13.6363	16.0449	15.2043	7.63601	13.0461	19.7858	11.7051	25.0308	19.9483	26.4288	13.8502	15.0482	18.7065	11.3146	18.9626	12.2268	17.0586	6.96347	4.25182	28.5936	14.0811	33.1777	9.06372	19.2272	19.8388	19.8182	13.1942	9.35476	25.1635	46.2332	34.2918	5.53268	7.71854	4.46742	18.249	42.6116	11.5014	30.0807	54.499	8.8794	9.8744	38.3729
7.99463	12.0347	10.5698	2.05796	11.1464	8.98212	7.02888	9.92195	18.1116	23.7113	9.15141	10.6641	8.03442	12.3384	6.46396	28.4559	21.7866	25.1289	17.307	16.1822	14.0509	8.83607	23.1979	11.9075	12.9892	19.137	18.6203	17.5845	18.7383	21.1655	14.7519	28.8753	27.9015	45.8762	16.4844	7.02744	7.27389	39.6256	38.3267	27.1382	12.5769	31.2293	28.415	30.0191	19.6503	14.7297	54.6796	27.9325	17.9715	23.2378
9.09667	10.1829	19.8899	16.4009	14.639	18.1492	2.5602	10.9974	18.8651	19.1037	5.08494	10.837	20.465	11.0944	10.0812	28.8953	17.5308	24.1583	14.2518	7.39255	8.0484	19.3345	18.8796	13.9641	15.5914	24.4079	22.4225	18.5378	11.4354	25.8981	15.2469	26.9661	22.3527	45.9693	26.4512	10.0002	19.5252	12.0207	31.888	26.1194	30.9303	34.3657	25.5619	16.479	11.9165	28.5351	56.3108	12.579	33.7523	8.75283
4.78821	2.60727	19.7605	18.5719	2.8988	16.7872	6.84502	10.8337	15.5958	16.6395	5.08179	12.5367	15.4454	15.6133	14.4724	18.1706	9.08152	8.34586	22.2495	18.1411	3.85945	12.8257	6.86048	20.7761	17.8268	29.6299	27.5816	17.4628	12.6966	17.7868	17.689	18.5397	9.78176	24.1155	18.4532	16.3334	3.32614	27.011	38.9927	32.1896	31.4302	34.0604	11.9737	19.2127	11.8779	33.8971	20.6853	24.1198	26.2978	38.1017
4.60716	9.02236	19.6811	12.4756	9.42776	13.1463	1.40037	8.42549	16.8804	5.67271	6.10256	9.79033	16.0301	7.21352	6.8536	16.3015	3.25757	7.76836	9.50748	23.8608	14.4203	14.0438	16.3419	3.62043	0.803446	20.3579	16.8349	13.4551	22.3077	22.9735	26.9569	30.4776	25.0119	32.818	24.76	5.86998	14.9893	40.2315	27.4596	20.9658	36.4584	7.70236	21.4039	36.7198	22.0696	38.1013	1.82526	36.795	27.357	21.0206
8.38606	6.72222	16.2771	23.8537	15.2429	4.79093	6.48424	13.2123	10.2776	9.85065	9.68944	9.33087	10.4318	14.6451	12.697	8.39316	17.0034	2.78004	12.6626	28.6389	15.9719	15.1396	13.8138	27.71	27.8946	19.2204	10.255	26.335	23.8297	6.60598	15.1776	14.7533	10.9494	17.5586	14.6772	18.2212	17.3618	19.576	29.264	9.37381	30.6829	18.3984	25.5417	24.6978	21.1228	39.6535	5.45301	48.7665	40.6583	25.8742
6.04419	7.94889	12.2216	26.115	12.4311	21.7166	16.0933	6.74603	17.7462	7.17763	5.62343	6.53569	18.7019	5.46114	7.65044	6.96547	6.49358	19.0906	3.22435	15.7207	29.7688	23.6741	16.4459	6.82085	17.6073	16.1051	31.0275	39.7302	30.5539	13.0989	10.7394	18.3485	27.3485	18.9552	25.6729	15.4432	12.199	9.58278	14.724	11.2354	24.0292	35.152	27.9087	42.059	7.23125	31.6958	28.7314	32.1107	34.3321	40.3581
16.8575	19.4146	12.3674	38.6187	25.4466	17.9627	7.11034	10.5759	10.6344	23.3324	9.12025	21.1043	21.9641	12.3077	15.21	20.5881	16.3988	23.4655	16.0568	29.6676	10.9091	7.18447	46.5799	25.7581	30.1868	15.844	37.4175	45.1777	9.01024	26.3146	9.14437	32.6212	20.4989	16.8242	38.4961	22.1186	9.68549	7.69498	21.7196	20.8538	12.4724	48.7533	41.1914	23.7547	7.88734	10.9617	52.8442	22.54	13.2222	44.5811
17.1778	1.53529	10.9362	30.0595	3.72544	22.3259	8.14175	20.8904	6.52609	3.68387	17.9786	9.87501	26.758	2.62026	24.6299	10.3632	16.2722	4.02674	16.8546	12.9753	4.39727	12.3849	35.3767	15.529	19.8268	29.0789	31.9445	28.4425	33.0279	21.1178	8.04993	23.1206	32.307	4.13879	31.0134	13.1268	10.5238	23.7154	16.5107	4.84897	14.2427	37.0863	37.7489	3.66091	22.5473	26.6779	28.6577	29.2895	35.5838	25.2963
19.7339	9.23324	8.84584	34.7875	12.737	14.3139	2.52578	22.52	4.75149	16.8042	17.0055	8.54724	9.79306	9.13353	22.028	19.3368	24.372	25.9995	22.4612	9.95872	12.745	14.4142	40.218	15.392	16.2345	9.66229	22.0287	19.3375	29.6606	35.3793	20.245	26.79	28.573	21.0467	32.1643	20.0762	4.44969	18.9885	25.1091	11.789	7.04008	31.0343	40.0574	9.61438	25.5254	27.8183	34.8334	26.2806	2.76676	50.0776
18.3972	8.54864	11.9969	26.7473	18.0128	11.5635	3.87036	14.0499	8.24347	18.9991	18.975	8.60835	9.86007	3.22917	19.9973	15.0115	16.1862	12.7099	16.9474	25.9028	10.8666	10.42	38.9713	12.8758	8.51781	5.6437	37.17	11.2317	32.473	25.7476	15.5524	29.3352	34.7561	12.896	14.8781	6.6729	8.5968	30.7204	29.1222	1.35295	21.2564	44.2976	10.624	1.45104	17.2543	18.5385	27.6821	33.0506	6.29412	47.4888
13.3417	6.22505	15.5862	16.9935	15.5774	12.26	8.17625	12.9039	6.91025	12.0979	11.741	4.08667	5.46037	5.23887	7.07203	21.4759	24.9734	2.83458	20.3925	6.58765	16.7619	6.44367	17.1803	10.082	13.7547	22.1521	10.405	11.1777	21.5369	25.935	28.1416	17.9989	31.7534	9.69911	25.949	13.1104	11.2324	15.7462	10.395	12.176	19.6008	41.8246	33.8368	10.1078	34.8194	27.4419	19.0785	19.0318	30.2953	48.3539
1.76724	2.7644	11.6217	14.2339	14.9796	13.792	5.69975	8.12948	13.5713	17.941	3.30772	8.74896	6.54633	4.76857	13.5797	18.4273	6.8068	26.4109	14.8442	0.457579	14.6346	18.1981	23.5305	34.5539	7.9216	7.79665	23.0999	1.46204	23.449	14.6908	1.89946	11.5994	34.9617	24.0926	17.1246	7.32459	10.8491	30.5304	24.3269	19.0484	17.2502	21.5945	41.1281	18.5807	18.8025	26.2103	32.3009	22.0358	51.2479	29.0592
3.88843	4.08847	29.3467	6.79268	24.922	19.1165	12.212	12.3033	10.3099	19.4102	7.31272	10.1285	1.8916	6.36398	8.23542	26.2186	21.3501	29.3336	17.2474	4.03934	8.152	12.1528	26.182	12.3703	15.3832	13.5	11.6444	19.6453	7.36003	21.4076	22.5269	30.3797	16.132	35.5817	24.9703	31.8753	11.2433	30.3702	10.0456	23.7498	24.2517	23.4354	43.2632	11.8961	11.764	2.09789	44.6383	13.0761	60.541	20.9641
19.0873	15.1736	32.8128	21.1584	37.3231	25.4285	20.9706	24.9762	20.9115	12.5931	14.5565	20.1691	12.6256	24.4704	16.5444	17.2892	18.7625	18.0258	27.007	24.1754	23.4605	19.8969	10.9092	36.0125	23.6975	21.0007	29.5661	22.72	17.0787	26.1733	9.82023	57.2547	24.0907	32.7218	18.0014	47.9672	22.7444	59.9082	7.53518	34.1197	23.0153	21.4889	55.7218	16.9098	20.5206	22.0138	42.6685	25.7698	47.379	31.6571
8.20641	11.1867	21.7595	28.9219	1.79244	10.718	10.046	9.29241	13.84	7.25927	13.7382	22.6675	10.4666	1.64898	14.7324	5.93148	4.90872	1.95612	15.0697	10.1314	8.49399	15.3341	23.7188	9.05715	7.73702	15.9246	10.1193	7.11541	1.74079	10.5153	30.056	35.9241	26.3282	26.4311	20.4365	25.649	35.0176	45.1877	44.7313	16.1357	33.6339	10.6452	34.3672	8.82573	18.881	11.7288	14.5196	19.7296	49.6987	22.3772
30.0885	11.8867	29.6462	25.1669	19.5902	1.42185	17.2334	10.6194	23.568	11.6506	19.62	14.5948	12.2766	14.4438	14.8464	10.4301	17.5452	18.0073	24.6255	11.6967	18.8783	13.0263	22.917	14.5163	32.8657	6.87102	15.75	8.65124	11.2788	20.2427	32.1417	42.3787	23.1913	19.0059	42.1964	23.9298	31.0174	42.7214	25.6234	28.9611	23.4884	17.3092	48.8816	5.75576	41.29	28.3592	29.0497	37.3445	49.6324	31.5198
5.9299	10.9861	6.45092	17.5964	7.8584	11.7456	3.13071	14.9906	12.4194	7.75	23.3401	8.75894	0.615123	7.2102	15.219	3.50672	10.0718	2.47415	21.9002	12.2025	14.0525	16.1042	7.51959	10.2151	15.6999	17.2672	9.42053	11.0854	11.0112	13.5271	25.8507	16.2099	34.9544	14.7337	41.0426	11.7157	35.3421	34.3066	43.3049	35.978	29.691	30.3013	21.3088	2.82482	22.6861	17.6868	1.64119	19.1416	57.6575	36.1751
9.64538	10.2616	4.97515	16.3682	12.7702	3.22121	14.4257	11.4512	15.9343	4.12966	15.0674	6.04272	18.47	15.5246	4.73513	21.0602	5.57724	14.0007	8.3509	6.63231	20.042	9.97392	24.6954	10.7605	30.0928	12.5309	13.916	9.08387	13.0798	27.1387	31.8809	11.7635	34.8526	26.5992	42.8678	19.7949	21.9482	25.2498	18.7714	32.1716	18.573	25.9216	45.7268	11.1819	29.8806	29.3489	20.9417	22.3122	39.834	56.9678
17.4659	29.1762	13.965	20.8879	19.1395	10.3491	26.506	13.8294	12.3893	5.86635	15.1368	9.94619	8.18761	13.6265	11.9525	7.68192	15.9632	15.0126	16.7239	23.8234	23.55	13.391	12.2084	23.8216	2.67755	19.5818	10.9794	13.5804	7.69641	8.76209	23.2389	13.0664	50.5183	3.13551	39.2829	30.6536	31.5591	8.98927	52.2694	10.1694	11.5537	45.2051	26.6122	16.1163	3.86611	29.5932	17.5195	29.8486	38.4664	35.395
26.8744	28.8232	35.9102	29.8833	22.6981	34.2871	38.3099	27.3492	37.9857	33.6026	37.3266	29.3129	42.563	52.4439	39.7804	42.2754	33.4215	45.664	28.8151	41.7818	24.744	28.9338	37.4354	37.7668	42.229	24.7004	42.8124	42.0371	54.1331	74.6581	52.706	29.4089	51.4379	55.8134	72.1461	23.7805	35.3267	40.4632	10.6249	41.4684	49.8036	22.9907	92.4205	55.3265	51.5262	41.4595	40.7952	48.3396	34.1727	83.5576
29.4568	26.1796	7.91064	38.5559	21.0794	12.4545	22.8635	18.7876	8.40945	31.8097	10.0879	25.255	16.5127	16.7878	22.9332	21.0028	20.6152	18.9213	26.3928	29.0937	25.0704	25.9754	17.6634	11.6494	31.6143	32.5675	23.2453	22.0015	1.92727	4.69535	28.5735	19.8568	20.1955	19.1628	13.6309	30.1808	41.3146	38.3832	60.3023	27.9698	22.5441	43.1248	20.8288	6.43409	5.671	47.1918	31.7904	35.6221	38.3678	26.8123
28.3243	21.5855	27.8777	25.5505	42.6436	33.3491	45.9876	40.1708	29.4691	47.3963	26.3275	38.0416	17.6412	26.9023	27.7434	40.4939	36.9975	27.8964	36.3128	40.4692	30.1418	31.0939	24.3764	23.8772	47.4324	48.8518	28.7207	32.0273	5.93585	11.1935	42.6269	42.6081	20.5029	42.2018	23.6942	47.5096	59.1485	38.9967	55.0276	50.4817	35.5217	23.5913	17.3653	32.9098	33.4368	53.9514	49.098	58.1409	55.9382	27.8613
24.9138	8.45955	15.9974	18.8987	18.1889	15.7095	19.5708	21.7452	4.02493	20.7785	17.4662	24.4934	8.96542	15.5033	34.4383	34.7479	21.5724	16.9009	28.8887	12.052	24.6566	13.2945	3.88827	11.861	17.4572	27.4592	17.7809	10.2058	15.8353	14.6781	29.1072	19.3065	11.1855	46.5479	18.1383	46.6971	40.4552	37.637	37.0196	28.5153	18.9708	13.7523	23.3212	24.5296	40.7304	31.6553	24.9755	45.1188	44.9239	29.7341
35.6356	17.6689	32.2653	17.7003	32.3383	37.149	30.3234	17.5562	20.7428	26.1757	22.3403	28.5838	17.097	25.0013	35.6618	22.1706	33.9148	26.6646	15.6747	3.859	16.9013	26.2491	9.8885	17.0202	37.1027	29.8627	20.2613	15.9934	32.0294	16.0829	30.7466	37.1603	16.6085	34.0601	10.8614	27.7313	48.5717	24.2076	23.287	22.1267	8.28413	26.304	20.4296	22.8283	30.337	36.9001	39.2445	58.6004	41.4674	9.19804
24.4978	21.3509	30.939	19.6074	19.7614	12.5928	17.4203	13.1588	22.3143	11.1959	11.4986	24.1733	9.06977	10.7574	9.50297	19.5938	16.0313	21.1395	7.83662	28.768	11.5	3.24485	14.1851	7.77057	31.6504	14.1401	11.0685	7.24056	32.4008	15.9372	11.5683	40.8949	19.6643	23.2031	8.94463	9.45552	28.8528	1.15829	18.9685	29.2651	9.31835	8.96539	26.9404	5.16842	5.0637	5.61303	20.5022	43.7971	12.6978	12.6959
27.0976	7.57395	17.9736	32.9538	13.5639	6.75358	16.2688	9.34392	7.81463	19.7608	10.4581	13.149	30.4265	9.33067	4.50355	22.9269	10.1786	10	21.0284	19.5905	12.9662	14.2072	13.9172	3.98102	25.0053	10.7196	18.582	10.6236	24.9718	14.9494	18.352	18.0852	12.147	11.4197	27.4846	31.2154	38.9081	25.2207	33.8588	14.325	13.9799	7.0004	27.5871	20.2544	24.864	4.08515	24.9557	31.0142	28.3349	10.6698
33.5618	10.1889	20.4009	20.2336	10.8287	11.3364	11.1657	6.20002	5.36439	13.9266	8.72359	27.4133	24.0144	17.2768	17.4429	9.01295	5.00734	8.51435	21.2066	4.9866	10.0088	10.291	24.2594	4.42997	20.5053	5.90365	15.7785	14.8226	13.102	9.59835	40.7703	28.4577	15.6497	12.8471	25.429	16.4683	36.2376	38.3654	22.8586	36.8182	22.0662	2.88866	24.8328	22.7046	18.41	2.49761	33.8754	35.016	11.7254	15.1768
26.8732	20.055	24.8427	21.7523	27.0533	24.1212	13.3568	31.7228	19.0268	8.0531	6.06312	38.5613	27.901	2.15307	28.5734	39.409	17.9217	44.082	23.4387	32.182	20.0391	6.14134	31.5512	20.1036	33.6587	14.2891	28.2405	13.5825	34.7463	18.8912	35.0521	50.964	14.7009	28.2165	27.6253	20.447	7.94686	47.9215	46.6446	25.4198	31.779	31.5249	41.0769	21.7637	7.57456	29.9457	25.1744	61.8551	37.9522	37.7555
17.4952	10.4971	18.0301	24.7649	5.43854	21.4488	7.90912	12.7997	6.34492	1.50599	20.4847	14.8685	6.05786	10.616	3.59768	21.1893	6.48209	16.4798	14.9164	16.5672	12.4559	3.70025	6.13556	15.1971	24.723	6.11162	5.86378	5.89346	16.2084	10.0198	22.1874	24.8857	13.27	11.8034	13.7861	28.7692	21.4267	23.4203	29.444	39.0564	16.377	27.204	20.5584	21.7219	44.8212	33.2513	34.3211	51.0098	11.8508	13.8042
38.5782	18.806	28.1223	7.79429	34.1979	26.3016	18.7443	28.8113	23.1903	23.1355	33.1957	35.0897	11.2097	14.0119	29.6917	27.5265	18.5926	18.9811	16.2043	25.1512	15.6852	28.1442	25.8675	46.5545	31.6217	11.3861	16.0664	16.322	39.6697	14.6823	19.1406	38.1483	19.4983	12.9098	14.162	25.2234	38.6615	20.1749	50.1816	36.46	19.574	35.0105	26.6657	36.6792	65.0449	56.1194	41.9528	30.3369	7.42341	27.8532
21.2518	35.3635	9.23204	22.5003	5.67698	21.7833	8.529	6.3084	31.7329	18.3304	7.25295	44.8873	21.7267	14.9407	6.10597	17.9117	18.4778	39.7455	9.73461	26.0508	14.0162	16.9058	5.95011	14.4097	13.4571	35.5886	21.5879	18.7721	13.5772	20.7621	17.5909	28.9762	33.9399	52.2357	6.60474	28.49	17.5068	21.2923	28.5307	33.0558	37.1434	5.83991	22.9987	33.811	38.5955	13.0553	4.49646	7.59697	56.749	25.3275
20.6035	35.5055	31.2403	12.8193	17.843	5.64318	22.5836	18.859	20.2141	29.9959	18.8813	15.1585	24.1734	9.13653	1.79131	16.4573	17.3339	22.5337	9.08937	24.3198	13.6364	21.9357	10.9081	7.96833	11.7846	22.0667	17.9211	14.4205	15.4269	21.6887	28.0087	29.3169	25.026	26.5315	4.84181	29.5237	23.3292	20.4507	31.2824	15.2655	14.59	15.1635	10.5034	30.5465	50.2007	1.65105	14.997	15.7833	42.964	23.3435
13.3914	19.5404	13.2266	21.1315	3.21456	12.1082	18.0425	18.9134	31.206	14.2652	9.59125	15.343	13.6199	10.3154	10.4346	7.74107	6.40457	27.089	7.00355	4.26364	4.63505	6.27341	6.75225	13.077	22.4242	31.3782	9.12504	8.37022	18.9426	19.2317	8.35159	32.5668	29.7811	24.7486	4.32984	23.5832	11.2919	23.4958	23.6623	29.5044	10.3121	10.3028	16.2939	32.0302	21.961	23.2808	28.2601	33.0555	44.2673	32.4563
22.4511	30.5243	33.5483	4.39745	17.4459	21.5973	36.3701	33.832	16.0743	25.7166	14.3527	26.0369	44.0197	23.04	24.6497	14.3805	2.47147	7.9716	33.9464	18.4991	19.5754	33.272	2.29135	22.7078	5.8928	18.4145	23.438	25.3255	27.168	23.8645	19.0483	44.2992	10.841	12.4274	13.0459	36.3997	20.9089	22.6028	46.5203	32.3842	41.0246	33.0033	34.0959	47.0011	28.2539	14.09	6.23152	22.4929	30.8046	5.50247
6.57179	28.9011	53.7751	23.5964	34.3918	25.5914	51.7199	34.5739	9.51495	49.2162	14.1511	11.324	27.4357	16.4478	25.1989	34.5131	20.9478	38.6006	9.87644	25.5414	22.0975	21.3038	22.909	17.5286	34.4578	11.3797	42.7536	28.7963	28.4194	40.8404	36.6837	8.9829	14.3949	24.7778	27.4677	29.0882	27.363	18.681	25.5317	7.97709	24.8731	27.4596	16.6895	30.8796	49.9367	46.804	25.4584	43.4843	1.92282	26.3647
48.3477	14.4986	25.2592	33.0912	17.6736	21.3626	35.9217	13.2781	34.2927	26.4759	27.0504	27.7777	18.1161	26.6221	22.2509	18.4975	16.9487	25.7038	37.2733	27.0006	12.1138	21.9717	19.57	23.3484	11.9254	30.7403	41.9184	13.9854	13.0777	13.1583	28.4598	51.4877	13.5205	29.1039	24.7391	42.7953	11.7966	52.837	22.1446	30.5978	28.0752	23.9892	28.9815	29.8292	6.94074	10.198	17.8757	21.3941	35.1871	36.6368
15.5289	23.0898	26.898	6.88632	34.8885	5.53466	21.9664	12.8423	25.2933	15.7506	11.9524	6.40839	18.6376	24.2962	39.224	17.6876	6.93942	19.0035	27.9019	3.39751	28.127	17.4005	30.8601	15.5592	38.6594	14.0534	29.5098	13.106	37.8999	7.40374	25.8908	7.9499	19.9291	31.4348	11.3727	13.1622	13.5491	34.5618	35.5484	25.3711	17.7963	8.86701	3.91526	30.3852	35.1646	22.3148	10.9894	28.503	29.033	21.4666
8.61382	42.4018	19.6408	32.2261	44.9209	21.4558	46.6345	7.12522	19.62	28.468	16.1411	32.1642	31.5054	41.2769	25.9587	13.1474	10.5427	14.5392	20.0006	26.0215	27.082	11.2555	42.1345	34.2283	54.2859	21.1526	38.3349	34.335	37.8291	26.8035	30.987	16.1522	39.5341	29.5861	18.4693	23.8214	41.5033	38.0051	48.3928	18.9942	23.7784	33.7461	21.6177	30.4049	46.1455	39.1665	42.382	31.5894	31.7952	9.09115
3.3846	32.1621	33.5476	23.9144	26.5625	32.2777	21.7735	25.3097	14.5937	16.9123	25.2595	40.2519	40.7788	48.9768	25.4118	4.84676	22.4297	21.1359	9.10736	22.1257	24.4686	27.1984	44.9893	41.2071	25.8106	31.6447	30.3172	37.9177	28.195	24.5664	30.9133	21.7111	34.4296	20.3493	32.0393	20.7397	44.5363	14.8081	38.0312	26.9947	26.9879	20.9865	18.0133	39.4174	51.6148	20.7293	38.9141	33.4688	9.96633	18.3066
30.9337	41.5243	8.48541	13.916	44.5869	29.5322	14.234	19.5256	35.0501	33.0657	10.3249	38.4778	27.468	21.9238	22.0928	12.4914	42.7055	11.5476	35.4284	17.607	23.1937	14.8886	38.6536	38.8439	17.2053	22.867	20.2429	21.2119	26.9551	16.1511	18.5173	11.9744	24.9348	17.2195	21.6848	24.9174	37.7762	36.6114	17.7768	12.796	27.5832	34.975	35.1326	28.3618	41.5059	26.4355	27.5952	8.24254	31.675	21.3211
26.6368	33.0328	7.04906	18.9094	28.0785	12.9441	25.6173	12.7494	22.7218	26.1321	28.1853	48.8341	18.6171	7.06542	44.4134	24.4425	41.3003	21.303	46.9408	11.8389	47.028	11.7419	26.4269	20.8076	16.7427	17.1613	45.3043	12.4095	44.8327	23.721	25.2739	19.4382	5.9601	34.3735	28.8987	42.9593	13.7789	49.3877	9.35924	32.6267	15.8553	21.3653	43.9859	18.3918	5.49436	21.8995	22.3301	31.9316	46.1665	14.3832
9.88667	25.0681	12.6437	26.381	11.1434	22.1797	14.6812	9.67322	6.61899	12.7576	11.5801	17.8849	35.313	22.7532	27.5812	10.7067	15.3952	26.8142	13.7489	23.3196	11.8344	8.24326	17.6579	1.99791	4.34467	19.9989	14.6011	17.7121	9.74249	18.0147	13.7307	22.7969	4.84484	7.86895	9.65709	23.6667	16.302	25.4385	38.0026	35.436	13.7027	32.8755	31.6679	37.9477	40.9128	15.6278	15.0148	18.4863	24.9759	29.2586
59.8742	81.3988	32.6628	77.791	82.9884	58.3651	74.8676	83.5334	49.7411	74.4002	73.3659	76.2913	73.1119	50.3268	81.8158	68.1352	70.24	53.4213	63.844	61.5121	60.6055	70.9319	68.8151	69.5825	53.9807	71.6684	65.3807	69.936	70.17	54.8339	61.5681	77.5251	76.3401	74.22	75.5806	78.4193	70.0498	51.8496	77.2615	50.2669	74.8932	86.3654	53.14	70.1425	83.389	49.7091	75.75	40.9014	55.6404	52.6843
10.293	11.3087	26.8024	12.0354	6.62949	13.1955	6.41091	5.30797	8.95452	13.9537	9.58316	15.1924	19.0674	15.1981	5.28994	17.088	19.4701	32.4537	22.9307	19.1863	21.9156	2.98401	14.2518	13.9746	21.3059	17.7958	33.9176	14.059	19.6005	27.7936	13.8872	8.35304	14.4461	8.58965	11.431	11.6438	16.7515	15.1396	34.9196	18.1776	8.49798	3.69288	35.4145	23.0509	8.56588	24.8687	21.9601	36.4997	42.0469	41.9736
72.0276	69.5474	87.5385	76.8798	58.847	99.2114	73.9446	86.1008	83.7403	62.7949	72.6644	88.2092	67.519	101.47	87.5492	60.814	84.7677	96.2378	86.2579	68.6697	72.6597	74.6916	83.0543	79.244	70.565	71.5834	93.6762	76.8861	81.5412	81.616	80.95	78.302	88.0908	76.8386	81.5275	87.0847	92.0045	102.847	81.1929	92.7249	84.453	98.639	105.856	82.0835	74.489	98.6813	87.0047	98.1567	99.7016	95.5241
93.4291	71.6565	61.9254	74.9323	90.1579	63.7246	68.9062	66.9472	77.8972	63.8491	70.3176	89.5391	76.2859	60.8874	78.9409	78.042	86.4728	68.4592	53.4153	84.9315	67.5693	95.172	63.4447	78.1382	79.2241	64.6406	84.743	89.333	84.7618	95.3404	89.2399	98.4479	86.9107	83.8765	79.6731	72.9963	82.2323	83.0863	88.8119	84.3581	78.978	69.6538	65.9312	89.4274	73.6297	75.6242	101.282	69.2161	78.7632	62.2822
40.7406	33.353	38.5763	34.3922	54.5006	21.4476	41.0093	35.0916	35.9239	43.6826	65.1799	38.8754	61.9835	38.3153	49.0379	44.3984	41.8333	24.0839	26.4382	37.4229	36.3376	52.4903	15.5247	56.3645	45.4046	24.3987	56.2858	65.4835	47.1199	47.4586	37.5662	49.8193	34.1037	35.1296	19.5339	21.7741	34.0612	30.2786	47.7659	44.2082	25.1504	31.7944	41.5953	42.8339	52.8214	24.943	60.5345	28.371	36.809	49.4557
55.594	41.1293	39.285	43.2803	29.1382	18.9638	50.8441	28.3025	39.5093	48.252	48.0244	53.5418	23.3018	49.9821	62.7331	30.4039	47.4699	42.9542	24.181	52.1494	39.8931	45.7134	29.4041	34.9886	31.9477	39.085	44.6939	71.8571	67.2908	51.1502	50.8738	32.5428	46.1093	40.7073	43.1466	20.3032	49.7084	55.8377	46.8681	33.513	14.7238	34.0187	47.9336	43.4662	32.054	31.9544	57.0387	31.0637	50.2199	37.3816
114.036	102.767	104.988	120.731	108.467	121.145	125.682	102.07	100.441	121.363	102.766	110.42	118.421	111.241	88.943	129.653	92.7984	122.414	103.515	107.564	110.056	122.779	126.149	126.96	123.991	119.503	78.998	63.0939	130.845	138.681	111.432	124.805	132.09	138.749	122.859	124.521	123.396	112.424	128.13	111.338	119.655	127.534	98.7153	122.528	134.783	129.859	101.695	122.095	124.371	120.824
50.6549	82.0598	61.8548	66.7738	61.3306	54.4364	57.7956	48.1386	53.2211	67.0884	51.1198	70.4077	79.9721	54.8123	52.0582	81.5301	46.9838	64.9824	72.3592	45.3405	68.6301	70.0356	75.3144	67.7586	69.2914	53.3191	43.2612	41.4282	55.8226	74.0782	67.8878	68.3311	65.396	89.9258	60.5498	71.5847	66.0069	65.8357	69.1053	73.1746	65.0794	78.4569	33.3279	67.6907	71.9096	71.2111	51.6557	77.5082	53.7972	57.4252
131.134	128.223	116.091	142.451	114.098	161.968	129.415	149.266	123.031	122.938	135.477	120.654	137.701	145.493	113.304	131.061	146.021	141.187	132.594	124.919	120.349	116.308	151.36	109.127	129.685	130.716	153.95	120.453	174.234	117.035	144.467	136.946	141.445	113.633	122.391	132.848	142.912	146.124	147.871	143.397	141.489	140.657	141.291	140.679	149.232	134.947	139.852	147.378	145.461	129.821
50.6549	51.4231	43.7199	44.0983	56.4576	61.3747	59.9497	63.3598	75.8693	76.3176	86.039	56.4745	43.3672	79.4306	66.2182	26.3633	71.0484	52.2443	48.1603	68.4591	48.5878	82.0276	55.8677	86.9143	72.8867	79.3913	53.954	88.4988	38.9389	65.4054	52.8596	63.7354	61.0481	33.0856	76.8609	60.3099	62.2491	90.9322	74.3924	75.6138	76.0511	46.448	88.5933	63.4551	39.5038	87.6366	68.222	52.0301	77.4073	74.5192
114.036	111.698	87.1018	96.983	122.944	106.549	95.0566	113.577	131.596	112.619	129.302	118.872	90.9539	138.426	108.865	84.3848	116.699	95.9173	98.3379	114.681	133.052	111.881	110.214	113.196	106.231	119.896	91.0661	99.3067	265.569	165.225	111.541	125.474	109.829	111.47	139.922	124.801	131.655	126.838	135.159	111.444	143.458	111.275	124.511	92.6615	105.39	143.048	111.294	100.041	138.278	125.194
55.5937	45.5943	51.9243	55.0811	52.0345	46.1171	32.8629	47.6511	30.9481	48.2433	53.6225	48.1463	60.4522	33.2317	62.9558	62.0151	24.4001	41.2944	46.4885	24.5367	50.4994	41.2362	61.955	44.3296	55.6551	37.3321	48.7985	41.7303	60.3928	33.0506	63.5783	48.4999	40.5634	59.3541	11.0603	32.7417	36.1383	44.9842	48.6815	43.4471	41.5294	70.2515	33.495	92.0046	65.8308	43.1713	62.6523	62.7542	24.5329	46.0443
40.7406	49.408	51.5871	32.9841	54.546	32.1879	50.161	40.5598	36.5117	45.0362	53.1461	44.7742	62.1912	37.6602	63.1118	48.9514	18.6018	54.2896	58.5852	15.7636	55.7767	14.1101	25.52	58.9754	38.9524	55.235	33.5186	38.1631	43.6044	47.958	62.4997	40.7426	76.0456	56.1738	21.4152	13.7379	34.9845	54.1341	44.456	61.8242	22.7712	47.8948	45.1962	77.8233	52.8151	6.82712	69.7112	52.6002	21.6146	43.7393
93.4289	91.3754	75.8954	67.1125	82.8011	77.7542	75.3656	52.8273	75.7422	77.338	65.7157	73.6488	75.6294	60.2822	80.4654	73.5156	74.2374	73.0737	58.595	62.499	83.0192	55.1226	69.0194	84.5307	68.1272	41.6235	67.8686	68.0476	30.8332	73.0922	87.5035	65.2573	82.6935	72.8298	31.4167	69.7361	90.2611	80.0197	77.4358	88.4356	63.2361	89.6104	73.9199	131.556	84.2869	41.0787	115.63	79.7528	54.9921	89.2333
72.0278	71.0948	89.1741	86.5584	56.8708	85.0658	73.6892	65.1512	72.3879	70.4452	65.6057	103.168	83.2224	83.3775	91.9381	100.923	68.6522	81.7326	82.4834	76.9338	79.0255	87.2704	91.0342	48.0066	96.9946	88.6376	73.6401	73.7332	47.46	113.995	96.1804	86.3783	75.0941	111.89	109.754	86.0442	90.2188	87.219	101.258	77.5478	110.776	101.635	99.9786	56.8449	106.034	95.7267	59.1144	88.7186	118.23	90.8148
10.2929	12.5065	23.415	6.19143	8.06526	27.6332	22.0286	8.52339	27.1	19.1856	2.83245	19.6216	14.1446	16.6287	23.1352	33.3462	6.62478	6.8014	14.2639	5.09004	41.8775	16.4803	9.86568	9.76558	14.5314	17.3066	18.743	21.2026	75.422	80.1743	38.867	15.8342	2.51229	35.9513	29.7009	16.914	16.021	20.3788	15.0569	10.4273	47.3137	20.8114	27.3397	51.2241	4.89587	19.8365	28.134	29.6848	32.0808	23.1691
59.8742	63.7301	69.1892	65.5314	89.4131	48.193	73.997	94.2232	58.1714	75.7826	66.481	61.2635	66.8589	64.8201	61.8601	58.1821	74.8138	67.6235	71.3523	75.2928	92.7921	72.8937	87.3826	89.1324	69.2256	84.7351	95.1415	113.779	133.455	69.6539	74.3763	68.9773	69.9172	29.3955	64.451	56.5971	67.1639	71.1866	58.3412	79.1512	50.8605	74.2058	67.4499	110.388	69.4549	89.9609	67.4044	70.2052	72.0741	59.7276
9.88667	17.0648	4.00984	2.8632	38.9503	7.56954	3.65184	6.19549	26.0105	14.2499	16.2605	13.8958	29.7922	16.8786	5.99913	7.66063	22.892	6.77824	19.7003	27.4026	17.9997	11.6313	23.2233	26.9102	6.30861	30.6231	13.5707	33.9894	52.6867	152.602	36.1745	12.1187	6.42797	29.2456	18.3814	13.7436	8.80139	7.79244	9.55964	13.4301	28.417	25.6768	3.93124	39.3801	21.0372	21.7801	19.1463	19.5637	10.8579	18.2416
26.6368	14.389	34.0591	29.9259	12.342	20.2066	31.5508	29.1912	15.1034	21.8696	38.3882	16.2794	11.8368	7.59586	41.1583	33.1183	30.1639	9.70491	12.932	7.63363	21.1441	49.0346	36.8686	43.0829	28.0372	43.929	35.5321	37.7212	82.6041	192.092	39.768	17.9062	26.5648	41.5198	50.9386	27.1913	25.6499	27.3568	40.2612	38.4958	23.8848	11.7641	32.5505	25.8458	39.9743	41.7727	42.3444	55.3709	42.484	23.1585
30.9337	16.6866	34.6066	20.3073	12.3209	11.1103	22.9423	31.1325	2.28395	15.4265	43.2628	16.2231	38.9231	17.7744	27.9576	22.6002	47.0989	14.0806	22.5363	33.1608	39.4923	27.9222	47.8848	27.4812	21.4219	48.3329	53.4778	43.1466	56.8605	145.697	43.2001	30.8678	16.9651	9.70616	33.3764	22.5287	37.898	22.7667	8.88561	39.1769	7.55763	45.6218	40.6764	36.9062	39.795	25.7869	36.3561	34.8246	25.5345	15.4582
3.38477	16.5346	16.1574	23.469	34.2143	3.67766	34.9761	21.4836	23.9225	13.0736	21.3878	35.6366	29.6142	4.96783	32.9092	18.8429	31.7254	27.7607	28.6382	43.5627	38.0071	18.5607	28.8497	24.7103	25.3483	25.1155	40.8216	2.98463	49.0858	116.386	85.6828	65.1785	33.8773	29.5325	27.1732	27.2968	23.0257	26.1317	14.4892	30.8489	37.5391	57.8407	0.647462	58.5953	27.0061	13.3208	16.1623	36.8476	38.9707	33.7391
8.61373	14.4439	30.967	16.6674	36.3107	25.0459	40.3752	22.2746	29.091	30.1922	33.3699	41.4045	24.5336	17.9502	33.3278	16.9547	27.9743	34.7954	21.9121	47.6346	47.5224	20.0014	43.4102	16.6033	37.6912	34.9472	59.8515	12.3818	51.0198	73.2494	102.881	45.6041	33.5544	24.104	32.6354	45.3922	27.5974	19.0684	27.4183	30.6134	16.7425	39.1311	34.6233	52.3293	20.6386	22.4749	41.7667	42.2934	33.1501	28.5837
15.5289	12.3674	16.9328	13.9106	21.7711	20.3686	28.1885	17.6515	9.32985	11.5601	15.2173	32.8627	19.1574	15.6885	38.2392	8.28986	22.4849	14.6077	3.20959	27.5194	47.3	14.951	15.3403	14.2536	13.1778	32.3642	50.0356	13.3071	30.5356	39.8356	107.674	49.2567	13.723	22.8435	17.3995	28.3528	7.02136	26.8731	12.5844	36.1346	19.8978	53.5847	31.5957	45.1682	13.6213	52.5326	20.2058	25.0206	37.7638	8.0054
48.3477	26.3276	19.6229	8.45691	16.4871	27.6866	30.1986	20.8791	20.2935	10.2282	21.537	8.08314	31.9807	9.61354	24.5724	41.5128	13.923	15.2408	39.0423	18.9708	33.2772	35.7395	17.1131	29.304	15.6292	24.7267	33.6891	35.409	30.3346	36.4843	76.9273	53.096	32.8053	10.6991	15.8217	17.6563	24.9083	19.1305	30.6041	21.1052	22.4691	13.7098	20.9852	13.2059	38.8525	54.8978	9.32834	11.327	13.3232	20.8254
6.57186	34.6037	29.6899	24.0116	14.96	20.179	31.6253	19.6292	31.9692	31.8375	34.1743	32.1119	18.6638	25.619	47.3467	11.1433	44.8715	42.3293	19.8226	45.7137	55.6638	4.02396	38.2259	25.8184	36.0185	22.5865	25.861	35.008	35.6598	8.73426	103.882	34.1341	24.6566	31.7793	26.0155	14.7916	24.7951	34.7803	13.428	52.5365	29.3566	52.3426	33.2752	37.193	8.86714	41.0839	26.4465	30.6211	50.7077	42.8047
22.451	32.9708	14.912	23.6319	19.9866	13.2858	21.3706	12.5656	28.7761	15.3725	22.7204	17.4238	21.4391	27.3952	46.7788	17.064	30.5165	9.44757	24.7924	35.6519	26.0645	16.3218	26.6276	13.7005	14.5286	15.4123	18.3562	12.6143	39.0617	14.4673	76.296	36.4421	45.8933	17.4223	25.1474	22.1944	36.7612	23.6569	11.7344	13.1167	21.2799	29.471	38.3779	18.1278	50.1562	50.7458	7.20275	14.0184	23.3104	38.6478
13.3914	22.5735	16.5867	10.9232	15.2413	11.6143	5.81991	9.1027	15.6102	33.9011	5.7881	17.4691	26.9124	16.2891	18.601	25.3013	27.0746	19.8716	10.1575	30.2754	0.246792	33.2121	12.1943	10.5683	18.5724	9.64958	10.4988	19.2022	3.85401	25.8767	55.1404	39.7373	24.8811	14.5233	11.8523	6.24903	5.19656	13.8778	22.8534	20.9063	3.5742	25.8267	20.0787	15.6076	41.2894	11.0265	24.4639	12.636	33.3387	10.1007
20.6036	18.1684	12.4826	17.4009	14.1175	13.3098	12.593	11.0602	20.0841	21.8398	9.1475	18.1283	13.8619	18.5676	30.513	2.4967	35.3301	15.3975	20.1453	23.3654	12.1817	18.4519	16.4974	9.57676	20.1357	11.3623	11.0136	17.2425	16.4683	26.884	31.9209	26.8316	39.7758	8.59219	28.6733	29.8562	13.8564	16.3785	21.4483	22.6812	23.0702	15.9454	15.094	10.2113	48.0749	29.0883	18.4837	7.2216	39.6522	39.1716
21.2518	7.67667	29.3684	15.4303	21.37	32.5331	13.6133	6.64628	24.6388	17.6199	17.6912	16.8192	32.5952	9.6282	25.6488	21.6838	20.8406	23.293	33.533	6.58422	32.2957	23.8366	12.5932	10.2495	36.6496	20.8732	33.2314	17.0678	23.2877	33.4818	32.6777	42.1478	32.6984	15.5764	24.9955	26.5919	11.0287	5.59687	21.9757	1.84296	19.2847	23.9139	32.8691	23.6161	44.2579	6.07071	27.2844	6.82643	23.1784	46.951
38.5781	38.5818	36.1546	36.4471	29.758	12.7653	32.7867	24.9012	24.5263	14.8613	14.0214	28.3111	11.0984	36.1559	41.6405	17.6792	27.2981	28.7602	48.3828	18.4479	17.0143	25.2033	28.3045	30.33	23.4502	34.2208	21.4032	33.3107	38.7297	11.5883	28.9313	48.9975	37.7528	28.1477	40.8371	35.5594	21.1365	31.1428	32.8711	23.8911	10.9129	36.2129	27.4194	24.1187	29.7102	46.9805	23.8898	45.2485	40.0191	60.9699
17.4952	22.8784	26.2721	11.7368	11.3445	3.79443	10.5952	8.39156	12.4498	7.09539	3.58009	4.60518	12.2877	26.6084	21.2975	5.53709	17.8012	12.1047	26.9902	7.90632	8.26768	26.5113	13.9021	10.1562	26.997	23.8092	21.6311	13.4519	30.5786	7.16121	16.4533	20.2609	25.0568	4.78167	30.6273	33.5075	17.692	9.17329	13.4354	10.3211	14.7254	26.4008	19.4324	9.48243	16.1472	28.7957	27.3365	8.25981	18.3123	52.7936
26.8732	36.9606	3.68587	14.4636	7.62206	30.2152	17.9317	26.0978	37.3852	10.3137	24.4643	13.4125	33.1132	29.7768	17.7687	48.8303	36.3615	23.6539	12.9142	20.3241	5.31893	17.0991	15.2779	4.91107	26.8536	17.1073	14.5753	23.3459	27.3676	21.6997	28.6052	23.4374	30.1594	21.1163	22.9276	15.6039	33.9055	24.3611	33.6181	16.5735	24.688	20.5883	35.3804	16.0019	8.98962	54.2267	27.4954	24.3226	40.5366	21.8982
33.5618	21.7486	20.2833	3.88444	15.0728	24.8414	14.7328	22.7279	13.0521	17.5064	13.577	2.83746	11.5442	15.3682	8.74561	27.2794	12.9901	8.35369	12.638	18.6439	7.15225	11.1317	10.3452	16.0078	17.9092	17.2142	11.4973	10.6826	5.43605	15.4453	8.38374	10.5944	6.57709	12.6609	15.4944	23.0554	13.0064	4.92859	5.50937	9.75778	23.2236	16.7771	37.918	28.5154	7.26639	29.5332	7.3123	11.8774	9.61552	28.4942
27.0976	11.8644	14.8512	8.84921	15.6702	30.4769	10.2391	21.8074	11.2422	10.8715	16.2481	14.4248	12.6008	4.35678	28.8345	17.75	8.39464	17.0775	15.4475	14.0874	10.76	15.5433	19.209	6.02218	23.5693	26.0829	7.76582	3.59127	15.7802	15.2941	2.14357	4.00428	9.71133	20.8021	7.70998	15.3518	22.0919	4.755	17.1154	17.5441	22.2517	21.2499	32.0653	24.9098	10.6403	24.643	6.64811	11.9208	34.7046	17.542
24.4978	11.0925	12.1166	17.9957	8.46033	9.97992	32.8255	14.6494	31.9222	1.37418	13.5271	17.5237	25.4824	18.9993	2.94189	34.5233	16.0725	19.1151	6.42819	14.6107	11.3641	6.47439	5.12011	6.85474	4.84469	16.8122	12.9631	2.42421	16.3688	6.25034	4.95763	12.8169	19.6078	8.08064	21.8734	18.4415	9.57016	12.2936	23.2143	19.7035	22.3658	34.3993	41.3062	26.6169	23.7197	27.7407	15.2041	14.6292	19.4432	18.5321
35.6357	28.3362	14.0132	26.9811	14.5317	5.85739	17.8704	22.2553	37.5817	19.3336	29.6278	34.6987	19.1596	20.5036	20.097	16.7166	33.423	31.9089	38.4534	35.0404	23.4935	19.2266	21.9344	23.5433	20.1792	23.0366	33.2348	6.90823	26.9399	22.2301	30.5171	18.3703	5.7733	39.0929	27.9644	27.0298	15.8928	21.1841	5.6662	11.7899	10.8754	22.3407	7.45512	41.8876	38.668	20.1828	8.4857	11.7336	26.974	38.3976
24.9138	40.9236	27.3782	6.72433	31.63	6.21476	35.4288	23.9512	28.1724	19.8516	22.8829	26.4325	16.0963	23.5838	29.2912	22.2569	33.016	32.4474	26.1188	25.7162	13.0765	20.2876	35.9225	13.9368	3.42808	11.4073	30.2707	19.5857	19.5678	14.1239	11.2557	6.91123	13.4773	20.8927	23.0824	25.556	10.5578	28.7916	11.2603	16.9045	13.4204	3.95653	6.46757	49.664	24.2992	8.55314	25.4641	18.0482	25.5518	29.844
28.3243	45.6657	16.5192	30.0441	36.7054	18.4386	42.3995	36.147	31.6298	51.7701	37.6241	50.5147	28.6315	25.2974	34.609	35.361	39.1637	43.2959	23.6909	26.6184	11.4969	25.6831	18.3442	30.3258	35.3664	30.4631	31.9417	22.9268	17.5201	47.6977	32.0711	16.5652	25.7553	42.4746	28.2043	30.5935	42.9769	50.4415	24.8044	40.2609	21.6073	32.4085	28.9524	60.1385	41.1567	21.7231	44.596	35.1594	34.0473	38.5295
29.4568	43.6424	13.3068	17.701	31.9217	17.2499	21.3847	16.9183	26.0624	29.1795	24.3501	34.0211	17.4312	26.7342	30.8604	13.6139	40.2527	32.9233	23.9222	15.3236	6.13947	21.1052	16.3724	17.1439	21.0483	20.5965	14.6005	37.791	1.79252	38.7112	5.66453	11.7977	27.1042	13.7373	22.7661	25.9227	4.01018	26.593	22.1007	41.3176	18.0551	22.8819	16.5031	38.9392	15.5092	16.5694	48.0148	22.8942	28.0177	13.4509
26.8743	17.8115	44.2934	34.2825	17.2069	40.7816	26.2173	31.4676	50.6241	13.7192	16.1407	26.8952	49.0468	39.7945	36.5573	29.7228	30.4241	20.7533	52.4891	40.3627	40.8229	31.4437	38.8792	31.2421	41.0723	24.4548	37.0226	20.8152	43.3886	7.93836	28.4127	43.5282	38.4545	32.2797	31.712	43.4299	42.8245	37.3822	42.8171	20.681	40.4559	38.0869	21.9642	9.78414	25.1543	30.6775	14.7186	16.5401	27.8019	67.7251
17.4659	21.2045	8.23321	3.49914	14.9612	9.73528	22.6126	15.7353	15.3779	33.8013	29.1761	10.3802	28.6514	29.0606	11.8499	6.43828	38.3606	26.9132	14.4777	11.7206	7.04388	10.4267	23.7362	23.0464	14.8347	16.6848	7.22509	40.2356	12.3613	32.9925	14.2049	25.2169	3.96557	6.3275	18.8508	25.9342	13.3473	11.2672	6.22953	16.2228	9.4337	1.38948	16.9156	20.1292	3.19113	22.3439	53.2468	11.6856	23.661	35.5832
9.64533	6.54334	13.388	12.8326	10.5721	22.9329	13.0726	9.47173	4.25636	15.474	13.3237	7.4697	23.4879	12.608	5.07734	17.4294	16.5312	26.0267	25.966	19.8301	24.6057	17.5795	11.9478	27.5224	5.13155	14.0074	19.4256	10.3143	18.1806	15.4374	17.5715	17.6164	18.1685	5.63679	13.8434	15.8416	11.4196	9.13974	28.0634	9.78245	31.4229	22.9868	1.36803	14.8571	23.0913	13.3948	38.9293	13.2389	14.1632	40.5722
5.9299	7.18276	1.69335	12.3878	15.5985	18.0536	6.44406	5.61404	18.9235	23.7517	13.9259	28.0646	25.3273	13.0171	4.6359	14.6608	39.2194	9.21935	24.4906	11.3172	28.8731	24.1949	9.92537	22.5096	4.7018	6.30455	13.7526	15.7674	19.8336	10.9512	22.3678	20.0946	9.83944	3.6659	22.5165	30.118	12.334	14.1799	18.1619	18.2111	3.86919	22.7495	8.88648	26.9277	4.22601	10.3382	32.8029	12.853	11.0348	40.1523
30.0886	9.4357	17.343	24.8665	20.7067	27.2483	15.3466	19.6724	20.5055	14.2643	21.5346	29.3882	29.4992	26.8817	24.6104	30.522	15.5563	35.9344	11.3917	27.0706	47.1176	28.7278	16.9875	32.4125	9.17664	6.01274	21.4899	17.3105	29.16	11.3848	29.5669	14.1927	16.1002	4.81273	19.976	26.7164	20.8346	31.3706	37.905	22.5106	33.4186	24.0648	29.9165	14.392	14.0301	26.793	10.6278	45.9256	9.5558	31.0354
8.20641	12.6787	9.95113	13.6931	17.0176	18.4767	9.93861	6.77573	25.6508	8.75016	12.4544	22.6207	16.3176	14.1628	2.53209	22.7684	0.607313	18.3324	8.01898	12.4284	19.4267	9.20051	15.5724	26.7113	8.12711	4.97773	5.13649	6.35119	15.5451	6.95673	16.6389	18.1222	2.8865	14.7395	4.37281	18.3245	16.2981	11.3657	10.4305	11.4511	17.6964	24.186	28.9323	34.8661	15.7792	3.69589	20.6303	36.6188	37.5862	40.1893
19.0873	13.952	19.6052	31.3718	24.4054	17.2697	14.9902	32.2492	19.3833	8.93387	20.6917	37.6724	23.9523	38.4057	31.7382	36.5253	26.0685	32.4542	21.1863	17.9018	24.0521	18.8507	24.7125	45.1816	20.3732	17.5733	27.3943	15.7709	9.8851	8.83614	16.3376	12.835	31.0268	13.3254	18.6197	8.0416	42.5051	36.5868	37.8775	19.2668	36.0811	39.086	31.6718	11.962	25.0453	43.5511	10.4639	28.0139	39.2635	20.2329
3.88843	23.1089	15.5019	11.1672	6.825	15.7329	25.67	15.1673	9.16329	11.718	7.25089	24.5962	11.1204	25.0352	15.4413	13.3477	21.4639	23.0534	11.4711	13.0397	6.86408	16.1512	10.8734	28.5316	15.5043	8.41539	9.43278	14.4943	10.3931	11.5015	12.1633	25.6347	9.80996	8.5718	10.9674	14.1357	28.2994	31.4518	24.6628	24.3246	27.2557	24.3642	20.1233	26.6642	18.5741	10.1915	11.5376	21.8943	56.9167	10.3267
1.76725	10.4136	2.62557	19.7159	20.4836	7.62353	16.8715	15.8104	12.34	21.8185	10.616	22.615	19.0361	21.8795	26.9942	12.0432	19.5594	14.4512	15.8138	10.4941	13.8739	17.3974	4.75725	11.6779	8.55778	5.86787	3.97155	8.43492	8.79527	9.51585	4.19307	20.8852	8.76884	10.9603	10.3604	10.4348	27.6157	25.7811	14.1078	33.3743	25.311	22.9417	7.03337	19.3579	18.9055	21.7165	26.3343	23.8082	29.3091	27.7624
13.3417	32.3797	11.8787	5.96106	12.9825	22.3341	20.7695	11.2141	18.6276	14.8712	9.80732	11.3142	20.4357	19.6836	29.8613	13.1196	16.7909	15.25	21.16	6.36081	2.55355	8.59528	5.54167	12.262	10.43	26.9085	15.4946	8.11252	9.46856	18.4382	11.0417	19.8273	15.0633	8.57357	1.11844	15.0753	6.42575	29.1086	20.3272	15.4557	4.76067	27.0876	4.68537	24.7701	15.9889	16.1268	18.1373	28.3402	18.5692	29.4792
18.3972	30.4909	6.50595	4.42077	5.63522	11.9359	20.1021	6.4481	17.8171	24.1437	1.40652	17.2827	18.0486	11.5528	29.85	3.18109	12.5071	10.3857	15.5777	7.85002	15.5355	4.04408	14.4204	17.844	12.2477	24.9371	4.52872	7.03266	7.64344	16.5312	10.2286	30.9093	16.2642	7.29128	12.5196	12.7452	21.6469	20.9113	22.7136	20.2892	16.8367	13.6952	14.4976	6.80954	35.2313	30.2676	15.6645	27.5831	14.821	22.9218
19.7339	24.2941	10.2276	3.26265	14.1133	20.3519	5.2116	15.8929	16.6469	0.600775	15.9612	10.1185	18.6187	5.74738	38.7746	11.4887	25.6082	18.5005	17.969	6.07956	9.05864	14.7213	14.1982	8.07174	8.65542	20.7682	15.5887	2.25576	16.1829	15.6527	22.8365	26.3291	19.7643	8.11714	13.9503	15.3907	11.4061	17.3222	19.528	12.1839	18.5639	14.9195	3.60345	15.99	26.35	27.8805	9.5057	13.4037	1.49718	13.3495
17.1777	6.44922	33.6592	10.1479	7.3073	12.2329	11.8488	2.48429	15.6048	0.720207	20.1349	19.6592	5.50028	9.98202	11.7489	16.4045	18.3087	12.2504	8.97092	10.8142	16.6067	11.9871	3.2934	5.19248	30.5078	14.3284	5.25836	5.85206	18.0867	11.5792	30.2475	20.2472	22.3661	11.4892	21.6763	10.8642	24.5826	5.19807	25.584	18.1361	6.96339	13.6028	13.7972	25.7336	30.558	42.0524	10.3589	12.6127	20.8018	16.9943
16.8574	14.3124	16.6241	13.79	11.3199	33.1867	12.8254	10.223	20.8488	9.94899	13.2698	27.1403	18.8422	10.9196	30.7546	11.8367	21.5254	7.67326	9.15695	5.19231	17.5459	13.4308	22.4052	10.8055	11.6272	4.68305	23.349	17.2674	28.0078	15.9256	32.0248	14.7245	17.9026	12.7371	8.78406	4.96549	26.9936	19.2588	15.1632	7.54255	9.85336	25.3394	21.7571	17.5994	23.8986	46.0222	25.1766	22.334	11.7154	22.2991
6.04419	8.36371	33.5055	0.523729	12.5645	8.88371	11.634	10.6332	13.8083	11.7919	19.4501	11.5869	9.99232	5.94759	3.18002	8.37391	20.1788	27.9093	16.9585	18.79	12.58	9.78713	10.2432	12.1725	30.0429	8.78145	15.2653	9.87625	14.2186	4.42426	18.6037	13.813	25.7807	5.36412	12.3082	6.8076	25.1103	22.6492	9.81408	15.6331	16.7182	22.5664	25.3458	13.2483	14.511	27.9558	36.3092	22.2431	20.0411	16.0036
8.38605	6.58836	19.7469	9.91521	9.72119	14.326	3.74646	7.84328	18.8807	5.36138	5.20901	6.95896	11.1661	14.597	16.0293	4.12072	28.6327	16.2295	1.8681	12.5417	8.01907	4.44954	17.0378	7.47084	20.9154	11.8719	14.5498	10.4285	19.2984	4.21966	5.96107	20.2215	26.3907	5.44997	25.4857	9.74235	18.2829	5.36387	24.6999	5.23895	16.5031	24.1069	12.4078	5.70957	7.95733	7.08864	14.1743	17.3141	27.0476	1.98492
4.60717	10.4348	10.1425	18.9972	12.3594	2.33801	15.0142	6.5753	9.29298	9.66224	3.81236	2.7361	6.15802	15.4717	7.46073	7.76389	21.483	13.8157	10.8923	5.18838	6.90235	5.59342	11.9805	10.8451	10.8171	21.0695	9.58335	5.36313	11.2726	6.37368	9.29339	31.0059	11.6763	10.8725	25.1623	13.6541	15.0599	3.86859	18.8641	4.94785	17.2262	23.619	4.27769	2.0086	10.0446	1.47322	11.7895	24.896	17.051	15.7811
4.7882	9.15899	20.1582	17.6982	9.78826	6.8835	9.18758	14.2945	11.4003	9.80495	7.08206	5.64123	6.03186	21.4377	16.7162	14.1487	23.7364	14.7117	9.6451	11.7039	2.3994	11.5756	3.39343	16.6417	21.2402	20.3751	21.34	9.97397	17.2528	1.43612	9.81665	20.3682	19.7889	16.911	21.0878	6.32523	16.526	18.8541	34.0348	1.85849	14.5851	19.2883	18.0947	18.9506	9.50434	22.7324	31.1487	26.9867	10.7315	26.2759
9.09667	17.5336	17.3473	25.9161	18.2219	7.64935	7.94092	24.556	9.35148	9.88337	11.4165	7.86837	7.48056	10.1554	2.53911	8.38236	22.9696	17.5825	14.5994	13.669	7.91206	9.05987	18.8677	16.3531	10.8197	17.082	11.5961	20.652	2.67605	20.8037	10.7161	23.8735	16.6516	7.60731	21.7044	14.64	23.2393	17.3064	26.5505	8.25406	15.1651	8.64933	24.7907	23.948	16.6664	5.06502	28.9518	25.3108	16.0353	36.4327
7.99464	24.978	15.1574	13.5481	12.5558	11.4033	4.90215	17.4531	3.706	15.3554	11.9885	7.21503	12.2508	4.71769	2.79839	7.56891	9.54504	17.0122	12.6914	6.78233	13.9583	15.0738	7.29506	2.18545	1.35746	14.9295	9.80301	23.2769	8.60838	9.3606	8.12488	25.8885	4.05758	7.77368	24.5328	11.7326	24.8277	3.69331	8.09305	11.3793	9.28465	20.0229	24.5152	24.9872	9.56153	11.7528	7.78118	21.3727	9.48442	7.56239
11.2157	14.5605	11.0723	22.0458	9.50372	16.7431	13.0058	12.872	13.1054	22.9241	9.11204	26.6747	4.25181	25.6567	8.53953	10.1382	16.8326	2.32594	17.5969	13.5539	6.61509	4.595	11.8882	11.6279	14.9501	17.587	10.7386	13.1653	15.379	9.243	7.94776	16.406	10.9385	5.87021	27.1371	2.35468	12.4102	8.68032	7.49905	19.6479	17.101	19.7766	34.2905	21.0915	28.7669	4.72669	12.4492	24.6102	15.648	14.6271
12.5091	13.5303	10.9979	16.3738	4.48764	18.2785	23.2885	10.5415	17.5877	14.2674	7.6095	25.1543	16.1252	23.3135	9.03891	12.7949	12.2351	5.32599	16.602	19.3573	20.3445	9.40498	12.6589	5.15063	10.5405	12.8824	13.2738	8.99542	26.3168	7.96641	20.5425	18.9386	7.77539	10.8689	33.7101	14.9445	19.3892	22.8949	5.08868	11.9429	11.7567	28.9885	28.2524	33.6984	15.9281	20.6197	11.8501	11.8458	9.40302	29.5159
16.3623	12.284	12.0251	20.0288	5.77095	27.1812	8.59497	2.52828	5.25285	6.16716	15.5929	15.5552	9.29967	25.0558	8.1146	11.6736	10.5682	5.47986	7.97548	20.0312	15.1481	10.8991	24.9949	8.50958	28.9711	6.25122	19.5218	6.52125	14.6754	11.0841	27.9228	25.4228	13.3672	5.2846	36.6515	13.72	29.0491	14.0749	18.6257	5.13906	22.8031	26.4929	10.773	11.0512	17.4877	21.7267	25.0126	32.3507	10.5552	21.6872
8.89397	17.3024	10.5468	17.7872	11.8038	23.138	6.94408	3.99777	13.1611	10.1807	19.3849	18.5119	8.65816	12.5562	11.2431	3.20693	17.9374	1.93407	12.4657	18.9595	6.30888	8.34478	17.3908	7.85049	18.1651	4.33443	16.2027	5.46198	30.2292	17.1583	22.2318	8.31893	16.6198	18.9632	25.9378	2.26646	19.0768	8.05347	16.1672	15.7357	16.6091	28.383	19.6177	21.9268	13.4138	23.5197	5.88484	15.9383	17.2213	22.7149
15.1973	22.3797	13.4531	7.78644	14.27	12.3013	2.96451	7.36322	11.306	2.7484	2.3899	16.5059	9.9688	12.5657	7.87268	12.436	2.58378	10.6836	6.0513	10.1755	8.35281	10.4218	6.75029	4.78054	10.3589	12.5149	20.8304	8.1281	10.1602	18.0845	14.1455	8.21751	7.55776	14.0999	17.6394	12.1807	18.1214	11.5801	6.03096	10.8729	14.8759	9.47039	12.784	13.7033	13.2201	23.481	15.4937	17.8128	16.2742	10.9863
4.35041	9.69103	12.5546	7.59577	3.0307	8.69274	13.1043	4.38176	4.24716	11.3181	12.4725	5.76862	13.4607	9.5558	18.3893	5.54576	17.6158	8.26642	12.5916	13.7987	15.9167	15.1371	29.16	1.42926	11.6343	23.0801	21.7516	12.1951	10.4255	8.54809	13.414	18.5942	16.3814	6.87262	9.10142	14.3753	6.65998	34.5748	7.57099	2.01818	32.3416	4.3043	20.6288	8.71211	25.6809	8.04977	10.9052	13.6014	9.03325	2.13756
8.9946	5.6142	11.8044	9.27205	16.8176	7.356	14.2913	7.1744	20.8739	13.1431	5.79983	6.97562	12.074	23.0017	5.23094	12.7566	11.1373	6.08318	20.4222	14.5355	7.61475	4.28516	11.9282	4.76263	9.15484	2.67745	26.7079	7.79254	20.9531	4.58454	14.5147	12.9963	11.5744	8.05572	22.6862	10.7948	8.08922	16.6836	6.18558	9.3111	23.8934	8.56148	14.13	9.98292	12.6009	12.8462	17.3782	31.7817	16.4962	9.49586
14.4238	7.50086	11.3975	17.6536	11.6868	19.7942	13.772	9.7216	11.3979	8.08233	16.5806	18.3575	18.1567	11.9101	5.78251	19.0233	5.54627	11.0134	9.93862	18.433	3.10388	7.98932	5.41029	13.6837	6.50713	7.97379	10.9103	16.3839	20.0661	17.675	17.3904	14.1681	9.9453	13.7734	21.5971	11.3814	3.03061	16.3692	5.02794	12.0734	4.16153	16.8071	21.5903	13.9472	4.41191	3.25289	8.91262	34.445	22.1282	2.62659
13.4805	10.2663	9.55664	18.029	16.2813	21.5911	15.0291	18.461	18.6219	3.4101	12.1844	18.7039	10.936	17.0997	11.1961	25.7843	5.43989	25.3194	21.8339	31.458	17.166	9.43098	21.655	4.43656	18.0052	10.4678	6.08621	35.0505	23.2677	30.1587	27.143	16.1061	17.0652	12.0726	23.0487	15.623	9.93929	12.3031	11.5711	20.6958	14.815	27.3269	15.748	12.677	19.0247	16.9599	36.9413	24.9415	12.4006	19.6641
11.2151	8.39109	7.48634	23.8873	16.7803	27.9063	8.6119	10.2479	17.8609	18.1489	11.7423	12.7364	3.71101	9.4371	6.49793	20.8679	11.0605	22.4796	15.3617	17.7819	9.04431	15.3393	15.1106	7.55258	15.2855	2.23665	12.2956	25.1546	10.5577	27.882	13.5552	18.3206	14.6554	23.2308	22.9081	10.5069	10.1314	17.6568	2.45452	22.1124	20.5687	18.4516	14.3481	12.4125	16.8069	16.4499	16.2213	24.9283	14.6791	18.8979
13.0814	8.20601	11.6851	7.83399	5.06622	7.02078	3.72169	14.0559	5.70515	4.71674	6.69545	14.5601	2.67432	4.08757	7.19441	22.1735	11.0211	11.4386	16.0925	8.41922	5.6111	16.1162	9.67146	3.62939	9.89575	8.78329	13.9708	12.8118	2.31291	9.69239	13.8391	18.9615	12.3472	18.0264	10.7674	6.82861	19.0476	13.6432	4.5348	18.6345	11.0948	9.82107	30.8791	5.14731	10.7005	18.2003	5.27508	8.49524	17.404	24.3475
7.75859	7.28103	20.5015	18.6421	8.23373	12.0589	3.43895	12.4271	2.90954	11.9653	3.67046	19.9467	10.1401	19.4981	2.40612	17.9828	7.60122	16.4717	7.29115	14.3414	1.66874	1.80623	16.9896	15.0642	12.9868	19.5953	19.0152	26.0703	16.7672	18.0674	13.7135	10.6972	9.61861	23.0222	4.53071	7.36095	16.4302	21.6008	16.1586	29.1643	24.2872	22.948	14.0025	15.8014	23.9929	6.75732	9.36933	5.80026	13.5898	33.672
9.36915	1.67368	5.22625	7.82679	17.983	17.3937	14.7327	14.3316	2.49178	4.49674	9.11873	2.89796	6.18466	8.42283	5.65698	9.17433	9.71487	22.7196	9.39851	10.3415	8.08308	15.563	23.1335	6.36225	5.90647	9.46311	9.81331	10.8552	1.78396	10.61	12.0765	8.38312	0.839164	5.31227	7.70538	6.92168	17.596	23.1584	9.60869	16.7243	19.3117	7.58025	3.66964	26.1791	7.32602	7.69104	19.4207	6.37486	20.07	9.18509
8.45828	15.4563	10.9932	15.1093	13.1373	6.42249	15.2794	5.72696	18.4398	6.90205	15.5716	3.14352	15.9483	4.46212	7.86242	5.16872	13.6636	18.228	16.3573	0.710028	10.605	1.79586	7.83489	3.34212	15.786	21.36	17.756	9.87872	4.99537	6.59302	17.2331	6.97315	17.0418	20.2783	11.2935	6.74208	17.8209	12.1448	20.8527	6.66843	11.9726	6.27817	17.276	13.9695	13.2155	11.2006	17.0838	6.35093	25.2881	8.4215
3.37798	10.2866	5.01402	4.6571	7.87971	17.7635	10.0695	12.3023	15.348	17.7131	21.0663	13.565	6.37965	15.7496	4.91134	1.88241	13.9189	18.4851	18.0369	16.3242	14.206	10.9002	14.6118	14.4106	8.07373	17.721	19.2956	13.8387	14.4466	9.59365	16.118	4.31831	10.7082	7.11197	2.63642	18.0052	33.5262	12.2319	9.94292	16.6487	0.41532	5.70306	6.73769	15.8964	9.46582	10.7292	9.84664	29.0483	10.2963	21.2155
8.16269	6.25527	15.9266	4.49809	8.01064	12.3374	7.05648	2.32816	9.85379	4.31636	22.4464	12.7741	2.0939	16.8607	11.5496	5.12051	10.8106	10.3785	18.1556	8.22188	13.9633	11.9752	6.97802	1.03529	21.1258	5.05896	11.0668	15.0199	20.9202	15.5769	18.1109	14.8252	14.7177	12.1216	12.2236	0.649145	21.2867	3.53435	25.0657	5.81361	2.87094	6.0581	3.61146	14.3186	22.1888	21.1337	10.8385	25.1472	17.543	12.1384
10.805	24.8023	4.08406	4.207	9.95845	14.8901	13.0821	3.04616	5.4209	21.0875	11.7273	18.6536	12.9218	15.3562	12.7975	19.2599	14.7876	8.85495	21.9802	12.1376	1.53594	7.28555	8.60308	9.79794	17.0694	6.63126	7.24854	13.4953	11.1512	9.50128	22.6758	6.49099	8.27043	11.5667	5.87067	5.98707	14.3683	21.0676	21.2778	9.73984	7.63237	10.5925	11.418	14.2194	13.884	11.8975	13.6858	13.2258	15.8729	8.25965
8.73301	20.6382	6.57797	7.44973	9.74052	6.74504	8.3941	21.218	8.24763	18.5249	14.0124	3.86199	9.38699	13.0492	11.8525	16.8942	14.5429	9.10568	9.68259	10.0046	8.77155	11.2687	17.1784	15.0161	9.33451	4.33786	12.064	16.6935	9.72095	13.9921	25.045	10.8064	7.86273	8.69175	7.28501	2.16885	13.9591	22.11	19.7077	3.61642	13.5099	8.86458	9.33216	11.4566	15.7413	12.5137	10.1087	21.4748	45.2749	14.5604
4.89624	31.5505	4.91292	13.0721	12.2657	12.3066	17.0424	13.1993	14.4966	29.769	20.0375	4.91917	6.46804	17.422	10.4171	10.89	10.7874	9.36853	8.22681	11.2087	3.89384	18.7117	25.2647	2.81134	10.3686	15.9715	9.8186	5.81257	11.9753	21.2482	30.1925	7.87584	12.184	8.81975	9.19263	7.00976	16.03	28.4163	15.3998	14.8579	13.4189	8.96955	9.32574	14.7588	10.2635	2.42235	10.662	18.2692	25.8402	11.149
17.5151	14.2246	9.64081	11.1686	11.036	7.20901	18.4081	6.86629	7.07177	12.2644	31.1136	11.2384	5.46077	12.3233	12.497	9.15678	8.22932	11.503	1.75287	3.41028	6.24712	2.90737	18.9154	13.9195	1.21507	10.5349	7.8542	10.9112	6.24256	10.7103	27.2062	10.7521	12.5938	5.03697	4.06554	12.249	13.8267	23.7754	14.101	12.8411	10.7117	8.3989	12.8431	14.9218	5.23118	7.37244	4.23997	8.315	15.7514	21.6074
21.4456	14.6697	10.7437	1.67208	17.7276	13.0714	12.3835	4.72304	6.2415	10.3774	31.6894	5.84564	6.72196	9.02819	10.4089	10.2787	16.7235	14.6684	7.13126	5.79584	7.20807	3.24608	18.9686	14.0843	10.779	7.05448	5.04449	16.3905	3.28981	13.5648	21.9915	12.8509	5.35416	4.0213	5.36555	5.18998	16.5744	23.2026	11.9055	7.56479	9.6163	13.7083	17.0884	18.5718	12.4219	7.74226	10.0638	8.22955	13.0095	20.0651
11.0065	21.4471	13.6934	16.3111	11.7315	10.3218	10.8293	8.53902	12.7761	4.7785	19.6287	15.5762	1.05256	9.48003	6.95499	4.98423	9.60603	21.8268	1.44374	5.52181	5.29727	15.617	15.7181	15.4683	10.0711	3.82906	10.306	11.7685	2.84602	22.2214	13.9741	10.5405	6.64619	4.25104	3.11547	3.73536	14.1756	23.8332	2.95459	20.5164	12.5895	4.36579	21.4559	22.0817	6.86351	7.27792	8.93114	8.83529	7.48987	15.215
22.0648	35.0414	8.59154	6.11192	3.17942	10.0397	6.59168	4.23717	6.77463	14.4283	12.6989	4.43201	13.8146	7.02049	6.42963	5.40298	11.1813	14.7204	13.259	2.47608	13.9497	5.35596	9.48671	4.12693	5.10123	8.8527	12.3861	8.61387	7.05738	16.1322	4.25134	19.6911	11.82	11.4838	5.36783	6.85909	7.74276	15.6414	4.53606	11.4535	23.6924	6.19528	12.0284	6.5759	6.55158	2.27288	6.5356	7.42253	4.93898	9.09344
20.31	21.3243	20.1246	16.5592	6.52499	17.503	8.28352	21.0936	8.32932	5.66927	25.0549	13.2222	6.48204	11.3993	8.61884	11.8812	8.1982	12.4588	4.90564	2.46433	11.7232	6.78641	10.9345	10.2049	12.36	11.4908	11.5731	3.12063	5.39018	12.3234	15.6227	12.3176	7.04476	4.93749	22.4098	10.6227	7.62917	13.9602	6.68697	12.676	7.44827	3.25514	14.8399	8.6768	6.7524	12.9926	6.62721	8.92065	1.59217	18.9743
13.269	19.4809	14.2592	9.50005	9.3268	8.61332	8.1069	15.9035	12.5736	3.19441	6.56811	8.99941	12.3394	13.079	4.69746	6.05188	10.5951	8.14857	2.32403	4.53058	5.76275	7.92483	10.3647	3.63007	6.76247	12.3888	13.8896	15.4701	6.75776	12.8272	16.5099	11.2583	9.89226	6.75478	18.5521	13.0011	8.96188	3.21035	17.2915	6.12713	8.61417	16.311	7.54691	10.4165	6.80775	6.20165	9.4724	13.8342	11.9965	18.0113
24.1923	6.06713	25.1401	18.5691	2.59331	22.1989	11.2891	21.523	12.0399	3.62405	16.9816	3.38551	2.06392	11.8008	6.01214	15.8501	8.22049	7.39309	11.4191	16.3673	3.12752	20.6464	8.28152	2.38852	8.27671	10.5498	16.8044	6.2607	9.563	14.1607	12.0598	13.3894	26.859	10.687	19.9434	4.74038	7.55544	16.3809	10.9577	5.20095	10.7738	9.63718	12.2324	6.69535	10.442	10.2694	11.9106	8.82034	6.3579	11.7468
16.6313	5.0547	31.3823	8.08357	16.9313	10.8492	11.587	16.1471	7.6644	8.71663	23.796	9.00068	17.0578	8.60068	3.4008	13.1371	12.5553	3.5511	6.49793	5.55532	4.65654	6.98231	13.8514	6.10719	12.0584	9.76146	6.4807	10.539	6.72598	3.94368	14.5918	16.0953	14.1768	13.5367	9.55525	8.7815	7.49537	11.5341	7.947	10.6679	10.3347	3.52171	5.62228	1.03711	6.02053	15.3426	7.78896	4.04215	4.62983	2.39692
16.121	8.62232	6.44037	1.76137	8.11919	2.03346	16.425	21.207	18.4119	4.30458	10.5571	6.61217	8.936	9.34075	10.9825	15.4522	2.36627	6.22409	15.2978	4.94068	14.1859	15.895	10.1608	0.830456	4.94462	10.4872	10.268	12.5885	13.3182	5.92001	11.3438	10.4788	25.1311	6.17898	8.15046	8.20475	11.8905	13.8108	10.4887	14.1803	3.75413	13.7952	18.6869	4.98996	0.459891	15.8919	5.66404	10.0243	5.65089	5.84855
13.2026	9.47427	8.4959	13.3396	13.0454	2.94545	11.7295	16.1354	5.03427	2.85021	6.85324	6.62527	3.5067	8.14547	2.07666	4.19054	10.6802	9.81345	7.3238	3.57715	8.11079	11.5509	8.61907	7.24753	9.3687	15.5222	1.74799	5.03265	4.24644	6.52616	3.83026	6.43501	11.6146	5.16585	19.2739	3.95174	8.81979	14.808	12.6625	18.4861	9.1084	12.2456	11.3987	6.05634	3.15876	1.79093	9.20058	20.6859	10.5122	9.80734
12.656	7.98692	8.3311	7.0235	5.88367	7.81608	4.33895	6.94582	10.6301	11.9964	4.53686	16.9142	6.11255	8.78681	2.12535	6.33485	9.20516	4.05335	8.29644	9.7486	16.3635	6.84851	9.18662	1.9617	10.6203	9.20284	12.8989	6.85376	7.97207	8.90821	2.76504	13.9061	7.17111	10.7014	13.4208	4.97062	10.0767	9.44039	10.5932	9.18919	12.7751	10.6306	11.6422	4.43936	12.1399	17.2831	3.74224	8.88708	6.87289	12.1043
12.0914	5.10124	4.75796	1.21106	6.34805	2.46129	1.61507	3.60186	12.2522	19.3226	8.8261	9.68431	9.04065	10.1855	7.30747	7.87991	4.78711	7.14669	3.81321	2.90706	16.312	6.45192	8.02587	2.15765	11.8118	9.0919	9.47202	6.45361	10.9064	9.0205	4.36723	16.2757	9.10795	8.66222	13.3068	8.25838	8.7924	18.4687	9.1423	9.1713	11.586	12.188	7.97136	13.307	7.62881	10.0036	9.6241	7.7549	9.85864	16.2703
10.8575	4.62552	20.5017	11.0272	4.67333	5.71059	4.1473	9.06593	7.40907	6.00164	3.24803	17.9075	16.0498	23.9655	9.76261	8.91407	1.63872	11.4535	7.36526	12.373	8.35361	3.8967	7.86611	6.5685	11.7152	12.6256	4.51395	9.65774	9.88561	5.63568	2.51639	12.5308	12.1141	11.2302	14.3849	5.8764	12.4849	10.9439	10.7089	16.9139	5.9791	7.64339	12.9766	17.4917	5.74537	3.88157	16.8839	11.8845	12.3283	3.60455
6.55887	13.0446	25.148	9.10913	3.0288	5.75323	6.07705	5.73355	7.81881	3.64884	9.16282	16.8488	15.3061	0.985842	14.8343	9.57047	6.23742	13.086	12.9028	1.52389	4.92967	8.03426	6.98122	4.74989	4.92168	9.06424	15.659	4.34239	10.5692	8.08462	6.6873	9.20771	7.9215	3.49086	11.1885	22.6852	5.12243	11.3743	2.51834	9.3484	16.7131	6.89911	20.4729	9.49448	9.2615	8.27355	13.5791	19.8572	15.2394	17.7251
1.75619	12.9441	24.6845	20.9751	2.47005	7.42217	5.00837	4.04344	11.5125	8.81294	8.20375	8.77916	3.8675	3.53065	3.17903	9.85694	10.8632	14.2503	7.90065	12.5726	2.10242	9.0791	7.34977	7.57364	2.29762	10.4924	5.69671	6.22478	3.4677	9.08637	7.92891	1.19811	10.7092	15.6524	15.6801	27.4099	8.22404	10.1993	19.5144	1.68369	8.47623	3.0951	18.792	5.37782	4.05449	13.1026	19.4687	4.02319	3.90425	17.8089
3.78672	5.16486	16.1187	6.49022	2.07058	7.76866	14.742	3.52	9.61725	5.76716	9.32738	13.869	11.2107	4.74523	5.64256	6.09587	8.96453	11.3081	4.0372	4.78825	2.74918	1.44667	10.3034	13.3619	9.16077	14.3507	3.66866	3.00779	14.3471	17.9725	17.1185	6.545	2.64285	3.15277	8.58181	14.8911	5.12077	10.0554	8.56865	11.882	12.6925	23.5048	14.5518	13.3254	8.72983	10.1125	14.0758	9.82211	8.58755	7.55523
4.46997	12.6775	16.1765	15.2444	6.67233	6.79564	7.9772	10.8265	1.90855	11.4072	5.09073	8.67283	10.2143	7.89151	7.49607	1.48849	4.61797	5.40756	11.0195	8.44804	2.16361	4.83481	4.48732	17.1525	6.76931	19.7646	9.72987	10.6616	7.03433	12.5016	4.71721	9.48631	6.07537	4.01967	15.9424	8.8975	16.9976	12.2229	11.9239	3.93452	13.3258	14.9656	23.1293	17.8963	10.4053	6.88796	17.8148	12.8971	4.62669	18.2834
13.3517	5.2513	7.70306	10.2204	2.69178	10.6412	14.831	9.03085	7.9081	11.4582	12.321	6.15025	8.78932	7.7539	6.54132	9.16075	5.34056	10.9661	7.39464	2.66763	8.28549	10.424	11.3397	5.65942	2.08554	7.54834	6.71192	5.71757	2.74626	12.7623	6.25563	0.328206	7.29424	8.50851	4.76178	12.6505	8.00543	7.44571	12.275	14.2828	6.7806	26.6577	9.58448	18.3101	18.6848	5.93994	11.3016	19.2778	14.499	12.2114
4.72654	17.321	14.2853	21.9429	13.1837	6.97642	11.5964	5.10864	2.93682	9.45354	4.46599	10.8526	5.12093	5.96954	1.62489	8.36322	6.83832	13.8967	1.45059	13.8344	4.74347	5.6859	15.6928	3.91452	4.96004	24.8208	1.48117	9.02722	8.66629	9.28345	10.4754	10.2858	13.2386	17.9352	5.86917	11.6534	6.95865	17.743	18.4214	2.28745	2.72894	29.7382	6.41696	14.0299	14.0423	10.3797	23.1206	26.1859	2.89655	3.20003
1.51548	7.62143	11.1121	18.4637	12.5531	10.5963	11.7467	8.88892	8.33134	3.78886	17.3412	10.7196	6.31871	11.6054	7.66175	12.6236	7.31385	14.094	7.4698	13.0442	5.7541	1.7782	6.54712	12.6837	6.9427	9.61451	7.00465	13.1828	10.5445	12.2591	6.7957	14.6329	10.856	10.1257	9.51999	6.2039	7.23648	5.23043	9.09005	14.1519	11.9029	10.5836	6.47551	15.7309	13.1875	8.43775	11.844	9.85123	4.51705	7.23251
4.00871	2.38034	8.52589	15.0612	8.43132	15.9766	16.7806	6.57857	3.49324	2.71672	8.85922	11.6771	4.5084	3.19913	8.87827	10.6759	9.99685	15.3273	5.91543	11.7846	3.35967	5.34454	6.26553	8.2394	9.12793	3.07907	12.9222	9.63942	1.73861	11.5845	9.35634	5.89459	9.70654	14.5546	7.53268	3.91278	9.52309	13.5677	7.90298	9.67762	3.90991	11.3198	14.7266	7.76403	4.43276	10.0022	10.725	25.6541	2.41633	3.88887
1.87402	13.8788	3.98111	12.6077	32.7511	23.4493	3.56311	14.9517	12.5529	9.22068	9.37306	3.01123	10.5566	4.75782	9.69513	10.0995	6.7621	9.72656	9.34137	12.5676	9.77795	4.75905	1.01388	12.7729	10.1786	7.2442	10.1873	11.884	14.648	10.5988	7.84259	6.01806	14.8377	9.26807	8.52961	14.6183	10.7603	8.71177	4.66838	13.3177	10.3775	4.69856	11.581	12.6123	6.96629	19.7807	17.3601	14.9662	8.80688	8.80488
9.83815	2.92162	10.1143	9.18496	10.393	3.74516	12.6832	4.4988	5.7915	7.82649	13.1583	4.3826	4.57634	2.13897	15.6094	3.58575	14.9011	12.6435	11.733	7.6228	12.417	9.75417	5.71642	7.56138	3.20128	12.198	13.5268	3.91418	13.5799	13.7213	6.44612	8.97182	4.26727	9.83883	12.9777	24.9625	14.8046	10.8663	12.7467	6.81278	4.14378	9.79829	20.0378	8.40008	13.2239	20.5327	10.6274	0.952273	13.5846	5.24866
16.3554	6.0594	11.1173	12.8406	14.2124	8.27023	13.2316	15.9099	17.4182	7.2144	1.98432	7.53575	7.01588	3.41275	4.90832	9.90547	16.8226	11.559	15.98	4.05633	15.9951	8.687	20.0176	9.65898	6.63049	7.49354	12.0751	8.04864	9.80899	13.2062	6.36921	4.03349	7.61247	12.1798	14.1096	21.5864	15.0304	8.69181	3.25031	11.6042	21.9166	9.22794	17.1894	9.47449	16.3818	17.2473	22.965	6.88519	9.33647	8.03312
10.8785	7.06542	9.55908	1.47872	5.67563	4.34798	5.92677	13.2254	13.1182	12.8451	2.96905	2.94973	9.1387	2.55353	6.8071	10.4001	10.9575	7.48479	15.8492	4.83944	11.0822	10.7493	12.848	8.33491	2.2833	9.15103	14.6899	3.67054	18.3572	9.76947	12.5622	13.5257	12.6162	9.79757	6.88695	20.8743	14.1896	7.22232	13.125	6.29338	19.5763	15.7011	12.1765	8.1059	16.1299	3.47543	18.0449	7.79411	8.46744	6.93403
12.6719	11.59	1.985	1.94481	1.99166	13.0798	2.8413	11.537	12.0636	5.64647	5.45452	3.66371	13.2089	4.71513	10.0147	2.08547	15.6764	12.1823	14.253	8.45688	9.79256	10.7888	10.4218	22.0181	8.68893	4.74394	10.8092	13.0809	12.0381	9.29061	4.91171	13.7308	10.4056	4.79035	8.14103	14.3752	16.8839	15.0555	8.77696	6.43002	8.38919	2.44036	8.58159	3.63751	17.6188	8.40922	17.847	13.3449	16.3885	8.55458
7.39364	15.9924	8.47128	3.33528	10.8464	2.98309	15.2809	9.01715	10.7377	10.4943	9.5522	8.63391	4.92906	3.24681	7.60822	9.1516	3.26592	7.12016	14.3809	8.8966	2.68641	8.40407	14.5614	7.05066	9.52863	5.3746	10.9848	7.02337	12.0065	13.5436	13.5206	3.8265	17.392	1.5393	8.20142	13.3061	16.3567	13.6423	15.0204	15.4568	5.76644	7.90758	4.5823	15.3574	20.7913	4.58491	3.07365	11.8358	13.4072	6.36612
6.29033	15.4077	7.71534	3.6745	9.17565	7.96992	12.3515	12.9379	7.1113	17.975	13.2001	4.43689	5.12016	4.47697	3.02898	4.48849	4.45306	7.85401	12.5519	6.73096	12.4649	12.6806	13.988	13.0295	11.457	1.7134	16.7068	9.28502	14.9076	10.688	19.6341	3.1916	11.5858	10.3391	14.0909	11.4774	19.4976	11.8924	13.8426	7.51698	6.17216	14.8325	5.63507	11.5412	18.3947	12.387	5.60969	5.27297	18.5889	19.4627
10.8889	9.88168	5.76482	6.5248	17.221	4.39385	10.6312	6.77042	8.68296	3.31929	6.2792	3.29751	11.8256	7.37185	11.7116	8.09243	3.01085	2.85794	16.9626	1.10972	9.78583	8.34543	1.67216	13.0937	9.92566	4.62177	11.7336	11.1948	13.3472	11.3281	16.2005	9.37757	15.796	8.49151	3.86402	15.695	21.2787	5.5795	16.7533	10.6168	11.4501	5.09051	13.2706	11.3212	12.8366	17.5836	4.52911	7.23464	6.57053	17.619
13.2272	4.2228	8.0636	7.9366	13.2981	17.5953	11.6797	5.79371	12.4565	3.28419	11.1088	6.85759	4.6693	4.85464	7.25116	6.62677	8.55719	1.1195	8.67247	1.61146	8.28293	8.75762	2.57622	7.98854	15.4747	3.7512	8.65345	10.6946	7.11585	7.72961	13.7326	19.2242	13.9794	2.67065	2.24624	9.42162	10.7221	4.15437	10.0829	4.64354	13.0106	4.95087	14.6517	9.44744	7.51464	14.5044	12.2072	10.651	16.1859	22.5971
2.0853	7.22738	8.75752	5.54328	22.3886	12.3172	11.052	3.91696	8.34809	2.31695	6.15521	7.7438	8.04509	5.13791	5.34351	8.32049	4.8813	5.68356	8.15437	8.1685	11.6152	16.6814	6.26167	8.22108	9.6583	5.83307	14.9266	13.2973	10.1719	10.2835	7.34029	13.926	13.9022	13.1288	6.89615	16.4793	9.94841	13.2403	11.7998	4.68408	9.67308	8.40837	12.7461	17.5427	3.99062	5.29772	20.2929	8.88618	29.0897	12.8108
5.45156	8.18651	7.12834	3.84649	10.035	13.1651	9.25675	2.42899	8.0136	4.61285	12.6251	12.2358	2.91748	10.4517	7.41325	6.86569	4.00721	9.79638	2.22958	0.586723	5.74404	12.0839	4.91208	9.49037	4.33672	14.5966	17.3797	7.82918	5.8934	6.15	13.1389	20.3099	6.43629	9.22112	13.5024	6.81838	7.89229	5.31143	7.04371	11.4372	19.0916	2.89384	19.4948	10.5219	10.2041	12.5366	12.5039	6.02548	18.2505	15.3992
6.34873	7.91719	3.84912	5.53024	18.7907	14.6006	4.72491	4.00563	3.89415	8.71831	2.6825	6.51355	4.69685	8.50076	5.06633	10.7233	5.50908	15.7211	4.8581	5.78981	7.18438	10.7598	2.73088	16.1958	7.64115	10.4662	18.1572	6.48265	3.01732	5.50696	13.4317	16.3013	11.9727	7.63632	4.21571	11.7573	13.8888	6.66155	1.42265	5.07135	22.8638	5.82532	14.3317	13.278	5.98471	8.26998	9.36209	7.4772	17.1033	3.83491
4.54533	1.49026	4.95762	5.46793	14.5845	16.9898	2.21747	8.25546	9.55349	5.97552	4.46986	3.67589	2.3199	6.78007	1.54977	6.47336	1.84899	10.5244	3.26342	7.08467	2.09889	1.21127	6.85952	14.3594	6.58923	3.37289	6.19259	9.28485	12.1785	5.73525	11.7103	17.4873	5.46727	7.88585	9.63206	2.71897	10.6524	1.28093	2.46803	12.1292	18.5968	12.4189	11.3272	20.5254	4.40981	11.6078	8.51434	5.99817	17.3683	9.48119
3.71219	5.94186	8.07066	9.78858	15.7591	14.1888	9.02949	2.29913	14.8867	1.66049	4.65453	8.55658	6.23585	8.14973	7.58928	19.6591	15.9687	6.79222	10.2636	21.5287	13.0229	8.77342	0.551148	21.4418	7.75695	8.96333	8.73528	9.6749	3.52995	8.25481	15.9026	12.7913	7.56743	10.4841	1.48136	10.0138	12.2026	8.59045	6.81932	1.78546	18.4715	24.3888	7.24432	24.593	14.0095	2.94886	9.80245	5.86651	27.1876	24.17
4.8672	8.67202	6.9741	2.93242	6.31073	3.98024	6.42025	12.4448	12.5787	9.51831	10.6087	0.487296	4.94264	11.166	9.76238	19.6412	9.83626	8.57308	10.3446	17.8088	11.3428	12.8971	4.53144	5.15618	11.2778	7.8428	4.66883	12.1892	6.88872	12.6109	12.4863	5.09044	7.12762	13.6046	14.1301	7.18939	19.2495	4.8036	15.3035	6.16501	22.7947	13.1874	11.3576	16.6381	19.4047	13.1526	1.94719	19.8493	30.3005	20.9203
6.43614	3.45647	11.3009	6.3685	4.09575	10.3857	8.25192	6.04181	9.08858	4.25689	10.3314	13.1602	7.41057	11.0864	1.14148	6.34747	2.62061	5.89751	10.3009	7.09116	10.6747	2.58922	11.8051	3.89369	3.81216	2.96552	11.001	4.55605	4.36678	18.5681	8.24713	6.79943	12.0593	11.3449	17.7232	9.21455	3.92805	7.93835	13.919	14.4694	2.40964	9.69077	10.2296	11.797	17.1616	13.7556	5.66369	12.5298	9.85455	5.11173
7.33482	5.727	6.8135	7.51943	11.2986	5.1804	6.11129	5.02374	14.3974	4.46713	3.25917	11.0543	8.702	6.82592	3.87671	8.15547	14.9523	2.89085	6.99412	11.5067	11.4167	7.93901	4.93465	5.32291	11.49	1.85418	16.5315	13.4841	7.28206	6.40739	14.8738	4.54855	6.97887	4.52494	8.32231	4.2315	14.2216	3.48836	7.6181	17.718	1.30628	6.73325	17.4266	17.1295	12.643	16.4471	7.40826	15.3772	17.2988	19.4504
7.64689	9.78518	12.2199	8.42318	9.04006	0.230983	11.2465	5.00981	10.0961	10.6807	8.20454	10.2995	3.06636	5.39046	6.31331	10.6307	6.09801	8.69589	9.88194	3.74188	14.3154	5.48733	3.75669	2.6444	8.2796	10.9016	6.08777	7.29156	5.91095	2.39075	9.24265	2.70521	9.97833	6.49279	6.62159	7.02227	15.9112	2.45386	4.85043	9.22584	4.07418	5.48816	13.7512	13.3717	9.07916	17.2428	9.85003	15.3031	11.0026	6.81262
10.8435	7.14678	5.66053	6.78136	0.914736	9.82817	5.44716	4.64835	10.2949	2.72665	6.5769	8.00666	3.04333	3.17411	1.73148	7.17732	3.30013	10.7356	8.74424	4.61011	17.0145	5.37857	10.2124	9.46203	11.0237	2.36119	12.5847	12.0724	10.187	7.18165	6.74531	3.32559	11.6603	11.5708	3.05094	2.93647	4.8689	6.09642	8.62566	6.88093	14.6106	10.8989	25.5626	12.8015	12.2372	15.6523	10.4168	11.9809	11.5033	2.58594
8.44311	3.56616	10.2575	5.71265	7.16061	10.6814	2.1177	6.19031	5.89569	7.93561	9.11252	6.54879	6.61765	2.55809	10.4334	11.9511	5.52661	1.42067	2.44975	12.1124	1.78081	4.24015	5.60295	7.01877	5.03173	10.9935	4.18475	19.2336	6.65989	2.90993	5.46355	2.2111	8.91204	11.9523	4.51329	10.3239	12.6943	10.9433	12.1353	9.68281	10.2758	11.5577	11.8336	17.1463	15.0115	24.5412	16.5736	5.1419	6.33428	13.9546
2.58517	5.86548	1.57509	5.52259	3.20635	6.84306	13.1601	4.42583	6.60181	8.63829	7.28451	8.2405	8.61574	11.4832	10.0119	9.12298	5.37497	8.15963	6.31326	9.02388	7.18111	3.24237	4.8255	6.89428	3.96034	5.33382	11.6917	8.63563	15.9149	2.21624	7.27797	8.64071	8.89311	14.4111	10.9856	6.57227	2.99708	3.43851	12.8667	5.17711	6.01838	10.0951	13.065	9.9443	17.8106	9.61048	12.5765	8.49361	6.41834	10.8447
2.55303	3.77969	4.11171	4.75233	12.136	8.47027	4.32911	6.18772	2.78745	6.20596	10.1208	4.7029	7.53062	11.6281	5.36619	6.67968	7.53598	5.9869	6.04188	10.4029	9.14127	2.93448	4.93258	10.4053	13.5492	8.29513	7.84553	3.21483	17.6992	8.14247	9.43501	9.7234	7.3314	7.09257	9.878	11.8078	2.13222	1.33828	13.2638	6.01757	6.24608	15.0641	10.2788	9.19427	8.64151	15.5388	7.92768	8.70351	6.46703	8.12785
4.661	6.07676	9.03988	5.42272	1.33648	6.30757	1.67123	3.7186	4.83648	1.2865	10.2249	11.6164	3.98785	6.40077	10.8309	5.79265	6.13492	3.06642	7.0919	12.3455	4.53711	6.31498	5.3917	8.22445	6.85061	7.04985	3.16959	5.18759	15.7797	4.65139	12.1708	9.77849	2.87207	15.7924	8.61492	7.19935	16.2587	3.5669	11.3798	13.4979	0.424141	12.8824	4.3646	6.42198	8.45887	15.1519	12.2987	8.01477	13.309	1.88064
7.20149	1.64812	9.18747	12.8633	8.6226	7.61007	5.48575	4.32671	5.28792	6.79368	7.36302	7.82675	4.61657	3.54144	6.69644	2.24666	7.41806	13.5199	5.7527	14.9994	6.30461	6.83869	4.67596	4.0014	9.49059	5.75487	8.26023	3.57309	8.00242	6.1634	10.4948	12.6186	3.03346	11.9831	1.35533	7.67839	12.699	8.98215	7.74166	9.8193	4.12837	7.08811	9.13719	7.77315	4.95475	13.2572	6.65543	15.8937	12.8379	10.0328
9.33673	8.76708	9.54427	4.17685	9.4268	7.64976	0.906901	3.57365	8.831	7.0036	5.70995	9.58169	10.0939	7.57624	8.17227	6.6709	9.41584	2.09185	9.70956	4.08305	2.42902	8.10013	8.36662	4.67234	6.15304	9.20946	11.8115	8.31548	11.8082	1.25147	8.08804	6.30863	6.08346	16.1423	7.99803	14.5811	12.5283	11.8184	7.89367	12.7134	13.2385	8.70246	0.844444	10.1948	4.94018	14.1214	8.9774	12.0667	11.8872	11.527
5.26283	5.62633	6.17862	9.70664	7.59456	5.93563	5.91537	5.37803	5.16087	2.81991	11.7006	5.21179	10.0603	3.0495	7.37672	7.16795	5.00544	1.81923	6.50654	2.21701	8.22698	4.49956	5.51443	5.70114	3.03835	9.18098	5.40245	5.46353	2.39719	9.95806	8.72447	3.36798	11.9076	10.281	11.6224	4.15597	14.123	11.5824	6.1781	8.98778	6.14106	4.35223	6.79818	13.8265	3.09665	7.97382	5.0228	8.91638	10.1434	5.04232
6.6083	5.09315	3.50327	11.5647	2.01423	5.16436	7.98687	6.44109	8.21195	2.06523	9.76443	6.9129	8.84646	3.25374	9.01619	0.629253	2.81418	4.15264	6.60725	9.19102	2.97424	4.70532	11.9189	6.17554	2.44484	14.6574	3.74683	4.78123	3.41091	4.85997	9.57454	6.96131	4.12718	17.7855	5.16312	4.31456	12.9033	11.6729	10.6861	10.3115	0.548061	9.24973	11.4842	12.744	15.3549	10.3691	9.38883	8.3799	3.59535	8.33578
6.31867	8.43165	5.85588	6.85669	6.34214	6.58997	8.26394	6.46161	4.17105	5.47996	5.94299	5.8232	9.05198	5.60103	5.50995	1.15729	7.50508	2.1721	7.30914	11.375	7.47259	4.24835	5.30509	6.44874	4.07403	8.46787	1.09194	10.2465	4.11457	3.92548	3.7472	3.57493	2.56987	21.3353	8.39901	6.39648	16.3596	12.2919	15.8236	3.77305	4.58941	15.2078	3.41907	8.84604	17.9408	4.18897	7.42514	8.72092	4.7496	12.1153
0.528263	5.40235	1.58653	3.51086	8.43633	7.05851	7.22583	7.36638	4.71453	1.59656	4.99728	14.2687	4.7471	1.3595	5.40609	6.83182	8.49243	1.3609	1.59728	18.4469	4.55167	5.1534	7.157	2.73789	5.77107	6.23405	2.9585	6.55508	7.37352	7.30551	5.10361	5.25628	5.83775	15.4606	17.7238	6.01323	5.50668	16.554	7.01942	2.55615	4.83912	16.7887	10.0519	16.6229	13.192	4.21012	10.603	2.81385	10.7506	9.64811
3.25939	9.0712	0.777524	2.96933	7.71916	2.37213	5.73641	8.88912	3.19382	5.27157	13.5214	7.04928	11.5113	5.52843	5.42812	2.85081	6.99941	6.09814	4.66281	9.25548	12.2675	5.95459	12.723	2.43729	2.21086	10.1442	6.6454	10.1905	6.95935	6.37769	2.34167	8.89313	7.69332	7.3811	14.0796	13.037	4.09605	26.0828	2.13591	5.91174	7.53277	25.0735	7.87567	8.30904	9.93397	8.62253	5.70305	12.8417	11.0302	13.5879
4.64435	4.42601	3.08415	4.6318	5.65638	3.31379	11.3189	2.72572	1.94249	6.98332	1.4839	6.20853	9.35605	3.5834	5.10534	5.44939	3.40883	7.77515	6.02457	5.9299	6.72019	4.87524	5.55397	1.01782	5.88962	3.02814	3.23276	8.78125	12.2162	13.3191	8.72217	3.59549	6.02911	7.40674	15.9957	4.74027	2.47359	7.69727	6.97468	11.1817	0.914888	14.7415	9.50774	11.6081	8.18441	9.84707	3.79489	9.55247	17.0517	16.4982
1.09133	4.79111	3.6271	0.910229	2.53683	2.60078	4.84119	2.29682	7.88978	11.3011	5.72581	3.21169	3.67279	7.52349	6.86278	6.63912	4.05471	4.86732	8.79699	6.49821	16.0711	8.52237	2.28732	2.40983	8.66638	3.53515	5.21384	9.97145	3.84922	7.71966	2.66755	8.47404	8.06654	11.0484	12.1713	8.98732	7.66653	24.1898	3.93188	8.73262	10.2579	19.5601	14.2292	5.90588	6.15116	14.4402	9.29274	3.5407	15.0287	4.93056
3.10631	12.6712	5.24839	4.81049	3.23858	5.39864	10.7877	6.44136	0.63355	5.6279	3.6191	5.46832	7.68631	6.67191	1.11665	2.39925	6.42099	11.3937	6.56696	6.72578	8.66397	6.51996	1.99852	11.7368	8.5441	5.99076	5.95861	15.922	5.56354	2.02741	10.3216	6.53245	8.40898	9.60286	7.92037	6.66868	3.64531	10.4459	5.18985	6.94802	10.6307	14.393	11.7713	7.96278	13.1401	6.1168	8.98197	5.07291	16.8965	4.77183
0.973241	7.43465	5.70181	7.0974	5.3399	3.31535	6.45611	1.35872	3.45062	7.05189	3.05298	6.70774	4.24842	1.79242	4.2468	3.10461	0.931971	1.91673	5.90072	3.02609	3.31707	6.81663	5.08267	5.73138	6.36508	3.0033	9.11401	16.3568	5.53722	1.52225	14.787	9.34444	5.16057	6.33927	0.915449	15.9223	3.6647	3.92681	5.00002	6.98017	13.5578	15.3173	12.4037	3.68194	18.0787	7.45578	13.1568	9.21097	15.7225	9.34325
5.92476	4.28622	1.55149	8.30758	7.86962	5.29602	3.37424	5.63487	1.00023	3.24908	5.38715	3.56912	1.86977	5.53316	3.78319	8.80719	1.22041	5.7382	6.44424	7.99067	14.9131	2.94187	3.85337	3.35626	7.79184	3.44728	7.22502	10.5941	11.3202	3.43693	11.2088	6.8184	6.24624	3.67374	6.47858	10.0324	2.55559	1.94229	7.54686	14.9287	11.7541	11.5981	9.01462	7.94971	16.7373	6.82387	11.6896	13.6892	14.808	18.7285
7.84364	4.27877	1.16502	5.55484	7.70592	4.19519	4.15136	3.48491	7.06267	7.54924	7.14097	2.29827	7.04452	2.95248	3.04433	6.8364	13.9941	6.39429	2.81506	0.9371	9.71062	5.28503	11.1976	0.375901	6.28381	7.72661	17.2064	5.64292	6.61245	6.46094	4.32382	10.6112	9.92153	1.92427	7.24002	7.63394	10.8473	8.65463	11.3896	11.4556	4.96675	10.1595	15.1305	6.56393	11.867	12.1061	11.7218	12.9681	8.94317	9.87734
6.50683	6.06378	3.68454	6.59886	5.92257	0.385126	2.20757	2.35269	1.25623	3.79907	0.242136	1.8618	4.46751	6.98661	10.0547	5.98968	8.975	7.98359	10.1393	1.64619	5.71494	3.90053	10.3003	4.99924	7.33426	2.32094	15.5975	8.01669	10.0037	4.28775	2.87646	3.5452	2.04877	7.54006	3.69832	8.64594	10.3524	7.62495	2.20762	5.48899	5.90242	1.28715	13.5994	3.48901	15.1854	7.11146	8.53793	15.2065	3.02652	8.01351
2.1427	8.55306	4.20401	2.83934	4.9185	4.27578	9.43007	3.00728	5.89621	6.63195	7.17051	5.00198	1.79141	2.23664	0.489205	1.19712	2.26809	3.72801	2.69045	3.25293	7.56258	4.05822	10.0277	1.73599	9.72518	4.84897	10.2687	0.850932	7.16669	5.40932	3.49508	10.505	5.26123	10.4915	7.4721	1.40436	10.9257	1.63825	11.702	4.33324	6.80767	0.9695	14.1623	7.01783	8.03268	13.8559	3.16541	8.77203	7.13903	9.33727
0.463985	8.02097	0.694991	5.81711	5.21179	4.26615	10.0414	6.66717	5.59484	5.22937	9.92581	5.41428	6.27423	3.86871	8.42063	2.47352	9.48579	5.09411	2.73202	7.77552	2.28248	5.31752	5.38687	6.42489	5.72749	4.03472	8.19627	3.32464	10.74	4.45206	0.695041	11.1706	10.4946	3.83793	13.5304	3.40757	15.4586	2.6387	1.43984	5.34217	6.63473	4.74236	17.4648	7.58099	11.1185	10.5138	7.77242	4.53534	10.7241	6.68968
3.25479	0.684425	4.83493	5.30664	6.13753	2.77212	2.40944	1.33397	3.47834	6.17481	8.3152	4.09566	3.96273	1.4752	3.41383	2.0616	5.85852	7.21835	8.52594	12.1684	8.16002	4.69378	6.48145	11.2688	5.16584	5.25992	8.99253	5.12293	11.0702	2.71132	9.32708	5.88356	16.0698	3.87691	15.4367	6.12593	5.95506	6.63882	9.45218	6.48107	6.01213	6.52237	11.4682	12.3509	1.19427	16.9808	13.2706	2.86457	8.07789	9.97059
1.3413	6.27137	2.57937	1.08614	1.00754	0.98601	2.50803	10.5879	4.37487	5.42749	2.75408	1.53464	6.73838	1.64189	5.43837	4.14475	4.83673	7.66168	5.89187	8.07667	2.31348	6.0776	4.62515	7.11538	1.31816	9.47741	6.28727	1.45701	10.3104	6.50943	4.22142	9.3964	9.16215	6.71258	12.3226	9.61421	3.30348	2.41788	15.4118	9.451	4.19839	8.03588	10.4127	6.83066	0.343338	11.5346	5.91253	4.19498	7.81454	9.37166
3.57525	6.95207	1.77174	9.11147	4.2415	1.55607	3.88048	3.86906	5.01012	5.05862	5.10057	4.48635	8.18238	7.72037	6.06295	3.89151	1.18524	2.96602	5.61669	4.34889	3.12968	0.521016	5.386	9.05524	6.97467	10.5286	3.45099	4.87208	2.20375	5.61193	2.11315	9.47081	16.7549	6.66558	15.8413	8.15478	1.27738	7.73541	7.77088	9.64492	5.23247	7.18273	5.61477	9.24183	9.72404	7.38102	2.85058	1.97496	2.52575	2.8328
4.68005	3.78472	1.84932	5.38517	3.76979	7.72045	1.99198	0.399664	4.30683	8.98169	5.86873	4.25427	5.59749	3.32196	7.79638	6.15917	8.30343	2.87472	6.81253	3.85411	8.28412	5.90479	1.0039	7.79681	5.28643	4.35569	1.37211	4.84289	9.34902	11.2766	2.39866	7.81805	9.31205	6.14488	7.13688	10.4773	10.2074	3.17026	3.70944	7.32197	7.64841	11.3321	3.84236	13.7335	1.69017	7.65732	9.34591	3.41066	7.85871	14.0769
5.86195	5.84771	6.44278	5.64704	7.989	2.75023	6.15077	3.0361	0.69249	3.40299	14.2643	2.72247	1.65229	6.73708	4.8815	11.9104	10.5502	4.74912	3.35594	3.7527	3.27056	5.61653	7.18394	3.82583	1.05601	5.19201	3.04535	4.89791	7.2541	6.03659	2.85577	6.14283	3.28331	8.13552	5.7816	10.2793	4.42227	1.22354	13.226	8.95853	5.72762	8.82465	1.27403	10.4208	1.95432	7.87809	1.66501	5.08323	3.07993	9.20564
2.47509	11.7294	3.98271	2.1128	8.60408	3.45058	3.98936	4.45557	2.28426	1.31996	5.67376	3.69967	3.14676	3.60208	3.03641	7.64068	1.86336	5.86085	8.99932	4.54404	5.82019	6.05696	3.47649	10.7588	5.37498	12.1687	4.31862	3.62118	4.1922	14.2383	4.47401	5.66537	15.5169	9.49211	6.44273	8.83311	1.6745	2.68317	2.88437	9.57294	0.40338	7.21479	8.7477	14.22	4.37882	7.82466	4.30304	9.24517	2.20767	5.0103
3.71726	8.37294	4.77991	4.7027	6.33557	5.06503	8.28651	4.93142	5.19573	6.94479	8.14135	3.68427	8.00259	0.370893	7.33211	4.2269	5.80634	4.42893	9.29687	0.712812	3.94259	3.51334	3.03915	6.338	4.91706	8.75398	6.41835	5.4131	2.24474	10.4793	5.71127	2.69671	7.05371	2.82204	5.39519	6.09726	3.05235	2.96353	8.57938	4.9395	3.11705	6.19122	9.00178	5.61079	7.34066	4.7854	2.28147	1.43642	6.75192	11.0447
5.03052	6.7685	3.49629	7.11996	3.38934	3.05653	2.74647	10.022	3.17113	6.45547	6.90346	12.0671	4.98544	3.98227	0.492636	4.14981	5.53046	4.51919	5.39898	9.32169	3.9284	0.333678	1.53332	2.54406	1.54465	7.91862	8.37971	6.38444	5.96138	5.71722	1.95355	3.31028	4.22441	7.06022	2.51133	8.38805	7.17239	3.55339	5.84459	2.38421	4.64353	4.40169	10.2008	3.62728	13.18	3.7241	9.61004	8.11094	4.09421	4.65264
1.3713	9.27962	12.0268	3.64812	4.17513	5.03484	3.97048	1.59248	2.10312	3.94466	4.80948	8.75387	3.41417	2.21421	7.87587	2.77229	6.1201	3.19691	4.26023	8.97324	5.12525	1.17798	4.83591	5.11998	3.56512	4.21428	2.23726	3.24557	2.15475	1.84512	7.29021	5.11631	4.32037	3.57187	6.58062	2.52627	6.25617	0.558845	0.0682186	7.31304	2.9004	0.680395	3.19098	9.14939	13.9811	0.981169	6.8965	1.68766	4.5335	4.08346
7.06874	7.51351	2.36485	3.13687	9.28248	2.91465	1.80697	1.36594	7.87482	6.97746	11.5925	10.6129	4.83439	6.43435	0.531409	3.50294	5.96243	3.11377	6.52854	2.91001	0.330186	5.15394	4.44677	5.86255	1.40098	5.33201	4.80287	8.63947	7.23109	2.0524	8.53888	3.51092	10.6582	6.44506	4.12106	10.5545	4.08951	7.63864	5.89466	7.05269	7.14485	5.3184	9.7614	9.87984	10.3198	8.74517	8.28157	7.8768	11.5498	3.25697
4.48426	2.88538	0.437393	4.0167	5.69137	4.83037	1.95726	3.54252	4.01921	6.63778	8.75	6.97047	7.09285	1.2728	1.3577	6.08509	5.77607	9.42735	7.30519	1.80145	11.53	9.51919	3.35938	7.20451	6.70319	10.4858	1.85302	1.23752	3.56598	6.37498	8.11488	9.36966	5.94502	5.31636	12.6424	4.55246	5.97652	9.55926	4.0805	5.94107	7.07128	6.15662	11.1019	11.5589	7.95985	4.28772	1.46725	1.66276	2.59893	8.43899
9.0166	4.14997	8.54046	6.43047	5.47038	3.89151	2.27214	1.45561	5.31767	9.29474	8.2546	9.06288	1.8538	6.11022	8.5858	8.10988	1.41249	4.35109	3.58924	4.71411	12.2181	4.89711	5.16939	1.778	4.24024	9.39203	5.9928	3.28778	5.659	7.72701	4.21686	11.2052	9.6402	6.11375	11.8827	7.11597	6.51667	8.59817	9.78426	4.27347	3.67645	9.31769	3.88973	11.624	3.62321	4.68154	1.05714	8.64397	8.28865	4.04608
5.70578	1.87444	3.1624	6.3983	1.63583	3.40248	4.07163	2.39353	2.89622	9.26048	2.35668	2.91813	3.09925	5.45074	3.03826	1.09636	0.94267	5.85766	7.18644	1.49167	3.3535	5.0148	3.4892	2.03024	2.71336	2.8518	5.96275	1.34144	5.94838	4.15065	6.21865	4.63913	8.87917	2.88764	8.12162	11.0281	7.20059	1.41327	4.99328	4.68489	4.58439	11.1463	6.10927	5.15189	6.12729	8.79479	4.1066	7.49208	1.89431	8.95521
1.54772	8.96163	7.00995	4.23644	3.26537	1.92882	4.13944	7.62626	3.24876	4.87022	2.30281	11.8409	6.16893	3.54943	3.64542	7.37169	4.80625	9.63961	6.99398	3.07573	4.34774	5.46491	11.2935	2.37844	2.30695	6.01864	8.53811	6.19938	10.4243	8.81377	6.15295	2.95354	6.15267	6.78006	11.0346	11.6281	2.72748	4.57078	8.45825	6.86431	3.11533	7.0598	3.14269	5.05641	7.05649	9.05156	2.38907	12.0811	2.7469	7.17363
1.18763	2.89697	4.79764	4.27269	4.22226	7.35369	4.64331	8.39516	5.11089	5.84706	3.11156	8.58718	1.82333	3.81645	3.78107	5.25593	3.96547	2.00252	5.62591	9.16188	7.2283	3.76052	3.62767	7.45897	5.84524	6.05422	5.98139	2.40386	5.52559	3.86404	10.599	1.78032	6.42873	5.8543	6.81262	8.76533	3.61097	1.67812	6.81706	7.87381	0.576221	2.88468	3.39516	4.20601	9.97728	4.10105	5.01385	5.88958	5.914	5.53841
3.60744	2.36735	2.12635	4.13414	2.10842	2.00926	5.49906	1.88698	6.10302	8.06817	1.55331	5.12005	4.15671	1.59932	7.17059	9.88877	4.84401	4.50032	2.73265	9.17428	8.90395	5.48355	4.30668	9.84629	3.28341	2.20285	3.48647	4.16869	9.03843	5.07753	6.24205	7.59432	4.73636	5.06917	2.02835	5.55974	7.05968	3.37859	9.46286	2.35217	7.00832	2.21088	6.12041	4.89649	10.1613	11.174	6.38151	9.32181	4.80983	2.04954
3.16291	2.51997	6.1855	2.29884	6.96973	4.72838	2.16477	0.337358	6.06713	7.45369	2.07588	5.51965	5.98007	4.00159	4.32576	1.75816	11.0756	3.79528	6.26834	5.34348	5.82056	5.16535	3.25724	8.29231	3.32047	8.7097	4.51168	2.03843	8.96178	9.15857	2.55494	5.77135	7.15459	2.42157	6.15563	7.85897	9.05436	5.77332	4.874	5.75613	0.863794	4.19157	9.24914	3.40197	8.205	7.79789	6.10816	10.38	4.06191	1.5998
2.60688	2.01222	1.66713	2.77429	3.62483	3.89458	1.96106	2.16873	7.84444	4.1463	3.32256	3.99446	5.73366	2.185	1.97489	0.627132	6.21167	1.97468	2.47476	3.90762	1.68031	5.2083	3.65424	3.56717	4.30277	4.72477	8.61398	5.64748	2.78751	10.0153	7.08887	4.43752	7.96033	4.38173	5.74068	8.86099	10.9147	1.98752	6.75453	5.50902	3.08248	5.22426	6.97675	0.91765	10.7538	8.78874	4.0413	4.0091	9.38935	2.17297
8.65701	7.14774	3.61633	4.66683	9.49105	5.00652	11.9929	6.89371	5.34377	2.98853	4.20463	5.067	8.15596	2.72271	1.57637	2.21714	6.47077	6.72588	6.05371	6.78915	6.43723	3.58814	2.54588	4.63075	2.79673	6.36334	1.79001	2.39105	4.36139	10.9155	5.0907	4.10285	7.03516	5.7202	7.82678	3.37052	11.3238	4.70576	6.67721	7.03529	1.12094	0.703485	2.26038	2.56638	10.6839	13.1415	3.66844	4.94196	5.06088	3.12609
1.7916	1.84191	4.93026	3.68008	4.30727	6.30307	4.5863	5.87468	4.33817	6.2813	3.52025	8.09112	2.48887	4.34822	5.11976	2.06676	6.93544	6.51373	0.559192	1.3135	2.68722	5.39514	4.23522	0.543357	6.10566	3.83306	2.23191	2.35872	2.52679	15.8381	5.8067	5.21758	2.81872	5.13842	7.0891	6.90276	3.28494	8.11601	2.49716	8.13905	5.87003	4.44888	1.25787	1.88524	5.2298	5.6651	6.40114	2.98341	5.12839	2.57804
2.45247	2.1891	4.25464	6.62355	1.69379	4.75451	4.94266	3.42441	11.1146	9.59816	0.486198	1.00311	5.83829	5.82278	3.69833	5.05758	2.03373	8.06585	5.26824	2.00186	4.29437	6.58718	3.2821	1.32044	2.97424	5.25427	4.38178	5.93467	2.31073	1.25015	5.51778	3.66706	7.86237	2.2517	5.47198	5.37347	3.14846	3.47611	1.86285	10.4443	11.7319	4.39938	6.65061	6.33162	3.00763	6.65358	6.54261	4.95471	8.30121	10.2136
6.01682	5.10245	3.7199	10.9455	6.49533	2.53842	6.89888	3.87573	5.79901	3.80876	5.31061	3.18221	5.02636	3.11941	4.96102	2.19459	5.60064	4.66499	2.23926	4.25087	9.42661	5.02329	5.75411	6.97404	7.3043	6.73274	3.83021	4.60466	3.32306	6.35824	11.2983	0.890083	4.11976	3.00322	5.81631	6.25683	5.07326	6.52788	5.33504	4.31614	6.99173	7.03116	5.42458	3.70543	10.9328	2.62906	5.19555	8.00755	4.35233	2.77114
8.23262	5.00187	4.54143	8.5391	6.92695	0.536983	9.0215	3.08315	6.99543	7.22305	4.33957	2.52405	4.49089	5.52521	6.51742	1.43941	4.32204	4.19688	4.09412	4.82185	4.03446	5.5467	6.94177	6.97573	3.92087	3.16838	4.02573	1.77675	6.98463	3.49267	3.36914	9.50179	11.1663	6.0293	4.35623	3.37001	6.06878	7.18298	7.10004	5.31843	6.85511	8.34084	5.87735	1.284	1.93911	3.73435	8.30638	4.00175	3.37496	3.07764
2.97013	2.98231	2.17221	2.47941	8.15113	4.45118	2.33917	3.77574	4.32011	5.42023	2.51905	3.18255	4.82546	5.06653	6.13101	3.12661	4.1681	2.40736	2.62245	3.77043	5.78323	2.72931	2.13958	4.07608	4.40028	2.6378	1.34839	4.58083	9.41479	2.49581	3.58236	3.69419	4.48351	3.67166	4.70301	2.64066	2.78712	6.80232	4.88837	4.56471	3.73901	10.9902	2.40259	2.5088	0.691038	3.76337	2.71042	3.04156	8.17901	3.5155
5.09366	1.25945	6.15549	3.21147	6.43051	5.47572	1.6484	4.11059	4.29031	3.79468	1.2527	7.03446	7.72471	5.14628	6.98306	3.15606	3.34979	4.23556	1.67365	1.65416	4.28548	1.98269	3.44185	5.08824	5.30607	0.988282	5.73824	4.07592	4.96613	8.37887	0.480721	1.3467	10.9287	0.323777	4.49089	3.4495	4.36419	3.24743	9.40988	8.198	4.32038	12.0628	3.35291	7.54431	3.94899	1.84252	5.73584	2.10635	3.86564	1.24462
1.60873	4.68856	3.06867	9.17481	9.79242	4.13497	2.49953	7.65646	4.38318	6.36907	6.68325	4.43269	6.55013	8.08241	6.549	3.74221	1.07761	1.88328	3.73336	5.04266	2.78542	2.74195	1.75949	4.50809	2.76599	4.49305	9.65414	6.9013	6.87008	5.45412	5.79515	1.98767	3.27308	3.12685	4.08036	1.6957	0.868078	4.2606	2.68857	9.11702	7.45374	6.88949	6.05178	6.16161	1.17452	3.63919	7.42096	6.73588	9.13193	5.10772
3.81154	3.72005	2.2745	3.60491	4.58664	5.65642	3.68539	2.83832	2.92783	6.37154	0.859902	9.39323	4.3824	9.30689	1.78225	5.29579	5.13806	4.3889	9.80147	3.46464	4.54839	2.33688	5.95074	4.10694	4.25814	6.44038	2.61525	7.35306	2.44373	5.32563	7.02896	4.73933	2.45914	2.86149	4.30461	0.816754	7.26887	5.37673	2.52042	5.19772	3.3399	6.28347	8.19436	4.14166	2.49852	3.26853	8.06027	2.42822	5.75792	1.58179
1.24431	7.84812	1.18961	3.92266	5.81015	4.78397	2.01899	2.92325	2.97262	3.24884	6.06553	5.85665	4.18882	7.88499	8.23602	3.95825	4.58707	7.07529	7.33353	2.43891	5.96324	3.40723	4.50231	1.13104	9.82534	6.56307	5.06831	4.06586	3.66594	5.16848	6.88769	1.46355	0.599511	9.21148	2.23113	5.90518	3.36713	7.66357	1.56308	3.2215	5.03426	6.6449	4.34009	4.27105	2.39991	3.74161	6.66565	6.90156	6.26414	2.5842
2.68055	3.00239	4.27992	4.28973	3.56948	4.46097	3.4804	0.572632	1.87706	0.804273	3.58511	2.11779	7.06008	4.83497	7.27912	2.13654	7.14245	2.23753	8.27187	3.82868	6.41856	2.985	3.24734	2.0228	6.25066	8.45697	9.69476	3.83073	5.46128	5.55368	5.04715	6.49235	4.94195	1.55102	2.17715	3.74525	5.32442	4.66679	8.21613	6.49061	6.54874	5.63	1.29359	3.28914	3.20638	5.89701	1.4814	8.99462	8.72645	8.65981
0.642176	4.165	9.34134	1.6485	8.47273	4.04954	6.71486	4.20891	3.41805	4.04285	6.08026	4.55644	2.46146	6.24214	4.93093	3.31783	5.06712	6.29596	4.92213	4.65407	3.22278	5.53664	6.76313	2.93175	6.48512	7.53534	12.6575	6.96873	1.85984	4.52286	4.40043	7.02112	2.50686	5.18782	1.00997	1.21506	2.67864	6.78777	5.75478	5.63348	7.7829	2.89696	3.75473	6.52653	2.16925	2.85512	6.03261	1.88213	5.82238	5.59823
5.72689	5.35566	1.96988	0.883958	3.45992	2.83747	6.70992	3.96783	3.32978	5.94498	1.51841	4.59227	5.14214	2.82758	3.82441	4.87239	1.74675	7.28505	6.1393	1.91705	7.22983	5.19221	5.29254	4.48697	3.19824	4.54269	11.9553	9.47374	4.13502	2.90556	6.53948	9.50099	5.33557	1.09251	2.48701	2.51003	2.00854	6.87872	7.23721	1.25792	8.98874	1.98183	2.68447	5.16216	2.98582	4.49123	4.57375	4.30782	3.87974	6.93676
1.57057	5.89866	4.32446	3.46992	4.29837	4.70748	0.977743	1.11561	2.13706	1.28694	5.16019	2.39127	4.0875	7.98717	6.13262	5.90316	4.43447	11.2036	5.70504	1.64641	3.39936	5.50666	4.28384	4.24211	7.93159	0.710146	8.00327	8.07177	3.66614	3.50955	10.0703	2.55756	1.54869	2.99048	3.98646	2.99545	2.72335	2.85038	6.14619	3.46011	3.76761	3.35675	6.18876	3.47327	1.91457	5.06469	1.73972	1.94106	0.938882	7.60675
4.83953	3.69851	4.24088	6.93309	9.08781	8.16916	5.68437	6.38434	0.629865	5.40321	4.82538	3.55682	0.830942	3.26185	2.20861	5.56132	7.31252	6.68921	10.4281	3.24627	0.914878	6.47894	5.99156	9.10917	2.7559	4.59633	2.5961	4.00436	4.8558	3.70974	7.58821	6.42572	6.17288	5.00041	4.8862	6.64423	7.86038	9.21785	4.07816	5.43485	3.70005	2.32444	3.60117	2.65186	6.45155	2.08551	3.09328	6.18369	6.63357	3.39864
6.0425	4.31015	1.20299	4.67695	2.96167	2.49896	5.82707	3.65414	3.7516	5.42613	2.58445	4.45711	5.61012	4.59462	4.25353	1.74046	3.48204	7.89308	5.32623	5.26477	4.69398	4.09425	6.41881	10.0874	3.65528	6.54736	3.19528	5.12878	3.77242	4.37423	4.452	2.19007	4.67463	5.73158	2.08676	4.11708	5.78404	2.10945	9.13384	3.60374	2.9113	6.57864	5.1999	2.57961	5.79547	0.799205	3.3737	3.65983	5.0097	2.82781
1.79664	2.81437	8.40475	1.16897	4.51553	7.29336	0.381233	4.44811	3.57664	0.970553	1.99767	2.72766	3.02173	1.93318	0.739604	5.19272	3.66196	3.13362	7.32994	0.671542	2.32976	4.65368	3.31971	7.73498	6.2908	4.23158	3.75691	1.64885	7.41711	4.4103	4.16355	3.16003	1.54478	1.64468	1.8219	5.91677	9.05972	1.73437	7.86038	2.8675	2.84311	8.1987	6.30124	5.55409	1.99535	4.19371	4.1233	5.17808	0.883131	3.64556
5.483	1.50345	9.36908	7.10504	2.21264	4.81703	1.50355	4.37382	0.779581	5.52038	3.4133	2.27093	4.23806	7.63362	3.21135	2.12671	1.1479	5.7356	3.97595	5.44317	3.68218	7.05286	5.6555	2.61933	7.11364	2.18024	4.24633	0.534881	4.66918	1.77663	4.24931	2.60771	3.80395	9.81452	3.42941	4.14105	5.09566	4.45023	5.92615	1.39938	6.66638	3.92063	5.46626	7.04401	5.66605	3.50638	3.90405	9.00986	2.64525	6.2976
3.91489	8.39286	2.1273	1.41761	3.777	7.91838	5.71542	4.2095	1.86579	0.294454	10.0509	2.36726	2.28334	3.16282	4.86714	8.46923	4.09239	7.11145	8.00275	1.78016	6.60459	3.90048	9.0932	2.22359	3.76121	3.93049	0.939616	4.26743	5.38517	2.59548	3.46675	2.79843	4.03943	3.94182	2.63462	3.98408	6.114	3.52092	6.08974	7.56266	8.63448	0.865377	4.56969	5.66957	5.9329	0.995316	2.81713	3.36093	4.79626	0.917832
5.52945	1.41298	1.38576	1.4831	5.74446	3.16793	3.99585	5.51862	2.42052	1.90762	3.86451	4.7272	9.20047	2.57082	3.43374	10.9315	5.1964	6.28531	5.63909	3.17398	1.75479	2.09193	5.81458	5.37623	5.85352	1.06956	2.67267	4.47977	3.74823	1.63544	1.42915	6.64328	8.68754	5.24985	1.20661	2.37662	5.65351	5.5262	8.14634	1.46262	4.13702	5.71929	3.84645	6.41729	1.3152	2.96766	4.12103	3.5125	1.2836	4.12995
1.74436	7.98502	3.56483	2.00172	3.22424	7.81782	1.76105	1.88793	3.8432	2.59695	5.74442	5.00107	1.27216	4.99025	1.06945	5.08241	3.73119	1.47503	3.19463	2.21054	2.22816	6.25872	3.32497	1.4099	5.42915	3.41984	1.38694	1.8664	1.82348	1.03462	2.38502	2.76397	5.31114	4.54162	3.59867	8.22233	6.14271	3.2007	4.42356	2.35826	2.94229	6.64497	3.71325	1.12015	2.76756	3.23931	2.55774	12.6839	6.00588	5.01108
4.40294	6.00707	6.76454	2.92734	2.56719	3.25414	6.59576	8.25902	3.7835	6.3292	11.3689	3.56844	0.844858	3.98947	3.28045	2.2923	2.51863	1.93827	7.76859	2.22986	2.27342	0.683133	4.43816	4.86897	1.33138	6.72243	1.66211	5.56801	3.84823	1.62257	1.00727	2.82083	6.95782	4.60851	7.26417	1.97716	3.54037	10.2791	2.35053	2.89856	3.50557	7.29038	0.31547	10.6936	1.25521	6.21943	5.82562	7.41149	8.24298	7.27203
3.97674	2.36972	3.81586	6.12339	4.52678	0.839524	3.01831	3.70275	3.48527	0.568693	1.18058	3.52674	5.78512	2.33039	2.87167	2.64716	1.50787	8.53328	4.06169	3.92029	5.58606	4.33731	6.68826	3.07384	7.25243	6.97525	5.94594	3.29636	6.24675	1.87959	7.54979	3.74808	9.00333	3.75811	5.77185	0.486484	4.06865	9.76477	5.04221	1.64916	2.79002	5.65066	4.36207	3.40672	10.5607	2.57547	9.3675	1.07833	1.60867	5.87248
4.59454	8.81211	9.7153	6.42012	2.29724	6.87369	1.80507	6.46428	6.33448	4.04812	7.89636	3.56396	2.37251	2.84656	10.5495	9.10537	5.49568	5.41701	4.21973	3.4795	1.41545	0.594647	4.55968	3.57618	6.95833	2.2248	9.49533	2.48751	6.08399	2.4699	2.54938	9.17101	4.13276	2.31194	1.91196	3.28171	4.33768	2.65402	7.94735	7.13515	4.65988	1.74628	2.4741	4.02288	7.10808	6.34344	3.43563	8.53666	4.66431	7.20564
7.50006	20.9867	6.64879	5.28926	6.29262	3.24435	2.63159	6.01627	5.84358	8.24091	6.18339	6.47074	6.33853	3.34299	9.97136	3.65773	3.01521	8.58972	2.84377	5.53314	5.55685	1.18247	18.1267	8.49759	5.57404	4.8929	4.64724	12.6263	2.53082	3.69663	7.77476	3.55105	3.21863	8.85049	7.05685	9.26032	10.6984	11.5014	1.61021	6.58086	9.45333	7.09462	3.99034	4.502	1.73306	1.65075	2.86466	14.7387	8.05962	14.5976
1.47487	3.47639	4.70953	7.22129	1.98292	3.83659	2.28387	4.64482	2.73749	1.49978	3.11734	3.99518	6.79839	3.92221	5.60192	1.85293	2.33832	3.05415	4.67549	3.00286	0.967741	3.04104	3.86188	6.9865	5.20616	4.70062	8.54583	5.38956	7.14402	4.79805	2.25993	4.23948	3.41434	3.34629	4.25186	2.89265	5.83178	5.66112	1.35348	6.46771	4.18896	4.07201	4.30846	3.84007	3.48533	4.55756	2.72364	2.67569	7.48403	5.91585
5.84361	2.64758	9.53939	0.674203	2.84886	9.16383	5.90417	7.08871	3.84502	7.42909	4.04665	3.19909	3.26958	3.37617	0.310042	4.37156	3.60075	4.35642	4.98658	2.74971	2.2629	2.63151	3.39875	6.97789	2.70949	3.35905	8.94267	8.79602	7.17688	4.92637	1.5092	1.11074	4.27118	4.40848	2.90113	0.515409	4.75427	4.73432	5.17638	2.36425	2.16254	3.93037	5.56058	2.17847	1.46245	6.07433	2.23088	3.10358	3.46355	6.11624
1.44249	5.89525	4.77795	7.14056	2.42348	7.79877	7.2692	5.6648	6.55833	0.357323	4.10398	2.52479	6.34359	1.74817	4.17884	6.38419	9.58224	3.0926	4.57725	5.86885	0.797854	1.70323	1.00644	5.89757	2.59999	1.20454	5.54994	4.78899	3.96194	6.22243	7.50701	5.95102	3.7915	3.46472	2.68258	8.54859	3.38721	4.17673	2.92672	3.4539	4.31765	3.28205	5.6145	5.30889	2.55401	5.1765	4.33864	1.39351	5.64515	6.96506
6.15043	1.79002	3.96297	4.52051	1.43899	5.28003	6.28587	3.07681	4.84266	0.0526128	4.26727	3.8439	3.75243	4.22147	2.37481	7.10412	8.27864	4.50815	0.517536	5.61852	4.08842	3.46089	5.51378	5.27705	2.70138	1.46891	6.33007	4.58418	5.03217	5.01323	2.2843	3.0819	3.91429	4.35709	4.77885	4.95487	5.92858	3.19734	1.97285	4.59374	2.34987	0.978611	1.77357	0.860258	0.445833	8.21692	3.53547	8.74253	0.167409	4.12434
3.39705	5.17989	6.13171	4.80912	3.4617	4.38323	4.12183	3.77094	4.91509	2.05855	6.19713	2.5861	8.70569	2.70937	1.92833	3.53577	2.20339	2.39914	6.58682	5.72264	1.64908	8.70618	2.39232	1.32297	3.76592	2.13574	5.39955	8.04681	8.22635	7.8282	4.48595	4.94145	2.45578	0.60586	1.86514	3.87212	3.80937	1.37888	0.898509	3.38432	3.92197	5.18548	3.4011	8.49013	4.01418	1.74963	4.86623	2.6554	0.383473	0.810401
1.10866	1.21477	9.74956	3.61619	0.871492	2.71877	8.57188	5.53284	4.52192	5.36009	1.9305	1.06003	5.18629	1.11129	3.6495	5.89962	6.51731	2.07507	3.49383	4.75385	0.354378	3.61155	1.56492	2.7086	3.25815	2.74929	5.84514	8.11942	3.81606	4.69309	4.04071	1.19771	3.20414	2.04831	4.6535	4.80008	3.07372	1.82015	9.39932	3.08691	7.24262	3.40114	7.81848	3.99367	2.63688	7.13534	6.16378	2.179	2.47182	3.98416
4.23595	1.7794	9.56425	5.42784	3.77177	3.64056	8.17306	2.08507	3.16329	5.48589	1.18563	1.63035	7.7813	4.36982	2.74743	2.99272	7.30231	4.41312	5.44789	3.73676	7.05438	2.43448	4.00012	1.67248	4.2008	9.69486	2.40315	3.6903	2.75968	2.7375	4.90628	3.50856	3.53367	1.65373	2.28384	6.00414	4.48218	2.16723	3.87409	1.61636	6.57086	3.20113	4.31845	4.11656	5.70522	4.45431	3.30452	7.00461	4.35648	7.59473
6.3567	4.62564	1.2617	5.25446	2.66716	1.90868	3.46146	1.58216	1.47135	1.85839	2.37865	3.91118	1.86523	2.28695	4.2992	2.57314	8.39257	2.20787	3.96794	2.40062	3.13898	2.01238	5.75743	4.27994	2.10369	2.66415	5.74063	1.64334	3.6818	2.34438	2.77143	2.39059	5.56835	2.03841	2.81513	2.91054	6.39442	4.92209	4.16988	1.32162	5.9972	2.46988	4.73079	1.85366	1.5962	1.05733	2.7884	4.86481	7.53964	3.93598
4.15264	1.8874	6.68537	2.23492	4.67185	4.57282	2.03662	0.590813	6.11475	3.01994	2.11885	5.37	2.8994	5.42722	4.94483	7.13005	3.73334	4.48422	5.0443	2.85902	4.60019	2.93826	2.43462	2.07849	2.52372	0.216355	1.39811	3.93116	1.66581	4.49268	5.03546	10.3126	4.32595	3.50216	5.9452	1.3597	5.44486	4.62158	2.64015	2.25446	4.94946	5.71926	3.85669	3.81747	3.83225	1.86332	1.34056	4.20465	5.59292	1.29989
5.65064	2.23042	2.80291	6.53631	5.47422	3.80296	2.64652	0.161494	3.23222	1.76358	3.32578	6.30337	3.0401	0.595158	0.935498	3.46693	2.5473	2.39972	4.07734	2.48774	2.64901	8.66033	3.95661	1.41777	5.84343	1.06999	1.77317	0.96132	6.73819	6.89736	5.25909	3.03032	4.44071	0.364679	8.42461	0.959278	3.42907	4.61821	4.45767	2.70424	0.897005	1.37933	3.31131	3.59483	5.46068	1.24698	4.40972	0.813948	1.64022	1.37204
7.02814	5.50764	1.9236	3.54183	6.66207	5.99879	1.19566	1.68642	5.83207	5.04868	5.38385	8.8825	5.9567	3.25834	1.57665	1.99405	0.792185	3.81175	3.97824	3.65229	4.17434	12.2545	0.206993	4.61011	1.95034	2.54604	1.99576	2.61642	2.83127	6.78574	2.13021	3.55644	4.07375	4.15297	4.0761	6.25155	5.92499	6.66274	5.16733	4.20725	1.93351	3.0576	2.7739	2.65725	3.15097	0.361499	1.48575	6.62073	2.22347	1.39618
6.22192	4.80199	2.59809	4.58442	9.51342	3.93825	3.44813	1.66237	6.68318	1.36442	3.36695	6.02547	5.60396	5.15235	3.88256	6.23236	3.93188	2.54664	3.12916	1.90584	1.89914	6.15639	3.51948	2.53519	4.50705	3.80496	2.46796	2.30664	3.24658	6.8871	3.08207	2.77563	2.52268	2.45926	5.78343	5.01314	1.57642	5.23149	4.42337	0.204815	2.1374	5.47602	5.1241	1.14797	4.3409	2.2571	4.44512	5.47267	6.44466	5.75495
8.29073	1.26709	2.54442	5.56637	6.8991	5.92221	4.49616	1.08776	6.82623	1.86351	3.69326	7.28628	4.67935	3.06977	4.37188	4.87349	3.23014	5.96623	1.82085	3.67512	3.90155	3.84028	6.34645	5.07101	4.75632	4.34746	4.62661	1.85364	3.44273	4.82615	4.62586	1.06175	2.63256	3.53154	1.60599	5.74729	1.55723	5.63513	2.67758	4.00547	7.07128	0.679278	4.80715	5.10681	1.4695	2.55341	3.80494	5.83671	3.52028	6.98811
4.23973	4.2976	7.98729	6.45394	5.28193	4.73857	3.52222	2.95398	4.84384	1.44954	7.51329	7.47906	1.38618	9.33197	5.16258	6.44802	2.73373	6.02462	2.21563	6.25274	6.04668	3.82452	3.02513	5.90416	6.80253	0.717773	1.03929	2.72899	5.63112	4.39817	6.3336	3.89728	2.77292	8.72079	4.20451	5.62537	4.79689	4.18396	6.21199	2.64074	4.36373	2.6112	1.43341	3.78284	2.51295	3.89044	4.87645	7.21952	2.95317	11.5473
2.12926	5.67446	0.216889	4.182	3.23968	3.17585	5.89753	1.1321	3.25218	1.15359	3.64869	6.1785	3.54676	4.75544	2.03727	3.25246	3.10493	2.62042	3.06925	2.00448	0.450361	2.29135	2.18408	6.07825	1.11565	5.34509	3.28843	2.7855	5.56994	3.72636	7.65935	2.89833	3.27496	4.64654	2.29404	5.94039	3.70092	5.78209	7.35831	2.21093	4.89894	1.6664	0.723859	1.71063	5.20613	1.0819	3.60049	5.4181	6.2012	6.28694
5.42496	7.60543	3.96925	4.5362	6.94211	4.37378	2.48196	4.37249	4.2493	3.92213	4.25784	0.963383	5.10033	2.25781	4.59682	3.33935	4.02017	4.2646	2.27132	1.44675	3.73356	5.23856	6.12637	7.67752	2.67225	4.32675	3.04425	3.69827	7.67569	4.84024	7.80077	6.63683	9.53097	2.51803	6.08626	4.08321	5.34636	0.788847	8.10822	2.80924	3.85224	2.52938	4.21064	4.62713	4.89465	2.53703	5.04076	2.09128	4.83707	8.06111
2.34733	6.7618	0.336851	2.76449	6.71654	4.40398	3.6996	6.78555	4.56811	3.58387	3.34738	5.10078	4.53143	4.14543	5.0559	3.23092	4.55561	7.46467	5.76891	4.89737	3.03807	3.93994	4.8961	5.19753	3.64282	4.41104	1.61742	6.41933	4.59692	5.30356	4.38179	1.83865	1.79501	1.79419	4.89402	1.93558	3.73842	5.28141	0.66626	0.626587	3.67684	3.86446	3.47464	1.57276	5.1121	6.94336	2.80697	2.40659	4.64529	3.48956
[truncated: 330 more columns]

## Sheet: Fig. S3c
Phi_1 (pi), corresponding to optimised Bragg location (Kx, Ky) = (159.47, 125.39)
-0.343407	-0.344898	-0.346158	-0.347151	-0.347841	-0.348191	-0.348166	-0.347733	-0.346865	-0.34554	-0.343744	-0.34147	-0.338726	-0.335528	-0.331905	-0.327897	-0.323556	-0.318943	-0.314126	-0.309175	-0.304164	-0.299163	-0.294235	-0.289435	-0.284802	-0.280363	-0.276129	-0.272092	-0.268228	-0.264499	-0.260854	-0.257233	-0.253568	-0.249796	-0.245854	-0.241692	-0.237274	-0.232587	-0.227639	-0.222467	-0.217133	-0.211724	-0.206352	-0.201139	-0.196222	-0.191738	-0.187816	-0.184575	-0.182117	-0.180519
-0.33872	-0.340148	-0.341364	-0.342336	-0.343028	-0.343405	-0.343432	-0.343078	-0.342315	-0.34112	-0.339478	-0.337381	-0.334833	-0.331846	-0.328446	-0.324669	-0.320561	-0.31618	-0.311587	-0.306851	-0.302041	-0.297224	-0.292462	-0.287808	-0.283304	-0.278975	-0.274835	-0.270876	-0.26708	-0.263409	-0.259816	-0.256242	-0.252625	-0.248901	-0.245011	-0.240906	-0.236551	-0.231932	-0.227058	-0.221962	-0.216705	-0.211371	-0.206068	-0.200918	-0.196054	-0.191609	-0.187716	-0.184491	-0.182037	-0.180433
-0.333362	-0.334759	-0.335966	-0.336953	-0.337684	-0.338127	-0.338246	-0.338011	-0.337393	-0.336368	-0.334919	-0.333036	-0.330719	-0.327977	-0.324832	-0.321314	-0.317467	-0.31334	-0.308995	-0.304493	-0.299902	-0.295286	-0.290706	-0.286213	-0.28185	-0.277643	-0.273607	-0.269737	-0.266016	-0.262411	-0.258875	-0.255354	-0.251788	-0.248116	-0.24428	-0.240233	-0.235941	-0.23139	-0.226588	-0.221566	-0.216383	-0.211122	-0.205885	-0.200794	-0.195977	-0.191569	-0.187699	-0.184484	-0.182028	-0.180412
-0.327289	-0.328692	-0.32993	-0.330973	-0.331788	-0.33234	-0.332596	-0.332525	-0.332095	-0.331283	-0.330068	-0.328437	-0.326388	-0.323925	-0.321066	-0.317838	-0.314277	-0.310431	-0.306355	-0.302108	-0.297754	-0.293356	-0.288973	-0.284655	-0.280446	-0.276373	-0.272451	-0.26868	-0.265043	-0.261509	-0.258037	-0.254574	-0.251063	-0.247445	-0.243666	-0.239678	-0.235449	-0.230964	-0.226232	-0.221282	-0.21617	-0.210978	-0.205804	-0.200767	-0.195995	-0.191618	-0.187766	-0.184556	-0.182092	-0.180457
-0.320461	-0.321915	-0.323232	-0.324379	-0.325325	-0.326036	-0.326477	-0.326616	-0.326422	-0.325866	-0.324928	-0.32359	-0.321846	-0.319698	-0.317157	-0.314246	-0.310999	-0.307457	-0.303671	-0.299699	-0.295601	-0.291438	-0.287266	-0.283138	-0.279095	-0.275168	-0.271371	-0.267708	-0.264163	-0.26071	-0.257307	-0.253907	-0.250455	-0.246894	-0.243171	-0.239242	-0.235075	-0.230656	-0.225992	-0.221111	-0.216068	-0.21094	-0.205826	-0.20084	-0.196107	-0.191757	-0.187918	-0.184707	-0.182229	-0.180568
-0.312854	-0.314412	-0.315859	-0.317164	-0.318294	-0.319216	-0.319894	-0.320294	-0.320382	-0.320129	-0.31951	-0.318505	-0.317104	-0.315304	-0.313112	-0.310547	-0.307638	-0.304423	-0.30095	-0.297272	-0.293446	-0.289533	-0.285588	-0.281663	-0.2778	-0.27403	-0.27037	-0.266824	-0.263381	-0.260014	-0.256688	-0.253356	-0.249966	-0.246464	-0.242799	-0.23893	-0.234824	-0.230468	-0.225868	-0.221053	-0.216075	-0.211009	-0.20595	-0.20101	-0.196312	-0.191985	-0.188155	-0.184938	-0.182441	-0.180747
-0.304462	-0.306182	-0.307816	-0.309336	-0.310707	-0.311895	-0.312862	-0.313574	-0.313993	-0.314088	-0.313831	-0.313198	-0.312175	-0.310755	-0.308942	-0.30675	-0.304203	-0.301337	-0.298195	-0.294828	-0.291293	-0.287645	-0.283942	-0.280233	-0.276563	-0.272961	-0.269449	-0.26603	-0.262696	-0.259424	-0.25618	-0.252921	-0.249596	-0.246156	-0.24255	-0.23874	-0.234693	-0.230399	-0.225861	-0.221108	-0.216191	-0.211182	-0.206174	-0.201276	-0.19661	-0.192301	-0.188475	-0.185248	-0.182725	-0.180993
-0.295304	-0.297246	-0.299129	-0.300922	-0.302592	-0.304101	-0.305412	-0.306484	-0.307282	-0.307768	-0.307913	-0.307688	-0.307076	-0.306067	-0.304659	-0.302863	-0.300701	-0.298203	-0.295411	-0.292373	-0.289142	-0.285775	-0.282327	-0.278848	-0.275381	-0.271961	-0.268606	-0.265324	-0.262109	-0.258939	-0.255784	-0.252601	-0.249346	-0.245969	-0.242423	-0.238671	-0.234682	-0.230446	-0.225967	-0.221273	-0.216413	-0.211456	-0.206495	-0.201636	-0.196997	-0.192702	-0.188876	-0.185634	-0.183081	-0.181305
-0.285428	-0.287655	-0.289848	-0.291975	-0.293999	-0.295883	-0.297586	-0.299067	-0.300285	-0.301203	-0.301785	-0.302001	-0.30183	-0.301257	-0.300278	-0.2989	-0.297141	-0.295029	-0.292602	-0.289906	-0.286995	-0.283922	-0.280741	-0.277504	-0.274255	-0.271026	-0.26784	-0.264705	-0.261616	-0.258556	-0.255495	-0.252395	-0.249212	-0.2459	-0.242415	-0.23872	-0.234788	-0.230607	-0.226184	-0.221544	-0.216736	-0.211828	-0.20691	-0.202085	-0.197469	-0.193185	-0.189354	-0.186093	-0.183506	-0.18168
-0.27492	-0.277493	-0.280054	-0.282568	-0.284998	-0.287305	-0.289445	-0.291375	-0.293052	-0.294434	-0.295484	-0.296168	-0.296461	-0.296346	-0.295815	-0.294872	-0.293531	-0.291819	-0.289771	-0.287431	-0.284851	-0.282084	-0.279184	-0.276201	-0.273179	-0.270153	-0.267146	-0.264167	-0.261215	-0.258272	-0.255312	-0.252298	-0.249191	-0.245946	-0.242521	-0.238883	-0.235005	-0.230876	-0.226505	-0.221915	-0.217155	-0.212291	-0.207411	-0.202616	-0.19802	-0.193743	-0.189905	-0.186621	-0.183996	-0.182116
-0.263904	-0.266877	-0.269856	-0.272804	-0.275684	-0.278453	-0.281066	-0.283478	-0.285641	-0.287514	-0.289054	-0.290226	-0.291001	-0.291358	-0.291289	-0.290792	-0.289882	-0.28858	-0.286921	-0.284948	-0.28271	-0.280259	-0.27765	-0.274931	-0.272149	-0.269336	-0.266518	-0.263706	-0.260898	-0.258079	-0.255226	-0.252305	-0.249276	-0.2461	-0.242736	-0.239153	-0.235326	-0.231247	-0.226923	-0.222379	-0.217663	-0.212839	-0.207992	-0.203223	-0.198643	-0.19437	-0.190522	-0.187213	-0.184545	-0.182609
-0.252543	-0.255958	-0.259392	-0.26281	-0.26617	-0.269428	-0.272538	-0.275452	-0.278121	-0.280499	-0.282543	-0.284213	-0.285479	-0.286319	-0.286718	-0.286676	-0.286202	-0.285318	-0.284055	-0.282456	-0.280568	-0.278443	-0.276134	-0.273691	-0.271157	-0.268569	-0.26595	-0.263313	-0.260657	-0.257971	-0.255231	-0.252406	-0.249459	-0.246353	-0.243051	-0.239522	-0.235744	-0.231711	-0.22743	-0.222928	-0.21825	-0.213461	-0.208644	-0.203897	-0.19933	-0.195058	-0.191197	-0.187859	-0.185148	-0.18315
-0.241033	-0.244915	-0.248827	-0.252732	-0.256587	-0.260348	-0.263964	-0.267388	-0.270568	-0.273455	-0.276005	-0.278176	-0.279934	-0.281255	-0.282124	-0.282537	-0.282502	-0.282038	-0.281176	-0.279956	-0.278424	-0.276632	-0.274631	-0.272472	-0.270197	-0.267842	-0.265431	-0.262979	-0.260485	-0.257938	-0.255317	-0.252593	-0.249732	-0.246698	-0.243457	-0.23998	-0.236249	-0.232258	-0.228016	-0.22355	-0.218906	-0.214147	-0.209355	-0.204627	-0.200069	-0.195795	-0.19192	-0.188552	-0.185795	-0.183734
-0.229594	-0.233949	-0.238342	-0.242733	-0.247081	-0.251339	-0.255456	-0.259382	-0.263064	-0.266452	-0.269498	-0.272161	-0.274403	-0.276199	-0.277531	-0.278394	-0.278794	-0.278748	-0.278286	-0.277447	-0.276275	-0.274821	-0.273135	-0.271267	-0.269259	-0.267147	-0.264954	-0.262695	-0.26037	-0.25797	-0.255474	-0.252855	-0.250083	-0.247122	-0.243942	-0.240516	-0.23683	-0.232877	-0.228669	-0.224234	-0.219619	-0.214885	-0.210114	-0.205401	-0.20085	-0.196572	-0.192679	-0.189281	-0.186475	-0.184349
-0.218459	-0.22327	-0.228124	-0.232982	-0.237802	-0.242534	-0.247129	-0.251534	-0.255695	-0.259561	-0.263084	-0.266218	-0.268926	-0.271181	-0.272962	-0.274263	-0.275089	-0.275455	-0.275389	-0.274929	-0.274118	-0.273005	-0.27164	-0.270069	-0.268336	-0.266474	-0.264508	-0.26245	-0.260302	-0.258055	-0.25569	-0.253182	-0.2505	-0.247614	-0.244494	-0.241119	-0.237472	-0.233554	-0.229376	-0.224967	-0.220375	-0.215662	-0.210907	-0.206205	-0.201657	-0.197373	-0.193462	-0.190031	-0.187177	-0.184985
-0.207855	-0.213083	-0.218359	-0.223645	-0.228895	-0.234063	-0.239096	-0.243942	-0.248546	-0.252856	-0.256822	-0.260397	-0.263544	-0.266233	-0.268442	-0.270164	-0.271401	-0.272168	-0.272491	-0.272405	-0.271953	-0.271182	-0.270139	-0.268871	-0.267419	-0.265815	-0.264082	-0.262233	-0.260269	-0.258182	-0.255953	-0.253558	-0.25097	-0.24816	-0.2451	-0.241772	-0.238164	-0.234275	-0.230122	-0.225734	-0.221159	-0.216461	-0.211718	-0.207023	-0.202475	-0.198183	-0.194252	-0.190788	-0.187885	-0.185627
-0.197988	-0.203576	-0.209218	-0.214873	-0.220498	-0.226046	-0.231464	-0.236699	-0.241697	-0.246405	-0.25077	-0.254748	-0.258298	-0.261388	-0.263998	-0.266116	-0.267745	-0.268897	-0.269597	-0.269877	-0.26978	-0.269349	-0.26863	-0.267668	-0.266501	-0.26516	-0.263667	-0.262034	-0.26026	-0.258338	-0.256249	-0.253972	-0.251479	-0.248745	-0.245745	-0.242462	-0.238887	-0.235024	-0.23089	-0.226518	-0.221955	-0.217266	-0.21253	-0.207837	-0.203287	-0.198984	-0.195033	-0.191535	-0.188582	-0.186258
-0.189033	-0.19491	-0.200845	-0.206799	-0.21273	-0.21859	-0.224328	-0.22989	-0.235223	-0.240272	-0.244986	-0.249318	-0.253227	-0.25668	-0.259656	-0.262142	-0.264138	-0.265655	-0.266716	-0.267352	-0.267601	-0.267506	-0.26711	-0.266454	-0.265575	-0.264502	-0.263254	-0.261841	-0.260262	-0.258509	-0.256565	-0.254407	-0.252011	-0.249353	-0.246411	-0.24317	-0.239626	-0.235783	-0.231663	-0.2273	-0.222743	-0.218058	-0.213324	-0.20863	-0.204074	-0.199758	-0.195784	-0.192252	-0.18925	-0.186859
-0.181122	-0.187206	-0.193354	-0.199528	-0.205687	-0.211783	-0.217768	-0.223587	-0.229187	-0.234515	-0.239518	-0.24415	-0.248369	-0.252142	-0.255444	-0.258264	-0.260598	-0.262456	-0.263859	-0.264836	-0.265421	-0.265655	-0.265578	-0.265228	-0.264638	-0.263834	-0.262833	-0.261644	-0.260264	-0.258684	-0.256886	-0.254849	-0.25255	-0.249967	-0.24708	-0.243879	-0.24036	-0.236533	-0.232421	-0.22806	-0.223504	-0.218817	-0.214079	-0.209379	-0.204814	-0.200483	-0.196486	-0.192918	-0.189868	-0.187411
-0.174342	-0.180547	-0.186823	-0.193133	-0.199438	-0.205691	-0.211845	-0.217846	-0.223643	-0.229183	-0.234413	-0.239286	-0.243762	-0.247805	-0.251391	-0.254507	-0.257147	-0.259319	-0.261042	-0.262342	-0.26325	-0.263802	-0.264037	-0.263988	-0.263685	-0.26315	-0.262398	-0.261434	-0.260254	-0.258847	-0.257196	-0.255281	-0.253078	-0.250568	-0.247734	-0.244567	-0.241069	-0.237252	-0.233141	-0.228777	-0.224214	-0.21952	-0.214773	-0.210063	-0.205485	-0.201136	-0.197114	-0.193512	-0.190412	-0.187891
-0.168736	-0.174977	-0.181295	-0.187658	-0.194027	-0.200357	-0.206601	-0.21271	-0.218631	-0.224313	-0.229705	-0.23476	-0.239437	-0.2437	-0.247525	-0.250896	-0.253807	-0.256264	-0.258281	-0.259883	-0.261097	-0.261956	-0.262493	-0.262737	-0.262716	-0.262447	-0.261941	-0.2612	-0.26022	-0.258986	-0.257481	-0.255684	-0.253575	-0.251135	-0.24835	-0.245214	-0.241731	-0.237917	-0.233801	-0.229427	-0.224852	-0.220143	-0.215382	-0.210658	-0.206063	-0.201695	-0.197646	-0.194007	-0.190859	-0.188273
-0.164304	-0.1705	-0.176781	-0.183117	-0.189471	-0.1958	-0.20206	-0.208203	-0.214179	-0.219936	-0.225426	-0.230602	-0.235424	-0.239856	-0.243873	-0.247457	-0.250603	-0.253311	-0.255596	-0.257476	-0.258977	-0.260126	-0.260952	-0.26148	-0.261732	-0.261722	-0.261457	-0.260935	-0.260149	-0.259084	-0.257722	-0.256041	-0.254022	-0.251647	-0.248905	-0.245793	-0.242319	-0.238503	-0.234376	-0.229985	-0.22539	-0.220662	-0.215881	-0.211138	-0.206523	-0.202132	-0.198056	-0.19438	-0.191183	-0.188533
-0.161014	-0.167091	-0.173262	-0.179498	-0.185764	-0.192022	-0.198228	-0.204336	-0.2103	-0.216068	-0.221595	-0.226836	-0.231748	-0.236299	-0.240462	-0.244218	-0.247559	-0.250486	-0.253008	-0.255141	-0.256906	-0.258325	-0.259424	-0.260222	-0.260735	-0.260973	-0.260939	-0.260629	-0.260031	-0.259129	-0.257902	-0.256331	-0.254395	-0.252079	-0.249375	-0.246281	-0.242809	-0.238982	-0.234837	-0.230423	-0.225803	-0.221049	-0.216245	-0.211478	-0.206841	-0.202425	-0.198318	-0.194605	-0.191359	-0.188645
-0.158804	-0.164698	-0.170695	-0.176767	-0.182882	-0.189004	-0.195094	-0.201106	-0.206997	-0.21272	-0.218227	-0.223478	-0.228431	-0.233052	-0.237315	-0.241202	-0.244702	-0.247812	-0.25054	-0.252898	-0.254901	-0.256569	-0.257919	-0.258968	-0.259727	-0.260199	-0.260384	-0.260273	-0.259852	-0.259102	-0.258002	-0.256532	-0.254671	-0.252407	-0.249732	-0.246648	-0.243172	-0.239328	-0.235158	-0.230715	-0.226063	-0.221279	-0.216446	-0.211652	-0.206989	-0.202546	-0.198409	-0.194658	-0.191362	-0.188585
-0.157596	-0.163252	-0.16902	-0.174873	-0.180783	-0.186716	-0.192634	-0.198498	-0.204264	-0.209889	-0.215328	-0.220539	-0.225486	-0.230134	-0.234456	-0.238433	-0.242054	-0.245313	-0.248215	-0.250766	-0.25298	-0.25487	-0.256449	-0.257728	-0.25871	-0.259398	-0.259784	-0.259856	-0.259598	-0.258987	-0.258002	-0.256621	-0.254826	-0.252603	-0.249948	-0.246867	-0.243378	-0.239511	-0.23531	-0.230831	-0.226144	-0.221325	-0.21646	-0.211637	-0.206945	-0.202474	-0.198304	-0.194514	-0.191169	-0.188328
-0.157297	-0.162672	-0.168165	-0.173755	-0.179414	-0.185113	-0.190816	-0.196487	-0.202084	-0.207567	-0.212894	-0.218025	-0.222924	-0.227558	-0.2319	-0.23593	-0.239636	-0.243009	-0.246051	-0.248766	-0.25116	-0.253243	-0.255023	-0.256504	-0.257687	-0.258567	-0.259132	-0.259368	-0.259253	-0.258765	-0.25788	-0.256574	-0.254831	-0.252639	-0.249995	-0.246908	-0.243398	-0.239501	-0.235263	-0.230745	-0.226018	-0.221162	-0.216262	-0.211407	-0.206687	-0.202185	-0.197983	-0.194153	-0.190758	-0.187854
-0.15781	-0.162867	-0.168051	-0.173342	-0.178716	-0.184145	-0.189597	-0.195038	-0.200431	-0.205737	-0.210916	-0.215932	-0.220748	-0.225332	-0.22966	-0.233709	-0.237464	-0.240918	-0.244067	-0.246911	-0.249453	-0.251698	-0.253648	-0.255303	-0.256657	-0.257702	-0.258421	-0.258796	-0.258803	-0.258417	-0.257612	-0.256366	-0.254661	-0.252487	-0.249843	-0.246741	-0.243204	-0.23927	-0.234991	-0.230431	-0.225662	-0.220766	-0.215831	-0.210945	-0.206194	-0.201663	-0.197428	-0.193557	-0.190113	-0.187145
-0.159033	-0.163746	-0.168594	-0.17356	-0.178621	-0.183754	-0.188929	-0.194114	-0.199276	-0.204376	-0.20938	-0.21425	-0.218954	-0.223459	-0.22774	-0.231776	-0.23555	-0.239051	-0.242273	-0.245213	-0.247869	-0.250242	-0.252328	-0.254123	-0.255617	-0.256795	-0.257639	-0.258126	-0.25823	-0.257922	-0.257177	-0.255972	-0.254289	-0.25212	-0.249465	-0.246338	-0.242767	-0.238793	-0.23447	-0.229865	-0.225054	-0.22012	-0.21515	-0.210233	-0.205454	-0.200893	-0.196625	-0.192715	-0.189221	-0.18619
-0.160867	-0.165217	-0.16971	-0.174331	-0.179063	-0.183881	-0.18876	-0.19367	-0.19858	-0.203455	-0.208262	-0.212965	-0.217531	-0.221932	-0.226141	-0.230135	-0.233896	-0.237413	-0.240675	-0.243676	-0.246411	-0.248876	-0.251062	-0.252961	-0.254559	-0.255838	-0.256774	-0.257342	-0.257514	-0.25726	-0.256552	-0.255368	-0.25369	-0.251511	-0.248834	-0.245676	-0.242065	-0.238047	-0.233679	-0.22903	-0.224178	-0.219208	-0.214207	-0.209262	-0.204456	-0.199868	-0.195569	-0.191619	-0.188075	-0.184981
-0.163214	-0.167188	-0.171315	-0.175581	-0.17997	-0.184462	-0.189034	-0.193657	-0.198303	-0.202939	-0.207533	-0.212052	-0.216463	-0.220739	-0.224851	-0.228777	-0.232499	-0.236	-0.23927	-0.242298	-0.245077	-0.247596	-0.249845	-0.25181	-0.253475	-0.254817	-0.255811	-0.256428	-0.256637	-0.256409	-0.255714	-0.254531	-0.252841	-0.250639	-0.24793	-0.244733	-0.241079	-0.237017	-0.232605	-0.227915	-0.223026	-0.218025	-0.212997	-0.208028	-0.2032	-0.198587	-0.194257	-0.19027	-0.186676	-0.183519
-0.165984	-0.169574	-0.173327	-0.177232	-0.181274	-0.185435	-0.189694	-0.194024	-0.198399	-0.202788	-0.20716	-0.211482	-0.215724	-0.219857	-0.223853	-0.227689	-0.231345	-0.234803	-0.238048	-0.24107	-0.243855	-0.246391	-0.248664	-0.250657	-0.25235	-0.253718	-0.254733	-0.255365	-0.255582	-0.255351	-0.254646	-0.253441	-0.251723	-0.249486	-0.246737	-0.243495	-0.239797	-0.235691	-0.23124	-0.226514	-0.221596	-0.21657	-0.211522	-0.206535	-0.201689	-0.197055	-0.192699	-0.188675	-0.185032	-0.181812
-0.169087	-0.172291	-0.175668	-0.17921	-0.182904	-0.186734	-0.190679	-0.194716	-0.198818	-0.202957	-0.207101	-0.211219	-0.215281	-0.219258	-0.223121	-0.226847	-0.230413	-0.2338	-0.236992	-0.239973	-0.242729	-0.245245	-0.247503	-0.249485	-0.251168	-0.252524	-0.253525	-0.254138	-0.25433	-0.254071	-0.25333	-0.252086	-0.250325	-0.248042	-0.245245	-0.241958	-0.238216	-0.234071	-0.229586	-0.224834	-0.219895	-0.214853	-0.209793	-0.204796	-0.199938	-0.195288	-0.190907	-0.186848	-0.183158	-0.179875
-0.172442	-0.175257	-0.17826	-0.181442	-0.184792	-0.188294	-0.19193	-0.195676	-0.199508	-0.203396	-0.20731	-0.211221	-0.215096	-0.218906	-0.222622	-0.226219	-0.229674	-0.232964	-0.236073	-0.238982	-0.241675	-0.244135	-0.246342	-0.248275	-0.249909	-0.251217	-0.252168	-0.25273	-0.25287	-0.252555	-0.251758	-0.250458	-0.24864	-0.246303	-0.243456	-0.240123	-0.236342	-0.232165	-0.227656	-0.222887	-0.217938	-0.212892	-0.20783	-0.202831	-0.197968	-0.193307	-0.188905	-0.184813	-0.181076	-0.177733
-0.175966	-0.178396	-0.181029	-0.183856	-0.186867	-0.190049	-0.193382	-0.196844	-0.20041	-0.204051	-0.207738	-0.211438	-0.215122	-0.218757	-0.222314	-0.225767	-0.22909	-0.232261	-0.23526	-0.238068	-0.240665	-0.243034	-0.245154	-0.247002	-0.248553	-0.249779	-0.250648	-0.25113	-0.25119	-0.250797	-0.249926	-0.248555	-0.246672	-0.244276	-0.241378	-0.238004	-0.234191	-0.229992	-0.22547	-0.220697	-0.215752	-0.210713	-0.20566	-0.200669	-0.195808	-0.19114	-0.18672	-0.182598	-0.178817	-0.175414
-0.179581	-0.181631	-0.183899	-0.186379	-0.189061	-0.191931	-0.194971	-0.198157	-0.201465	-0.204866	-0.208328	-0.211819	-0.215308	-0.218762	-0.222151	-0.225446	-0.22862	-0.231651	-0.234515	-0.237194	-0.239666	-0.241913	-0.243914	-0.245645	-0.24708	-0.248193	-0.248953	-0.249327	-0.249286	-0.248797	-0.247837	-0.246386	-0.244433	-0.241977	-0.239032	-0.235623	-0.231788	-0.22758	-0.223059	-0.218297	-0.213369	-0.20835	-0.203318	-0.198343	-0.193491	-0.188822	-0.184389	-0.180239	-0.176415	-0.172956
-0.183209	-0.184884	-0.186796	-0.188939	-0.191302	-0.193872	-0.19663	-0.199552	-0.202611	-0.205778	-0.209021	-0.212306	-0.2156	-0.218869	-0.222081	-0.225206	-0.228217	-0.231088	-0.233797	-0.236322	-0.238644	-0.240741	-0.242594	-0.24418	-0.245473	-0.246447	-0.247073	-0.247321	-0.24716	-0.246562	-0.245504	-0.243967	-0.241943	-0.239431	-0.236446	-0.233013	-0.229169	-0.224965	-0.220462	-0.215726	-0.210828	-0.205843	-0.200842	-0.195892	-0.191057	-0.186392	-0.18195	-0.177776	-0.173912	-0.1704
-0.186773	-0.18808	-0.189645	-0.191462	-0.193519	-0.195803	-0.198291	-0.20096	-0.203782	-0.206725	-0.209756	-0.212839	-0.215938	-0.21902	-0.22205	-0.224996	-0.227831	-0.230528	-0.233063	-0.235414	-0.237563	-0.239488	-0.24117	-0.242588	-0.243717	-0.244533	-0.245007	-0.245113	-0.244821	-0.244107	-0.242946	-0.241324	-0.239233	-0.236673	-0.233658	-0.230213	-0.226376	-0.222193	-0.217722	-0.213027	-0.208175	-0.203236	-0.198276	-0.19336	-0.188548	-0.183893	-0.179445	-0.17525	-0.171351	-0.16779
-0.190191	-0.191139	-0.192369	-0.193873	-0.195639	-0.197651	-0.199885	-0.202316	-0.204913	-0.207643	-0.21047	-0.213356	-0.216265	-0.219159	-0.222003	-0.224765	-0.227414	-0.229924	-0.232271	-0.234434	-0.236392	-0.238128	-0.239622	-0.240854	-0.241803	-0.242447	-0.242759	-0.242714	-0.242287	-0.241453	-0.240193	-0.238491	-0.23634	-0.233743	-0.230712	-0.227272	-0.223456	-0.21931	-0.214888	-0.210249	-0.205455	-0.200573	-0.195664	-0.19079	-0.186006	-0.181365	-0.176916	-0.172705	-0.168777	-0.165174
-0.19338	-0.193981	-0.194889	-0.196097	-0.197588	-0.199345	-0.201342	-0.203551	-0.205938	-0.208467	-0.2111	-0.213798	-0.216521	-0.21923	-0.221888	-0.224461	-0.226919	-0.229235	-0.231384	-0.233347	-0.235104	-0.236638	-0.237932	-0.238969	-0.23973	-0.240194	-0.24034	-0.240143	-0.239582	-0.238633	-0.237279	-0.235507	-0.23331	-0.230689	-0.227658	-0.224238	-0.22046	-0.216367	-0.212008	-0.207438	-0.202715	-0.197899	-0.193049	-0.188223	-0.183473	-0.178852	-0.174407	-0.170186	-0.166234	-0.162598
-0.196255	-0.196523	-0.197127	-0.198056	-0.199293	-0.200814	-0.202593	-0.204598	-0.206791	-0.209135	-0.211588	-0.214107	-0.216651	-0.21918	-0.221654	-0.22404	-0.226305	-0.228423	-0.23037	-0.232127	-0.233677	-0.235004	-0.236094	-0.236932	-0.237503	-0.237788	-0.237769	-0.237425	-0.236737	-0.235683	-0.234248	-0.232419	-0.23019	-0.227562	-0.224547	-0.221163	-0.217439	-0.213414	-0.209131	-0.204641	-0.199998	-0.195256	-0.190472	-0.185699	-0.180989	-0.176392	-0.171957	-0.167733	-0.163767	-0.160109
-0.198728	-0.198682	-0.199003	-0.199676	-0.20068	-0.201989	-0.203572	-0.205394	-0.207413	-0.209588	-0.211875	-0.214229	-0.216605	-0.218962	-0.221259	-0.223461	-0.225536	-0.227457	-0.229203	-0.230755	-0.232098	-0.233219	-0.234107	-0.23475	-0.235135	-0.235249	-0.235074	-0.234593	-0.23379	-0.232645	-0.231144	-0.229274	-0.22703	-0.224413	-0.221429	-0.218097	-0.214442	-0.210496	-0.2063	-0.2019	-0.197344	-0.192683	-0.187969	-0.183254	-0.178588	-0.174022	-0.169604	-0.165385	-0.161416	-0.15775
-0.200709	-0.200373	-0.200437	-0.200881	-0.20168	-0.202804	-0.204217	-0.205879	-0.207747	-0.209774	-0.211914	-0.214118	-0.21634	-0.218537	-0.220667	-0.222693	-0.224586	-0.226318	-0.227869	-0.229222	-0.230365	-0.231288	-0.231982	-0.232439	-0.23265	-0.232604	-0.232287	-0.231686	-0.230784	-0.229565	-0.228016	-0.226124	-0.223883	-0.221291	-0.218355	-0.215088	-0.211513	-0.207656	-0.203555	-0.19925	-0.194786	-0.19021	-0.185571	-0.180918	-0.176302	-0.171773	-0.167381	-0.163179	-0.159221	-0.155562
-0.202109	-0.201515	-0.201354	-0.201602	-0.202228	-0.203198	-0.204471	-0.206002	-0.207744	-0.209648	-0.211662	-0.213736	-0.215822	-0.217875	-0.219852	-0.221717	-0.22344	-0.224995	-0.226362	-0.227528	-0.228484	-0.229222	-0.229736	-0.230023	-0.230077	-0.229888	-0.229449	-0.228745	-0.227765	-0.226492	-0.224913	-0.223016	-0.220794	-0.218243	-0.215368	-0.212177	-0.20869	-0.20493	-0.200929	-0.196723	-0.192354	-0.187865	-0.183303	-0.178717	-0.174156	-0.169672	-0.165317	-0.161145	-0.157213	-0.15358
-0.202841	-0.202029	-0.201683	-0.201775	-0.202268	-0.20312	-0.204288	-0.205721	-0.207368	-0.209175	-0.211089	-0.213058	-0.215029	-0.216958	-0.218802	-0.220523	-0.222093	-0.223488	-0.224689	-0.225687	-0.226473	-0.227044	-0.227399	-0.227536	-0.227452	-0.227143	-0.226602	-0.225818	-0.224779	-0.223472	-0.221882	-0.219997	-0.217809	-0.215311	-0.212506	-0.209399	-0.206006	-0.202346	-0.198447	-0.194341	-0.190068	-0.185668	-0.181186	-0.176672	-0.172173	-0.167743	-0.163436	-0.159309	-0.155422	-0.151837
-0.202825	-0.201845	-0.201365	-0.201347	-0.201751	-0.20253	-0.203632	-0.205004	-0.206591	-0.208334	-0.210178	-0.212068	-0.213951	-0.215781	-0.217514	-0.219115	-0.220554	-0.22181	-0.222868	-0.223718	-0.224358	-0.224786	-0.225005	-0.225015	-0.224818	-0.224413	-0.223792	-0.22295	-0.221873	-0.22055	-0.218966	-0.217108	-0.214965	-0.21253	-0.209801	-0.206782	-0.203484	-0.199925	-0.196127	-0.192122	-0.187944	-0.183634	-0.179235	-0.174796	-0.170367	-0.166002	-0.161758	-0.157694	-0.153872	-0.150358
-0.201994	-0.200907	-0.20035	-0.200279	-0.200647	-0.2014	-0.202482	-0.203836	-0.2054	-0.207116	-0.208924	-0.210767	-0.212592	-0.214351	-0.216001	-0.217508	-0.218843	-0.219987	-0.220927	-0.221657	-0.222176	-0.222487	-0.222595	-0.222505	-0.22222	-0.221741	-0.221065	-0.220185	-0.21909	-0.217767	-0.216203	-0.214382	-0.212292	-0.209925	-0.207276	-0.204346	-0.201143	-0.197681	-0.193983	-0.190075	-0.185991	-0.181771	-0.177459	-0.173101	-0.168751	-0.164464	-0.160298	-0.156316	-0.152583	-0.149164
-0.200293	-0.199171	-0.198606	-0.198546	-0.198936	-0.199718	-0.200832	-0.202213	-0.2038	-0.205528	-0.207337	-0.209169	-0.210969	-0.212689	-0.214287	-0.21573	-0.216991	-0.218052	-0.218903	-0.21954	-0.219967	-0.220189	-0.220215	-0.22005	-0.219703	-0.219174	-0.218464	-0.217564	-0.216467	-0.215158	-0.213623	-0.211847	-0.209815	-0.207518	-0.204947	-0.202103	-0.19899	-0.195623	-0.192019	-0.188205	-0.184214	-0.180085	-0.175862	-0.171593	-0.167333	-0.163137	-0.159068	-0.155188	-0.151566	-0.148269
-0.19769	-0.196618	-0.196121	-0.196143	-0.196622	-0.197493	-0.198693	-0.200153	-0.201808	-0.203592	-0.205443	-0.207301	-0.209112	-0.210828	-0.212408	-0.213819	-0.215037	-0.216047	-0.21684	-0.217415	-0.21778	-0.217941	-0.21791	-0.217697	-0.21731	-0.216753	-0.216025	-0.215123	-0.214036	-0.21275	-0.211251	-0.209523	-0.207549	-0.205318	-0.202822	-0.200058	-0.197031	-0.19375	-0.190236	-0.186513	-0.182613	-0.178576	-0.174447	-0.170275	-0.166115	-0.162027	-0.158072	-0.154317	-0.15083	-0.14768
-0.19418	-0.19325	-0.192907	-0.193088	-0.193726	-0.194751	-0.196094	-0.197686	-0.199459	-0.201344	-0.203279	-0.205204	-0.207064	-0.208812	-0.210409	-0.211822	-0.213031	-0.21402	-0.214786	-0.21533	-0.21566	-0.215787	-0.215725	-0.215486	-0.21508	-0.214512	-0.213783	-0.212889	-0.211819	-0.210562	-0.209101	-0.207419	-0.2055	-0.203331	-0.200902	-0.198211	-0.195261	-0.192061	-0.188631	-0.184994	-0.181185	-0.177242	-0.173212	-0.169145	-0.165099	-0.161134	-0.157314	-0.153706	-0.150378	-0.1474
-0.189788	-0.1891	-0.189002	-0.189423	-0.190292	-0.191537	-0.193084	-0.194863	-0.196802	-0.198835	-0.200897	-0.202929	-0.204876	-0.206693	-0.208341	-0.209791	-0.211021	-0.212022	-0.21279	-0.213331	-0.213653	-0.213771	-0.2137	-0.213454	-0.213045	-0.21248	-0.211759	-0.21088	-0.209833	-0.208605	-0.207179	-0.205539	-0.203668	-0.201553	-0.199183	-0.196556	-0.193674	-0.190548	-0.187195	-0.183642	-0.179922	-0.176077	-0.172152	-0.168202	-0.164283	-0.160458	-0.156792	-0.153352	-0.150206	-0.147424
-0.184573	-0.184231	-0.18447	-0.185213	-0.186387	-0.187916	-0.189727	-0.191745	-0.193901	-0.196127	-0.198358	-0.200535	-0.202607	-0.204528	-0.206261	-0.207778	-0.209062	-0.210103	-0.210901	-0.211462	-0.211799	-0.211929	-0.211867	-0.21163	-0.21123	-0.210676	-0.20997	-0.209108	-0.208083	-0.20688	-0.205484	-0.203879	-0.202047	-0.199975	-0.197655	-0.195082	-0.192259	-0.189199	-0.185919	-0.182447	-0.178818	-0.175074	-0.171263	-0.167439	-0.163661	-0.159993	-0.156499	-0.153248	-0.150305	-0.147739
-0.178633	-0.178738	-0.179402	-0.180547	-0.182096	-0.183973	-0.186102	-0.188411	-0.19083	-0.19329	-0.195729	-0.198089	-0.200319	-0.202376	-0.204224	-0.205838	-0.207202	-0.208308	-0.209158	-0.209762	-0.210133	-0.21029	-0.21025	-0.210032	-0.209649	-0.20911	-0.208419	-0.207573	-0.206565	-0.205381	-0.204007	-0.202426	-0.200623	-0.198585	-0.196302	-0.193774	-0.191003	-0.188002	-0.184791	-0.181399	-0.177863	-0.174224	-0.170534	-0.166848	-0.163226	-0.15973	-0.156427	-0.153382	-0.150661	-0.148329
-0.1721	-0.172747	-0.173919	-0.175537	-0.177524	-0.179803	-0.182302	-0.184947	-0.187669	-0.190401	-0.193083	-0.195657	-0.198075	-0.200296	-0.202285	-0.204019	-0.205484	-0.206676	-0.207597	-0.208259	-0.208677	-0.208872	-0.208862	-0.208668	-0.208304	-0.20778	-0.207101	-0.206266	-0.205268	-0.204094	-0.202732	-0.201165	-0.19938	-0.197363	-0.195109	-0.192616	-0.189889	-0.186943	-0.183798	-0.180487	-0.177045	-0.173518	-0.169958	-0.166421	-0.162966	-0.159658	-0.15656	-0.153737	-0.151253	-0.149169
-0.165142	-0.166411	-0.16816	-0.170312	-0.172789	-0.175519	-0.178428	-0.181445	-0.184504	-0.187539	-0.190491	-0.193305	-0.195935	-0.198341	-0.20049	-0.202363	-0.203947	-0.205238	-0.206242	-0.206972	-0.207445	-0.207683	-0.207707	-0.207537	-0.207189	-0.206677	-0.206004	-0.205172	-0.204174	-0.203	-0.201638	-0.200074	-0.198295	-0.196291	-0.194055	-0.19159	-0.188902	-0.186006	-0.182927	-0.179697	-0.176354	-0.172946	-0.169524	-0.166145	-0.16287	-0.159761	-0.156882	-0.154294	-0.152058	-0.150231
-0.157953	-0.159906	-0.162285	-0.165015	-0.168023	-0.171236	-0.174586	-0.178003	-0.181422	-0.184781	-0.188023	-0.191096	-0.193953	-0.196558	-0.198882	-0.200904	-0.202615	-0.204014	-0.205107	-0.205909	-0.206439	-0.20672	-0.206775	-0.206626	-0.20629	-0.205781	-0.205105	-0.204266	-0.203258	-0.202073	-0.200701	-0.199129	-0.197347	-0.195345	-0.193122	-0.190678	-0.188025	-0.185179	-0.182165	-0.179018	-0.175779	-0.172495	-0.169219	-0.166008	-0.162922	-0.160023	-0.157371	-0.155026	-0.153045	-0.15148
-0.150749	-0.153423	-0.156464	-0.159799	-0.163359	-0.167076	-0.170883	-0.174715	-0.178508	-0.182203	-0.185745	-0.189083	-0.192176	-0.194987	-0.197489	-0.199665	-0.201506	-0.203013	-0.204195	-0.205067	-0.205651	-0.205971	-0.206051	-0.205915	-0.205581	-0.205066	-0.204378	-0.203521	-0.202492	-0.201286	-0.199893	-0.198304	-0.19651	-0.194505	-0.192288	-0.189863	-0.187242	-0.184445	-0.181499	-0.178439	-0.175308	-0.172154	-0.169031	-0.165995	-0.163105	-0.160422	-0.158003	-0.155905	-0.154181	-0.152878
-0.143752	-0.147159	-0.15087	-0.154816	-0.158934	-0.163158	-0.167425	-0.171672	-0.17584	-0.179871	-0.183712	-0.187316	-0.190642	-0.193656	-0.196334	-0.19866	-0.200626	-0.202236	-0.2035	-0.204435	-0.205065	-0.205414	-0.205509	-0.205376	-0.205034	-0.204502	-0.203791	-0.202905	-0.201846	-0.200609	-0.199187	-0.197574	-0.195763	-0.19375	-0.191536	-0.189128	-0.18654	-0.183793	-0.180917	-0.177948	-0.17493	-0.171911	-0.168946	-0.166089	-0.163401	-0.160936	-0.158753	-0.156902	-0.155431	-0.154385
-0.137182	-0.141307	-0.145672	-0.150215	-0.154876	-0.159593	-0.164307	-0.168958	-0.173488	-0.177843	-0.181973	-0.185831	-0.189379	-0.192586	-0.195428	-0.197892	-0.199971	-0.201672	-0.203006	-0.203992	-0.204655	-0.205021	-0.205119	-0.204976	-0.204616	-0.204056	-0.20331	-0.202387	-0.201288	-0.200013	-0.198557	-0.196915	-0.195083	-0.19306	-0.190849	-0.188458	-0.185905	-0.183212	-0.180409	-0.177535	-0.174633	-0.171753	-0.168949	-0.166275	-0.163788	-0.161542	-0.159591	-0.157981	-0.156758	-0.155957
-0.131245	-0.136046	-0.141027	-0.146132	-0.151303	-0.156484	-0.161617	-0.166645	-0.171514	-0.17617	-0.180565	-0.184657	-0.188407	-0.191786	-0.194773	-0.197356	-0.199531	-0.201305	-0.202692	-0.203712	-0.204392	-0.20476	-0.204848	-0.204682	-0.20429	-0.203691	-0.202902	-0.201933	-0.200789	-0.199471	-0.197977	-0.196304	-0.194451	-0.192418	-0.190211	-0.187842	-0.185326	-0.18269	-0.179964	-0.177188	-0.174407	-0.171668	-0.169026	-0.166534	-0.164246	-0.162214	-0.160487	-0.15911	-0.158122	-0.157554
-0.12612	-0.131533	-0.137072	-0.142685	-0.148319	-0.153918	-0.159428	-0.164795	-0.169965	-0.174888	-0.179517	-0.18381	-0.187733	-0.191257	-0.194363	-0.19704	-0.199287	-0.201112	-0.20253	-0.203565	-0.204244	-0.204598	-0.204659	-0.204458	-0.204023	-0.203376	-0.202536	-0.201516	-0.200322	-0.198958	-0.197425	-0.195722	-0.19385	-0.191811	-0.189613	-0.187267	-0.184794	-0.182219	-0.179574	-0.1769	-0.17424	-0.171643	-0.169161	-0.166847	-0.164751	-0.162925	-0.161413	-0.160255	-0.159486	-0.159132
-0.121952	-0.127896	-0.13392	-0.139974	-0.146006	-0.151966	-0.157799	-0.163454	-0.168878	-0.174023	-0.178844	-0.183301	-0.187359	-0.190993	-0.194185	-0.196926	-0.199217	-0.201066	-0.202492	-0.20352	-0.204178	-0.2045	-0.204521	-0.204272	-0.203783	-0.203081	-0.202184	-0.201109	-0.199864	-0.198456	-0.196886	-0.195156	-0.193269	-0.191228	-0.189044	-0.186728	-0.184302	-0.181793	-0.179232	-0.17666	-0.174122	-0.171664	-0.169338	-0.167195	-0.165283	-0.16365	-0.162338	-0.161382	-0.160813	-0.160652
-0.118851	-0.125233	-0.131655	-0.138069	-0.144427	-0.150678	-0.15677	-0.162653	-0.168275	-0.17359	-0.178554	-0.183128	-0.187279	-0.190983	-0.194224	-0.196994	-0.199296	-0.201141	-0.202549	-0.203546	-0.204163	-0.204437	-0.204402	-0.204093	-0.203543	-0.202779	-0.201823	-0.200692	-0.199398	-0.197947	-0.196345	-0.194594	-0.192698	-0.190663	-0.188499	-0.186219	-0.183846	-0.181405	-0.178931	-0.176462	-0.174042	-0.171719	-0.169542	-0.167559	-0.165819	-0.164364	-0.163233	-0.162459	-0.162068	-0.162078
-0.116886	-0.123605	-0.130331	-0.137019	-0.14362	-0.150086	-0.156365	-0.162408	-0.168166	-0.173592	-0.178643	-0.183283	-0.187479	-0.191208	-0.194457	-0.197219	-0.199499	-0.201309	-0.202672	-0.203614	-0.204172	-0.20438	-0.204277	-0.203899	-0.203281	-0.202452	-0.201436	-0.200251	-0.198911	-0.197424	-0.195796	-0.194031	-0.192134	-0.190112	-0.187974	-0.185737	-0.18342	-0.181051	-0.178664	-0.176296	-0.173991	-0.171796	-0.169757	-0.167922	-0.166336	-0.165041	-0.164072	-0.163458	-0.163221	-0.163376
-0.116087	-0.12304	-0.129973	-0.136842	-0.143601	-0.1502	-0.15659	-0.162722	-0.168548	-0.174021	-0.179101	-0.183751	-0.187941	-0.191649	-0.194863	-0.197578	-0.1998	-0.201545	-0.202836	-0.203702	-0.20418	-0.204308	-0.204126	-0.203672	-0.202982	-0.202087	-0.201012	-0.199777	-0.198396	-0.19688	-0.195234	-0.193464	-0.191575	-0.189574	-0.18747	-0.18528	-0.183024	-0.180728	-0.178426	-0.176155	-0.173958	-0.17188	-0.169967	-0.168265	-0.166816	-0.165659	-0.164829	-0.16435	-0.164243	-0.164518
-0.116451	-0.123534	-0.130577	-0.137535	-0.144363	-0.151012	-0.157435	-0.163582	-0.169405	-0.174861	-0.179908	-0.184511	-0.188643	-0.192282	-0.195417	-0.198046	-0.200177	-0.201826	-0.203019	-0.203788	-0.204169	-0.204204	-0.203934	-0.203399	-0.202636	-0.201676	-0.200546	-0.199267	-0.197854	-0.196317	-0.194662	-0.192896	-0.191024	-0.18905	-0.186987	-0.184849	-0.182655	-0.180432	-0.178212	-0.176032	-0.173934	-0.171961	-0.170158	-0.16857	-0.167237	-0.166198	-0.165482	-0.165115	-0.165111	-0.165481
-0.11794	-0.125055	-0.132113	-0.13907	-0.14588	-0.152498	-0.158874	-0.164961	-0.170713	-0.176085	-0.181038	-0.185539	-0.18956	-0.193083	-0.196097	-0.198602	-0.200608	-0.202134	-0.203205	-0.203857	-0.204128	-0.20406	-0.203696	-0.203077	-0.20224	-0.201218	-0.200039	-0.198724	-0.197287	-0.195738	-0.194085	-0.192332	-0.190484	-0.188546	-0.186528	-0.184444	-0.182313	-0.18016	-0.178016	-0.175919	-0.173907	-0.172024	-0.170315	-0.168822	-0.167584	-0.166638	-0.166013	-0.165731	-0.165806	-0.166246
-0.120495	-0.127548	-0.134531	-0.141399	-0.148109	-0.154615	-0.160869	-0.166825	-0.172436	-0.177661	-0.182462	-0.186805	-0.190666	-0.194026	-0.196879	-0.199226	-0.201076	-0.202452	-0.203382	-0.203901	-0.204049	-0.203871	-0.203408	-0.202705	-0.201797	-0.20072	-0.199499	-0.198155	-0.196704	-0.195154	-0.193511	-0.19178	-0.189963	-0.188066	-0.186096	-0.184067	-0.181996	-0.179908	-0.177833	-0.175807	-0.173868	-0.17206	-0.170424	-0.169005	-0.167839	-0.166963	-0.166404	-0.166183	-0.166313	-0.166799
-0.124032	-0.130937	-0.13776	-0.144459	-0.150991	-0.15731	-0.16337	-0.169126	-0.174533	-0.179551	-0.184143	-0.188277	-0.191931	-0.195088	-0.197743	-0.199898	-0.201566	-0.202771	-0.203541	-0.203914	-0.203931	-0.203637	-0.203076	-0.20229	-0.201317	-0.20019	-0.198935	-0.197573	-0.196116	-0.194574	-0.19295	-0.191248	-0.189468	-0.187615	-0.185694	-0.183718	-0.181703	-0.179673	-0.177656	-0.175688	-0.173806	-0.172054	-0.170473	-0.169105	-0.167988	-0.167158	-0.166641	-0.166458	-0.16662	-0.167131
[truncated: 312 more rows]
[truncated: 330 more columns]

## Sheet: Fig. S3d
Phi_2 (pi), corresponding to optimised Bragg location (Kx, Ky) = (252.31, 156.90)
[truncated: 380 more rows]
[truncated: 330 more columns]
